# Supplementary material for: Enzyme-like Acyl Transfer Catalysis in a Bifunctional Organic Cage
Source: J Am Chem Soc. 2024 Jun 24;146(26):17887–97. doi: 10.1021/jacs.4c03560 (PMC11228979; doi:10.1021/jacs.4c03560)
Supplement: Supplementary file 2 — ja4c03560_si_002.zip [file ja4c03560_si_002.zip]

Archive with 90 entries (72 files):
- computational_SI/
- computational_SI/DFT_structures/
- computational_SI/DFT_structures/cage_1_acylation_Table_S8/
- computational_SI/DFT_structures/cage_1_acylation_Table_S8/1.xyz
- computational_SI/DFT_structures/cage_1_acylation_Table_S8/1Ac1.xyz
- computational_SI/DFT_structures/cage_1_acylation_Table_S8/1Ac2.xyz
- computational_SI/DFT_structures/cage_1_acylation_Table_S8/Ac2O.xyz
- computational_SI/DFT_structures/cage_1_acylation_Table_S8/AcOH.xyz
- computational_SI/DFT_structures/cage_1_acylation_Table_S8/1_constr_COOH-COOH_5.7.xyz
- computational_SI/DFT_structures/cage_3_catalysis_Table_S14/
- computational_SI/DFT_structures/cage_3_catalysis_Table_S14/6_in_3Ac1_C.xyz
- computational_SI/DFT_structures/cage_3_catalysis_Table_S14/6_in_3Ac1_B.xyz
- computational_SI/DFT_structures/cage_3_catalysis_Table_S14/3_C5.xyz
- computational_SI/DFT_structures/cage_3_catalysis_Table_S14/3Ac1.xyz
- computational_SI/DFT_structures/cage_3_catalysis_Table_S14/3_C13.xyz
- computational_SI/DFT_structures/cage_3_catalysis_Table_S14/TS_2_1.xyz
- computational_SI/DFT_structures/cage_3_catalysis_Table_S14/6_in_3Ac1_A.xyz
- computational_SI/DFT_structures/cage_1_catalysis_Table_S9_S12/
- computational_SI/DFT_structures/cage_1_catalysis_Table_S9_S12/1Ac1_zwitterion_C12.xyz
- computational_SI/DFT_structures/cage_1_catalysis_Table_S9_S12/1.xyz
- computational_SI/DFT_structures/cage_1_catalysis_Table_S9_S12/1Ac1.xyz
- computational_SI/DFT_structures/cage_1_catalysis_Table_S9_S12/1Ac2.xyz
- computational_SI/DFT_structures/cage_1_catalysis_Table_S9_S12/1Ac1_zwitterion_C13.xyz
- computational_SI/DFT_structures/cage_1_catalysis_Table_S9_S12/TS_1.xyz
- computational_SI/DFT_structures/cage_1_catalysis_Table_S9_S12/TS_1_noHB.xyz
- computational_SI/DFT_structures/cage_1_catalysis_Table_S9_S12/TS_2_2.xyz
- computational_SI/DFT_structures/cage_1_catalysis_Table_S9_S12/TS_2_Int.xyz
- computational_SI/DFT_structures/cage_1_catalysis_Table_S9_S12/TS_3.xyz
- computational_SI/DFT_structures/cage_1_catalysis_Table_S9_S12/TS_3_ion_C12.xyz
- computational_SI/DFT_structures/cage_1_catalysis_Table_S9_S12/TS_3_ion_C13.xyz
- computational_SI/DFT_structures/cage_1_catalysis_Table_S9_S12/TS_2_1.xyz
- computational_SI/DFT_structures/cage_1_catalysis_Table_S9_S12/6_in_1Ac1_1.xyz
- computational_SI/DFT_structures/cage_1_catalysis_Table_S9_S12/6_in_1Ac1_3.xyz
- computational_SI/DFT_structures/cage_1_catalysis_Table_S9_S12/6_in_1Ac1_2.xyz
- computational_SI/DFT_structures/cage_1_catalysis_Table_S9_S12/Ac2O.xyz
- computational_SI/DFT_structures/cage_1_catalysis_Table_S9_S12/AcOH.xyz
- computational_SI/DFT_structures/cage_1_catalysis_Table_S9_S12/6.xyz
- computational_SI/DFT_structures/cage_1_catalysis_Table_S9_S12/ester.xyz
- computational_SI/DFT_structures/cage_1_conformers_Table_S6/
- computational_SI/DFT_structures/cage_1_conformers_Table_S6/C10.xyz
- computational_SI/DFT_structures/cage_1_conformers_Table_S6/C11.xyz
- computational_SI/DFT_structures/cage_1_conformers_Table_S6/C12.xyz
- computational_SI/DFT_structures/cage_1_conformers_Table_S6/C13.xyz
- computational_SI/DFT_structures/cage_1_conformers_Table_S6/C1.xyz
- computational_SI/DFT_structures/cage_1_conformers_Table_S6/C2.xyz
- computational_SI/DFT_structures/cage_1_conformers_Table_S6/C3.xyz
- computational_SI/DFT_structures/cage_1_conformers_Table_S6/C4.xyz
- computational_SI/DFT_structures/cage_1_conformers_Table_S6/C5.xyz
- computational_SI/DFT_structures/cage_1_conformers_Table_S6/C6.xyz
- computational_SI/DFT_structures/cage_1_conformers_Table_S6/C7.xyz
- computational_SI/DFT_structures/cage_1_conformers_Table_S6/C8.xyz
- computational_SI/DFT_structures/cage_1_conformers_Table_S6/C9.xyz
- computational_SI/DFT_structures/uncatalysed_Table_S10/
- computational_SI/DFT_structures/uncatalysed_Table_S10/PS_acoh.xyz
- computational_SI/DFT_structures/uncatalysed_Table_S10/PS_ester.xyz
- computational_SI/DFT_structures/uncatalysed_Table_S10/RS_ac2o.xyz
- computational_SI/DFT_structures/uncatalysed_Table_S10/RS_hol.xyz
- computational_SI/DFT_structures/uncatalysed_Table_S10/TS.xyz
- computational_SI/MD_input/
- computational_SI/MD_input/6_in_cage_1Ac1/
- computational_SI/MD_input/6_in_cage_1Ac1/conf.gro
- computational_SI/MD_input/6_in_cage_1Ac1/topol.top
- computational_SI/MD_input/README.txt
- computational_SI/MD_input/cage_1/
- computational_SI/MD_input/cage_1/topol.top
- computational_SI/MD_input/cage_1/conf.gro
- computational_SI/MD_input/cage_1Ac1/
- computational_SI/MD_input/cage_1Ac1/conf.gro
- computational_SI/MD_input/cage_1Ac1/topol.top
- computational_SI/MD_input/6_in_cage_1/
- computational_SI/MD_input/6_in_cage_1/16x6/
- computational_SI/MD_input/6_in_cage_1/16x6/conf.gro
- computational_SI/MD_input/6_in_cage_1/16x6/topol.top
- computational_SI/MD_input/6_in_cage_1/2x6/
- computational_SI/MD_input/6_in_cage_1/2x6/conf.gro
- computational_SI/MD_input/6_in_cage_1/2x6/topol.top
- computational_SI/MD_input/6_in_cage_1/4x6/
- computational_SI/MD_input/6_in_cage_1/4x6/conf.gro
- computational_SI/MD_input/6_in_cage_1/4x6/topol.top
- computational_SI/MD_input/6_in_cage_1/1x6/
- computational_SI/MD_input/6_in_cage_1/1x6/conf.gro
- computational_SI/MD_input/6_in_cage_1/1x6/topol.top
- computational_SI/MD_input/6_in_cage_1/8x6/
- computational_SI/MD_input/6_in_cage_1/8x6/topol.top
- computational_SI/MD_input/6_in_cage_1/8x6/conf.gro
- computational_SI/MD_input/gromacs_parameter_files/
- computational_SI/MD_input/gromacs_parameter_files/1_em.mdp
- computational_SI/MD_input/gromacs_parameter_files/2_nvt.mdp
- computational_SI/MD_input/gromacs_parameter_files/3_npt.mdp
- computational_SI/MD_input/gromacs_parameter_files/4_run.mdp
