# Supplementary material for: Enzyme-like Acyl Transfer Catalysis in a Bifunctional Organic Cage
Source: J Am Chem Soc. 2024 Jun 24;146(26):17887–97. doi: 10.1021/jacs.4c03560 (PMC11228979; doi:10.1021/jacs.4c03560)
Supplement: Supplementary file 2 — ja4c03560_si_002.zip [file ja4c03560_si_002.zip › computational_SI/DFT_structures/cage_1_acylation_Table_S8/1.xyz]

176
Coordinates from ORCA-job C13
  C   5.40539045157273     -2.72948062884799     -2.84810383101720
  C   6.80385537707553     -2.72891987552530     -2.85293288097831
  C   7.49488679170244     -1.79014771564683     -2.08492242872769
  C   6.80097713250438     -0.86897092905213     -1.31252086313921
  C   5.39843112826397     -0.88687370639042     -1.28616803894122
  C   4.70163964810873     -1.80798291770524     -2.05240510862534
  C   7.40721403273666      0.18968907114870     -0.41901680031729
  C   6.77928024734665      1.50452222268729     -0.82428634847371
  C   5.37895857473929      1.50812679052013     -0.74511194869662
  C   4.80065240504198      0.14691150550519     -0.30935760635796
  C   7.45430242229655      2.64969307290095     -1.22246523377568
  C   6.74850719063243      3.81387506613390     -1.52650598130583
  C   5.35329867507046      3.83047434712053     -1.41333044240684
  C   4.66772402715626      2.66681714041226     -1.02129717383773
  C   6.87385321777784     -0.10411651142138      0.96772454031566
  C   7.64600459175540     -0.31661125708763      2.09979953204612
  C   7.04030487759828     -0.60153261581084      3.32346781009891
  C   5.64626309754823     -0.68631550358041      3.39810150753133
  C   4.85949411161565     -0.45688191621556      2.25471268167686
  C   5.47023844127982     -0.15694908328635      1.04445429552938
  N   4.98366338244720     -1.01864338688112      4.58524639177699
  N   4.65207547335292     -3.61237617575364     -3.62593805644344
  N   4.59911380326052      4.98149582874851     -1.66694147165184
  C   -5.49106086065560      3.37826481707419      1.68944153534931
  C   -6.88273294076344      3.29059518582421      1.81129655059017
  C   -7.54243426562026      2.13415563857197      1.39568487988557
  C   -6.82459078852828      1.06598776398403      0.87743022171388
  C   -5.42655430734323      1.13734081303365      0.78739258137709
  C   -4.76154326445607      2.29213470119315      1.17410707124522
  C   -7.40328249641107     -0.22449134416016      0.34171091626892
  C   -6.74033561380190     -1.34277756061355      1.11415996541590
  C   -5.33898668083606     -1.30011195249444      1.07567979877869
  C   -4.79869437992987     -0.14611494844448      0.20614701270504
  C   -7.38481707462413     -2.36271598346225      1.79993422436717
  C   -6.64636100591153     -3.33968832878312      2.46786684727886
  C   -5.24777845348688     -3.28347182816680      2.45330329178407
  C   -4.59372560262559     -2.26109657944871      1.74334432234870
  C   -6.87920308777000     -0.34156744195513     -1.07424254354101
  C   -7.65686670507053     -0.44578598227106     -2.21831146713794
  C   -7.05586811518546     -0.56255996711067     -3.47280408667190
  C   -5.66168558609405     -0.58938389887627     -3.56302972096363
  C   -4.87016353562172     -0.46680616010422     -2.40620292484064
  C   -5.47531101594545     -0.33089381333827     -1.16551032863659
  N   -4.99055464236762     -0.74901611900997     -4.77833953641538
  N   -4.78418437428701      4.52905998771159      2.05505275178629
  N   -4.45732772849407     -4.20135746989354      3.15302712555155
  C   3.84634283541011     -5.52904143639466     -4.77069060284833
  N   2.83928367235005     -4.75043994067739     -5.16156354554271
  C   1.78742314775569     -5.29607202779945     -5.77367185189417
  C   1.70849019727295     -6.67976320134943     -5.99614199873613
  C   2.76848422987141     -7.48818223181292     -5.59833170405302
  C   3.87286138374331     -6.90648384704087     -4.97965032518654
  C   0.72735713133348     -4.36902902927034     -6.22996459206887
  C   1.08324574059343     -3.17167312202362     -6.86491772591786
  C   0.10508107174226     -2.29568134803074     -7.32241000272181
  C   -1.25028378678856     -2.57383851018412     -7.10538977030749
  C   -1.60465160248780     -3.75618117505434     -6.44221440286335
  C   -0.62885153201096     -4.65732813567960     -6.03259195483606
  C   -2.31638032877097     -1.64880383289376     -7.55173341248498
  N   -3.31288520260463     -1.42830760139660     -6.69314254155817
  C   -4.33500987547988     -0.65662570158792     -7.05687185829151
  C   -4.43240212727550     -0.06265537316757     -8.31382862322026
  C   -3.38249165096536     -0.26428396534100     -9.20733724622849
  C   -2.30692164522267     -1.06043130481880     -8.82587641417682
  C   4.98013605586834     -4.86190637904018     -4.03493580288273
  C   -5.40435135239429     -0.40981311898212     -6.02277986177561
  C   4.47770986620694     -1.39191873682525      6.89228989924752
  N   3.41504657058717     -2.08077037347164      6.47900197146585
  C   2.59032179328456     -2.61105440221801      7.38676731789127
  C   2.79082695535778     -2.40244267229055      8.76246932196346
  C   3.88770591592615     -1.66291314635421      9.18671883545442
  C   4.76861805966649     -1.15782615154380      8.23561065695577
  C   1.47266736846238     -3.45138710618185      6.89950480944910
  C   0.87914237600330     -3.22358752344742      5.64909100723808
  C   -0.16549264733148     -4.02511544059394      5.20263696177176
  C   -0.62681619091218     -5.09977607926628      5.97709234018710
  C   -0.02488699779044     -5.33312677634839      7.22091937443920
  C   1.00108422255829     -4.51688094764823      7.67804822205729
  C   -1.73836852927379     -5.95916059971492      5.50996766132086
  N   -2.66519482931418     -5.40665788856385      4.72205267061602
  C   -3.71547331134931     -6.13436883350122      4.34566511879532
  C   -3.89428258354507     -7.47011769608269      4.70231776661527
  C   -2.91195366038498     -8.06755053140649      5.48622744043360
  C   -1.82583024962910     -7.30676922728423      5.90050341842319
  C   5.43890158190184     -0.87755902802440      5.85229258369774
  C   -4.78840013091227     -5.45879363024770      3.53146876834600
  C   3.89062845295243      7.11282342540657     -2.48926937251050
  N   2.85461723265331      7.01191619170403     -1.65812538270200
  C   1.94956973185016      7.99425871039847     -1.62342172161541
  C   2.04398503378170      9.10042518530584     -2.48615634534082
  C   3.11594880965746      9.19055832222837     -3.36504331802765
  C   4.07679405483872      8.18435319664187     -3.36135284379844
  C   0.85590475689699      7.89497348622826     -0.62975916912824
  C   0.28678945020413      9.05507821487985     -0.08709835643500
  C   -0.71786176059403      8.97518047797807      0.86772639186311
  C   -1.20106520398540      7.73254982526116      1.29990900574086
  C   -0.64396679945332      6.57044393600561      0.74624666774953
  C   0.38033832216884      6.65027728153831     -0.19093392648967
  C   -2.28505432346741      7.66416680664364      2.30658967316872
  N   -3.13803828855403      6.63725067958731      2.24292310168156
  C   -4.16281814565408      6.59331703781148      3.09361776552691
  C   -4.38594683111989      7.55157620001468      4.08149885914911
  C   -3.47734914524084      8.59985700549833      4.18476822807337
  C   -2.41914169194815      8.66283594114353      3.28721238292208
  C   4.93637540495333      6.02882997779376     -2.45693702122721
  C   -5.15653515117225      5.46930229652126      2.95628707694915
  O   -6.48781148987651      0.07146642789863     -6.31504075102096
  O   -6.18586916922854      5.45513191901703      3.61360233758523
  O   -5.83819694313745     -6.02721638511388      3.27382973506529
  O   6.03829087999274     -5.43229801592357     -3.82403629580892
  O   6.51452854892496     -0.39483545831797      6.17309991831538
  O   5.97208543250581      6.13395195059159     -3.09547504404847
  C   -3.27982073935003     -0.10106533571266      0.21208707718750
  O   -2.55217027824502     -0.22886661807755     -0.73996948573963
  C   3.28132777663478      0.13667033242727     -0.33096812446391
  O   -2.80803847151561      0.09558120563320      1.44162333981356
  O   2.55037407808945     -0.09476447962280      0.59882112975387
  O   2.81387444648803      0.42229340337380     -1.54440630213222
  H   7.34051726564945     -3.45881417188853     -3.45690799524172
  H   8.58774158380610     -1.77985698238565     -2.09396503572365
  H   3.61080856494310     -1.83740278582917     -2.05848489809965
  H   8.50260546728766      0.20823982609876     -0.45970917575169
  H   8.54497778368711      2.64390028205534     -1.29192448018641
  H   7.27244633882504      4.71094641731922     -1.84936160192683
  H   3.57831309591154      2.69410546934332     -0.96331765115865
  H   8.73573102922495     -0.26663336417133      2.03301218837274
  H   7.63987118488362     -0.76051162158886      4.21731164912029
  H   3.77458377466219     -0.50992421346636      2.32727478138754
  H   4.04710702766742     -1.41396734157943      4.52056242697120
  H   3.70383919086682     -3.33839740163036     -3.88164189795621
  H   3.67536303338290      5.06192935786052     -1.24421459027235
  H   -7.43977346750297      4.12673132506072      2.22841854413682
  H   -8.63104474328468      2.07473217799521      1.47191724592255
  H   -3.67509878831696      2.37235255038258      1.11023304815773
  H   -8.49778124234877     -0.25722388241310      0.39605872722335
  H   -8.47689155273121     -2.40040914912371      1.82138312761773
  H   -7.14700136481390     -4.14470535359700      3.00223881330901
  H   -3.50262772042619     -2.24072923935740      1.73982785162740
  H   -8.74677116891445     -0.44189130111679     -2.13695999980032
  H   -7.65800009911728     -0.63667887049606     -4.37675046406474
  H   -3.78519807271539     -0.46929857487674     -2.49489733377364
  H   -4.03753587988280     -1.10924852505364     -4.75198687283854
  H   -3.87093595918522      4.69366495383460      1.63456249644624
  H   -3.51996732615989     -3.91828111216475      3.43593285062789
  H   0.83749498298327     -7.10420409207580     -6.49887537644696
  H   2.73567786764599     -8.56581463689601     -5.77515006737742
  H   4.73407497109781     -7.48769304486831     -4.64776553325976
  H   2.14081139776095     -2.93856213556016     -7.00661957815420
  H   0.39778628668475     -1.37176574458101     -7.82752768611236
  H   -2.66055500050495     -3.96694744520005     -6.25988515022228
  H   -0.92152222083288     -5.58100876204542     -5.52706248797087
  H   -5.30326120228587      0.54616139413666     -8.55984216709141
  H   -3.40524993218275      0.19039325738489    -10.20049933649612
  H   -1.48048483092857     -1.25349701845361     -9.51240099997678
  H   2.08374263800946     -2.80607499446077      9.48835653361197
  H   4.05501546968923     -1.48578678427729     10.25163406701071
  H   5.66230720344534     -0.59227799676721      8.50065685242872
  H   1.24220594155071     -2.40020634475712      5.03051260745198
  H   -0.63128520353281     -3.83087906551003      4.23439811800729
  H   -0.37381746791496     -6.15086613338505      7.85479022524052
  H   1.45477849572258     -4.72912477540994      8.64817872505840
  H   -4.78357648905670     -8.00190432136822      4.36277058046205
  H   -2.99244747605317     -9.11760097590297      5.77670432512600
  H   -1.04030414631126     -7.75382567822430      6.51102467736905
  H   1.27430491587285      9.87304976215358     -2.47419881634694
  H   3.20179064450531     10.04096122170424     -4.04539698485994
  H   4.95460165156766      8.20390882858882     -4.00784599226679
  H   0.64654457721586     10.03883937658457     -0.39518332183343
  H   -1.14448425730867      9.89790025250014      1.26600014880515
  H   -1.01675734293249      5.59643870476482      1.07006982072838
  H   0.81982690931965      5.73926483262277     -0.60219042860925
  H   -5.25180633574019      7.45388730459587      4.73682537715197
  H   -3.59300650341421      9.36418048065468      4.95668446061665
  H   -1.68943266641452      9.47112658727596      3.35153383126260
  H   -1.83689826877388      0.11024340668016      1.38930220969373
  H   1.84237093916143      0.39781864844900     -1.50315255847551
