# Supplementary material for: Enzyme-like Acyl Transfer Catalysis in a Bifunctional Organic Cage
Source: J Am Chem Soc. 2024 Jun 24;146(26):17887–97. doi: 10.1021/jacs.4c03560 (PMC11228979; doi:10.1021/jacs.4c03560)
Supplement: Supplementary file 2 — ja4c03560_si_002.zip [file ja4c03560_si_002.zip › computational_SI/DFT_structures/cage_1_acylation_Table_S8/1Ac1.xyz]

181
Coordinates from ORCA-job C13_me_b
  C   5.04182781981825     -2.93501028343559     -2.72824589190239
  C   6.43881217481932     -2.89419258196830     -2.72068970460712
  C   7.08918594299768     -1.85289464984449     -2.05934723412169
  C   6.35559220712436     -0.87360650750136     -1.40536987833407
  C   4.95149446467912     -0.92876193272956     -1.38139779657476
  C   4.29646294482579     -1.95608390063094     -2.04504873228099
  C   6.93478662828957      0.28821531936020     -0.63131557477028
  C   6.27684903283127      1.53333911003234     -1.17330920894042
  C   4.87837293760636      1.51066846965968     -1.08281612918589
  C   4.32615417333810      0.18573690206280     -0.51502067989578
  C   6.92271697235083      2.64197819248444     -1.70172789702442
  C   6.18820141187383      3.75642763664145     -2.10518678691225
  C   4.79680783484419      3.76136568044853     -1.95531376918163
  C   4.13819422805117      2.62263822315199     -1.45753539906492
  C   6.40787982328114      0.11866212427858      0.77767099044297
  C   7.18770566838201      0.01806330718236      1.91992692074793
  C   6.59233848130688     -0.20719630809538      3.16008261021394
  C   5.20362277899750     -0.35310354962232      3.24097874926775
  C   4.40815305465698     -0.22597263556609      2.08757997491368
  C   5.00716015808991      0.02540873790162      0.85985378190255
  N   4.56464916001010     -0.65919815476571      4.44897967254676
  N   4.33371590075243     -3.91352087801596     -3.43083337263256
  N   4.02597699857095      4.89322941997816     -2.23761056125294
  C   -5.01663034118920      3.12099765109588      2.02472116814665
  C   -6.41300435214006      3.06568927677789      2.08044076058863
  C   -7.08415090340021      2.00822908023174      1.46939338720311
  C   -6.37272354576097      1.01034661125103      0.81941645398736
  C   -4.96961619829003      1.04284718113669      0.79230181901006
  C   -4.29190255208753      2.09445042478349      1.39331066001845
  C   -6.97121315497399     -0.19059856162441      0.12509695758586
  C   -6.37688196745410     -1.39171439800728      0.82732129211525
  C   -4.97104986538367     -1.39894800139709      0.86087828952827
  C   -4.36355911093141     -0.20012080871908      0.10084377043619
  C   -7.09881513060120     -2.40855755688890      1.43397686577221
  C   -6.44175770672992     -3.43193663345275      2.11691559128606
  C   -5.04618946928007     -3.41023919540247      2.20466254250651
  C   -4.30948709259382     -2.39969919832722      1.55930337013339
  C   -6.39886567999937     -0.19823569445977     -1.27102831168343
  C   -7.12749913489784     -0.18515793794633     -2.45142489007272
  C   -6.47240408586377     -0.24816406677365     -3.67974336066238
  C   -5.07772284773094     -0.34964206162646     -3.71790210281026
  C   -4.33452453720255     -0.33711968525136     -2.52230529060787
  C   -4.99761126861471     -0.24161530132201     -1.30661926973346
  N   -4.38776086462408     -0.49520211427097     -4.92441178476108
  N   -4.30072303895749      4.20553886751381      2.53991578622169
  N   -4.32777024539621     -4.34387721194563      2.95557719019587
  C   3.64770740856801     -5.89867418607746     -4.52312921456849
  N   2.70643406064602     -5.13571525013491     -5.07256186863689
  C   1.70995068475597     -5.70042845087476     -5.75408341812583
  C   1.61408150668831     -7.09317820580658     -5.88617543680923
  C   2.60769016890848     -7.88935645779555     -5.32248862431800
  C   3.65974745343784     -7.28763586361644     -4.63376943408715
  C   0.74035545230960     -4.75904674548846     -6.35912159120842
  C   1.22299091051427     -3.65021953386097     -7.06651799411804
  C   0.34511499314241     -2.70508482858068     -7.58330603669000
  C   -1.03066117485619     -2.82248221822969     -7.35297843080683
  C   -1.51364961655155     -3.93258857180355     -6.64807672545211
  C   -0.63959243257818     -4.90754545086690     -6.17965519274460
  C   -1.97371992284810     -1.76945656984694     -7.78954752844450
  N   -2.88401192411493     -1.38774379459818     -6.89304965470693
  C   -3.78245282263323     -0.46331826263561     -7.22292417537593
  C   -3.83581445538561      0.13518690304693     -8.48031350211411
  C   -2.87620526869448     -0.24310446535133     -9.41712598218165
  C   -1.92873436974615     -1.20204942057174     -9.07204407292040
  C   4.71232783390297     -5.17846797331778     -3.73519706970319
  C   -4.76557226218655     -0.06482020436124     -6.15412234624985
  C   4.13256074864534     -0.99440237920431      6.77717150848306
  N   3.13243147490663     -1.78935503651323      6.40330036197862
  C   2.38022767565435     -2.37730433413658      7.33820787037300
  C   2.59725116036099     -2.13143871007866      8.70507249350414
  C   3.62868047816115     -1.28352197168845      9.08941192860077
  C   4.43095904204883     -0.70818211063748      8.10880147107920
  C   1.31939756520226     -3.30349229102143      6.88176221687351
  C   0.73787068243471     -3.15725825742851      5.61363164325707
  C   -0.26561214604132     -4.01847185524367      5.18932628095620
  C   -0.70246111156843     -5.07113772967912      6.00739751500868
  C   -0.10664393108733     -5.22934793361086      7.26583334995281
  C   0.88220361614198     -4.35502895618260      7.69868629990850
  C   -1.79671157269645     -5.96425328439624      5.56434380762740
  N   -2.67569525845776     -5.46505093971540      4.69177560515362
  C   -3.72094605081836     -6.19981601534189      4.31909526629046
  C   -3.94422721802644     -7.49985977926783      4.76946619277168
  C   -3.01200807721869     -8.04661568856704      5.64720215428343
  C   -1.93056470273209     -7.27455752851475      6.05488193527539
  C   5.01722170651745     -0.41870460675184      5.70201411752941
  C   -4.73229992445630     -5.55449780257648      3.40654117806883
  C   3.35506862046599      7.07325469187260     -2.91971047069421
  N   2.43825997367558      6.98293230840592     -1.95980551774635
  C   1.60873656180439      8.00585973303329     -1.74186927454078
  C   1.65308310770004      9.15738724451026     -2.54629704363318
  C   2.59465688771446      9.23704001214984     -3.56617227409137
  C   3.48200850208007      8.18090968200669     -3.75592663016741
  C   0.66906255988279      7.87536244207957     -0.60617736318441
  C   0.21399419807934      9.00238315425441      0.09068742088294
  C   -0.63356407213103      8.86748329384140      1.18375924277155
  C   -1.06741172106883      7.60285188170312      1.60229579344974
  C   -0.61893284048857      6.47460925849527      0.89886815499420
  C   0.24588370203158      6.60783375748860     -0.17835818590555
  C   -2.01660295453863      7.45409529374994      2.72757346182425
  N   -2.81320054172220      6.38284039625598      2.70765845486788
  C   -3.74669440577333      6.24095930935670      3.64527842467064
  C   -3.92485644634474      7.14332621602415      4.69239670270938
  C   -3.06712007499683      8.23852123215232      4.75168962717132
  C   -2.10817500310737      8.40433731761130      3.75877121836728
  C   4.33865061424553      5.93812089126343     -3.04053607067518
  C   -4.68807053618424      5.07332466125636      3.50558334274674
  O   -5.76535118929815      0.58723943304527     -6.40904483059487
  O   -5.69061566670656      4.97457266207491      4.19506736956559
  O   -5.79473954743996     -6.09877348997832      3.14750019842472
  O   5.75953581092634     -5.71649636198698     -3.41250277841195
  O   6.04042513618648      0.18593315113104      5.98553409341068
  O   5.30887927976428      6.01115635809737     -3.77811980034270
  C   -2.84854504434756     -0.18267758914666      0.02512420218968
  O   -2.09398245944623     -1.02230641182639      0.40907107096448
  C   2.80281779652036      0.24511117400912     -0.49872668783640
  O   -2.40361878389842      0.98691108837543     -0.53838013503298
  O   2.13399456199419      0.45958535493171      0.48482059318870
  O   2.27564043577839      0.12161001741495     -1.70575763013351
  H   7.00425056554274     -3.66962038071554     -3.23532284669917
  H   8.18113875545242     -1.80665195626553     -2.05801314914870
  H   3.20781326525563     -2.01828080844406     -2.05491552060950
  H   8.02954360301644      0.32771985226490     -0.67531825636887
  H   8.01222148396421      2.64993369180239     -1.78751147255139
  H   6.68731718082251      4.63077050165298     -2.51873581079763
  H   3.04903019986370      2.63994425728656     -1.37435304731843
  H   8.27492553085324      0.10200061834193      1.84666883006289
  H   7.19701122860565     -0.28135719890295      4.06166617238215
  H   3.32565872067749     -0.31198258825958      2.16935198880506
  H   3.67032407720489     -1.14598020598283      4.41439729899800
  H   3.40894419222746     -3.67252258541676     -3.78578710743322
  H   3.15963918459023      5.02753584001789     -1.71672613357891
  H   -6.96398760846910      3.85293896959668      2.59184088755860
  H   -8.17591006020791      1.96854058764083      1.49698566838074
  H   -3.20309110334241      2.15482808097535      1.38258300926018
  H   -8.06737392344062     -0.18816576698542      0.13780532533714
  H   -8.19084131701489     -2.40032561560750      1.39023662085001
  H   -7.00046237442342     -4.23422857675743      2.59512357181908
  H   -3.22289072198726     -2.41709567495504      1.61812572183348
  H   -8.21879092806092     -0.13804480567372     -2.41805094122677
  H   -7.03513988471690     -0.23316875077583     -4.61137486763451
  H   -3.24560594563359     -0.40233148491175     -2.58208483341729
  H   -3.50251860397504     -1.00092024298453     -4.92140689055512
  H   -3.41923056051886      4.45702571693593      2.09438845629009
  H   -3.39484557498464     -4.08339477737543      3.27396661807538
  H   0.78598407842143     -7.53594862617203     -6.44311979923700
  H   2.56425490554170     -8.97625460203895     -5.42498956917195
  H   4.46538717269939     -7.86318749014488     -4.17581372489271
  H   2.30039408173489     -3.52997964049923     -7.19860386206239
  H   0.73442818121998     -1.84170331892638     -8.12860249621724
  H   -2.58639883807794     -4.02038292310076     -6.46324650151524
  H   -1.02726787541287     -5.76702438071545     -5.62681089099370
  H   -4.60489274300982      0.87810113484243     -8.69541767214460
  H   -2.86977071817690      0.20318445727223    -10.41431888980364
  H   -1.17496963639849     -1.53063792556575     -9.79005997317270
  H   1.95194255071550     -2.58833613175198      9.45637282704818
  H   3.80607862249153     -1.07599038073591     10.14717785846207
  H   5.27039034795611     -0.05280078884964      8.34250134972390
  H   1.07652965517065     -2.34670554990448      4.96548795522867
  H   -0.72511338496531     -3.88473416771817      4.20826809236052
  H   -0.43304170701165     -6.02962648115914      7.93301083496894
  H   1.32870360980549     -4.50818472378014      8.68309705592299
  H   -4.82640504244115     -8.04408512254206      4.43074608127923
  H   -3.12787978639987     -9.06837380873566      6.01611111626513
  H   -1.18810304512258     -7.68626706398975      6.73958084885866
  H   0.94847317720302      9.97380365139603     -2.38167860934786
  H   2.63932186955492     10.12187112382040     -4.20533508056186
  H   4.26088449093316      8.19445269473701     -4.51916313263688
  H   0.53999499156850     10.00125293471706     -0.20654556326491
  H   -0.97785034418580      9.76563685937211      1.70036193556698
  H   -0.95543626096547      5.48487727013365      1.21377785659204
  H   0.60093549335138      5.72264042214773     -0.70975299207668
  H   -4.71623795415874      6.97402646326428      5.42336728004937
  H   -3.14864434822408      8.96454435214029      5.56391731212156
  H   -1.42842386693264      9.25718640794159      3.78660426531031
  C   -1.09435350735222      1.14560553489486     -0.93106475832737
  H   1.29226464431294      0.19891373556379     -1.63426804466267
  C   -0.58497021725058      2.50196995435508     -0.60379014347953
  H   -1.36183588062600      3.26009993377266     -0.77020732301447
  H   0.31584745621096      2.71899290573367     -1.18933010307895
  H   -0.32837710472176      2.51042966904147      0.46846419316850
  O   -0.49560699375999      0.26173311597649     -1.48124158025835
