# Supplementary material for: Enzyme-like Acyl Transfer Catalysis in a Bifunctional Organic Cage
Source: J Am Chem Soc. 2024 Jun 24;146(26):17887–97. doi: 10.1021/jacs.4c03560 (PMC11228979; doi:10.1021/jacs.4c03560)
Supplement: Supplementary file 2 — ja4c03560_si_002.zip [file ja4c03560_si_002.zip › computational_SI/DFT_structures/cage_1_acylation_Table_S8/1Ac2.xyz]

186
Coordinates from ORCA-job C13_me2
  C   5.18593844626150     -2.81490767433138     -2.68518046888821
  C   6.58346495295913     -2.84150388574315     -2.63070840423470
  C   7.26404532494294     -1.88242335303190     -1.88077978489780
  C   6.55927359780718     -0.91995871721716     -1.17237505103432
  C   5.15699368544486     -0.92248875800896     -1.18614045350069
  C   4.46796700196695     -1.84940109694002     -1.95438354816988
  C   7.15342324538220      0.19879871140124     -0.34946628703659
  C   6.54226999498749      1.47765341079110     -0.88022828645565
  C   5.13751802448883      1.50527534691994     -0.82606353741494
  C   4.54635222314865      0.18393739896212     -0.29901609065826
  C   7.24640405047828      2.57056517428666     -1.36390947161317
  C   6.57150527411340      3.72158738159711     -1.77204865356220
  C   5.17804445442822      3.77217884856947     -1.66798664624649
  C   4.45972199622865      2.65552676570328     -1.20406038896461
  C   6.59150842891016      0.03387696547696      1.04495810977123
  C   7.33208199633328     -0.05458761806860      2.21486005288326
  C   6.69086195726342     -0.21212661110206      3.44253727474817
  C   5.29485069733763     -0.29026239722066      3.48861013632052
  C   4.54086083019472     -0.16735776084469      2.30825358361003
  C   5.18907790523438     -0.00755903400660      1.09186653242455
  N   4.60680225530084     -0.53876492092188      4.68049100150507
  N   4.45785708634298     -3.71817423855650     -3.46258313866168
  N   4.44279955933025      4.91880070609413     -1.98034591636248
  C   -5.20589062088833      3.26655853822058      1.88899459532561
  C   -6.59949951272172      3.20002668033435      2.00059138055414
  C   -7.28219612181321      2.08623033444772      1.51181944000052
  C   -6.58442692810436      1.04149464960706      0.92303371460256
  C   -5.18632363654756      1.09328755708542      0.84305438170442
  C   -4.49313636645521      2.19567575700697      1.32120193275742
  C   -7.17652023741637     -0.21260704061636      0.32286850612705
  C   -6.53197988385389     -1.37127934958811      1.05313536054037
  C   -5.12644221437767     -1.35008996666175      1.03206885691413
  C   -4.57137556243212     -0.17379294142426      0.20907679402668
  C   -7.20664177766078     -2.40168685676887      1.69172487831918
  C   -6.49910273238196     -3.41200207845013      2.34367054611265
  C   -5.10137150062199     -3.36922448043172      2.36173178383633
  C   -4.41416899837387     -2.34141053447639      1.69163389401876
  C   -6.64677159984212     -0.28238908377438     -1.09211327496353
  C   -7.41820208651838     -0.34178197639749     -2.24386854827164
  C   -6.80864644900084     -0.44249927641320     -3.49414302109859
  C   -5.41489570916677     -0.50922009810828     -3.57644555800289
  C   -4.63042691244689     -0.43914944428382     -2.41059767718317
  C   -5.24436298581104     -0.29983608488505     -1.17443677289420
  N   -4.75142470297332     -0.65397114126463     -4.79793523331422
  N   -4.48137746013885      4.39219881532220      2.29099396438627
  N   -4.33272868803055     -4.29905566921609      3.06774346632967
  C   3.71448988216837     -5.65229237122178     -4.62010730771320
  N   2.74765922715881     -4.86996867566607     -5.09355784567702
  C   1.73314978509472     -5.41295744296194     -5.76713170402487
  C   1.65054174996996     -6.79869493853104     -5.97186792687547
  C   2.67011915780684     -7.61231842942597     -5.48735333770783
  C   3.73710591148268     -7.03356021825936     -4.80310026206086
  C   0.72016267325198     -4.47152111713788     -6.29347840855223
  C   1.13943806523432     -3.28812663131628     -6.91540146778643
  C   0.20877082505933     -2.37348153771183     -7.39463092838281
  C   -1.16052639964066     -2.59990170608778     -7.21099593300278
  C   -1.57941856504935     -3.77745283844872     -6.57793237701770
  C   -0.65036221157760     -4.71756440188962     -6.14788975885741
  C   -2.17240149157536     -1.60592497666546     -7.63210790140735
  N   -3.14076013695867     -1.34475906248952     -6.75370395962480
  C   -4.10811502433585     -0.48969846560278     -7.07651916841574
  C   -4.17793794156007      0.15144500445720     -8.31176365008168
  C   -3.15853891570143     -0.09889443813911     -9.22836544972665
  C   -2.13772442992693     -0.98137360285007     -8.88814414535682
  C   4.80323734213939     -4.97795962127800     -3.82677634289759
  C   -5.14034063522836     -0.20446879541053     -6.01638316737452
  C   4.09960250837223     -0.85470242579250      6.98973760838499
  N   3.12021259463581     -1.65666328833186      6.57693572390679
  C   2.33462288725067     -2.24850518774359      7.48032906967539
  C   2.49068485900873     -1.99534577187255      8.85423382475083
  C   3.49788135213336     -1.13710276790523      9.27843665314630
  C   4.33957007404035     -0.56139006603400      8.33101216411521
  C   1.30957171315327     -3.19265321154288      6.98123161676353
  C   0.75700373835805     -3.04423311450533      5.70000685295785
  C   -0.20979020161710     -3.92820621772673      5.23755723937559
  C   -0.63219728367063     -5.00709026655450      6.02893244898047
  C   -0.06376775334907     -5.16728634443654      7.29939736658625
  C   0.88486651612387     -4.26899131653612      7.77139795723695
  C   -1.68925679547976     -5.92745154981771      5.55289555315993
  N   -2.60062600767245     -5.42785979417022      4.71503400664556
  C   -3.61998381179908     -6.19010244255148      4.32516069631004
  C   -3.77857356758847     -7.51808105853506      4.71734768902202
  C   -2.80913649602800     -8.06365909136612      5.55465009577988
  C   -1.75743361543558     -7.26305736789326      5.98474300750156
  C   5.02725927780286     -0.29304845030331      5.94425354624414
  C   -4.67648329861161     -5.54639608973165      3.46409231065990
  C   3.75995906021474      7.04678086001461     -2.79923907137853
  N   2.75934311713838      6.95887770796878     -1.92547355998650
  C   1.86402727179768      7.94623664532413     -1.84976758522654
  C   1.92774101210246      9.04904551165396     -2.71918987037217
  C   2.96045357487790      9.12566194146303     -3.64622721842474
  C   3.91560496792574      8.11337854495971     -3.68251421764187
  C   0.82895962708807      7.84678096425844     -0.79570336276852
  C   0.29269023454904      9.00295090538681     -0.21361844459019
  C   -0.63640690448719      8.91493136198334      0.81481027527490
  C   -1.07539426630918      7.66855964741192      1.28195234188916
  C   -0.55738338801359      6.50973191074324      0.68392485480302
  C   0.39269560272701      6.59830500855529     -0.32673334575765
  C   -2.07966525708208      7.58716750109114      2.36674434011887
  N   -2.90652687860694      6.53828963206689      2.37072909327091
  C   -3.87015762298454      6.47261492880190      3.28786203440978
  C   -4.05265602548240      7.43169263382662      4.28265024976030
  C   -3.16686911962671      8.50435682882430      4.31629472087760
  C   -2.17426052912164      8.58987218824740      3.34782846170944
  C   4.79427530149160      5.95058211162244     -2.78211754317279
  C   -4.84251130546669      5.32550297618669      3.20338709159751
  O   -6.17541928018159      0.39245323009350     -6.26546052530269
  O   -5.84627983418208      5.29162790316827      3.89814470750007
  O   -5.71875354843891     -6.12358273110500      3.19508109674320
  O   5.84362969788606     -5.54932665735851     -3.54228790863186
  O   6.04945646833831      0.29943075687119      6.25261218468353
  O   5.82536437564596      6.03581763779440     -3.43135908902119
  C   -3.06216138533293     -0.02735753249711      0.20985878618306
  O   -2.29676929809344     -0.53228992340827      0.97896584037744
  C   3.03235282801239      0.09790242194434     -0.29931248198907
  O   -2.64925246924725      0.81510906903397     -0.77066291441375
  O   2.26405967252665      0.89083092317393     -0.75761650730439
  O   2.61320659382817     -1.03762967867992      0.32326806005040
  H   7.12764954741715     -3.60667587398173     -3.18155234234159
  H   8.35665654289605     -1.88563037123829     -1.85734336266319
  H   3.37650707422504     -1.86028622887708     -2.00490785499673
  H   8.24944424112412      0.20881598378611     -0.36924194114319
  H   8.33759261038453      2.53555765480906     -1.41434096895120
  H   7.11649436879780      4.58135706134626     -2.15718070693619
  H   3.37382793270313      2.70582850728174     -1.15403688571052
  H   8.42319899974293     -0.00920879174633      2.17362337944376
  H   7.26490645938368     -0.28297746023002      4.36449347318547
  H   3.45345343608135     -0.21340000450680      2.37510050189599
  H   3.71098163565707     -1.02224985058382      4.63084536941865
  H   3.52924658460352     -3.44324615340083     -3.78177605500066
  H   3.52656717359978      5.03288308905877     -1.54776937759225
  H   -7.14117273056237      4.02284137450083      2.46293678478013
  H   -8.37181963923081      2.04325977143040      1.58441645731304
  H   -3.40312339752159      2.25972161157897      1.27292412596664
  H   -8.27159505625693     -0.23403040265984      0.36999029231521
  H   -8.29945725407286     -2.41900906714927      1.69127449706378
  H   -7.02157998954780     -4.22506110976867      2.84465038176962
  H   -3.32561477685114     -2.32961010690320      1.70917928009690
  H   -8.50829375601117     -0.31673785851549     -2.17048201039304
  H   -7.40500574577642     -0.47637553233481     -4.40431903898807
  H   -3.54509153943392     -0.47087184571234     -2.50773119466473
  H   -3.83161044808892     -1.09375691378226     -4.80175657839746
  H   -3.58901633268805      4.58072875249793      1.83599113387422
  H   -3.40468869441587     -4.01437739646926      3.37953428235135
  H   0.80982376111891     -7.22134122518624     -6.52525793717959
  H   2.63532912761201     -8.69246477496754     -5.64776597037206
  H   4.56493562644212     -7.61999223921489     -4.40244012534860
  H   2.20863259807570     -3.09128352620024     -7.01935920857709
  H   0.54907575244750     -1.45564988255069     -7.88059576514911
  H   -2.64718208434111     -3.94890607055865     -6.42603107346690
  H   -0.99064615286805     -5.63290911454776     -5.65718443183548
  H   -5.00378953672115      0.83143739994634     -8.52430913145493
  H   -3.16197577507953      0.38729227024771    -10.20673646781865
  H   -1.33493709265688     -1.21026393794685     -9.59155973659955
  H   1.81807004107528     -2.45589906830167      9.57900565566911
  H   3.62767058811156     -0.92329528472380     10.34183294882066
  H   5.16463452301716      0.09931649277156      8.59887358443625
  H   1.08671622463285     -2.21383546787959      5.07214374029219
  H   -0.64921180900359     -3.79202448662124      4.24717067292157
  H   -0.38290291281605     -5.98886623287947      7.94402712741763
  H   1.31106193001591     -4.42225411169956      8.76484220496289
  H   -4.64227000017624     -8.08398608086603      4.36657198153508
  H   -2.87454344895943     -9.10555667279143      5.87668295240265
  H   -0.98655093222475     -7.67004972119597      6.64050023841589
  H   1.16731312557727      9.82983339017941     -2.67423084241890
  H   3.02213865114809      9.97328643474237     -4.33269633672532
  H   4.76445702113767      8.12714321197800     -4.36702209600231
  H   0.62155411081681      9.98924802013299     -0.54739668168427
  H   -1.03724666385911      9.83454719527929      1.24578275165223
  H   -0.89797163657315      5.53100509293723      1.02899874699211
  H   0.80601336777740      5.68977719664825     -0.76947883261816
  H   -4.86971146870864      7.31823711777484      4.99578203263682
  H   -3.25057780998092      9.27205407116579      5.08900509454859
  H   -1.46633146673219      9.41967880686985      3.35613747676182
  C   -1.42520937396594      1.47658379398800     -0.68595781466615
  C   1.31850535937227     -1.51534455161108      0.14577600388013
  C   -0.72457660689086      1.46544425178097     -1.99417943344304
  H   -0.27866770713237      0.46516103717148     -2.11840803304433
  H   0.07494918755054      2.21333622536120     -1.99851688859025
  H   -1.43755204000405      1.62773492938464     -2.81369145928765
  O   -1.07663749138892      1.98765449713405      0.33472440317078
  C   0.75302104886506     -2.00942818948514      1.42846767397059
  H   1.51708011456232     -2.53734807794683      2.01471029485784
  H   -0.11595033117770     -2.64741621780863      1.23373115277967
  H   0.42602088710996     -1.13093183960147      2.00841962571183
  O   0.80134389639537     -1.51737959184586     -0.92999859456473
