# Supplementary material for: Enzyme-like Acyl Transfer Catalysis in a Bifunctional Organic Cage
Source: J Am Chem Soc. 2024 Jun 24;146(26):17887–97. doi: 10.1021/jacs.4c03560 (PMC11228979; doi:10.1021/jacs.4c03560)
Supplement: Supplementary file 2 — ja4c03560_si_002.zip [file ja4c03560_si_002.zip › computational_SI/DFT_structures/cage_1_acylation_Table_S8/Ac2O.xyz]

13
Coordinates from ORCA-job r1
  O   1.25541968630382      1.12496189400378      0.64598289682913
  C   1.19302747699958      0.02857998819650      0.17601695681874
  O   0.00116765402345     -0.63446987183695     -0.01533581842279
  C   -1.19452633337710      0.02911690429868     -0.17880294234206
  C   -2.33143485706267     -0.85791264742786      0.20273951094056
  O   -1.26351465059693      1.14199681410420     -0.60713935560306
  C   2.33504579559226     -0.83771742981608     -0.23660762765356
  H   -2.26151752227499     -1.81079593662137     -0.34167371706068
  H   -2.26343217297067     -1.08998746689517      1.27649387138021
  H   -3.28198521591447     -0.35977287655814     -0.01701609538751
  H   2.27406226951076     -1.02230778623469     -1.31997795392508
  H   2.26472300217164     -1.81375304254437      0.26493943607241
  H   3.28264486759532     -0.34678854266853      0.01036083835370
