# Supplementary material for: Enzyme-like Acyl Transfer Catalysis in a Bifunctional Organic Cage
Source: J Am Chem Soc. 2024 Jun 24;146(26):17887–97. doi: 10.1021/jacs.4c03560 (PMC11228979; doi:10.1021/jacs.4c03560)
Supplement: Supplementary file 2 — ja4c03560_si_002.zip [file ja4c03560_si_002.zip › computational_SI/DFT_structures/cage_1_acylation_Table_S8/AcOH.xyz]

8
Coordinates from ORCA-job acoh_sub_0
  C   -1.76274204165077      1.16500747481590      0.04954935751124
  C   -1.71731786512632     -0.33126831646485      0.05167097482357
  H   -1.33345537618431      1.55130112179925      0.98575327552789
  H   -2.79781218324599      1.50594087935502     -0.06009796797175
  H   -1.14727133756911      1.55348892354255     -0.77535875080317
  O   -2.67169077995149     -1.06191018581817     -0.05778809268119
  O   -0.47146761034984     -0.79479750655673      0.19317439547227
  H   -0.51789180592217     -1.76520039067298      0.18590480812115
