# Supplementary material for: Enzyme-like Acyl Transfer Catalysis in a Bifunctional Organic Cage
Source: J Am Chem Soc. 2024 Jun 24;146(26):17887–97. doi: 10.1021/jacs.4c03560 (PMC11228979; doi:10.1021/jacs.4c03560)
Supplement: Supplementary file 2 — ja4c03560_si_002.zip [file ja4c03560_si_002.zip › computational_SI/DFT_structures/cage_1_acylation_Table_S8/1_constr_COOH-COOH_5.7.xyz]

176
Coordinates from ORCA-job C13_constr_TS_sub_0
  C   5.01867889642128     -2.96379216131341     -2.66730342924837
  C   6.41672786642340     -2.96617719624498     -2.64788190692986
  C   7.09516103101589     -1.97841401662354     -1.93445909739534
  C   6.38846365354924     -1.00889394025606     -1.23726788480955
  C   4.98550690689428     -1.03100985757207     -1.21634083022208
  C   4.30089063171373     -2.00139407802956     -1.93321373537111
  C   6.98817196403778      0.12563109546273     -0.44200590925737
  C   6.35112367148605      1.39230103170499     -0.96282410056587
  C   4.95075108983019      1.40045362927406     -0.87480195871858
  C   4.37893745129591      0.07525346143807     -0.32267862634719
  C   7.02669702215660      2.49473238785550     -1.46504557519708
  C   6.32234812012905      3.63290464316141     -1.85347644594178
  C   4.93027344594929      3.66705293648895     -1.71568732641181
  C   4.24142450204986      2.53860692699471     -1.23348477430253
  C   6.46080493597671     -0.04038615550832      0.96544235361982
  C   7.24238309922694     -0.12491459107925      2.10772876746016
  C   6.64717991666065     -0.30075993600498      3.35569966766775
  C   5.25612149829791     -0.41030178945785      3.44336691513782
  C   4.45904626688184     -0.29940802340629      2.28928502174619
  C   5.05823922729732     -0.10325851232639      1.05131572991849
  N   4.61317698221684     -0.66843200753806      4.65943779622373
  N   4.28597809001834     -3.87314691449014     -3.43429704540092
  N   4.19020905651864      4.81676310090449     -2.01113454237378
  C   -5.10093234553827      3.18945607383607      1.93846040043925
  C   -6.49169118461023      3.08424575281326      2.04894010341856
  C   -7.14200219620681      1.96661377103746      1.52945479393883
  C   -6.41398183562637      0.95393668425264      0.92282660220738
  C   -5.01443975046836      1.03110210113160      0.85351428896588
  C   -4.35902483970364      2.15207337372394      1.34429391422709
  C   -6.99032554100523     -0.28110145719787      0.27126166686458
  C   -6.34253320362363     -1.45773823286275      0.96033806948724
  C   -4.93996785397701     -1.41844952590109      0.95229838831005
  C   -4.38028898528753     -0.20482400475765      0.17390913233923
  C   -7.00946525275597     -2.51081951449991      1.56891129947652
  C   -6.29364502396658     -3.52276711017192      2.20590028776880
  C   -4.89596252103483     -3.46355034446290      2.24246478635584
  C   -4.21709518491142     -2.41463251500057      1.59459395894863
  C   -6.45092118029652     -0.27880021387751     -1.14025533204170
  C   -7.22322481966232     -0.27101087773942     -2.29253222283559
  C   -6.61482543805481     -0.28456716737760     -3.54724166004298
  C   -5.22095850737963     -0.32389588456736     -3.62956445699162
  C   -4.43476800915260     -0.30879739670946     -2.46274046263687
  C   -5.04630749688934     -0.27288605311020     -1.21662444466627
  N   -4.55426398196291     -0.40743305633665     -4.85599920089887
  N   -4.41306343093942      4.32541698178302      2.37701386855782
  N   -4.13618907564729     -4.39535534855561      2.95689218982016
  C   3.56775607024298     -5.75562392208982     -4.68209209035738
  N   2.64019808407386     -4.93883266680698     -5.17581168646668
  C   1.64482864876888     -5.43787618161581     -5.90884665917205
  C   1.53901132565368     -6.81492004315501     -6.15494690700931
  C   2.51763234756362     -7.66528951721787     -5.64851010518199
  C   3.56715466830417     -7.13136884351060     -4.90303072331526
  C   0.68046949791188     -4.45294538715916     -6.44842750380051
  C   1.15962560610632     -3.27732665337104     -7.04110152421101
  C   0.27642147624741     -2.31330146639333     -7.51390337605073
  C   -1.10351610883248     -2.48230934764783     -7.35073877941461
  C   -1.58239414741580     -3.65613282789765     -6.75429447890959
  C   -0.70125378666993     -4.64522496842080     -6.33278999448424
  C   -2.06482090026870     -1.42745685047232     -7.74296249194515
  N   -3.00990385450694     -1.13864312878371     -6.84818947293364
  C   -3.93652620814264     -0.22869783828888     -7.13858606601921
  C   -3.98443059191071      0.44667630241575     -8.35656655661228
  C   -2.98649128311411      0.16914290551576     -9.28896200881233
  C   -2.00884562169434     -0.77321121986569     -8.98261200726088
  C   4.63779189489075     -5.12014098067537     -3.83202582396442
  C   -4.94797051554773      0.06927720736758     -6.06137490162371
  C   4.17773825808728     -0.96556348532151      6.98693765114591
  N   3.17846475352900     -1.75938161978375      6.61074070951614
  C   2.41504423431534     -2.34056063270742      7.53975730870684
  C   2.61921063269314     -2.08762603981010      8.90699201511909
  C   3.64961672790800     -1.23935089602061      9.29493035728586
  C   4.46416937027495     -0.67156925000184      8.31924055345600
  C   1.36528395654281     -3.26985865414641      7.06580321521519
  C   0.82693810095126     -3.13394924982286      5.77752332819578
  C   -0.14825801610534     -4.00924824438697      5.32005874566109
  C   -0.59766166683969     -5.06668257190229      6.12459213377835
  C   -0.05228536556576     -5.20914981352225      7.40747000360132
  C   0.90793686639595     -4.31945182726887      7.87366852219970
  C   -1.64847869551444     -5.98467625551488      5.63201712589188
  N   -2.50421744745125     -5.50029547516993      4.72845651588929
  C   -3.50476490891020     -6.26417322040619      4.29753474067261
  C   -3.70143018369526     -7.57915407496473      4.71646149026812
  C   -2.79375864442533     -8.10732282811880      5.63053132707714
  C   -1.76069509666903     -7.30485252671928      6.10035065101152
  C   5.07023799833136     -0.41020791990817      5.90748520521498
  C   -4.50343444744389     -5.63554862966623      3.36057147460135
  C   3.56670305060017      6.98794814985449     -2.77813796883277
  N   2.60456536827697      6.93603474593070     -1.86088790464408
  C   1.77752385987044      7.97420555817095     -1.71496590877479
  C   1.87791396281106      9.10236740433885     -2.54705603180484
  C   2.87022312849029      9.14326507996910     -3.51957307191881
  C   3.74964635665467      8.07044115698762     -3.63702613306208
  C   0.77083909869619      7.88595218717621     -0.63391426918881
  C   0.26821536268934      9.03734884302787     -0.01334583480845
  C   -0.64888256622296      8.94131391528081      1.02621247596439
  C   -1.10553987506089      7.69161377901286      1.46590738051665
  C   -0.61156166671550      6.53944347535686      0.83659912664318
  C   0.32190061751951      6.63461893060471     -0.18612827051801
  C   -2.11229610114385      7.58096201739886      2.54465360096028
  N   -2.90869415026809      6.50885117864362      2.52631818077803
  C   -3.87492886771779      6.39592692395639      3.43434617326315
  C   -4.09266159981912      7.33215806275742      4.44402711955613
  C   -3.24126332410379      8.43195311871821      4.49882405001570
  C   -2.24486448427532      8.56533211252313      3.53888841062361
  C   4.53632619416111      5.83613681762578     -2.83380971806501
  C   -4.80728383380769      5.21879491804229      3.31624828223873
  O   -5.97305072178421      0.69179748299073     -6.28981866558312
  O   -5.80722995276669      5.12973012826934      4.01163532069647
  O   -5.53178591964093     -6.21528269812876      3.04773925613127
  O   5.66877064578792     -5.70550914327685     -3.54167691749971
  O   6.09925059797793      0.18834532680915      6.18150675606149
  O   5.52774448099095      5.87550759879121     -3.54565312054546
  C   -2.85621254418013     -0.16712184104784      0.18995425712537
  O   -2.12596667283534     -0.22884675834029     -0.76723074523872
  C   2.85515928730603      0.04442986961438     -0.33098780559264
  O   -2.38639963207541     -0.06155718256013      1.43039882663597
  O   2.13707534887187     -0.14690964117829      0.61838648766109
  O   2.37173172554789      0.25113693800630     -1.55311451477014
  H   6.96182994971694     -3.73032180132652     -3.19985154059534
  H   8.18792868392678     -1.96156176410898     -1.93356677646766
  H   3.21017268144491     -2.03186529651509     -1.95615401059365
  H   8.08329788000445      0.14814861658032     -0.48742812107105
  H   8.11651532973861      2.47691639961663     -1.54459804934038
  H   6.84520065476021      4.50022867495556     -2.25147231877056
  H   3.15294092382844      2.57744586594505     -1.16315449192391
  H   8.33047234754509     -0.06040462051212      2.02836850396283
  H   7.25279097388851     -0.36281327296538      4.25780618547268
  H   3.37603001938692     -0.36625966015722      2.37500912083535
  H   3.71574768050578     -1.15079280182344      4.63937755782717
  H   3.37052949910979     -3.58294892760961     -3.77698278314845
  H   3.30852688508541      4.96627988041979     -1.52161390461027
  H   -7.05504976657672      3.88012179770370      2.53184863679136
  H   -8.23077878006705      1.89437102160794      1.59020822436624
  H   -3.27260707198853      2.24437764963204      1.29634689440974
  H   -8.08550470702961     -0.31262441783565      0.31034104164553
  H   -8.10191108451666     -2.54149516516952      1.56042041556548
  H   -6.80995182564143     -4.35083304996069      2.68768342572461
  H   -3.12647276012590     -2.39432000387656      1.63024164920499
  H   -8.31338697341947     -0.26182752291850     -2.21569119852305
  H   -7.21159109966484     -0.27425132400019     -4.45799835443921
  H   -3.34966782986908     -0.31784411702492     -2.54710298507197
  H   -3.64687409147033     -0.87111368744511     -4.87815345660600
  H   -3.52860098089669      4.56158232966632      1.92924931561944
  H   -3.22736965165200     -4.10304049561702      3.31484941257736
  H   0.71360024466233     -7.20218100832917     -6.75538933714205
  H   2.46527947390036     -8.73960781015980     -5.84030122503911
  H   4.36288751555769     -7.74889962839845     -4.48429478646218
  H   2.23766740650673     -3.12365448909654     -7.12444337240518
  H   0.66270336357573     -1.40019055924782     -7.97377566107281
  H   -2.65857853309809     -3.78383488339083     -6.61965919825596
  H   -1.08734762531707     -5.55626729870615     -5.86857120528946
  H   -4.77726349787834      1.17171099987994     -8.54495676606483
  H   -2.97352067793649      0.68072748620381    -10.25424343978420
  H   -1.22473644111803     -1.02384940883859     -9.69961270295047
  H   1.96746172253651     -2.54031564945554      9.65540651954405
  H   3.81735859038948     -1.02580868008673     10.35307709951789
  H   5.30362926946815     -0.01822396175599      8.55882123564673
  H   1.18150067020851     -2.32294603033757      5.13872254243384
  H   -0.57134028886578     -3.88777187071852      4.32123283402533
  H   -0.39353151659578     -6.01207165383555      8.06411129658723
  H   1.31891785698473     -4.46163825707271      8.87510447190926
  H   -4.54693819193332     -8.14791295280624      4.32819982831339
  H   -2.89145976867975     -9.13799678786784      5.97933439079913
  H   -1.03678633056894     -7.70032142652942      6.81401742443007
  H   1.17617331028259      9.93057489465582     -2.44030258461270
  H   2.95858050229998     10.00931404967966     -4.17957278629793
  H   4.56316233195232      8.05122740677553     -4.36297740436718
  H   0.61019841510717     10.02567115912632     -0.32726111819996
  H   -1.02792486414302      9.85742087067629      1.48350535943327
  H   -0.96562875202520      5.56170827079078      1.16869139351436
  H   0.71210203729183      5.73198001311279     -0.65989427593708
  H   -4.90873018237962      7.18186394671339      5.15144789275352
  H   -3.35507541461732      9.18475752062731      5.28227275131064
  H   -1.56515527048448      9.41814609738760      3.56578432865127
  H   -1.41451834447724     -0.04865754905441      1.37953663927732
  H   1.40065823412014      0.21067700182456     -1.49990031238752
