# Supplementary material for: Enzyme-like Acyl Transfer Catalysis in a Bifunctional Organic Cage
Source: J Am Chem Soc. 2024 Jun 24;146(26):17887–97. doi: 10.1021/jacs.4c03560 (PMC11228979; doi:10.1021/jacs.4c03560)
Supplement: Supplementary file 2 — ja4c03560_si_002.zip [file ja4c03560_si_002.zip › computational_SI/DFT_structures/cage_3_catalysis_Table_S14/6_in_3Ac1_C.xyz]

214
Coordinates from ORCA-job cage_bridge_sub_0
  C   24.05246623780977     27.87742904140466     24.45213027053845
  N   21.79245797061549     23.63261892934467     22.84107094960401
  O   22.88282830671949     28.43997309772998     24.23800404389397
  C   24.09730585190157     27.03133241407471     25.71786232226540
  N   21.74492780837481     30.52644794718463     28.45607754891044
  O   24.97040363630387     27.95685572960794     23.66175335314666
  C   23.44646219413848     25.66351859943402     25.40962469371942
  N   29.12030574816519     27.09700377171223     25.80851520751278
  O   21.39845878405339     21.38665579933216     23.03389380742369
  C   23.34824507601054     27.58609777319144     26.94748164645010
  C   19.62918834261368     23.72847695402429     21.00438342578543
  H   19.72852918172269     24.57602862337670     21.68490199030019
  O   20.76976043440536     30.54064224338099     30.52580192589388
  C   25.50462856330451     26.68548370342024     26.25314867887643
  C   21.86525224639601     33.38194718197486     28.62269387978058
  H   22.70477409619722     32.90067447787013     28.11710490868704
  O   30.73666584979261     26.22821712764256     27.17664456298283
  C   22.91350516583939     25.25815234877525     24.19638785270151
  C   30.95562938773584     26.90408335035425     23.67051035773853
  H   29.90535589233152     26.72142373723168     23.43515193587204
  O   16.77909787063086     33.25163394340116     17.42501009232096
  C   23.45380952898494     24.78851931326139     26.50478642858554
  C   16.84373073438628     30.00462179798053     18.85810004825920
  H   17.91001713854594     29.84505314107713     18.68930555523766
  O   26.33422018354212     38.56719892988269     20.46283136539413
  C   22.80602985037164     28.85263695870254     27.11088951422906
  C   25.28664557979009     37.41654791035560     23.69791639321074
  H   24.54209243098655     36.69961742336816     23.34721196607704
  O   26.46868113924943     28.42269394789520     14.20819890584512
  C   23.32305291100224     26.67627828098077     28.01816710877965
  C   28.36178724935266     27.35720826614758     17.03863520020080
  H   28.28469302520165     28.29867743361646     17.58520757599926
  O   22.84170139322591     30.60911959652212     19.77988694739286
  C   26.73194131498786     27.13402928727430     25.78963719313476
  N   18.46382034013116     32.31263194603283     18.66066818731428
  O   24.31271126880870     31.94683093129952     20.83441566811143
  C   25.46029014164343     25.80935554586462     27.35318279957606
  N   25.60591294400448     36.47770500150897     21.04641917045773
  O   22.76030746400484     30.00673276875354     21.95799954347102
  C   22.38379793348212     23.96034601864632     24.06475591514723
  N   26.12617177414300     28.99238324308805     16.39889605718626
  C   22.95368744996456     23.50253695145845     26.36674315143336
  C   24.06260139261068     25.38622368681243     27.74876095945827
  C   22.21351749900167     29.21323711398740     28.33794581444011
  C   22.71421104733041     27.02219745234583     29.21464972601941
  C   27.92117948908341     26.69974442217774     26.40883172882955
  C   26.62958099972272     25.41304581479156     27.98333621143182
  C   22.42386068343071     23.07656349030518     25.14841412520787
  C   22.14711125555838     28.28515857583351     29.38304921345231
  C   27.86965254099105     25.85624450797162     27.52225999807965
  C   21.23048800267050     22.44646565945858     22.45376469241691
  C   21.14840090050087     31.13100170675585     29.52624355174171
  C   30.40045541348109     26.72607323021196     26.11409258530031
  C   20.33854583083630     22.55488733435468     21.25718661863131
  C   20.98961595802456     32.61471808396159     29.39201073491303
  C   31.37765221102998     26.93991668199661     24.99907011124395
  C   20.12978691411745     21.43524776150607     20.44496857888801
  C   19.97330894334162     33.24767716113598     30.11590192780427
  C   32.74262266918459     27.06581480899176     25.27940931836636
  C   19.23896315047162     21.51929696483745     19.37804861003934
  C   18.72845485510357     23.82817900354104     19.93697531154221
  C   19.82997427373179     34.62977623980424     30.03532210391266
  C   21.73277937842502     34.77397279439073     28.52910270016112
  C   33.65377754510511     27.17505217155474     24.23107642828004
  C   31.85907465098366     27.01393345436693     22.60688379061497
  C   18.54316943586668     22.70189175415675     19.12281747462068
  C   18.01692073861940     25.10472262019404     19.71938674420450
  C   20.69610065612810     35.38757719117979     29.24759803999724
  C   22.66321390999567     35.54401988588705     27.67592726428512
  C   33.22155109060442     27.14719572646441     22.90357978104285
  C   31.31141506305486     26.95126587899476     21.23682852465233
  C   18.64999792957450     26.31442360860082     20.04422693270542
  C   16.70672598677455     25.16382669422282     19.22278732041856
  C   23.21509372474694     34.95270997016570     26.52941202393193
  C   23.02752501304806     36.86747238490215     27.96734381784755
  C   31.90817683898080     26.20184517978742     20.21374926918734
  C   30.08638290039320     27.57793360488312     20.96758661851134
  C   17.99909962514572     27.52732432301996     19.89033269048083
  C   16.05438610188997     26.38364483414464     19.06270380823604
  C   24.08700166970602     35.65255944749156     25.71009016468204
  C   23.89760918487168     37.57289079681469     27.14066635750589
  C   31.26635765592329     26.03196813706564     18.98967652724710
  C   29.44769409896424     27.40679458553251     19.75069709645376
  C   16.68876844026845     27.59049390759215     19.39151187565929
  C   24.43955942194464     36.98191119369390     25.98980870247403
  C   30.01176223242818     26.61002532008013     18.74341030547957
  C   16.04472709335440     28.90631268070591     19.19743046992393
  C   25.33128879918881     37.71434515824334     25.06559228136833
  C   29.26665461057081     26.38686953929476     17.48713211822783
  C   14.66435863833467     29.11305243247042     19.32930487978354
  C   26.23125416837070     38.69990284812621     25.49599085840018
  C   29.40121412821167     25.21410429186380     16.72959765386774
  C   14.11180808054685     30.37744738484294     19.11683256309715
  C   16.30060711557244     31.27277083518906     18.65439707109038
  C   27.05156460930051     39.36042345160978     24.58068435325141
  C   26.11980134681333     38.05559396521738     22.77905222586298
  C   28.66271185581328     25.03193084876542     15.55994829767857
  C   27.60599173063533     27.17338324264001     15.88131525290725
  C   14.91904563743754     31.45786731384847     18.76874946284873
  C   17.18034418382035     32.39064060997978     18.18985447947539
  C   26.99864496821116     39.04841829045274     23.22426225636163
  C   26.04081453810981     37.74416531110246     21.31513188339132
  C   27.77079142694571     26.00836085129171     15.12481999989758
  C   26.68013213113094     28.24430046740873     15.39643388828353
  C   19.62861422589726     32.85818072961871     18.11284237313640
  C   25.16665948722790     35.92402547884139     19.84048033926297
  C   25.42608300175333     30.19833069531924     16.30618556158799
  C   19.62380581974359     33.65061178379852     16.96070687001452
  C   20.84894660776541     32.50946588299742     18.72668994541410
  C   25.17563438271984     36.61463321577929     18.62495475466110
  C   24.65819566650135     34.61219130575907     19.90828958670972
  C   25.32932423223515     30.92953424091042     15.11655706846420
  C   24.84204999104332     30.69660270363984     17.48745248664292
  C   20.83671678588437     34.03950720373842     16.39269260207162
  C   22.04838966929631     32.89846411973411     18.15040805743114
  C   24.63230066235444     36.00378702386450     17.49346042215347
  C   24.13520385864615     34.00798027841869     18.77527645770270
  C   24.68709300576146     32.16748702806652     15.11855145313257
  C   24.18974067495829     31.92041407255754     17.46878093951606
  C   22.03890565692958     33.65544510971380     16.96591811190994
  C   23.48063748351338     32.61418998281889     18.65567177994234
  C   24.10569269991672     34.72275983852255     17.56488959591715
  C   24.12839205865589     32.66914348826211     16.28457309135221
  C   23.41533511206101     33.99035611925341     16.43687333691166
  C   23.59553717487795     31.75178752017510     19.90279713512888
  C   22.67909254636925     29.69865758088013     20.79780259211343
  C   22.41420128397304     28.33743881642190     20.27150324972172
  H   22.89410229097829     28.94716657028526     23.38527627567429
  H   22.89379224553717     25.92751079395557     23.33239980272208
  H   22.83436942410435     29.58212091912588     26.29999544313523
  H   26.78868775096918     27.78970462649844     24.92104320609741
  H   22.97318604203099     22.81573318078757     27.21668065653903
  H   24.05067758519511     24.70008209557044     28.60367252893524
  H   22.69068451734423     26.30600588058745     30.03994350660066
  H   26.58141709733379     24.74246261714446     28.84501532745457
  H   21.70685430481734     24.40034405872390     22.18590729308373
  H   22.03725389911330     22.06705069865743     25.03018841650818
  H   21.89357085356224     31.10773401244173     27.63993593210208
  H   21.66925785463047     28.56555058947458     30.31850573344670
  H   29.00523167299719     27.63306579298081     24.95715297861278
  H   28.79414082374877     25.54498428867158     28.00366665305241
  H   20.66765066906211     20.51008233453686     20.66186875607113
  H   19.30535786872704     32.64386343308690     30.73324831847860
  H   33.07564616792389     27.06986857517916     26.31931468829228
  H   19.08361976484791     20.65293945787647     18.73079318386834
  H   19.02752542093859     35.12647323863413     30.58580787789970
  H   34.71883095277092     27.28507756280703     24.44854130066587
  H   17.85865844064175     22.75324894777126     18.27271492896764
  H   20.55396635754082     36.46851332762295     29.17825656994007
  H   33.94757224498650     27.24110583976163     22.09203197011269
  H   19.67722932884023     26.30970289361504     20.41461264844826
  H   16.17989315782136     24.24030900089009     18.97091776042151
  H   22.94514030596495     33.93000471481217     26.25838690200277
  H   22.63177491158234     37.35540818035510     28.86109350789692
  H   32.86595537128824     25.70649979596070     20.39204060490580
  H   29.61160417144220     28.19086952076818     21.73682819340274
  H   18.51884684868237     28.44451537645631     20.17465188686339
  H   15.03880036968750     26.39643476749734     18.65994194077114
  H   24.50775703407760     35.14955215493195     24.83700408974396
  H   24.14411689526848     38.60861008507815     27.38657287941042
  H   31.74733648821394     25.42883301724424     18.21639018851543
  H   28.46722752504758     27.86366485675473     19.60500061863273
  H   14.01434661334429     28.28146299632833     19.61185670292402
  H   26.30251387572977     38.94347729273662     26.55875398946651
  H   30.07965676278613     24.42628126737853     17.06437533922693
  H   13.03402099268475     30.51870120065190     19.22677908444465
  H   27.74828265443729     40.12380181977375     24.93500705598555
  H   28.78141659202328     24.10991006411561     14.98600614326295
  H   14.49231162677500     32.44573203753163     18.58291377003387
  H   27.63360828930660     39.56263469051799     22.49987903575699
  H   27.19348443314259     25.88032994169705     14.20691613718687
  H   18.61687986550608     31.64454650317180     19.40641567008488
  H   25.51971538228856     35.86219067160002     21.84587049725651
  H   26.25363560199114     28.63901894108001     17.34002467742057
  H   18.67538141133499     33.93810346363079     16.51204984612493
  H   20.82469413668051     31.90791529573639     19.63671126147632
  H   25.58874455433230     37.62012548263347     18.58155777110477
  H   24.67500685143823     34.08779730272391     20.86241647321650
  H   25.76168291249619     30.52583268894274     14.20378675692495
  H   24.91904045926310     30.10211736823185     18.40152037583459
  H   20.83761666251585     34.64417406547982     15.48230462898435
  H   24.60962917392073     36.54654184151858     16.54511653411191
  H   24.62615314502133     32.74579371179041     14.19322699135681
  H   23.38457830620451     34.56941409449036     15.50663993841730
  H   22.01852823288678     28.35987731664466     19.24989591699233
  H   21.73934052886874     27.80403270165121     20.95349941373195
  H   23.39388750117670     27.81925946686802     20.28172689745173
  C   31.00746219512487     22.37363884827768     20.86453414855407
  O   25.38560677558155     27.26714462016566     20.90838310427743
  C   29.67488831132977     22.81456557760343     20.28087080152529
  C   28.93985519462269     23.82035434154344     21.15527881019601
  C   27.62203329226217     24.28984987361030     20.55707446819306
  C   26.93707733219901     25.40725048513347     21.34289589613937
  C   25.72316596037468     25.93641286820719     20.58186598685691
  C   26.60617399315213     25.03224883903706     22.79496129428551
  C   25.82895961199686     23.73711242015997     22.97803563397812
  H   30.87359556494380     21.89641059622888     21.84894598901828
  H   31.67827411947961     23.23652510247591     21.00622904205731
  H   31.52210298632816     21.65234262332257     20.21098901987629
  H   29.02901053449454     21.93395824773626     20.11383508910589
  H   29.83719370027607     23.26212591699833     19.28428447368267
  H   29.59028621527035     24.69819512333585     21.31867049181135
  H   28.77106280582947     23.37725733421808     22.15249004642033
  H   26.93661829343339     23.43014976985709     20.44244370397055
  H   27.81437259373367     24.65701372163857     19.53344583205506
  H   24.85663651137650     25.25828650157121     20.72085441176688
  H   25.94985360156664     25.94071956860056     19.50306322886102
  H   27.64638622597976     26.25178636229135     21.38097907582927
  H   26.04280016654094     25.86090417866498     23.25259552612353
  H   27.54388197560330     24.97507830500554     23.37336401019041
  H   25.54152575756819     23.60202203613310     24.03195775828285
  H   26.41817472165485     22.85674626207118     22.67768869991353
  H   24.89794768941871     23.72842674401376     22.38953974080159
  H   25.25034873095425     27.35823490228356     21.86637810167572
