# Supplementary material for: Enzyme-like Acyl Transfer Catalysis in a Bifunctional Organic Cage
Source: J Am Chem Soc. 2024 Jun 24;146(26):17887–97. doi: 10.1021/jacs.4c03560 (PMC11228979; doi:10.1021/jacs.4c03560)
Supplement: Supplementary file 2 — ja4c03560_si_002.zip [file ja4c03560_si_002.zip › computational_SI/DFT_structures/cage_3_catalysis_Table_S14/6_in_3Ac1_B.xyz]

214
Coordinates from ORCA-job long_bridge_sub_0
  C   23.35516628449179     24.36597945823717     35.78188978872797
  N   24.01955423272041     27.08865221964681     40.23043777563422
  O   22.49233299723792     25.31614654069905     36.07596076576939
  C   24.80227253238606     24.86057898301482     35.80182293939352
  N   23.68089481391112     27.22285480048960     31.52095241972501
  O   23.01635894617678     23.24046000239030     35.48988827019401
  C   25.18236695753091     25.70104711916274     37.04172951351219
  N   26.60078887496502     20.17124491607009     35.83698602732863
  O   25.33586502114737     28.20390461862097     41.73372180293027
  C   25.07701219285183     25.78793958362175     34.59740820058555
  C   21.78773361448182     28.45798031401727     41.35420090077618
  H   21.76535501154691     28.32037157428590     40.27140501235177
  O   24.72867599077281     28.80917372339287     30.24552531501468
  C   25.89179772880731     23.76916979556833     35.72964915402316
  C   22.07890373553216     26.61571528607267     29.25065641213934
  H   22.38456117346500     25.76485028755467     29.86236441322673
  O   28.66635145076528     19.23096715355452     35.54643269645696
  C   24.39356175468932     25.98177585701810     38.14651695192916
  C   25.81957848496023     17.77415721561934     37.16725201635290
  H   25.40105581558645     18.69935811256057     37.56909338562191
  O   12.11493505986363     26.99155245829981     37.05821923311837
  C   26.49794846906261     26.19204817010025     36.98541020231567
  C   15.16168277139390     28.29833189510757     38.43901684808711
  H   15.63329468887299     27.34298409391253     38.67753685396828
  O   15.10915924894299     18.58855869696907     30.18161236939477
  C   24.18881438002782     26.12060881034373     33.58648178026526
  C   17.63629430901246     20.92800753834645     29.16361581595575
  H   17.53189196958603     21.64128434397276     29.98419707500095
  O   16.11197141202497     17.11962405800216     41.67491315010724
  C   26.38476948913576     26.29551899315632     34.57696721000384
  C   19.60343545417972     17.09874394170612     40.87947786438073
  H   19.50145083380481     17.40519481740617     39.83612753526854
  O   18.21019353907852     20.91374849865433     35.90644272728535
  C   25.72627089113467     22.39213483664697     35.76558369349993
  N   14.19203188578929     26.03450645631774     37.02793573236068
  O   17.75455437797407     22.82872478234361     36.95609666446676
  C   27.19181520813637     24.30404285656964     35.67030968713195
  N   16.38243879201177     19.91424618260632     31.54265846409778
  O   19.74342552822872     20.77833271996772     37.54637607683693
  C   24.90630535908327     26.76597064703862     39.19813748701686
  N   17.21832971909572     18.51016613277337     40.23396412128258
  C   27.01156757369859     26.93806872913638     38.03531288133545
  C   27.23934281882218     25.81374517153414     35.72348969467306
  C   24.60161696161557     26.97360438129889     32.54322312208017
  C   26.78412899405535     27.14954813592145     33.56059472368440
  C   26.84987004895898     21.54349539553599     35.72512793423846
  C   28.29491567855613     23.46685071485302     35.60438969494940
  C   26.22533996034121     27.22888268741425     39.15086580679846
  C   25.89847384210167     27.49959648655025     32.54134410151791
  C   28.13670206273435     22.08066299235997     35.62173543859844
  C   24.23428149294021     27.85488336025758     41.34015734395496
  C   23.81362112953656     28.02039306270357     30.41905792817657
  C   27.48637299575628     19.13312810439876     35.84574715904832
  C   22.98115645300977     28.26412724976218     42.05083375633085
  C   22.72697187821581     27.84110481025101     29.40449960942214
  C   26.89401831578288     17.82664296967975     36.27783901173083
  C   23.03244765055650     28.53581520218707     43.42185003870184
  C   22.40644770011316     28.90227063618728     28.55155412448881
  C   27.48761684450588     16.63718240987968     35.84257629749899
  C   21.88244643868105     28.96323888186791     44.07990833233499
  C   20.62386124074890     28.89233711498300     42.00101636155705
  C   21.42013348477101     28.72988693276889     27.58394883353002
  C   21.08376055448764     26.42622256788264     28.28328768960209
  C   26.98194949988917     15.41600253722706     36.27975306265883
  C   25.30353959717072     16.55327341717145     37.62028976492244
  C   20.68859432444060     29.13893266285864     43.38030967031006
  C   19.37935086583547     29.07122124649010     41.22363441249603
  C   20.76049324869349     27.50785860285163     27.45107153723734
  C   20.40954901993179     25.11437147973135     28.18446793056246
  C   25.90053963102227     15.37082138086170     37.15930786404804
  C   24.16581916155183     16.54684625012327     38.56403648205489
  C   19.11951686482876     28.25597425572617     40.11085287541952
  C   18.43044481919124     30.04984423801367     41.55490058154226
  C   20.26933248120467     24.31584826563892     29.32964321297305
  C   19.90060734386273     24.61786685882925     26.97490268269042
  C   24.03957034794110     15.57209696207569     39.56451536226710
  C   23.18054855638472     17.54383401606287     38.49222311907265
  C   17.95868163956740     28.40719248502374     39.36733086611052
  C   17.26453596828560     30.20048937246473     40.81034596579379
  C   19.64584733257808     23.07963589964582     29.27064627221342
  C   19.26822621453915     23.37883775023582     26.91654460914294
  C   22.97552928680473     15.59831237550785     40.45999300421781
  C   22.11909334707065     17.57090504821075     39.38571644174466
  C   17.00123776073479     29.37501547652646     39.70773213870570
  C   19.12085662474122     22.58968975423695     28.06661303333500
  C   21.99296211311995     16.59715835511249     40.38898513156112
  C   15.74304779154110     29.47009921872326     38.93893704502826
  C   18.41076022826937     21.29408814104954     28.05409103419377
  C   20.84439201002598     16.62140119319591     41.31982229345837
  C   15.08981465112404     30.68745049178577     38.70028111606583
  C   18.47653237443178     20.41072537341624     26.96775446334584
  C   20.94431698000696     16.16493542640979     42.64259647716165
  C   13.88985684072694     30.72135179440984     37.98917835530800
  C   13.96814598899834     28.32577933002483     37.71748392063277
  C   17.78547117438230     19.19944219128080     26.99586492538284
  C   16.94899108836236     19.71448908886520     29.20134423292419
  C   19.83358273042800     16.17473979052134     43.48591733622581
  C   18.49032724259383     17.12155901962101     41.72194757163815
  C   13.32067746656560     29.54727326803950     37.50391846866444
  C   13.32076515595191     27.06607753246316     37.23284538757201
  C   17.01656681044715     18.85066766459391     28.10222811293474
  C   16.05647651073853     19.34119421512251     30.34431736568403
  C   18.60329892540030     16.64027005844810     43.03021237141782
  C   17.15197094267915     17.57380464767284     41.22615814830697
  C   13.92014476111981     24.67902591976672     36.82644731896887
  C   15.63897190667803     19.92827837825603     32.72879033473372
  C   16.21194903439062     18.96120434477721     39.37738264263334
  C   12.62478339317788     24.15240462579406     36.81722422329599
  C   15.03358046077617     23.82767230768732     36.67856333259893
  C   14.35743770326864     19.37315897266308     32.82235708334341
  C   16.21260590075340     20.56583472742442     33.84793214972676
  C   14.89500496466000     18.48919813237197     39.41661209963133
  C   16.59146538976767     19.90854782325442     38.40744554678934
  C   12.44869292412813     22.77399658714432     36.69147115802958
  C   14.84597847612542     22.46030011061699     36.54799864372973
  C   13.63907939908397     19.49790134555305     34.01009091394462
  C   15.49641140402020     20.66289127048665     35.03309850813070
  C   13.97379013426707     18.94034791679946     38.46938458255226
  C   15.66573332212930     20.34072171659515     37.47213019894784
  C   13.54225365427361     21.93172743391649     36.56620174829997
  C   15.91410289053671     21.36831973482131     36.34327130710792
  C   14.19111642117550     20.14757437646896     35.10259086493846
  C   14.35232388213799     19.85413952998248     37.49687013189070
  C   13.48115387102968     20.42798727422746     36.40698161946493
  C   17.35753687480622     21.81947516359892     36.43792859755535
  C   19.52290271782865     20.80482377340919     36.37374160841884
  C   20.50931690522470     20.71825804299235     35.26883497721933
  H   21.55977763233006     24.94847036645016     36.11868955856883
  H   23.36107622085714     25.63442652000022     38.19979334225214
  H   23.16753597496021     25.73088787514341     33.58070814943657
  H   24.72786249757264     21.96129348584852     35.82899107726763
  H   28.03929039285175     27.30718309920578     37.98819920218691
  H   28.26087237783129     26.21034453834183     35.69227912952255
  H   27.80106584294659     27.54991261668070     33.55374457724156
  H   29.29889104705270     23.89533541326434     35.54870339067465
  H   23.07204454974140     26.75638773495599     40.09645120858238
  H   26.61737646505651     27.81716246955971     39.97742071942193
  H   22.80452904958683     26.72161641496056     31.60195686963990
  H   26.20108597424370     28.17224409744734     31.74228025638671
  H   25.62752478697389     19.92774878390470     35.97565283509110
  H   28.99508811014570     21.41481259063756     35.56944097055919
  H   23.97600175014952     28.40615046507483     43.95584472522840
  H   22.93397363187810     29.85205466989466     28.65992343331181
  H   28.34260060326141     16.68659427903052     35.16525562952243
  H   21.91169152570712     29.15874915974142     45.15442501880572
  H   21.15288088902660     29.56044694883542     26.92640186827314
  H   27.43175388730149     14.48400783907963     35.92941810351783
  H   19.79232005365788     29.45853216634611     43.91709874969133
  H   19.97471022674441     27.39987126432711     26.69974651362600
  H   25.50708364435761     14.40380093897024     37.48153147490076
  H   19.82909900139525     27.47522654061306     39.82890557353496
  H   18.60951627343791     30.71271130598520     42.40458713295258
  H   20.63877952890280     24.67365137209965     30.29283999817243
  H   20.00682723917313     25.20474599513304     26.05953157728164
  H   24.79478768120846     14.78784158923897     39.65643335847859
  H   23.23709410759682     18.30954936256214     37.71500815583688
  H   17.79538911058432     27.76272696306453     38.50037323319143
  H   16.53540833060719     30.95878155984031     41.10580755841881
  H   19.56774184413865     22.47934837029046     30.17912847580937
  H   18.86441707342308     23.02887625132502     25.96342619436219
  H   22.89966257692919     14.81672201504747     41.21946956833721
  H   21.38201454662202     18.37317910799656     39.30291950493189
  H   15.53001775279412     31.61899679080982     39.06417354245119
  H   19.08597944508276     20.66694462965883     26.09771129852018
  H   21.90466536091074     15.80787536230059     43.02187929456257
  H   13.39630831490749     31.67928827292413     37.80930171840571
  H   17.85147620942424     18.51967396570053     26.14310041971240
  H   19.93315877993929     15.81713051755303     44.51345641878704
  H   12.37630780938896     29.55948075781944     36.95615215281579
  H   16.45818222447726     17.91303709961413     28.13023965839789
  H   17.72275456975919     16.63974381916437     43.67587742043045
  H   15.17696932368351     26.26574395737600     37.07377231086198
  H   17.26400882726121     20.41245523391382     31.57732854276097
  H   18.13713954080809     18.89516259816866     40.05002966330711
  H   11.77308987945039     24.82147214358451     36.91587719024271
  H   16.03592258910130     24.25416572058741     36.69578563421251
  H   13.93214880985701     18.86261274278954     31.96220940093190
  H   17.21796000754093     20.98029868067509     33.76320672044677
  H   14.60733755527285     17.77134110854180     40.18159669653597
  H   17.62279121797827     20.27044338802180     38.40658653670678
  H   11.43880288987756     22.35625208462483     36.69247941170349
  H   12.62720864749821     19.09004178654425     34.07428538243501
  H   12.94703024579966     18.56676472706710     38.49482260726658
  H   12.45655188157620     20.03907504162687     36.42594840354737
  H   20.90435314782234     21.73713907852891     35.10976250729903
  H   20.05168472613543     20.36124248012034     34.33896483994914
  H   21.35033691539177     20.08310651851917     35.57398315139116
  C   14.47011340697330     28.23206487996102     33.97394644610261
  O   19.94264371917308     24.70622628531675     36.33113255406660
  C   15.89356737869384     28.02096256449416     33.48526848156300
  C   16.64488805188676     26.93284755729291     34.24133155674561
  C   18.07641067343438     26.75443121333386     33.74548302869035
  C   18.83721643053353     25.54573587549454     34.30077642828270
  C   19.07280445880416     25.69292149698191     35.80061770648233
  C   18.19051655657210     24.19917712445411     33.96186299037578
  C   17.96102683930093     23.96769320849467     32.47855332926618
  H   13.94333801842045     28.98959730243120     33.37365931328369
  H   14.45609137862153     28.57266511519359     35.02052776801918
  H   13.88540777005326     27.29910294006379     33.92345243015205
  H   16.45632862348410     28.96850153407767     33.56060227638272
  H   15.88520072143569     27.76346021883245     32.41104495463257
  H   16.08949579854569     25.98310774703796     34.14592924041040
  H   16.64279108243697     27.17581655876367     35.31915504000651
  H   18.65253756686358     27.66958574722484     33.97010225509889
  H   18.06195568846868     26.68281037830697     32.64501933378463
  H   18.11576419054663     25.66636221618563     36.34928288056364
  H   19.53690819472703     26.67144975040300     36.00585080806360
  H   19.83943269772599     25.55432981686134     33.83023440813279
  H   17.23335827069717     24.10266570441435     34.50208350833046
  H   18.84299745552635     23.40326545090636     34.35653081167045
  H   17.61794576171072     22.94019939944244     32.28150075205348
  H   18.88702210890596     24.12632786906351     31.90546322974929
  H   17.19948601935085     24.64798943752771     32.06768517489743
  H   19.42604754322538     23.92879779616492     36.59661375770753
