# Supplementary material for: Enzyme-like Acyl Transfer Catalysis in a Bifunctional Organic Cage
Source: J Am Chem Soc. 2024 Jun 24;146(26):17887–97. doi: 10.1021/jacs.4c03560 (PMC11228979; doi:10.1021/jacs.4c03560)
Supplement: Supplementary file 2 — ja4c03560_si_002.zip [file ja4c03560_si_002.zip › computational_SI/DFT_structures/cage_3_catalysis_Table_S14/3_C5.xyz]

182
Coordinates from ORCA-job C5.PBE0_A
  C   -7.27199487122344     -3.11578324003925     -0.75522123230884
  C   -8.50611764389635     -3.29518223142443     -0.12066443275442
  C   -8.79988976023393     -2.55780035494225      1.02805698063819
  C   -7.88245371076896     -1.65547736917933      1.54228188183245
  C   -6.64012138302905     -1.47168288639545      0.90762752115655
  C   -6.33871540429392     -2.19677755149240     -0.23577800693608
  C   -8.07398286201396     -0.80896216756567      2.78434671537476
  C   -6.91220244561595     -1.15533323989850      3.68664902243545
  C   -5.65954809977597     -0.97699032547229      3.08598088177731
  C   -5.75858211762253     -0.44288657026812      1.64042455196088
  C   -6.99530883916277     -1.64538623236851      4.98329809913373
  C   -5.83147460822180     -1.97781618735431      5.67039220971687
  C   -4.57747754248652     -1.82945918487681      5.06228990151342
  C   -4.48988678761521     -1.31785284602743      3.75515033828760
  C   -7.85785143098246      0.61912198785663      2.34050872284418
  C   -8.75766140918943      1.66518312273289      2.47500245869570
  C   -8.45082072943766      2.93349536770198      1.98105774105435
  C   -7.22578144430160      3.14867873121297      1.33707707357240
  C   -6.30778591555565      2.08751751949302      1.20936518355546
  C   -6.62018958408868      0.83469294496667      1.71632233388629
  N   -6.84794301534232      4.38629312383169      0.79932232178174
  N   -6.88762814442429     -3.81536827288207     -1.90670770064260
  N   -3.46073872499154     -2.21238174281128      5.81283075755674
  C   8.32885034733866     -0.26474116846421      1.27555730782515
  C   9.56611645240162     -0.07918801538576      0.65094316183181
  C   9.60321586507961      0.36451386328318     -0.67429120992401
  C   8.43052875348709      0.61686402697103     -1.37048001862162
  C   7.18582790457832      0.42516893160354     -0.74267973612434
  C   7.13715980979091     -0.00979327838212      0.57106634130976
  C   8.32679756948808      1.08804381397960     -2.80922977724874
  C   7.49122429357164      2.35010339203334     -2.76604222838621
  C   6.24251462858920      2.17522436353158     -2.15608052337982
  C   6.00293598401126      0.73274819370769     -1.67424608119045
  C   7.85177425527187      3.60509621173574     -3.24112876026748
  C   6.97108757856808      4.67744584309611     -3.10830645225106
  C   5.72485025340367      4.50383446228649     -2.49114381748239
  C   5.36349861496044      3.23716726403797     -2.00056743160047
  C   7.48037359213749      0.04577082379908     -3.51054281580347
  C   7.83446972377926     -0.70104852456886     -4.62763801705748
  C   6.94935355256757     -1.64958404945923     -5.13698881913488
  C   5.70613729099878     -1.86445980773656     -4.52698675718639
  C   5.34917443952721     -1.11448270114047     -3.39301675917902
  C   6.23261852304339     -0.16069637390531     -2.90804229214289
  N   4.85979522066791     -2.82238089312338     -5.09719022774259
  N   8.17647801883553     -0.70125924024642      2.59623150203571
  N   4.87506945861675      5.61384598133791     -2.41251295052249
  C   -6.84251086465553     -5.41543811469649     -3.73301807333597
  C   -5.47164562656893     -5.28279727237294     -3.97542389117105
  C   -4.86578277233007     -5.90895534303228     -5.07413218469801
  C   -5.66639893873514     -6.68189967038825     -5.92838222835296
  C   -7.03127921914909     -6.82296855109015     -5.69024318933081
  C   -7.61916805561227     -6.19716568354826     -4.59641665356297
  C   -3.41567251365493     -5.76086838608006     -5.32565445988486
  C   -2.76168049459467     -4.54131243604156     -5.09668065447892
  C   -1.40160274823007     -4.39962698233870     -5.34408096859593
  C   -0.63441412256083     -5.47287603654932     -5.82399143856235
  C   -1.28967722137145     -6.69314174564819     -6.04998279517602
  C   -2.65158144428225     -6.83332284101638     -5.80952959676625
  C   0.81671576562902     -5.32060538696859     -6.07312228435793
  C   1.57321221768035     -4.40775404477602     -5.32987830117042
  C   2.94197327225472     -4.23648764734263     -5.54796915648736
  C   3.58581711996363     -5.01749500545695     -6.51529715915440
  C   2.84804556741838     -5.93440345323879     -7.26091547051164
  C   1.47943669820728     -6.08069203762531     -7.05063905638672
  C   -7.55510129519755     -4.80785032938350     -2.55871867317279
  C   3.62054738682279     -3.21158887768074     -4.68630249169508
  C   -6.83213691855284      6.74846768125471      0.22264225654010
  C   -5.46509681415055      6.80198463346431     -0.06475928005129
  C   -4.88582536977232      7.94500178636943     -0.63589067323490
  C   -5.71699684070487      9.04161381964544     -0.91304632168986
  C   -7.07889634694585      8.99695342188682     -0.62721269225564
  C   -7.63720233557614      7.85947974254382     -0.05556358892315
  C   -3.43630747567896      7.99976226237672     -0.93192258459703
  C   -2.50573111802149      7.28230016908764     -0.16435976021358
  C   -1.14640737538525      7.33449622909465     -0.44940111392677
  C   -0.65788642070014      8.11435051219221     -1.50831724792402
  C   -1.58493135636911      8.83821709619626     -2.27161963698313
  C   -2.94523944475212      8.77694425028399     -1.99283585078268
  C   0.78835820149217      8.15783744253472     -1.81504969123427
  C   1.56980233529361      7.00471050986333     -1.69270837040074
  C   2.93496651684034      7.01012997957178     -1.98917896860411
  C   3.54395519030857      8.20471738422742     -2.39234447656702
  C   2.77842953128103      9.36261384867184     -2.51483874607980
  C   1.41352223055408      9.34133711108822     -2.23808594748396
  C   -7.51612683697945      5.57352666151517      0.85983749475005
  C   3.63872716351779      5.69263568971231     -1.84597489481199
  C   -1.23219983229759     -2.86475608078867      6.47866861412487
  C   0.13703305175023     -2.68385056553259      6.26736300215474
  C   1.08961043234358     -3.15531440146222      7.17994217242794
  C   0.62876007161515     -3.82990321150535      8.32255365556918
  C   -0.73117944158944     -4.03876142317902      8.52934351968225
  C   -1.66542074674063     -3.56359710322237      7.61282161226259
  C   2.53773931854242     -2.95126975003204      6.94783943009918
  C   3.48983093385745     -3.84266815889812      7.46810393401972
  C   4.85009745018957     -3.64981273307114      7.25662758809945
  C   5.31695387011163     -2.56220592163467      6.50450719822721
  C   4.36717306882978     -1.67241765550171      5.98029844854378
  C   3.00804743447482     -1.86031012310675      6.20063421463401
  C   6.76206029687805     -2.35604430098282      6.26511377594607
  C   7.21153010206849     -1.89565206728552      5.02085369926854
  C   8.57015184710018     -1.67756941258064      4.77182089020973
  C   9.50064969622019     -1.94534545757515      5.78209035715096
  C   9.06967260981538     -2.40906773566938      7.02133577028368
  C   7.71278269112821     -2.61264373602330      7.26422285550360
  C   -2.15699662999474     -2.31255494993788      5.43144383178444
  C   9.10922473617044     -1.19942394452612      3.45326301836134
  O   3.05876125683254     -2.75680734073021     -3.70018576033392
  O   10.30326254759621     -1.25907187775829      3.19938402880251
  O   3.09502797075506      4.75949504529814     -1.27258027568551
  O   -8.66874280937547     -5.19827121560626     -2.23992614042857
  O   -8.61157174240770      5.70824575782317      1.38438866047278
  O   -1.74171835057031     -1.97460334725537      4.33268982549589
  C   4.60958871737743      0.55203207706436     -1.09280049046766
  O   4.33884030662811      0.20007400481686      0.02759667420510
  C   -4.38068617910853     -0.18633613980659      1.05403374552880
  O   3.67199956334714      0.83708271294135     -1.99174511126447
  O   -3.89150694429250     -0.73811302152758      0.10105087811820
  O   -3.72999948924722      0.74693037269585      1.74454371805306
  H   -9.21953101330039     -4.00710140350654     -0.52741265454840
  H   -9.76351962613991     -2.69676660188607      1.52495170752160
  H   -5.37589656051727     -2.06598355140462     -0.72860069258619
  H   -9.04847797679216     -0.96537879539545      3.26166935368873
  H   -7.96970925187565     -1.78060385719925      5.45886765070924
  H   -5.89220957450383     -2.37257454395180      6.68810548572105
  H   -3.50743546213739     -1.19948332761185      3.30577886952141
  H   -9.71975658177089      1.49675462795916      2.96560462338363
  H   -9.15145127490949      3.75782409397808      2.08268663719612
  H   -5.34926945040481      2.27447598900011      0.72126313494990
  H   -5.97905651262362      4.37769969307733      0.27924982143730
  H   -5.99741622057387     -3.53093252522646     -2.29627339479788
  H   -3.66830801200548     -2.46577281949145      6.77042267580154
  H   10.48174266690008     -0.28345525302733      1.20121002358174
  H   10.56911829102030      0.51264561384273     -1.16418683266113
  H   6.17521789662061     -0.16258940839391      1.05850253520343
  H   9.30490437450813      1.23623983227035     -3.28201394747207
  H   8.82350590795108      3.75429186034216     -3.71832731405991
  H   7.25183462973092      5.66355377979635     -3.48792316216963
  H   4.39273752346139      3.11772353869822     -1.53011648193861
  H   8.80509435009253     -0.54998065308158     -5.10646446142288
  H   7.22434271691546     -2.23422789450484     -6.01908268091908
  H   4.37915773220689     -1.28818993395837     -2.93791030802963
  H   5.20318367800121     -3.23096995943559     -5.95739845539789
  H   7.22490999465461     -0.65839664204864      2.93786968290395
  H   5.21097300354516      6.43956162158353     -2.89265823642671
  H   -4.83165597015461     -4.72662730228385     -3.28577918705242
  H   -5.21580020117085     -7.16323553368334     -6.79955421716672
  H   -7.64183733266261     -7.42250985124059     -6.36947783838656
  H   -8.68476547384844     -6.30290867832109     -4.38634619994775
  H   -3.33348265626723     -3.67743081362980     -4.74922808694540
  H   -0.93415846915358     -3.42561378848864     -5.18472685073589
  H   -0.72117629686661     -7.56055115996321     -6.39268785811635
  H   -3.12487757001407     -7.80447372392819     -5.97226018268205
  H   1.11261706008204     -3.81029694549128     -4.54183513618843
  H   4.66194932476915     -4.94351631487027     -6.69031420610080
  H   3.34720393715141     -6.54141143368576     -8.01962878534101
  H   0.91780976047729     -6.78711244423897     -7.66579024976427
  H   -4.81707749295798      5.95208248568386      0.16166316133426
  H   -5.28801661692873      9.95325147964455     -1.33418171463950
  H   -7.70704892288297      9.86445141156496     -0.84259061485754
  H   -8.69944590896006      7.80904535403382      0.18891001764569
  H   -2.84357423951783      6.69280605630259      0.69101464630744
  H   -0.44710876935193      6.78100587185914      0.18166104310939
  H   -1.24015142443752      9.43345677095461     -3.12050448250591
  H   -3.64055476524459      9.32446030006300     -2.63278258119977
  H   1.12228594606954      6.05913465175357     -1.38209460957160
  H   4.61608710453875      8.26144082077439     -2.59620418034257
  H   3.25545664254166     10.29685229120014     -2.81962845825356
  H   0.83055718836537     10.26125436138745     -2.32606865298000
  H   0.44116375845290     -2.17264572219582      5.35229415169134
  H   1.34164961705003     -4.18681160901489      9.06856250649983
  H   -1.06857029260049     -4.57777708415662      9.41746416228689
  H   -2.72329145534888     -3.77052023382453      7.79145555162175
  H   3.16400955530551     -4.72279811065243      8.02646161937648
  H   5.56137610955918     -4.37680323193226      7.65595844416173
  H   4.69925865746152     -0.79854668826775      5.41478958839439
  H   2.30242321988507     -1.12727238019380      5.80415105274351
  H   6.46469595663404     -1.75469855685042      4.23600643072334
  H   10.55945877663990     -1.78340182784188      5.57235538661109
  H   9.79724632959278     -2.60759003054314      7.81181959588875
  H   7.38300954324957     -2.95742502384848      8.24725089729312
  H   2.80446352415261      0.70317287224031     -1.57315485110292
  H   -2.84833409284314      0.85280608572599      1.34776162759042
