# Supplementary material for: Enzyme-like Acyl Transfer Catalysis in a Bifunctional Organic Cage
Source: J Am Chem Soc. 2024 Jun 24;146(26):17887–97. doi: 10.1021/jacs.4c03560 (PMC11228979; doi:10.1021/jacs.4c03560)
Supplement: Supplementary file 2 — ja4c03560_si_002.zip [file ja4c03560_si_002.zip › computational_SI/DFT_structures/cage_3_catalysis_Table_S14/3Ac1.xyz]

187
Coordinates from ORCA-job C13.PBE0_B
  C   5.24617703546449     -3.13797448765361     -2.65925011068159
  C   6.64340027167027     -3.12255500816333     -2.73807337005301
  C   7.36002201113445     -2.13537051116702     -2.06184494501979
  C   6.69930314184332     -1.18343960344420     -1.29986567510905
  C   5.30289177439888     -1.22438808703469     -1.18130646284333
  C   4.57613153015580     -2.19072184926212     -1.86004960456255
  C   7.33637013324212     -0.04868796038303     -0.53766926960454
  C   6.64995240424564      1.21564128852173     -1.00272102281716
  C   5.25311398790186      1.20727517604121     -0.84280794214029
  C   4.73775591769785     -0.12426216280190     -0.25320385076750
  C   7.28848176176168      2.33840344956527     -1.50427467595796
  C   6.55951363349194      3.47925570803256     -1.83690137002346
  C   5.17276928925315      3.49134481989692     -1.64802410965145
  C   4.51929665127630      2.34386006006858     -1.15302547386072
  C   6.90575102678963     -0.22234585566889      0.90051969874424
  C   7.75641993054523     -0.30247114757527      1.99219314120287
  C   7.24466192906491     -0.44755349128514      3.28228076659520
  C   5.85990148500544     -0.51722108275132      3.46133421474177
  C   4.99386361788266     -0.41955428019425      2.35452378041366
  C   5.51150576998800     -0.27612886845628      1.07592025599639
  N   5.25736640937761     -0.72348017473827      4.70624104256140
  N   4.45839756915502     -4.03071281937149     -3.39268144956778
  N   4.38447265407893      4.61834069635806     -1.91133246240813
  C   -5.77846846133183      3.37172348654673      1.95158799319112
  C   -7.16605022285912      3.19928092914189      1.93643154339817
  C   -7.70037461977336      2.02366496164305      1.40621732817574
  C   -6.86874067161972      1.02845122741666      0.91511199427864
  C   -5.47295358810187      1.18074400838996      0.96888354998514
  C   -4.93227607356050      2.35143057145669      1.47598848932971
  C   -7.31754462057825     -0.24915733109977      0.24029568928732
  C   -6.66416607179336     -1.37657341796422      0.99811226108981
  C   -5.26907002371764     -1.26615608207195      1.07847293736932
  C   -4.71839363736259     -0.01838197030577      0.34983298266888
  C   -7.31006052613108     -2.44309657253486      1.60429393833214
  C   -6.58520534362619     -3.40271288346129      2.31045607570901
  C   -5.19454037756330     -3.28112834728055      2.41662928015763
  C   -4.53554060349823     -2.20694760040852      1.78483173116902
  C   -6.66454848557025     -0.21650359818772     -1.12311094232700
  C   -7.34082868455793     -0.23780823388485     -2.33314238481390
  C   -6.64182718612927     -0.15024513227600     -3.53527282299510
  C   -5.24780476439834     -0.03971469533481     -3.51427397233643
  C   -4.55830320836801     -0.00570369876678     -2.28620358981966
  C   -5.26320081926901     -0.10098679552149     -1.09360103581027
  N   -4.48637314368730     -0.00176996710535     -4.68821431333923
  N   -5.15136955386850      4.54183198796315      2.38796590694208
  N   -4.40741864858394     -4.16903963431975      3.15585685992919
  C   3.77286070040565     -5.64482957456096     -5.02989406223763
  C   2.83070323564488     -4.79122215593140     -5.60505232440055
  C   1.82742349553312     -5.27848805731222     -6.45029150192966
  C   1.78010653436990     -6.65486697769975     -6.70676688885227
  C   2.73589876516065     -7.50962603484776     -6.15533754346655
  C   3.73906258104641     -7.01100397429755     -5.32766435529611
  C   0.84117480319535     -4.31962894923301     -6.99277615588944
  C   1.26318144679544     -3.08669750878621     -7.51199197262464
  C   0.34153404926960     -2.11065807086847     -7.87289193327461
  C   -1.03173621740973     -2.32916900765732     -7.70141040496243
  C   -1.45569011955367     -3.58476746065907     -7.24183032627780
  C   -0.53445501431941     -4.57011843274234     -6.90376839642621
  C   -2.00245617292281     -1.23111232253540     -7.89640147152628
  C   -2.96139179282078     -0.99971916773320     -6.90300870185790
  C   -3.87744935741287      0.04711004966453     -7.01319216502814
  C   -3.86432088975755      0.86151924867949     -8.15034908720796
  C   -2.90472467176383      0.65031685354907     -9.13689874686166
  C   -1.97366864822083     -0.38134103192375     -9.00995497486815
  C   4.85134318382407     -5.10324548174917     -4.14435828913392
  C   -4.91066215225745      0.28212603313108     -5.95727672249356
  C   4.88689226388183     -1.33811426402767      6.99812729848328
  C   3.75797584280111     -2.09827699076827      6.68997822617876
  C   2.88684946845441     -2.55704527249609      7.68579514228174
  C   3.18427826136432     -2.24212166291577      9.01964741913572
  C   4.32032985418270     -1.49758895659910      9.33719037295329
  C   5.17775672650458     -1.04981311384689      8.33554392734546
  C   1.70376610978280     -3.35455135434842      7.29914142189865
  C   1.06492657408390     -3.11368459288199      6.07308442095113
  C   -0.01452941709418     -3.88161460138563      5.66348512642042
  C   -0.51220753606752     -4.91970194807752      6.46547660031628
  C   0.11474678680048     -5.15175414488528      7.69889964493326
  C   1.20076346495671     -4.38385706581842      8.10813843835742
  C   -1.65925726286060     -5.72868809406286      6.00219695711031
  C   -2.64004175518401     -5.14509979706139      5.18914507424450
  C   -3.72262189441477     -5.88368047657070      4.70934423937854
  C   -3.85363473329786     -7.22909541126614      5.07095090772990
  C   -2.88889622482174     -7.82199323633686      5.88002128252754
  C   -1.79951935223497     -7.08293725222475      6.33944027704952
  C   5.83609391284227     -0.88301123496992      5.93188654089282
  C   -4.79821559035290     -5.26874899938205      3.86775035207770
  C   3.69560043007596      6.85886912689393     -2.50306602722331
  C   2.66009739999434      6.91553544197425     -1.56823424661612
  C   1.70021930161130      7.93689770960798     -1.60582863162098
  C   1.80776520211814      8.91056334703178     -2.61020473804611
  C   2.84706902389836      8.86719884084667     -3.53780479904738
  C   3.79627325770396      7.85168279265726     -3.48406489362910
  C   0.60395514914349      7.96643792422353     -0.61401696160523
  C   0.03335753554611      9.17178063167878     -0.17706630770106
  C   -1.01593564099336      9.18146807394583      0.73636127616584
  C   -1.53824577537461      7.98522216997829      1.24924264897287
  C   -0.94998535077059      6.78166541216477      0.83024945017043
  C   0.09394183667967      6.77203733415275     -0.08309319461038
  C   -2.69552769874149      7.96499628267257      2.16900288214246
  C   -3.60558697322160      6.90294892943407      2.09946215874009
  C   -4.71695605097921      6.83431406585191      2.94113148149066
  C   -4.95167631520439      7.86516459458242      3.85673516328765
  C   -4.05415459796882      8.92683565466615      3.93994538632878
  C   -2.93511539885152      8.97848791781364      3.10849837098308
  C   4.76266910444555      5.80780018939127     -2.46610869142648
  C   -5.70154928776236      5.71000845023901      2.83214078831488
  O   -6.02848365792829      0.68513670800511     -6.23356379437034
  O   -6.88094084874023      5.85426103114731      3.11189805082605
  O   -5.92544417016772     -5.73630395164470      3.84099563977351
  O   5.97241561393989     -5.58410927175790     -4.12613456447119
  O   7.01845784016442     -0.68814031194514      6.16664229623224
  O   5.87618030202987      6.03137453000469     -2.91537999858279
  C   -3.21369291252075      0.04717832173303      0.54758869650269
  O   -2.51093673101642     -0.67181680420616     -0.35515085405857
  C   3.22547589733413     -0.28916821357376     -0.14558504512576
  O   -2.66447854145185      0.62410344940966      1.44606164452181
  O   2.66595007940252     -0.84653485381841      0.76911179285186
  O   2.56981535555251      0.16364944641757     -1.20409046502307
  H   7.15454343295511     -3.87393700291328     -3.33589731600824
  H   8.44992537014633     -2.11024130347757     -2.13912988150715
  H   3.48503787852654     -2.22316179823172     -1.80599692712076
  H   8.42552553777378     -0.01074557912456     -0.65618384745176
  H   8.37390324723905      2.33540000101132     -1.63230257012444
  H   7.05264784258625      4.36164599464854     -2.23607963832057
  H   3.43578384883913      2.36179693205707     -1.02504692924628
  H   8.83783707536203     -0.25103398830934      1.84243662047685
  H   7.90229458733152     -0.51090979464895      4.14624610131482
  H   3.91773207586159     -0.48455387891386      2.50959002939259
  H   4.24770565193818     -0.79595768088488      4.67850117395550
  H   3.46422286531242     -3.83566060158066     -3.38748694321815
  H   3.40162455210929      4.51980182418768     -1.68709660005571
  H   -7.80902116668842      3.98687503929423      2.32317708951704
  H   -8.78481448267460      1.89347563933763      1.36717651439631
  H   -3.85347785497074      2.49951205281567      1.51210687802180
  H   -8.40828332387914     -0.34402083240487      0.18721384225299
  H   -8.39717399411393     -2.53149265227319      1.53517797169126
  H   -7.08435491460550     -4.24204337850543      2.78805405018770
  H   -3.45001982189118     -2.13158100217807      1.87957435908064
  H   -8.43056149481275     -0.31983755353813     -2.34499768671194
  H   -7.16831691387160     -0.15789072170863     -4.48690208626888
  H   -3.47232253759551      0.09139390070200     -2.29271639824542
  H   -3.49124894654376     -0.15484052251422     -4.57127679385648
  H   -4.14112308410642      4.52939686215700      2.31802706448933
  H   -3.41781435365879     -3.95456108060567      3.17383520899735
  H   2.86690026931437     -3.71816320749951     -5.40209571317581
  H   1.00310316873509     -7.05608143369593     -7.36240461919971
  H   2.69762703639207     -8.57835187913223     -6.37925922834763
  H   4.49454424617278     -7.67103007610397     -4.89602319285774
  H   2.33187844998005     -2.88306609834838     -7.61607096212049
  H   0.69374415950483     -1.14393400502645     -8.24147035887085
  H   -2.52425059392751     -3.78445753909597     -7.12888178794963
  H   -0.88589727066384     -5.52847452207238     -6.51303535441369
  H   -2.98241167047231     -1.65671606370905     -6.02981695943907
  H   -4.60140267986358      1.66206731012631     -8.24232579249668
  H   -2.88190744315623      1.29360278900757    -10.01972273401357
  H   -1.23056080861064     -0.54413660815227     -9.79467473004268
  H   3.56732221119292     -2.39251940493037      5.65595992927563
  H   2.51376924251034     -2.57020273314249      9.81740106380620
  H   4.53410110477461     -1.25982299916730     10.38192390761314
  H   6.07443809725388     -0.47392954856580      8.57298063190731
  H   1.41474063637180     -2.30622879139823      5.42637575489094
  H   -0.46607067757045     -3.67991191773615      4.68973371250404
  H   -0.25675403313187     -5.94078493577499      8.35689103347535
  H   1.67826133779254     -4.60426980777631      9.06580130787329
  H   -2.56959072828390     -4.07658596138165      4.97472702883450
  H   -4.71512118145975     -7.79317880921853      4.70847172076957
  H   -2.97959528074989     -8.87615031627231      6.15230213759642
  H   -1.03953343418212     -7.56961112012259      6.95501886234869
  H   2.61680832826550      6.18359567756357     -0.75836355169315
  H   1.05932870504019      9.70341440291591     -2.67801451389592
  H   2.91116095212281      9.63312284184326     -4.31425693743045
  H   4.62275758846082      7.80945138662116     -4.19591822415936
  H   0.41873743394566     10.12232244686241     -0.55286124933602
  H   -1.45195009712661     10.13713370806407      1.03690710292522
  H   -1.31262933822527      5.83147489981554      1.22821473306461
  H   0.50535910855752      5.81278417625523     -0.40440055198434
  H   -3.46135073587081      6.14337443034809      1.32823655432636
  H   -5.83581057163795      7.81978145158507      4.49598148134297
  H   -4.22328363996364      9.72503991459731      4.66656930469063
  H   -2.23354977016710      9.81119035553202      3.19984837669342
  H   1.61098532857842     -0.01423799354357     -1.08255371886857
  C   -1.11454191748248     -0.75124458762066     -0.20619081832516
  C   -0.65886378985832     -1.64098477648032      0.88971235831725
  H   -1.09202894091831     -1.30738705931769      1.84344753566426
  H   0.43635440333675     -1.62493184839954      0.94156810770726
  H   -1.02727376973240     -2.65978862411722      0.69042066730888
  O   -0.43501774737217     -0.17892149444072     -1.00616836451028
