# Supplementary material for: Enzyme-like Acyl Transfer Catalysis in a Bifunctional Organic Cage
Source: J Am Chem Soc. 2024 Jun 24;146(26):17887–97. doi: 10.1021/jacs.4c03560 (PMC11228979; doi:10.1021/jacs.4c03560)
Supplement: Supplementary file 2 — ja4c03560_si_002.zip [file ja4c03560_si_002.zip › computational_SI/DFT_structures/cage_3_catalysis_Table_S14/3_C13.xyz]

182
Coordinates from ORCA-job C13_Ab
  C   6.26699657739678     -2.14176048995668     -2.80415771649923
  C   7.66236455083483     -2.03939025945882     -2.75712858806778
  C   8.25771307746388     -1.16172480553281     -1.84887420767006
  C   7.47969402328792     -0.39387626522678     -0.99444833608146
  C   6.08166248119389     -0.49211046124529     -1.04420505894644
  C   5.47723583053372     -1.35908618231212     -1.94037921257261
  C   7.97988402383078      0.55744444505162      0.06783037086966
  C   7.30912200185351      1.88909577418218     -0.18819922154145
  C   5.90834558443837      1.82025656068616     -0.21481825003320
  C   5.37629244724240      0.38997779801420      0.00531539906855
  C   7.94047565553974      3.11470967592112     -0.33563324749433
  C   7.19516090968621      4.28481900763387     -0.48824365959878
  C   5.79543882877792      4.22332291350695     -0.48169435553965
  C   5.15493188933450      2.97586850885762     -0.35281109142606
  C   7.38317732254470      0.06013695236936      1.36957082493691
  C   8.09324338940736     -0.27028145023337      2.51335829960951
  C   7.42951992505971     -0.70012399764414      3.66435857931590
  C   6.03419327416008     -0.79886004502421      3.65468090633018
  C   5.31038242135915     -0.46745113489271      2.49259252948300
  C   5.97953815724537     -0.03895109691985      1.35618888180948
  N   5.28474905639978     -1.22790073166478      4.75661710320608
  N   5.58574425957396     -2.98790997175698     -3.68495913254174
  N   4.97344665437828      5.35346761669645     -0.57612713648670
  C   -6.47813052426556      3.02547484881412      1.06690193516074
  C   -7.86552229351627      2.83472209980039      1.02737512936792
  C   -8.38361857889282      1.60286775276896      0.62484815421156
  C   -7.53795044204196      0.56221006994930      0.27288324981167
  C   -6.14808978396770      0.74085856122753      0.33843443237518
  C   -5.61916574413493      1.96306870909545      0.72457614164876
  C   -7.95348206440198     -0.79724684725860     -0.24442755855093
  C   -7.29043228226315     -1.81971374754683      0.64977438329113
  C   -5.89779165463183     -1.67513224558236      0.73130512861883
  C   -5.36331550752703     -0.50567279327084     -0.11978045139931
  C   -7.91904537508405     -2.84915090580966      1.33475742039526
  C   -7.17782600693909     -3.74750266738260      2.10443722636729
  C   -5.78693493976729     -3.60664845173693      2.18423752685128
  C   -5.14886696770955     -2.56148050291325      1.48903141983873
  C   -7.27400337157646     -0.93184250599336     -1.59192059614404
  C   -7.91078329977519     -1.16343752779859     -2.80138702875327
  C   -7.17733325196768     -1.25028540769702     -3.98651855357446
  C   -5.78692723557254     -1.10539091758515     -3.94370697118300
  C   -5.13730568614484     -0.87395157816339     -2.71581365065762
  C   -5.87570374540975     -0.78300606627448     -1.54566937433391
  N   -4.97084479088118     -1.18321950005541     -5.07878083762248
  N   -5.87730433503541      4.23918207412614      1.42509538046030
  N   -4.96887759994113     -4.45301163716936      2.94058846467998
  C   5.04389145139682     -4.67669624621528     -5.30613513797838
  C   3.87372212271329     -4.04728569603692     -5.73861245000223
  C   2.90135257290429     -4.74825184450696     -6.46274776123100
  C   3.12538391788500     -6.10276089414952     -6.74735099081489
  C   4.30489222411906     -6.72712496506108     -6.34369818025212
  C   5.26951777586913     -6.01774454009607     -5.63395716114518
  C   1.66540839842116     -4.05947955157991     -6.89530708447739
  C   1.71898947706372     -2.77787473756403     -7.46234826964202
  C   0.55594431245625     -2.11200311570796     -7.83366457384780
  C   -0.70191119425027     -2.69605818662124     -7.62845629512845
  C   -0.75513883625775     -3.98127481860724     -7.06991288982047
  C   0.40923790798025     -4.65681764344127     -6.72026681743330
  C   -1.94234673317460     -1.96392872869569     -7.96644882147255
  C   -3.00819467856772     -1.93492911364085     -7.05810910800171
  C   -4.18560586480515     -1.24270525385113     -7.35220044454864
  C   -4.31969359432527     -0.59888159886352     -8.58688927920749
  C   -3.26191025979943     -0.60979749640076     -9.49116653758635
  C   -2.07826362900614     -1.27833354123581     -9.18181451446016
  C   6.08547602763324     -3.96355148401256     -4.49886001951034
  C   -5.33525099898911     -1.16878346815684     -6.39386670482388
  C   4.63814566548756     -1.96868627355874      6.96126864246220
  C   3.50899944770334     -2.66766304872137      6.52583943779957
  C   2.55031110654402     -3.13691328273152      7.43472166958589
  C   2.74785391965385     -2.88017939959815      8.80009879084246
  C   3.87579279088921     -2.19120483039758      9.24096870698768
  C   4.82702787191365     -1.74466554968819      8.32929395487128
  C   1.37281780068881     -3.89747163601165      6.96204981727676
  C   0.76812171281755     -3.60900629168413      5.72902804530662
  C   -0.33463345214340     -4.32881161613294      5.28462907819628
  C   -0.87885423388953     -5.36938819377660      6.05265384674335
  C   -0.27412315878214     -5.65803951795472      7.28537832264126
  C   0.82703652562743     -4.93645001573251      7.73091711957158
  C   -2.05473531324256     -6.13313312895948      5.58129848023319
  C   -3.06592322620443     -5.50276057142453      4.84261516569006
  C   -4.19028811645075     -6.20853739154185      4.40548393174562
  C   -4.32069795210547     -7.56497779411926      4.72316608096367
  C   -3.31877058322401     -8.20602756718136      5.44458364975776
  C   -2.19573030295584     -7.49918938669801      5.86932561385205
  C   5.70743263867217     -1.48630264112424      6.02742178365610
  C   -5.31474404243904     -5.56641190899995      3.64946551673633
  C   4.24609796301850      7.67786447364294     -0.60480575548104
  C   2.94536500036979      7.41321782099422     -0.15802409003782
  C   2.00905030422310      8.44688448535443     -0.02360424701073
  C   2.39406061274406      9.75349580438976     -0.35946538115451
  C   3.67964517245586     10.02043989489064     -0.82204973414362
  C   4.60431573211297      8.98947815467150     -0.93818871525896
  C   0.63863213412992      8.20321267535266      0.48277380374798
  C   0.11280377041593      9.02044984845794      1.49347358977536
  C   -1.19326104232145      8.86183416409702      1.93642327928243
  C   -2.04527613234788      7.89919770118339      1.37018418695742
  C   -1.50531594292215      7.06222686745325      0.38006585914726
  C   -0.18692392349887      7.20226348931529     -0.04701659005558
  C   -3.46693282874133      7.81412912667442      1.78553241438324
  C   -4.22790546595840      6.64974553571247      1.59647914670552
  C   -5.57935238103204      6.59911513748742      1.95555846458312
  C   -6.18377011651853      7.72539318874474      2.52549590014536
  C   -5.44270669359728      8.88250080887779      2.72902612619970
  C   -4.10355189088772      8.92944450985836      2.35499821989640
  C   5.34817798068614      6.65993848491821     -0.68146269787935
  C   -6.48436113007373      5.42308228479601      1.72078277142642
  O   -6.48745900581055     -1.07869100446635     -6.78742135503938
  O   -7.69662256126078      5.55837740447620      1.79419683931230
  O   -6.44204261519654     -6.03491763649283      3.67868312031226
  O   7.26568038483716     -4.26772225786363     -4.56401371430210
  O   6.85734967193645     -1.33444566807714      6.41053129739696
  O   6.50831731144783      7.01845393014887     -0.81955903398511
  C   -3.86344265551447     -0.32998473605055      0.04161777618993
  O   -3.03038966283613     -0.40856334196404     -0.82560489995241
  C   3.86515257428269      0.30706416614059     -0.12235151568350
  O   -3.54269991876994     -0.07079490692925      1.30802111890960
  H   -2.57639170514887      0.02681506754767      1.35636204499869
  O   3.09303743219647     -0.10492718908792      0.70622617182408
  O   3.45738593882376      0.74814595079172     -1.31089880211708
  H   8.26668909800360     -2.65299415063671     -3.42118475254532
  H   9.34731885014045     -1.08575237610616     -1.80824231912011
  H   4.39023075519474     -1.44603033354952     -1.99836303451184
  H   9.07335875047330      0.62854192151433      0.09959594696579
  H   9.03193809599294      3.17134013821863     -0.32158517753502
  H   7.68599485679014      5.24765987810874     -0.60051366610423
  H   4.06373302832920      2.93872945368896     -0.36372103029821
  H   9.18332868765495     -0.19109015381921      2.51867284056039
  H   7.97962265787927     -0.95051213235898      4.56815736166299
  H   4.22407020605352     -0.54767201541778      2.49006820656296
  H   4.28611537347785     -1.28290088036715      4.59502839268354
  H   4.57563938305370     -2.92545146308520     -3.64019376961586
  H   3.97930058938432      5.16414417144819     -0.54239491712543
  H   -8.52399623691820      3.65439076575434      1.30095261521544
  H   -9.46686094264649      1.46399460831502      0.58136373269606
  H   -4.53976748694414      2.12076746194155      0.77298486181922
  H   -9.04148117614072     -0.91916898533238     -0.30098077529984
  H   -9.00398329346073     -2.96426700184801      1.26941650341752
  H   -7.66385439390148     -4.56004140173144      2.63866362071465
  H   -4.06490636150267     -2.45900691641518      1.57184934253476
  H   -8.99764733457665     -1.27524602771533     -2.83078861783651
  H   -7.67197853516188     -1.41818708749831     -4.94032668075650
  H   -4.05438604687359     -0.75994373785249     -2.68958140191439
  H   -3.97615279216274     -1.13121558602033     -4.89214508094668
  H   -4.86547258977673      4.22365657465179      1.45409999413770
  H   -3.98128689561017     -4.22979103234908      2.91315828542447
  H   3.70021857435213     -2.99115501193523     -5.51546170040998
  H   2.37857909245497     -6.66443879039606     -7.31401103661487
  H   4.47301065544858     -7.77823851432493     -6.58973467296696
  H   6.19841867641465     -6.49256720659256     -5.31167492393727
  H   2.68833896420838     -2.29930404705436     -7.62281875218032
  H   0.62210023444785     -1.11065601880125     -8.26636100286017
  H   -1.72422808727429     -4.46228687782962     -6.91533525917178
  H   0.34218365119463     -5.65392313463093     -6.27803395218710
  H   -2.90385612835872     -2.46682616118722     -6.10870969441554
  H   -5.25457667064225     -0.08347700921452     -8.81605931692229
  H   -3.35973924512138     -0.09613637411608    -10.45044830780764
  H   -1.25688724526811     -1.29289313139911     -9.90254541366883
  H   3.38695725582498     -2.90503930670172      5.46614122396571
  H   2.00181956339213     -3.21262129729418      9.52552193163900
  H   4.01014163809988     -1.99921146021979     10.30807004852695
  H   5.72396804092145     -1.21655089556845      8.65828889095858
  H   1.15783200202619     -2.79756474209780      5.10997015702812
  H   -0.77135219251743     -4.08645002165268      4.31289222207198
  H   -0.68013252407154     -6.45281945644101      7.91530513545374
  H   1.28047908388875     -5.19589917090173      8.69025396945258
  H   -2.98524139575600     -4.42839426990771      4.65903919734641
  H   -5.21340433461565     -8.09970679048190      4.39356218087052
  H   -3.40941296909969     -9.26951287731223      5.67769063333375
  H   -1.40934178791345     -8.01832456845232      6.42196321964771
  H   2.64482061551466      6.40807507417889      0.14969454565308
  H   1.66793992458403     10.56487901494455     -0.26761870748441
  H   3.96189180849884     11.04151653937464     -1.08901189471903
  H   5.62492541420984      9.17745215896041     -1.27523083199598
  H   0.74575218689144      9.78495728384293      1.95055530251581
  H   -1.55139198625844      9.50165879207733      2.74480578893535
  H   -2.13378454868018      6.31044866463921     -0.10248068340948
  H   0.19116868540874      6.55519391223456     -0.84282674073931
  H   -3.74432673122072      5.78191783851576      1.14257588235432
  H   -7.24163530034141      7.67222333784303      2.78696749061461
  H   -5.91445185504883      9.76513484195356      3.16697085060206
  H   -3.55268101809109      9.86260017693851      2.48379508118985
  H   2.48906803657870      0.66323136831228     -1.34366720507224
