# Supplementary material for: Enzyme-like Acyl Transfer Catalysis in a Bifunctional Organic Cage
Source: J Am Chem Soc. 2024 Jun 24;146(26):17887–97. doi: 10.1021/jacs.4c03560 (PMC11228979; doi:10.1021/jacs.4c03560)
Supplement: Supplementary file 2 — ja4c03560_si_002.zip [file ja4c03560_si_002.zip › computational_SI/DFT_structures/cage_3_catalysis_Table_S14/TS_2_1.xyz]

214
Coordinates from ORCA-job ch_cage
  C   8.96747859521327     22.02526272810028     21.92264348247931
  N   4.54353713799546     24.60130501226521     23.39953270828678
  O   10.16174263784159     21.80503938664130     22.20367311770000
  C   7.90510041338011     21.02163105713266     22.36722053076502
  N   10.57292519562525     19.75578578108091     26.42223845089621
  O   8.57763486460714     22.99987181337492     21.20578095277335
  C   6.49735273084003     21.58553596044950     22.65558793353989
  N   8.63232366013944     19.02551278501431     17.82502225167954
  O   2.31945123409721     24.62537534663572     23.94033683120506
  C   8.23224683383838     20.21154944169545     23.64184270951090
  C   4.85489021879286     26.88753453429453     25.05815316092784
  H   5.68160826748775     26.17487747968118     25.04493267228867
  O   10.33179624392133     18.31541628442321     28.18772999204881
  C   7.71126752843778     19.97469193856551     21.24835676315850
  C   13.34444417791792     19.36701734066687     26.61678479428048
  H   12.91807286028450     19.38393594019831     25.61270414945745
  O   8.03788709427052     17.06182472429937     16.80826778557359
  C   6.12808988520945     22.91624250877293     22.78272234130596
  C   8.76019985146342     20.18429096682327     15.23770409002811
  H   8.35359280444872     20.81257625840998     16.03224074480666
  O   14.70963775158525     30.61414154792962     26.09271192997252
  C   5.55554617076640     20.57529873765054     22.92052822039426
  C   11.35474063295897     29.51644223096549     26.67836976427301
  H   11.06594613200135     29.49181856243539     25.62602286201151
  O   19.01372816854562     23.55764053434259     18.67176835764819
  C   9.29820615630503     20.38636077087624     24.51006059377391
  C   17.57952639875471     21.47639443409622     21.20145507136494
  H   16.91798839624727     22.22854703344497     21.63540044685723
  O   10.62452060553613     30.58813679762823     14.89320368722133
  C   7.26250550078025     19.23379540702185     23.92948198983521
  C   9.32076920726023     27.30708303283914     14.42909190352366
  H   10.07165341813612     26.80694466791115     15.04299990867084
  O   12.45984341787416     25.21977785956549     20.31347889352164
  C   8.33914358621230     19.95924073592816     20.01202599827030
  N   13.44864650743610     29.17028932466265     24.83957822611175
  O   11.38168687188855     27.03949749601696     21.10313700088154
  C   6.78106338445887     18.97803593739424     21.57574531402285
  N   16.89578518924165     23.67678517084785     19.52829209109068
  O   10.25106607313143     24.62970460177389     20.59026816407165
  C   4.81083478885172     23.24924828723757     23.15714043717357
  N   10.59210501382102     28.87441341465837     16.41219690125760
  C   4.24590885179556     20.90607491555219     23.23240810147847
  C   6.13444752802521     19.17666428531641     22.92271391179056
  C   9.41406548507933     19.58128629708266     25.65984450652073
  C   7.36440375774614     18.45938159391337     25.07560051147791
  C   8.05134499198835     18.93032985398424     19.09312363243746
  C   6.52662776688010     17.94550481735519     20.68535175786137
  C   3.85757971441465     22.24188073587073     23.33974411889647
  C   8.43680559895625     18.62647484874394     25.95401648570711
  C   7.16525518289064     17.90611541212858     19.44603510729123
  C   3.41221545109545     25.16875443284469     23.91804704631836
  C   11.02780665720990     19.03671303913714     27.49264820770424
  C   8.48476169432526     18.19549840544107     16.74727538884964
  C   3.62257341158572     26.52757371386080     24.51233663108463
  C   12.50202220615276     19.18472167383122     27.71283466343483
  C   8.89219066654119     18.81158906302562     15.44506984875132
  C   2.54074744956370     27.40849668444908     24.61716743871393
  C   13.05464032538052     19.05386191156185     28.99067458515248
  C   9.31517553006702     17.99356862660025     14.39211578940162
  C   2.71614748340757     28.64015898574454     25.24248589191359
  C   5.04745479119850     28.12248445336499     25.69021236542346
  C   14.43606681021736     19.14626873786563     29.14903108395089
  C   14.73349487802753     19.46192305653792     26.75765434551040
  C   9.62827006018247     18.56732334564797     13.16239292067605
  C   9.07088428446600     20.77663937421942     14.00729858724610
  C   3.95564516781472     28.99780801781328     25.77491865605881
  C   6.38441476844601     28.45594544646748     26.22550709406224
  C   15.27034729357366     19.35172073158082     28.04836875146658
  C   15.55481965923265     19.67144274103690     25.54677896097720
  C   9.51048947426697     19.94445443192401     12.96811463937440
  C   8.92631271128315     22.24018033681180     13.86126953483133
  C   7.52928042036368     27.97869757223886     25.56927539869215
  C   6.56571010138656     29.22633801701210     27.38357524176410
  C   15.01291384626212     20.37310986061743     24.45860882404977
  C   16.85683136011605     19.16631101671971     25.41597278148720
  C   8.54874789016136     22.84679997184199     12.65421248946885
  C   9.14627776013547     23.07062056138796     14.97095689913669
  C   8.79852500418848     28.26076709043087     26.04732465721719
  C   7.84211402140900     29.51169574853589     27.86339503314221
  C   15.73161943358187     20.55040124431344     23.28776402610752
  C   17.58195123325442     19.34954410115821     24.24140022025804
  C   8.39474234285944     24.22801625004575     12.56280340078506
  C   8.98645089972271     24.44355011232001     14.88165352295471
  C   8.98388598326469     29.04069078457542     27.19965662577374
  C   17.03325865345116     20.04510223533147     23.15371065996652
  C   8.61337714463185     25.05487018798404     13.67460099724845
  C   10.35747953051836     29.35276425606893     27.64595131953901
  C   17.78403385028231     20.28190484807302     21.90347041427168
  C   8.49555585811155     26.52690690134715     13.60997449318225
  C   10.72326662226030     29.46932542972496     28.99426420534714
  C   18.70100051026488     19.35754229118186     21.38363619351568
  C   7.59397222006323     27.18915152361109     12.76471949442789
  C   12.04633679128819     29.73908542161884     29.34833305335222
  C   12.68490914310308     29.75474632145588     27.02414579616374
  C   19.38974922522547     19.62912892971928     20.20101298106660
  C   18.25763198302278     21.75077157047882     20.01355418622604
  C   7.53345357557879     28.58366174435265     12.74343083464284
  C   9.25525179181536     28.70002787584243     14.42549729251677
  C   13.03055130757872     29.88554343490566     28.37239617536835
  C   13.72701938365238     29.90398555723159     25.95832742959690
  C   19.17974722299907     20.82323923032282     19.51684920607609
  C   18.10461921526617     23.07150425605713     19.32534329787989
  C   8.36411684923806     29.34522761087358     13.56201135333127
  C   10.21079197465840     29.49933724629438     15.25560173775127
  C   14.01952838053947     29.21863816447987     23.56595836768781
  C   16.55682623017033     25.02428657671739     19.36247931717312
  C   11.73254422791176     29.09104723277194     17.19084567050070
  C   15.01662160486627     30.12535676846635     23.19448259713792
  C   13.49838801921981     28.31581178386834     22.62061786974953
  C   17.46477168991654     25.98571043696922     18.90996213678642
  C   15.25369392113415     25.40233459159182     19.74266735651644
  C   12.67606164297792     30.08244468422750     16.89772911119842
  C   11.94936955194140     28.21027615960601     18.26892309042673
  C   15.46536925376810     30.14033181095336     21.87188995277073
  C   13.95702839392423     28.33342310270588     21.31467915285741
  C   17.08806028537148     27.32850521464502     18.91348117182203
  C   14.87972782408110     26.73840748793411     19.72890446490888
  C   13.85945877096262     30.14461908767035     17.63390323412689
  C   13.12485897383030     28.29246118238590     18.99903826007795
  C   14.94114722225754     29.25941037257000     20.93631657764033
  C   13.54335565933126     27.37762437261514     20.17139686146996
  C   15.82517902030167     27.70854498083281     19.33901106645203
  C   14.09621573677983     29.24577699757325     18.66371894276159
  C   15.35537952820207     29.13966430670444     19.48752324319464
  C   12.33875195059548     26.53148509716704     20.59085545878199
  C   11.44951730222616     24.22952757514091     20.46072054490066
  C   11.77162968411395     23.12853812767611     19.48179207099233
  H   6.85431686719462     23.71326837298774     22.61735075107936
  H   10.07102215691199     21.12398497383473     24.29628996992876
  H   9.03344463051940     20.75065447173769     19.71765807110965
  H   3.51514272006710     20.11535147758018     23.42079281841280
  H   5.38995341620193     18.40744113602922     23.15888386690789
  H   6.59733990465626     17.71268207599954     25.29617509144200
  H   5.81338482879297     17.16113350653073     20.95085784180858
  H   5.34549581261131     25.21402539090115     23.31311315831812
  H   2.83565335872053     22.51113216184200     23.59696096062269
  H   11.23056879634559     20.42206386461499     26.03569298243455
  H   8.52811853971404     18.02371095499652     26.85543775780402
  H   9.15629563741980     19.87626647775834     17.65895278051053
  H   6.97103432572172     17.10181712238987     18.73999761020314
  H   1.57173682156889     27.11420207892555     24.20894662985337
  H   12.39768734138107     18.88467135831466     29.84652509932036
  H   9.39295365869200     16.91593460615898     14.55016255670816
  H   1.87789251427267     29.33728950131502     25.31383198321176
  H   14.87371025387597     19.06411199144950     30.14674217986233
  H   9.97532614551969     17.93568107407006     12.34128209031751
  H   4.07917836873662     29.97520938201636     26.24754625894210
  H   16.34903090533011     19.43931860554201     28.19874092863288
  H   9.77713986826380     20.37800329471896     12.00123697236087
  H   7.42714358789417     27.38954382984251     24.65576372983143
  H   5.69496035820405     29.60058860203742     27.92741733763734
  H   14.01182374053287     20.80254312791147     24.53005454432265
  H   17.30739224654865     18.60661271142796     26.23909274389028
  H   8.35630414046648     22.22928100041781     11.77351678555035
  H   9.45993599235103     22.63744246411778     15.92306899818648
  H   9.66389493150389     27.85769271276653     25.51696298069494
  H   7.95117728168611     30.12773821880584     28.75929504245483
  H   15.26578637386414     21.08534918452956     22.45742785966229
  H   18.59864380729441     18.95480505289577     24.17482338547163
  H   8.11444590456861     24.67061184077945     11.60396558840034
  H   9.14615112470453     25.05145927047493     15.77439180773105
  H   9.97235315674545     29.32788870076553     29.77541224943532
  H   18.86894503300470     18.41012227156341     21.90142521868540
  H   6.92252198054475     26.61095840060712     12.12537271002689
  H   12.31420183734205     29.82205682839609     30.40430611422344
  H   20.09800081479532     18.89530888843279     19.80919641151733
  H   6.82243802780533     29.08090934671089     12.07939769822036
  H   14.06845880514536     30.09136194199178     28.64261227403933
  H   19.72601271512043     21.05385874666835     18.60003124809642
  H   8.33232552342519     30.43659570193282     13.54200341678213
  H   12.67464105464952     28.52287018440929     24.92542751199684
  H   16.18104606007554     23.10889712851740     19.96708385281886
  H   10.05370346245228     28.05458616421647     16.66528247451919
  H   15.42468971997180     30.80946852408035     23.93596239752328
  H   12.71202282864005     27.62846579961678     22.93212918751258
  H   18.45771476260466     25.68058542852878     18.58800398807061
  H   14.55835404004562     24.63480907297412     20.07459753494365
  H   12.48374469140391     30.77745509310102     16.08326995966913
  H   11.18913914872021     27.45989622457198     18.50121492217950
  H   16.23959150481560     30.85178980449576     21.57360506933645
  H   17.80468475328088     28.09033593018663     18.59628498398957
  H   14.61028668153140     30.89929753632647     17.38657805917145
  H   16.11983204100045     29.87026577437044     19.19830270692678
  H   11.54741226659839     23.50867130493715     18.47501716081369
  H   11.13652715205134     22.25436383748167     19.67840508182853
  H   12.82758780372691     22.83784265631838     19.53382461984318
  C   10.66552189216296     25.65128827113991     28.19003907806160
  O   11.90957475062288     23.50683016426747     21.88595394407773
  C   11.89334034619766     25.75651936082293     27.30038047069292
  C   11.80497714684887     24.91282885024830     26.03463816926764
  C   13.03709305855089     25.05716207234822     25.14989240856914
  C   13.10497865706287     24.15085075047311     23.91835022767639
  C   11.84046243973689     24.30321065096039     23.08701335435120
  C   14.35190492422337     24.42305233395286     23.07372324754046
  C   15.67816884612403     24.25357742452318     23.79674184851521
  H   10.76873360262200     26.27303984076644     29.09230361202902
  H   10.49432617650057     24.61187694115777     28.51458906138119
  H   9.75996833056579     25.98779139393869     27.66014873652122
  H   12.79352191749111     25.46180788558751     27.86836449483452
  H   12.05218045527204     26.81206870921260     27.01723960127687
  H   10.89421815051788     25.20373685907683     25.48162534654347
  H   11.66684207179186     23.84959849212285     26.30706959262487
  H   13.93043711197396     24.86480758676137     25.76523368238965
  H   13.12727985098490     26.10710095892940     24.81826202230096
  H   10.95233308638656     23.97554062146671     23.64549151846645
  H   11.66976232909173     25.34823919444231     22.79213303209369
  H   13.14545009433039     23.10103998294233     24.26707499546798
  H   14.28754804490641     25.44728777167188     22.66538457845871
  H   14.32815304255132     23.74979662023699     22.20255263152408
  H   15.75890278091057     23.25668967336455     24.25801027564969
  H   15.82045461307692     25.00369514776777     24.58907009717158
  H   16.51665430912037     24.36228713701801     23.09156156735939
  H   9.41473616580264     23.75571290361001     20.86713767266371
  H   11.19745629337588     22.73344505184773     21.98525416542282
