# Supplementary material for: Enzyme-like Acyl Transfer Catalysis in a Bifunctional Organic Cage
Source: J Am Chem Soc. 2024 Jun 24;146(26):17887–97. doi: 10.1021/jacs.4c03560 (PMC11228979; doi:10.1021/jacs.4c03560)
Supplement: Supplementary file 2 — ja4c03560_si_002.zip [file ja4c03560_si_002.zip › computational_SI/DFT_structures/cage_3_catalysis_Table_S14/6_in_3Ac1_A.xyz]

214
Coordinates from ORCA-job short_bridge_sub_0
  C   31.43249664037867     17.95440336487508      1.59427982713033
  N   27.57967357835293     14.45729802893796      2.04806216547458
  O   30.71793593945918     18.08981684658248      0.49642287835073
  C   32.14399326098206     16.59982363166925      1.65233618178294
  N   34.39007809626336     17.75318884449758      5.95960060387942
  O   31.49039444850419     18.80541173593008      2.45266732358868
  C   31.13828472510784     15.43565711986427      1.70288472022553
  N   34.47577054834105     17.70019179023555     -2.71147202877931
  O   27.25870146694350     16.63920624327036      2.62593322875583
  C   33.05982334535242     16.34492581180880      2.86372590588091
  C   24.51410029253372     16.38905665219141      2.33540547745877
  H   24.99397825712678     17.35797860717837      2.19298077890217
  O   35.99570495183728     16.85308780241106      7.32139278708684
  C   33.03628891043433     16.33488867886118      0.42503283716263
  C   34.88025845394665     20.26861146672298      7.09462782006829
  H   34.69614481225847     20.26081804050278      6.01928260454112
  O   32.94624876799432     19.37278191813020     -2.43062445736792
  C   29.76379538430470     15.56492429779732      1.83388308294204
  C   33.42828473231933     20.29429631845033     -4.99917360291840
  H   32.42805224243598     20.36445186032413     -4.57118319669089
  O   19.78289761663669     25.80872051782117      1.00420369886423
  C   31.74650343642095     14.17314881828541      1.68059424416037
  C   20.55476081862761     22.27624258536466      1.39660906718366
  H   21.64539350556866     22.27913882240413      1.33427175905246
  O   30.02555518587801     25.75940573120137      1.82027662279184
  C   33.32807797032832     17.20329869193605      3.91460311965666
  C   31.95078728673239     26.02083232707604      3.86129946848143
  H   31.34300428291931     25.11587402127626      3.82194741459905
  O   26.43842073509749     27.64392562526659     -8.09009181343979
  C   33.65617956348694     15.06934899112712      2.84259879678717
  C   28.84171259002467     24.98721502258941     -7.96489234044828
  H   29.11650958788357     25.13044530269391     -6.91869403987754
  O   28.02646313103403     24.99983819001005     -1.72608202410728
  C   33.30730136290563     17.23610889913910     -0.59563699929142
  N   21.72480836395705     24.75045621633507      0.44518326464398
  O   26.11294453834605     23.94769679884980     -1.18858868696123
  C   33.62651430863942     15.06351561670367      0.43518823185712
  N   29.70101220529283     28.01893452218768      1.83667021963792
  O   28.73738702934716     23.06760013144748     -0.78184343789692
  C   28.97341622599244     14.40597731135928      1.91937356555456
  N   26.90437153178785     26.25276293370592     -6.33224545442230
  C   30.96169147930794     13.02860946522918      1.74243156997982
  C   33.25856849905401     14.23059546710834      1.64241506589487
  C   34.19428921740178     16.80633962019068      4.95095392190811
  C   34.51391266445043     14.68243975473963      3.86198131126940
  C   34.17256709373499     16.85489702232094     -1.63617537295285
  C   34.48899824469656     14.69169861660784     -0.58823614824207
  C   29.57730802023805     13.14398230741118      1.85732686942547
  C   34.79402655954161     15.54527987450533      4.92718324172734
  C   34.76096404525871     15.58374259362655     -1.62310625708528
  C   26.81059877564778     15.52461355703480      2.39547311078544
  C   35.27044672772495     17.78100301513345      6.99947223019036
  C   33.86107880424890     18.86352831732050     -3.06155474599744
  C   25.33567028665206     15.26698579958813      2.45079484241046
  C   35.24667321663799     19.08657159201721      7.73988403484201
  C   34.35327691715857     19.49694146411251     -4.32730534667560
  C   24.75766851552031     14.00403637670074      2.62514785003244
  C   35.59480763610318     19.12578704821602      9.09319637483948
  C   35.65019721755626     19.36544984164473     -4.83607316151756
  C   23.37010020302605     13.88389782061595      2.67130531319321
  C   23.12006128304742     16.28296378814961      2.36993261796805
  C   35.52447122275652     20.33485054036117      9.78303404817815
  C   34.78071673291117     21.48715037431503      7.77607976542098
  C   35.99372717521086     20.03808491433724     -6.00854989575177
  C   33.75303598779148     20.96771758743391     -6.18122492214895
  C   22.55798934977975     15.00780372976408      2.54127665874273
  C   22.28195023831331     17.49153369603994      2.22111319617339
  C   35.11113299336368     21.50194173163347      9.13976137913867
  C   34.32343783185172     22.68644462754946      7.04040699231709
  C   35.05996946624430     20.82765029254133     -6.67641354645910
  C   32.72866074594258     21.79312981458704     -6.85736415561839
  C   22.74053555882470     18.74166800965615      2.66487831340243
  C   21.01833041511728     17.43449440842917      1.61459255153998
  C   33.48896891069682     22.54570603897517      5.91968161764820
  C   34.70417167864225     23.98633705521670      7.40392493242095
  C   32.76690174613883     22.06234788798640     -8.23397819220843
  C   31.65193577302663     22.31772352134205     -6.12585295131809
  C   21.97451580060423     19.88717678519906      2.49565380154132
  C   20.25044996533810     18.58117543858311      1.44697013603913
  C   33.08764688678743     23.64363329963611      5.17466893776202
  C   34.28895105460431     25.08973115868979      6.66442306671603
  C   31.77082114616576     22.81377915105499     -8.85092893037133
  C   30.65227075799113     23.05112555739029     -6.74322837356296
  C   20.71638601783211     19.83207490795975      1.87768274961473
  C   33.48380313919831     24.94360498059118      5.52332046543499
  C   30.68567720652985     23.32149684636006     -8.12059704550562
  C   19.91818132203456     21.05947780860395      1.67596759241719
  C   33.07316205720237     26.10062999755434      4.69607708538759
  C   29.60251895481271     24.10961597833425     -8.74837266700575
  C   18.51783713634331     21.04107036249678      1.75623999423025
  C   33.80706331753913     27.29867019347310      4.69433251046359
  C   29.28013941099316     24.00449335640361    -10.11016262976351
  C   17.78033985116475     22.20842962167016      1.57343714681360
  C   19.82157145315295     23.44918390159192      1.20146896816672
  C   33.42998415419213     28.36865130241699      3.88779493395432
  C   31.56059914707609     27.09066232287363      3.05518286840480
  C   28.24360438130472     24.75950076351253    -10.65904327015702
  C   27.78033434837554     25.71855209116804     -8.49823446636359
  C   18.42599226628687     23.41040414754353      1.30358705267564
  C   20.43529335479620     24.78210413999172      0.88662130508616
  C   32.30972044725410     28.27385545307873      3.06546748892681
  C   30.36369256024577     26.87836696595446      2.17715689192355
  C   27.49211469172472     25.62021542975936     -9.86300727963114
  C   26.97264389289482     26.64343140229250     -7.64012751376380
  C   22.52133172461724     25.81523298873972      0.00616817806088
  C   28.59655840231789     28.18241261373023      0.99514028886023
  C   26.42027066067454     26.94604167490258     -5.22039652547885
  C   22.06368084556241     27.13553169050685     -0.06274399997418
  C   23.83385056995574     25.49932376815365     -0.39997124982773
  C   28.09608110272056     29.48377660509856      0.85731300375334
  C   27.99656763235285     27.12033077960373      0.29285347726689
  C   25.90062557046891     28.24331081312259     -5.28894585548641
  C   26.51055640384674     26.28849545261352     -3.97779087094540
  C   22.90917571109753     28.12755139108457     -0.56009739481524
  C   24.66651797397377     26.49437425072619     -0.89296926695904
  C   27.00011279269284     29.73592463780853      0.03921947104970
  C   26.91924649143631     27.39077109941316     -0.54343230432056
  C   25.49318675340630     28.88251615394572     -4.11660658721273
  C   26.10773974788778     26.93738919921842     -2.82203731049008
  C   24.19211211428299     27.81609019969216     -0.97973065905955
  C   26.12423481894658     26.36912251273370     -1.38412551012135
  C   26.40940409708427     28.69174963191732     -0.65910027491151
  C   25.59806570215859     28.24211845588077     -2.89059734967261
  C   25.19211684192107     28.80001346380097     -1.54705566437145
  C   26.70664069733433     24.96681376814821     -1.37558278953116
  C   28.87631474815258     23.91252709283374     -1.61618663647225
  C   29.95642489357316     24.00778363668416     -2.63496759977873
  H   30.26915843739658     18.98889769578406      0.47343580401062
  H   29.28223968525810     16.53730822909706      1.87649200702059
  H   32.86609575191607     18.18951485982904      3.93904365061587
  H   32.84502964371120     18.21731750771264     -0.62725216705728
  H   31.42699888729956     12.04009803223739      1.71825706682679
  H   33.72721450591565     13.23934157423744      1.63890031194612
  H   34.97409501157509     13.69121036349345      3.83712159178780
  H   34.95442419575222     13.70299902305412     -0.58277526596360
  H   27.09747262621254     13.58461339359605      1.87042141261422
  H   28.95590206100327     12.24633922530175      1.91579906681145
  H   33.78868545194550     18.56314682858584      5.87703215475387
  H   35.46339650140990     15.25086581465562      5.73359948129812
  H   35.14693205641464     17.33021574151610     -3.37446993202025
  H   35.43444215330698     15.29170791789937     -2.43335058188255
  H   25.37252859401422     13.10969843257871      2.75468964632558
  H   35.90268827502935     18.20490628121259      9.59303714837768
  H   36.40497457091139     18.77217019306715     -4.31338906051097
  H   22.91609986338690     12.90231752088747      2.82517554738043
  H   35.77761676558968     20.36803832224118     10.84542598413246
  H   37.01060277386534     19.95842788559075     -6.39983410961620
  H   21.47292268171159     14.89498288233965      2.59714539079611
  H   35.02874375867441     22.42949280259331      9.71107562426006
  H   35.36107778481262     21.35871745855429     -7.58217769693809
  H   23.70522153068353     18.82078565849597      3.17077534748745
  H   20.64161019384412     16.48288863723495      1.23275394062635
  H   33.13690665591798     21.55695205948119      5.61975735786512
  H   35.35378237063283     24.14190652131435      8.26838935851688
  H   33.58079706123048     21.66526786618232     -8.84460552891600
  H   31.58917288313694     22.15473369185156     -5.04863130827897
  H   22.35336825039413     20.83872314906611      2.87457081676309
  H   19.28583204952110     18.50684121390633      0.93952894984477
  H   32.46525027135711     23.47614026551984      4.29406368744612
  H   34.60137291391531     26.08448914696963      6.98899967436754
  H   31.84770707870674     23.01127874684353     -9.92237196207223
  H   29.81843605456305     23.40443819855702     -6.13439293431297
  H   18.00254207876849     20.10642504988486      1.98927792597262
  H   34.70463542967612     27.38893172347688      5.30928781037457
  H   29.83394833129204     23.31433063473683    -10.75032348722257
  H   16.69091951661030     22.17978305614768      1.65029265220553
  H   34.02863543054390     29.28237430426908      3.88590221393826
  H   28.01222133975002     24.66228512069826    -11.72237318493173
  H   17.86720263437467     24.33727766839791      1.16359278863894
  H   32.05338850161649     29.11167274635433      2.41232295893805
  H   26.67642024947428     26.21320075732305    -10.28163025737002
  H   22.15046768345213     23.83713826376057      0.34685270913075
  H   30.01897136605658     28.87032213523885      2.28422599910626
  H   27.27989609567284     25.33455356613168     -6.12871603088829
  H   21.05298101471061     27.36971344760763      0.26063123948711
  H   24.17900633766331     24.46817441729586     -0.33797442675068
  H   28.57067181397805     30.30320689803104      1.40393656075906
  H   28.39277599622071     26.11795611441089      0.42946121002357
  H   25.82427512181045     28.73682996962570     -6.25534151560128
  H   26.91807311671900     25.27551887514876     -3.94937947757479
  H   22.55242673481207     29.15874684077093     -0.62267778460782
  H   26.60430063264276     30.75036212157248     -0.05052254887607
  H   25.08881903106560     29.89658377227483     -4.16739221412913
  H   24.79707932965588     29.82074113527306     -1.60799629384992
  H   30.45663860401147     24.98340492453430     -2.54950595525301
  H   29.50847394284470     23.95848164276126     -3.63956253488984
  H   30.67569852170408     23.19253748667093     -2.49876262840023
  C   24.50182586129903     22.44443963127875      4.17152860651141
  O   29.40397103325238     20.37272076482754      0.37256800376518
  C   24.75687708605301     23.04545359983338      2.79719118320091
  C   26.00423712132149     22.51270995725771      2.09865705789744
  C   25.93959986058788     21.02449814702446      1.75969284078516
  C   26.98369890921941     20.54785278750546      0.74783029789820
  C   28.39221059278939     20.66713744658074      1.32138565531689
  C   26.72745114872188     19.11982792098297      0.26333024187416
  C   25.42215403048009     18.91800546220889     -0.49099767076754
  H   25.35280075848516     22.63067449152978      4.84715008048444
  H   24.35818328790387     21.35350310546454      4.12202872695537
  H   23.60253827331689     22.87435971210238      4.63938154195794
  H   24.83901498638232     24.14207460367156      2.88884800897532
  H   23.87919942400294     22.86866261469607      2.14825385812917
  H   26.88531841290526     22.72710497722152      2.72882238767302
  H   26.15633494697375     23.07834368202290      1.16475242066351
  H   24.93778667487802     20.81035518021703      1.35095078196987
  H   26.02322068132467     20.41086473003360      2.67552550754035
  H   28.52266532783596     19.94801854511417      2.14719864418946
  H   28.56151819073045     21.67533592837297      1.73276256605016
  H   26.93118539247359     21.22570450145744     -0.12577841514358
  H   26.77226248438774     18.43713063992321      1.12968172968908
  H   27.56982492045738     18.83055668139058     -0.38627499166146
  H   24.54014922599550     19.08890410925390      0.14645939025132
  H   25.34501087504217     17.88960094743489     -0.87688555849003
  H   25.34596814081241     19.60398231376973     -1.35101496242687
  H   29.45322976189373     21.10732275092050     -0.25798425259353
