# Supplementary material for: Enzyme-like Acyl Transfer Catalysis in a Bifunctional Organic Cage
Source: J Am Chem Soc. 2024 Jun 24;146(26):17887–97. doi: 10.1021/jacs.4c03560 (PMC11228979; doi:10.1021/jacs.4c03560)
Supplement: Supplementary file 2 — ja4c03560_si_002.zip [file ja4c03560_si_002.zip › computational_SI/DFT_structures/cage_1_catalysis_Table_S9_S12/1Ac1_zwitterion_C12.xyz]

181
Coordinates from ORCA-job C12_sub_0
  C   5.75261280037303     -2.44984005711122      2.54160782216526
  C   7.07830193271330     -2.82132136548448      2.29412459396582
  C   7.65621283592382     -2.51154771262602      1.06248141976316
  C   6.91791884900933     -1.85211331205676      0.09054330407880
  C   5.57700337258961     -1.49348450117128      0.32542432422938
  C   5.00307577176013     -1.78375284463149      1.55629787699737
  C   7.41816114092911     -1.47513181455597     -1.28814025379688
  C   6.46945450468363     -2.17019892695318     -2.24124689919118
  C   5.12382644365404     -1.83692889982710     -2.02295383805789
  C   4.89400152133128     -0.82907007566496     -0.88777989837212
  C   6.81299775650857     -3.08953998015606     -3.22608559953892
  C   5.81083731653857     -3.71094998215421     -3.97002516667360
  C   4.46829845299153     -3.40315286086030     -3.72345164005009
  C   4.12029863050160     -2.44085671653120     -2.76489270123617
  C   7.15535055391925      0.00878675335904     -1.42516488314164
  C   8.10431876155366      0.98910089021413     -1.68457706248936
  C   7.72075683691115      2.32699932514488     -1.80106287929812
  C   6.36888259751688      2.66404756349689     -1.67679921477364
  C   5.41197640892310      1.67455417586660     -1.39225454930122
  C   5.80498474103640      0.35382658939978     -1.24855869794960
  N   5.89604580355603      3.96675659277489     -1.85708672658987
  N   5.12791888618954     -2.70685513927112      3.77017627291989
  N   3.49088957348325     -4.11286750174088     -4.44967347653446
  C   -6.76527846046104     -2.32914395515055      0.60094186471188
  C   -8.02600936613291     -1.77841125843410      0.85651314023875
  C   -8.15118787980787     -0.40079838448784      1.02957909545263
  C   -7.03371900755195      0.41815937137580      0.96538497905065
  C   -5.76258216142527     -0.13552880273359      0.75238417151989
  C   -5.62544182601969     -1.50339239305310      0.56797272061683
  C   -7.02477654827454      1.92026585815042      1.10660802953200
  C   -6.33951465970504      2.45057210876276     -0.13119607550229
  C   -5.04082216390494      1.95181516448632     -0.31834297140414
  C   -4.63653834826670      0.92602545623508      0.76337954276440
  C   -6.87908997736436      3.35999947078936     -1.02935346661135
  C   -6.12426217582077      3.80273989538019     -2.11386663161903
  C   -4.81588503806432      3.34096015842578     -2.28189770520822
  C   -4.27165665086155      2.40912464501838     -1.37999650249274
  C   -6.08605612771796      2.22061085105974      2.25247713416779
  C   -6.40924777785886      2.96846951325995      3.37390624973406
  C   -5.46319957359757      3.18401636261681      4.37414279843467
  C   -4.18560745850590      2.62872274881708      4.24396346410346
  C   -3.85168490040630      1.87585041752659      3.10196926148552
  C   -4.79755848192793      1.67703641881943      2.10326425761899
  N   -3.21008379745744      2.77420269763727      5.23562628627737
  N   -6.58563757196923     -3.68573910736069      0.32231078188643
  N   -4.01655812827675      3.79780807996690     -3.33751695590304
  C   4.56822703426942     -3.63403942513702      5.90104455348929
  N   3.73328401568215     -2.60798991220938      6.05343228282621
  C   3.01444620531358     -2.51309779243385      7.17547412903124
  C   3.08400009718236     -3.50295826011714      8.17097070892553
  C   3.93947308499518     -4.58391018309751      7.99656690988260
  C   4.71600195749434     -4.65066678388570      6.84405503444254
  C   2.16120084996984     -1.31520054251009      7.34519385248650
  C   1.60704065504197     -0.65826270542235      6.23663927621326
  C   0.81767740302524      0.47362942879150      6.40390564345280
  C   0.58752718589620      1.00342965511612      7.68205289762989
  C   1.14856783702806      0.35080726349252      8.78804680081614
  C   1.91429222860742     -0.79575043799480      8.62312711327272
  C   -0.23370001551631      2.22073022398396      7.86726198233241
  N   -1.22462209038875      2.44461200944495      6.99954565558237
  C   -2.01024141993832      3.50615848168403      7.17224900867073
  C   -1.84366824022365      4.42775127904625      8.20521002312756
  C   -0.79383469438380      4.22123255819766      9.09484289962442
  C   0.01762104195106      3.10584255783971      8.93034852926574
  C   5.43131078874985     -3.67181867018700      4.66576652285352
  C   -3.16903432491050      3.69477634544142      6.22808835646746
  C   5.61864664833347      6.31126080587518     -1.97427622904219
  N   4.47036923649505      6.03083617909819     -2.58466452351447
  C   3.58321480924948      6.99965356516894     -2.80980278910975
  C   3.82401368159045      8.31756231117213     -2.39299604941124
  C   5.03155297309258      8.61243811996676     -1.76603006075632
  C   5.96221811488216      7.59582212874423     -1.55773408150204
  C   2.36210690972788      6.59912299740477     -3.54478705933927
  C   2.48458648306287      5.73115958922410     -4.63814357186415
  C   1.36143164445062      5.32059038866715     -5.34510023697199
  C   0.08426715216457      5.72751659495062     -4.94006607050250
  C   -0.04080787425258      6.57708465862294     -3.83295012956480
  C   1.08759482128271      7.03076466821472     -3.15800336033948
  C   -1.12913734691361      5.26875012704285     -5.65199171413301
  N   -2.16661403972719      4.89886131959076     -4.89876632745169
  C   -3.30157403756031      4.53080650676059     -5.48883954379409
  C   -3.47741691193650      4.51683925476112     -6.87149540055879
  C   -2.39028599467612      4.87372889733484     -7.66547853884000
  C   -1.19894903346158      5.25005986666912     -7.05404457032810
  C   6.54217492794078      5.14595447050010     -1.71591589891576
  C   -4.43070866139301      4.09409758971137     -4.59448302326003
  C   1.39595034832755     -5.24820617140596     -4.92080701575936
  N   0.21282909664865     -5.47882121571586     -4.32758376801470
  C   -0.72924738507016     -6.32946276611808     -4.76369353078308
  C   -0.45373561211922     -7.01514937299807     -5.95400055804893
  C   0.74774882660548     -6.79709080260689     -6.61307666864080
  C   1.69744996883417     -5.90673172303062     -6.09735491495134
  C   -1.94424912234250     -6.48743847781795     -3.96360004617531
  C   -2.64596995089890     -7.70189143937137     -3.99049448279592
  C   -3.76385604605791     -7.88652343398394     -3.19024274260774
  C   -4.22254757968713     -6.86344333583113     -2.34726844309023
  C   -3.52953829196303     -5.64241927058427     -2.34225584075299
  C   -2.40600552168630     -5.45403534460451     -3.13105471249097
  C   -5.42018103671465     -7.02978348474122     -1.48898133576298
  N   -5.86749943058050     -5.93346482269949     -0.87276821431919
  C   -6.96362972705083     -5.99372682333705     -0.12575672990759
  C   -7.68433712782994     -7.17034386877410      0.07905523625511
  C   -7.21211041163939     -8.32776207123965     -0.53149848904483
  C   -6.07378038465682     -8.26195084640748     -1.32852169821455
  C   2.20676003266956     -4.27618518071040     -4.09921682146258
  C   -7.46111492818891     -4.70623420336822      0.48015554404891
  O   -3.97417419706721      4.59874349754247      6.39625986091583
  O   -8.55192388886214     -4.64517213094941      1.02587519607169
  O   -5.57595239450869      4.00103042501311     -5.00633175705941
  O   6.31229676493415     -4.51156496853915      4.54313981743406
  O   7.71167861279559      5.30161556649371     -1.39770714556290
  O   1.63824063868441     -3.75549931727725     -3.14905259807297
  C   -3.27872081762107      0.28658223164936      0.52550462262507
  O   -2.37474719966590      0.21200094577910      1.30790183421945
  C   3.38023867701520     -0.42679561772448     -0.78749640854053
  O   -3.22853031045958     -0.28231095266693     -0.70140598056815
  O   2.76200355004088     -0.66438871060600      0.26693201109975
  O   2.92440531285742      0.09440521325718     -1.82699994421475
  H   7.64476647657904     -3.35024049161238      3.05792189959814
  H   8.69431974950559     -2.79168726189665      0.86421200998265
  H   3.96266487200518     -1.50012344272582      1.72096131938099
  H   8.46857934174461     -1.74485893190783     -1.45227621537857
  H   7.86134165004644     -3.34124011366146     -3.40464047833892
  H   6.06887554176738     -4.45330798396082     -4.73022482739425
  H   3.08305331596708     -2.16619194427111     -2.60322105087486
  H   9.15580637637080      0.71466917015285     -1.80470343298033
  H   8.45483838960637      3.10615441462767     -2.00104876250407
  H   4.91490572752701      4.07629986660637     -2.11241810506489
  H   4.33122740741398     -2.12821056547838      4.03018788575153
  H   3.84297874856476     -4.66076617389585     -5.22706731500860
  H   -8.89635305265208     -2.42963552766584      0.90304582615863
  H   -9.13703425070253      0.03619316431456      1.20701510078407
  H   -4.65391220444273     -1.95993429756908      0.37092986393138
  H   -8.02582562861548      2.34163875363332      1.25482323420135
  H   -7.89354978435242      3.73785111667990     -0.87988491815897
  H   -6.54138274151199      4.51196841747504     -2.82710213084393
  H   -3.25504926108451      2.05145024404778     -1.54942005895151
  H   -7.41245371597987      3.38990550604653      3.47582259452490
  H   -5.70609344971918      3.77830054790907      5.25194450269671
  H   -2.85126905432547      1.45594400869251      3.01319049522922
  H   -2.42567602253350      2.12377556803428      5.24067885678515
  H   -5.72370148109956     -3.96062710592968     -0.14678959892031
  H   -3.01355189051096      3.89449405632523     -3.18958666305761
  H   2.46198898760263     -3.42907367230671      9.06401320285522
  H   4.00223384583706     -5.36595492949623      8.75689323319018
  H   5.42539839984382     -5.45691043434763      6.65547532638273
  H   1.79891346481685     -1.05019543224660      5.23575724129553
  H   0.38064253719779      0.97112369329617      5.53560804855421
  H   0.97236703575963      0.73077190256230      9.79650791135466
  H   2.34612647487416     -1.27661001144845      9.50323558938777
  H   -2.52938522893306      5.27137200339823      8.28796618154135
  H   -0.60812080603289      4.92302924254267      9.91119683748281
  H   0.85359494912137      2.92545844637112      9.60741313986707
  H   3.08568106801550      9.09845315089319     -2.58478401397940
  H   5.24867373999458      9.63440785371228     -1.44627206507219
  H   6.92456422228700      7.77107129222311     -1.07496442070810
  H   3.47695369743976      5.38096840166584     -4.92945400549009
  H   1.47386198948865      4.64773215116407     -6.19884773907930
  H   -1.03738185378859      6.88383651106889     -3.50826903620759
  H   0.97520084379851      7.69745812780317     -2.29930098117499
  H   -4.43971284927268      4.22091961643581     -7.29099893001765
  H   -2.47267096666803      4.86738059641315     -8.75489616516970
  H   -0.33626005952589      5.55619787073123     -7.64862012504936
  H   -1.19603502043174     -7.69929966404504     -6.36414244757713
  H   0.95408787084504     -7.32367006586866     -7.54735240315863
  H   2.64100834365440     -5.74127939982457     -6.61805013341253
  H   -2.30017535379966     -8.52573261297513     -4.61751996952779
  H   -4.27921217906845     -8.84662241076881     -3.23285587001881
  H   -3.88620538224494     -4.82934196828336     -1.70988248250991
  H   -1.91303724566226     -4.47826968324121     -3.10330100496266
  H   -8.58171735408560     -7.15370914951953      0.69845456518911
  H   -7.73008663684306     -9.27956095001123     -0.39436143511636
  H   -5.70041725157388     -9.16387209906444     -1.81359188264924
  C   -2.08083877047687     -0.89546088235608     -1.22119815708725
  C   -0.79328343759875     -0.16162012189149     -1.07966236240516
  H   -0.93788140878153      0.92627254563385     -1.06580911347924
  H   -0.11830892906756     -0.45251262017589     -1.89377720543399
  H   -0.31030235560476     -0.44344890619615     -0.13171463359750
  O   -2.25054589748987     -1.93117528928042     -1.79096028848039
  H   4.35699005666195      1.94229591129968     -1.31140661012855
  H   0.09815142198608     -4.93210318055440     -3.45877470015577
