# Supplementary material for: Enzyme-like Acyl Transfer Catalysis in a Bifunctional Organic Cage
Source: J Am Chem Soc. 2024 Jun 24;146(26):17887–97. doi: 10.1021/jacs.4c03560 (PMC11228979; doi:10.1021/jacs.4c03560)
Supplement: Supplementary file 2 — ja4c03560_si_002.zip [file ja4c03560_si_002.zip › computational_SI/DFT_structures/cage_1_catalysis_Table_S9_S12/1Ac1_zwitterion_C13.xyz]

181
Coordinates from ORCA-job opt_sub_0
  C   5.04950207172486     -2.89436561473589     -2.58695074205202
  C   6.44425992751830     -2.87346159749983     -2.65218530766687
  C   7.12942685552739     -1.85328669034142     -1.98775889974137
  C   6.43442126092700     -0.88788702432158     -1.27296889128218
  C   5.02830968378664     -0.91633641079287     -1.19982546723618
  C   4.34204023163653     -1.92011848627673     -1.86395529596968
  C   7.05148292522182      0.25484403119048     -0.49988145789655
  C   6.39712762485945      1.50731752001575     -1.03763788974724
  C   4.99901842541269      1.50533554062588     -0.91030844146025
  C   4.42297295809260      0.20127342094421     -0.33011563691346
  C   7.04940003720443      2.59325766272683     -1.60494401791016
  C   6.32329689473936      3.71019787855978     -2.01978165716895
  C   4.93566343705535      3.73670422257837     -1.83706283949708
  C   4.27207198200745      2.62371979725844     -1.29145242894015
  C   6.54651411335400      0.08864902475199      0.91925374190192
  C   7.33387412792289     -0.03089440137281      2.05590871323003
  C   6.74095516308576     -0.23225730675395      3.30286417873352
  C   5.34733124624909     -0.32555183697018      3.39771150172891
  C   4.54816289201933     -0.17314288406075      2.25134445632384
  C   5.14577953334308      0.03852917262438      1.01757052199759
  N   4.70281035983292     -0.60526359393796      4.60959178550251
  N   4.26091257214243     -3.85501766744852     -3.25004904033463
  N   4.16794819773544      4.86952554493578     -2.12973854548547
  C   -5.07924369004951      3.04962579055375      1.93110634526927
  C   -6.47291729542274      2.97612990514408      2.01872016674696
  C   -7.14253577868268      1.91133998793967      1.41824731941271
  C   -6.43285629640011      0.92745362163410      0.74624188898795
  C   -5.02890193563861      0.98046706505739      0.68114892073806
  C   -4.35434060437207      2.03865839462647      1.27437993235536
  C   -7.04038200899145     -0.28346786007385      0.07115579046893
  C   -6.40572794079453     -1.47263781382850      0.76005542246921
  C   -5.00122654132434     -1.45168700731803      0.75183397187410
  C   -4.43325403225792     -0.25182065962800     -0.03025733591441
  C   -7.08596297012374     -2.49028536820012      1.41299277230802
  C   -6.38336828006181     -3.47721265485535      2.10394242848262
  C   -4.98629542495086     -3.41923292909204      2.15645598707152
  C   -4.29347500424778     -2.41064632720207      1.46280540042867
  C   -6.51539214183713     -0.27680745066538     -1.34311258218531
  C   -7.27239750682321     -0.25448516823918     -2.50608584140894
  C   -6.64573885348615     -0.27813267275286     -3.75234004939079
  C   -5.25057018583071     -0.34495195228196     -3.82406539657953
  C   -4.47899190227046     -0.34209895229514     -2.64750575327897
  C   -5.11614831918904     -0.29315495924759     -1.41627138844774
  N   -4.57363313237389     -0.45391059655931     -5.04229980150612
  N   -4.36385710566208      4.13639526510879      2.44260745194543
  N   -4.23236543556593     -4.31601919541824      2.92111720385795
  C   3.52401114237720     -5.73258091479166     -4.52956009159112
  H   2.68785452147567     -4.00412764712485     -5.21926537514919
  N   2.58626886057099     -5.02121168914498     -5.18450884084110
  C   1.50827178490880     -5.55272513222387     -5.79849493964773
  C   1.35241063977895     -6.93682164193775     -5.74610755803723
  C   2.31823811892453     -7.71238043350919     -5.11215315558402
  C   3.42378767586247     -7.11126600188025     -4.50675241434026
  C   0.58115233316148     -4.61710765459851     -6.44467604609989
  C   1.06144859391419     -3.58221664250499     -7.25983175778489
  C   0.17979363733488     -2.64463878255311     -7.78581498496951
  C   -1.18239763987947     -2.70126949141795     -7.46919522641501
  C   -1.65740274497285     -3.74812096521646     -6.66631722973528
  C   -0.79118065722622     -4.71367757821782     -6.17630284870281
  C   -2.13508195482622     -1.65890797454686     -7.91435050264295
  N   -3.05267585572741     -1.30103987817732     -7.01627136139697
  C   -3.97541053061108     -0.40061760843906     -7.33991296759929
  C   -4.04410770231798      0.19685599554222     -8.59816286829914
  C   -3.07632784314306     -0.15539920411079     -9.53598217627709
  C   -2.10308969039625     -1.09166109543659     -9.19554374717038
  C   4.65358295130815     -4.99743281874544     -3.85529122474928
  C   -4.97305573200199     -0.03939529167777     -6.26853126470313
  C   4.24663862554266     -0.95517572875053      6.92749577051087
  N   3.22405654101185     -1.71402871438804      6.53942989800283
  C   2.43376114696166     -2.26990429275171      7.46217432351350
  C   2.62895042845733     -2.01896626887195      8.83120607253083
  C   3.68377107966875     -1.20711106794772      9.23052930932346
  C   4.53002113523310     -0.67340825925197      8.26346183746693
  C   1.36451311246859     -3.17807877652514      6.98827093269313
  C   0.82232665306823     -3.04145945376872      5.70154894911729
  C   -0.17105203161758     -3.90356692523874      5.25423842641934
  C   -0.63432365618520     -4.94848698583955      6.06744687808613
  C   -0.08540760102154     -5.09031086984370      7.34910935307730
  C   0.89176973782719     -4.21463285258846      7.80451391918875
  C   -1.69710120598222     -5.86295451103698      5.59267002086237
  N   -2.56818148900469     -5.38506761739647      4.69979001102460
  C   -3.57877422532865     -6.15251724789254      4.29738621249093
  C   -3.77070955886325     -7.46219081698698      4.73490999334298
  C   -2.84570284140301     -7.98456776836414      5.63426748351275
  C   -1.80195338881619     -7.17953771058739      6.07397657787563
  C   5.17215101555262     -0.42118247934967      5.86415386629431
  C   -4.59329836726511     -5.54273454934196      3.36455117937666
  C   3.46401515428865      7.02674392072017     -2.84645508593485
  N   2.52517229880343      6.92702664520531     -1.90913650005471
  C   1.66215620326940      7.92956091565470     -1.73036910403779
  C   1.69480486840657      9.06821988256544     -2.55333297480832
  C   2.66095609758641      9.15794911540360     -3.54916027265531
  C   3.58241709991083      8.12470967780456     -3.69707276073282
  C   0.69738282556981      7.79345186098974     -0.61636684559231
  C   0.20504176388081      8.92090160390214      0.05411928956973
  C   -0.66461383633663      8.78412941977258      1.12924242274536
  C   -1.08500814647390      7.51678194533879      1.55353841177684
  C   -0.60122682997582      6.38809742524233      0.87512146904901
  C   0.28731043919795      6.52361219498056     -0.18281343972316
  C   -2.05148058334642      7.36826942227598      2.66391731904034
  N   -2.85409593600327      6.30174678913120      2.63147617421978
  C   -3.79745378770509      6.16290442144647      3.55993090165350
  C   -3.98040881600655      7.06300329059720      4.60828896167971
  C   -3.11807745189922      8.15370974521889      4.67940370847136
  C   -2.14859706751678      8.31663820980350      3.69651604712124
  C   4.47730344931283      5.91369906138636     -2.93057330636255
  C   -4.74548230826172      5.00165483344504      3.41181524052807
  O   -6.00051663173374      0.56717904340064     -6.52541909876008
  O   -5.74910353210032      4.90670407068165      4.10140482617882
  O   -5.62712977608800     -6.12993678768660      3.08292059579595
  O   5.77924448900716     -5.45591262362121     -3.90637569059566
  O   6.23518643754179      0.10430540562754      6.16160765243287
  O   5.46411332446744      6.00707309814944     -3.64605772661472
  C   -2.93215267883743     -0.30627430683710     -0.25391746593191
  O   -2.28473662307687     -1.31209435599124     -0.28753030098041
  C   2.86503524777031      0.28301562057481     -0.20864765382942
  O   -2.38823525762395      0.91331045760035     -0.48696508811279
  O   2.45755179389985      1.12718427073730      0.62019581223822
  O   2.16330205495435     -0.43479055326396     -0.94397100579366
  H   6.98190664481177     -3.63967394128733     -3.20708473974520
  H   8.22119354993530     -1.82027363451012     -2.02932928347635
  H   3.25087429521116     -1.91500212356992     -1.81346521635650
  H   8.14601445620324      0.27807352659558     -0.56681886699983
  H   8.13696170408346      2.58222310068253     -1.71606720269975
  H   6.82404587503727      4.56770713982202     -2.46521528865611
  H   3.19157860058599      2.65532076132376     -1.13806933588247
  H   8.42295140977198      0.02160341807275      1.97598853955765
  H   7.34928048882804     -0.32301438631689      4.20057491899101
  H   3.46038692831996     -0.19169429877426      2.33594298756787
  H   3.77996515165157     -1.03445901046172      4.57037469862633
  H   3.26329917648833     -3.70979796997806     -3.12414196567916
  H   3.28620929056631      4.98672076729701     -1.63130171205590
  H   -7.02220744443581      3.75163957698702      2.54918036350088
  H   -8.23252866458380      1.85416044253167      1.47403977154932
  H   -3.26761116011558      2.10863476733861      1.23758924949252
  H   -8.13547503946083     -0.29441958419279      0.12264053042912
  H   -8.17875714694062     -2.50846309114473      1.40445145755476
  H   -6.90973657481601     -4.27889777702215      2.61847937755792
  H   -3.20430739700569     -2.40141181741484      1.48973830852405
  H   -8.36333677220769     -0.22787986899600     -2.44636241044811
  H   -7.23112964887042     -0.25650583876929     -4.67006720710528
  H   -3.38919932814402     -0.37070153948168     -2.73236503122556
  H   -3.66288740754092     -0.91059738752315     -5.03965439301510
  H   -3.47820304043044      4.38035461860750      2.00106244282792
  H   -3.31603202708735     -4.01316530181458      3.24949400019313
  H   0.48912398958424     -7.39215729604441     -6.23248190565655
  H   2.21013352785944     -8.79904310586112     -5.08856122495712
  H   4.19521910541118     -7.68926659615605     -3.99708435060909
  H   2.12701936432825     -3.51220824723969     -7.49471183058549
  H   0.56329832626634     -1.83755498136104     -8.41382521602064
  H   -2.71957255974578     -3.78775591004615     -6.41906430659174
  H   -1.17021118566969     -5.51569209828623     -5.53883100913613
  H   -4.83305885914531      0.91866178413683     -8.81346959697160
  H   -3.08253517070173      0.29269474207328    -10.53223903447628
  H   -1.34537417552737     -1.39976409515778     -9.91838429190448
  H   1.95176600302843     -2.44541163833698      9.57230085529645
  H   3.84609277326201     -0.99680605106831     10.29019793237682
  H   5.39055145084300     -0.05121608916995      8.51082638609343
  H   1.18727420147526     -2.24152929688968      5.05439009914352
  H   -0.59589946370924     -3.78025498030268      4.25618283968453
  H   -0.43723169524727     -5.88217862655329      8.01351025957126
  H   1.30495964024811     -4.35794647345883      8.80479123555530
  H   -4.62582612594292     -8.03138268666351      4.36910322287563
  H   -2.93807908610275     -9.01166706749274      5.99495172926992
  H   -1.06316037152757     -7.56995237291806      6.77496755587120
  H   0.96245765021080      9.86600473452380     -2.42149283167874
  H   2.69758601006347     10.03289148827227     -4.20239955951438
  H   4.38071062551487      8.14729121884932     -4.43971516560638
  H   0.51996273374727      9.92161079622267     -0.24902302103372
  H   -1.03712192290973      9.68152291918189      1.62747666075570
  H   -0.92596415667335      5.39573949752400      1.19449561346553
  H   0.67103056420295      5.63781408047644     -0.69290828771116
  H   -4.77942085993068      6.89459050157079      5.33105498747234
  H   -3.20353149495112      8.87752115061067      5.49323321616793
  H   -1.46325274731125      9.16471649103371      3.73291457535357
  C   -1.23868025734644      1.04768474475155     -1.27605454356472
  C   -0.32128409417320      2.08337668958754     -0.74654030147580
  H   -0.84808786863406      2.80859394400454     -0.11426369191938
  H   0.18320661334936      2.58068172522432     -1.58493870092848
  H   0.47372503161122      1.58166034932915     -0.15087038986041
  O   -1.10818687435520      0.39119207070590     -2.26468604055368
