# Supplementary material for: Enzyme-like Acyl Transfer Catalysis in a Bifunctional Organic Cage
Source: J Am Chem Soc. 2024 Jun 24;146(26):17887–97. doi: 10.1021/jacs.4c03560 (PMC11228979; doi:10.1021/jacs.4c03560)
Supplement: Supplementary file 2 — ja4c03560_si_002.zip [file ja4c03560_si_002.zip › computational_SI/DFT_structures/cage_1_catalysis_Table_S9_S12/TS_1.xyz]

208
Coordinates from ORCA-job ts1_optts
  C   5.49770657176597     -3.27718981916863     -2.94356547844246
  C   6.89382816185632     -3.28061657386665     -2.85969961620165
  C   7.54070161422284     -2.29838318027190     -2.10553227637048
  C   6.80485548316444     -1.33664603203484     -1.42584280520887
  C   5.40442900394635     -1.36640983281630     -1.47314094944917
  C   4.75096532746615     -2.31822140603319     -2.23653859982869
  C   7.34830381162393     -0.20627944701910     -0.58272238118678
  C   6.72264463199705      1.07021869485922     -1.10149396848360
  C   5.32003748526310      1.05582556159627     -1.10253717055143
  C   4.73777390694295     -0.28460344412004     -0.60270095355792
  C   7.40880576046832      2.21122372968673     -1.49371107208500
  C   6.71008838283988      3.36179424175767     -1.85653886546439
  C   5.31123487912427      3.36380824867732     -1.82311749787141
  C   4.61568320472766      2.19545633491320     -1.46889080401242
  C   6.74830502596692     -0.39011156504801      0.79497519510917
  C   7.47133222204697     -0.44631712413692      1.97758950261073
  C   6.81664352542738     -0.60985931968804      3.19738981587071
  C   5.42467245016879     -0.73055896929648      3.21488025069354
  C   4.68853902316155     -0.64562144099687      2.02108576468498
  C   5.34283163350619     -0.46703867977001      0.80828316892487
  N   4.71691807490990     -0.97131169013226      4.39927684891184
  N   4.77920194478553     -4.17974392155340     -3.72689316285393
  N   4.56952843022341      4.52660900025146     -2.08104414949791
  C   -4.99110074370206      3.30824322278810      1.89513822950674
  C   -6.38904557136120      3.29412874151706      1.96648157039891
  C   -7.09789823635560      2.19351416453965      1.48623208149045
  C   -6.42180517409407      1.10599800806241      0.95133985301882
  C   -5.02060880623892      1.09713229915564      0.92338653481438
  C   -4.30413698988862      2.19467540740029      1.38034024477162
  C   -7.04594028885996     -0.12080373227594      0.32728509275173
  C   -6.48864685445215     -1.31479224842402      1.07062943819814
  C   -5.08666183908487     -1.35678841057402      1.08732190253816
  C   -4.43703673301526     -0.19263049537613      0.31289944972743
  C   -7.22299757612312     -2.33001934138641      1.66903489610988
  C   -6.57551284470677     -3.38799103691173      2.30985101404371
  C   -5.17692832543295     -3.41563307869384      2.34766401871307
  C   -4.43302041796358     -2.40572875516151      1.71455087845536
  C   -6.45811443273573     -0.20721485224697     -1.06692785834986
  C   -7.18809099839488     -0.23528267733865     -2.24574982479326
  C   -6.53819018397201     -0.35781326525926     -3.47384262157071
  C   -5.14533020521990     -0.47034127499335     -3.50605531192535
  C   -4.39934346185601     -0.42185173168295     -2.31349200676169
  C   -5.05225083221076     -0.27643923500521     -1.09729686910510
  N   -4.44625981252414     -0.65010218476491     -4.70480641795905
  N   -4.24413741549773      4.42312264921979      2.29645530168182
  N   -4.45302861550818     -4.39055838996238      3.03696017320637
  C   3.96739170824850     -6.08454252012631     -4.86386526102881
  N   2.99341335264836     -5.27356086760586     -5.26966952052677
  C   1.92501718497796     -5.77493953290202     -5.88849354694449
  C   1.79275421083540     -7.15493715904418     -6.10529611425207
  C   2.81968876114397     -8.00059735282256     -5.69514223300991
  C   3.94282952664917     -7.46213493383416     -5.06868870175258
  C   0.91971954438133     -4.78740759354069     -6.34259951365669
  C   1.35871448707065     -3.61219759036410     -6.96706557331238
  C   0.44683422200325     -2.65243014318113     -7.38822250357652
  C   -0.92171124279036     -2.82228850242974     -7.14425894724028
  C   -1.35934504220955     -3.98718966247387     -6.50063828009959
  C   -0.45133473879012     -4.97311041069444     -6.12787152372478
  C   -1.90283358803004     -1.78937316355040     -7.54620248064406
  N   -2.84895655329869     -1.47482304568244     -6.65959407968257
  C   -3.78051786552735     -0.58238926645447     -6.99022754746782
  C   -3.83310550770245      0.04432480752883     -8.23422063103494
  C   -2.83613098613810     -0.26206705044587     -9.15705268415164
  C   -1.85423951640736     -1.18480864098116     -8.81205670125364
  C   5.10358300065220     -5.43769753484899     -4.11029305530404
  C   -4.80650881656057     -0.23512806457214     -5.94328671847949
  C   4.15145201494498     -1.17046964213407      6.71104384787320
  N   3.17237077762690     -1.98463156482967      6.32040893265579
  C   2.37613813701094     -2.53795979210068      7.23977778149030
  C   2.52957861381159     -2.24100880519922      8.60542518569796
  C   3.53901734552572     -1.37453003020021      9.00575599382818
  C   4.38403486798684     -0.83091118655433      8.04282632172195
  C   1.32743999974098     -3.47314306758827      6.77222518299262
  C   0.79490550088185     -3.36433180709072      5.47916090644384
  C   -0.21933655496904     -4.21184783330949      5.05019641741574
  C   -0.70783604319977     -5.22255202907551      5.89209902083229
  C   -0.15121066581991     -5.35434002560682      7.17137216711968
  C   0.84217385503531     -4.48719065632469      7.60868171891282
  C   -1.82234705215417     -6.09947768641971      5.46640770612117
  N   -2.73365744669537     -5.57357156514671      4.64523353413557
  C   -3.80637645616546     -6.28869493807676      4.31093559144996
  C   -4.02145209324148     -7.59534347975402      4.74483073228262
  C   -3.05304199739052     -8.17129931638855      5.56307046878765
  C   -1.94577604073352     -7.41819872885749      5.93621519140834
  C   5.08433292932781     -0.63256755329061      5.65672075889146
  C   -4.85668230746690     -5.60624940385039      3.47062721740153
  C   4.02561175631496      6.77407693289466     -2.72647739495452
  N   3.03759715562516      6.73243676234542     -1.83332018109640
  C   2.27672859401923      7.81833951413296     -1.65632643261732
  C   2.46985701586457      8.97861761609743     -2.42525933781045
  C   3.48240103038298      9.00489975773306     -3.37612792076036
  C   4.29267877340565      7.88429828963508     -3.52700040403262
  C   1.23296521760268      7.76658864150179     -0.60754541312267
  C   0.87992875644571      8.91425427933079      0.11560362551617
  C   -0.07966562761439      8.85659408871697      1.11897856303421
  C   -0.72790512994543      7.65191780006185      1.42708753903795
  C   -0.38481258577576      6.50858305881891      0.69112878326810
  C   0.58551186483838      6.56272098929750     -0.30084754304613
  C   -1.76479520603569      7.58044375905515      2.48288132136184
  N   -2.62117294703574      6.55438183103788      2.43874908513587
  C   -3.60419952200265      6.48429352935011      3.33350631356065
  C   -3.78640892944859      7.42092865264819      4.35031861029485
  C   -2.87652288790429      8.47011812082594      4.43198025691266
  C   -1.85844479850437      8.55627605232159      3.49042583186348
  C   4.95427108936493      5.59062180934156     -2.82667242780762
  C   -4.59620196843948      5.35622665000347      3.21365374865767
  O   -5.82411410361702      0.37914799742570     -6.22367752565366
  O   -5.60894598727566      5.33303273683890      3.89563992760753
  O   -5.94003597061725     -6.12621562324991      3.25195844404610
  O   6.14674818525756     -6.02273850781149     -3.86817844660570
  O   6.06925666147906      0.02528305303260      5.95599457371519
  O   5.96472284369975      5.64409450948674     -3.51002065806454
  C   -2.92277888415600     -0.19024632249838      0.45081340190338
  O   -2.16191772052195     -0.06348981976131     -0.53074726845509
  C   3.22961619929764     -0.35324988540867     -0.79262710875263
  O   -2.49455871713921     -0.29301535965013      1.64421665076461
  O   2.70170053352616     -0.01570615782689     -1.82516593961391
  O   2.55028716636629     -0.83485396606309      0.23526609671056
  H   7.46254065835299     -4.04145906959408     -3.39260446848795
  H   8.63252390971953     -2.28422724408690     -2.05711211383419
  H   3.66155689482076     -2.34399628577099     -2.30780474138121
  H   8.44383825231442     -0.16894866065788     -0.56722653766527
  H   8.50161168004154      2.21629530704234     -1.49745232864295
  H   7.24464543386468      4.26147037037883     -2.15506844790418
  H   3.52655735166158      2.20647370210792     -1.48736661262555
  H   8.56102953571572     -0.36735101220378      1.95193291369883
  H   7.37721311002977     -0.64956056633832      4.12951624666887
  H   3.60511369000299     -0.71822607614124      2.07079161030925
  H   3.84078253720055     -1.48891329228459      4.34655512217485
  H   3.84245861085674     -3.90613559825303     -4.02587484000517
  H   3.67756228099776      4.64782070349774     -1.60442511865237
  H   -6.91455030898561      4.14881848000937      2.38779322799235
  H   -8.19032235989164      2.19644604712534      1.51802305545012
  H   -3.21247024830135      2.21367778668477      1.35463847778808
  H   -8.14187481508564     -0.08943859098430      0.32574993086778
  H   -8.31531061967983     -2.30014744836555      1.64338863282781
  H   -7.14323216329336     -4.18702169748980      2.78369623656390
  H   -3.34523703253034     -2.46721697410811      1.73879779512295
  H   -8.27866447993500     -0.17128029803492     -2.21241657180579
  H   -7.10318856537105     -0.37328192387110     -4.40401828807610
  H   -3.31309816057718     -0.48710269504088     -2.35539030711255
  H   -3.54006765918054     -1.11436786437813     -4.67052388168712
  H   -3.34328102893731      4.59096289894994      1.85169721468782
  H   -3.50003505802137     -4.16054707140950      3.31814155901188
  H   0.90875283036822     -7.54903307287408     -6.61027186985103
  H   2.74608677718589     -9.07701081773680     -5.86728701736160
  H   4.77543172146993     -8.07825587559605     -4.72646320391271
  H   2.42891338853818     -3.45978664945856     -7.12214422573923
  H   0.80347613554872     -1.74437983980617     -7.88060892328867
  H   -2.42513904074854     -4.11587441189976     -6.29973134169516
  H   -0.80739840326600     -5.87970115878398     -5.63197679266414
  H   -4.63224369892400      0.75511367529193     -8.44769920154498
  H   -2.82749616550066      0.20993041253039    -10.14229847645840
  H   -1.07056631706312     -1.46119904019657     -9.51982725927562
  H   1.85068142076375     -2.67170813999712      9.34243385683863
  H   3.66582465705865     -1.12711140232285     10.06221357572741
  H   5.20762619329203     -0.16076433194107      8.29077786820459
  H   1.18076260106845     -2.58955201696822      4.81519747379757
  H   -0.64074294815649     -4.09563014493853      4.04910916285849
  H   -0.51955957174497     -6.12518628557629      7.85161430544251
  H   1.25064458926698     -4.61448346381545      8.61308180864058
  H   -4.92612137005696     -8.12271550133018      4.44017636473461
  H   -3.16244693720952     -9.19979944657953      5.91487153606615
  H   -1.17556624252799     -7.84824890166179      6.57808337966614
  H   1.81843808589878      9.84268707521196     -2.28703394870906
  H   3.64082099476659      9.89427379885992     -3.99037395646113
  H   5.12208864964659      7.84733968029265     -4.23381945343154
  H   1.37489274888049      9.86583855221054     -0.08942353737309
  H   -0.33234386255822      9.77315735995022      1.65489870347815
  H   -0.89233308082032      5.56865567219699      0.91422456666546
  H   0.84883916313748      5.66674099647627     -0.86222329637735
  H   -4.62048860790644      7.30699545566853      5.04321599255325
  H   -2.95987131906965      9.21950560436955      5.22246367425448
  H   -1.13302809438710      9.36856155529905      3.54385621465876
  C   -0.85454752449039     -1.03354904731851      1.86718785353858
  H   1.58712794423800     -0.76591656179745      0.06688789569690
  C   -0.56594542389861     -0.59585941434637      3.25657005946676
  H   -1.12564506397892     -1.26600529635519      3.92278880760269
  H   0.50933188829787     -0.72602460784420      3.44565942927494
  H   -0.86432802872458      0.43787463299217      3.44953309275546
  O   -0.82191805004759     -2.11392027168305      1.38416047195918
  H   3.65520681469750      4.56934511608105      2.47465850032196
  H   -0.72269316735760      1.88630188604863      1.61203371671340
  H   1.16536955094221      3.95587865108871      1.42840576858831
  H   -0.64709257714801      3.67138260051314     -0.38572817254164
  C   4.05265394135091      3.78783158750465      1.80310293389746
  C   0.19882610374934      1.40106178034322      1.24712899484494
  C   1.76325685607345      3.29638434692952      0.77437175776113
  H   6.08715187935500      3.93908187418287      2.57696843334046
  H   0.88113899904382      1.26546356470370      2.09385464444064
  H   5.11048351352323      2.66728729028811      3.34728623520829
  C   -0.15726829662353      2.79084846292854     -0.83793886802285
  C   5.31494020476891      3.17705880674012      2.39152002326531
  H   4.30125079379988      4.30329405835539      0.85900657282205
  H   2.66469192919673      2.29366786548953      2.48666534823394
  C   2.97104327747339      2.75188529325189      1.53000634345683
  H   -0.90260291901822      0.06880583481309      0.05012592543459
  H   2.12826304041070      3.94323003976762     -0.03915081793199
  C   0.86109677337054      2.22410147447166      0.15592887689709
  O   -0.11284723519008      0.07749986448738      0.78015529867689
  H   -0.96320980129851      2.05549108617196     -0.99537922573170
  C   0.44541256472845      3.14342322102224     -2.18933773266732
  H   1.26624005483450      3.87337393731032     -2.10633003246298
  H   5.74167878260337      2.42498773148046      1.70743582669762
  H   3.41889648476973      1.93278996574008      0.94448502219539
  H   1.51010775891957      1.53416437735097     -0.40528909563481
  H   0.85804951500503      2.24465700481653     -2.67386738495813
  H   -0.30936190520831      3.57556998261249     -2.86326864387068
