# Supplementary material for: Enzyme-like Acyl Transfer Catalysis in a Bifunctional Organic Cage
Source: J Am Chem Soc. 2024 Jun 24;146(26):17887–97. doi: 10.1021/jacs.4c03560 (PMC11228979; doi:10.1021/jacs.4c03560)
Supplement: Supplementary file 2 — ja4c03560_si_002.zip [file ja4c03560_si_002.zip › computational_SI/DFT_structures/cage_1_catalysis_Table_S9_S12/TS_1_noHB.xyz]

208
Coordinates from ORCA-job ts2_optts
  C   5.66595660265017     -3.12359957077427     -2.77601758751436
  C   7.06351195496538     -3.13042991663406     -2.76792286198958
  C   7.74862550426815     -2.22587007004671     -1.95298840187049
  C   7.05018355131117     -1.34050485298736     -1.14463402822033
  C   5.64354239444171     -1.36223560158073     -1.12417319658730
  C   4.95423769058335     -2.23802872316327     -1.94713590212261
  C   7.66434632484735     -0.30153663270095     -0.22506176648017
  C   7.03489637209377      1.01691878679664     -0.61785496251166
  C   5.63278302211558      1.00914385908272     -0.56523906046871
  C   5.05822270079423     -0.35255194857307     -0.12483214798305
  C   7.70612031430240      2.15590791509031     -1.03929430605970
  C   6.99305773633789      3.29786878602097     -1.40662389788045
  C   5.59517670637074      3.29018088438899     -1.36613840210967
  C   4.91219019646942      2.13017722257094     -0.95562593771293
  C   7.13893285498974     -0.62489930183367      1.15489538001173
  C   7.89754867539944     -0.88207253526530      2.28729720327830
  C   7.27692655483655     -1.22121775598429      3.48982181240740
  C   5.88227002101988     -1.32606141344742      3.54713920938952
  C   5.11088424590840     -1.05665869663537      2.40154684708992
  C   5.73941306557278     -0.68608574461014      1.22028042264684
  N   5.20781087407009     -1.70932490201531      4.70775427147467
  N   4.90909985896082     -3.97098358002158     -3.58866888232298
  N   4.83985922274252      4.41481956683285     -1.72034330139375
  C   -5.12325475622507      3.48886048831368      1.80926932370795
  C   -6.51606451307408      3.46998006241203      1.94609762617063
  C   -7.23819047429280      2.34956420858248      1.53284327295305
  C   -6.58035013122080      1.24940000791527      1.00058059965254
  C   -5.18268735415410      1.25230169252053      0.90062438682496
  C   -4.45424495470507      2.36610593772276      1.28980921167598
  C   -7.21518538793536     -0.01702408965312      0.47686224190088
  C   -6.59543951008619     -1.15876737229162      1.25502449669088
  C   -5.19088114718928     -1.18829959447538      1.20536579360933
  C   -4.60874968384135     -0.06083319658356      0.33293408237492
  C   -7.29395416981002     -2.15203908178726      1.92619544360316
  C   -6.61021946387799     -3.18864243014730      2.56132859616517
  C   -5.21234862328736     -3.21716202185148      2.52112185668957
  C   -4.50307511864480     -2.21394391968795      1.83848708717599
  C   -6.70286141612225     -0.19090559523328     -0.93901966353997
  C   -7.48502110578691     -0.33099657843124     -2.07654460769631
  C   -6.89050961075019     -0.55401039207235     -3.31985692271606
  C   -5.49871293939081     -0.65760703039865     -3.40630492351475
  C   -4.70325802870457     -0.50097882041881     -2.25660543397885
  C   -5.30130915578799     -0.24846878131477     -1.03168226020710
  N   -4.83650560767263     -0.91786674635495     -4.60953667268521
  N   -4.35388426755200      4.60434089967164      2.15405952750918
  N   -4.46975166278593     -4.21526583600890      3.16138815572840
  C   4.06190482252508     -5.86087158474618     -4.74538906573366
  N   3.04125841433423     -5.07467222868947     -5.08250148058738
  C   1.96286124444645     -5.60880612019157     -5.65730598276194
  C   1.86893196555895     -6.98960505589910     -5.89208901706082
  C   2.94288380590189     -7.80579006481473     -5.55139020236560
  C   4.07556800199946     -7.23518046669204     -4.97499163471344
  C   0.89249787303657     -4.67219512929021     -6.06908995295088
  C   1.23665495619483     -3.47727976149308     -6.71491133422379
  C   0.25044901768515     -2.60106344929005     -7.15343951447029
  C   -1.10081428575370     -2.87532449649036     -6.90681376500914
  C   -1.44245578713992     -4.04952954460870     -6.22302760744902
  C   -0.45927773426785     -4.95184169180015     -5.83213874162772
  C   -2.17202241165853     -1.96134152162370     -7.36449950408355
  N   -3.16204974856106     -1.70800120354607     -6.50665168064375
  C   -4.18410061880899     -0.94730176821308     -6.89497696033754
  C   -4.28835208603497     -0.40088528482096     -8.17302270488304
  C   -3.24481841907685     -0.63625841217242     -9.06495514032717
  C   -2.16905868237974     -1.41931634830761     -8.65934665994756
  C   5.22375640841484     -5.20893858363140     -4.03969147564634
  C   -5.24849539842231     -0.64583590156979     -5.87107791482490
  C   4.65848730188755     -2.17086817280538      6.98450543455976
  N   3.56585842768193     -2.77226209925219      6.51596927707648
  C   2.70366029102676     -3.31678839846257      7.37853507932774
  C   2.90070328607711     -3.21481083239225      8.76701417425632
  C   4.03036467479970     -2.56650896161209      9.24976738421052
  C   4.94686638328151     -2.04411617207986      8.34211123270097
  C   1.54729151079928     -4.05972541572356      6.82878720549111
  C   0.94375333712970     -3.68831085266107      5.61790147465958
  C   -0.13994959444394     -4.40236701616823      5.11782923903269
  C   -0.63072526399927     -5.52889664024258      5.79530905317678
  C   -0.01836835198818     -5.90437710851030      6.99861718091306
  C   1.04654939535282     -5.17642159257189      7.51137485432681
  C   -1.78966119522595     -6.29405302627301      5.28165994209997
  N   -2.71014030541951     -5.63170586228890      4.57607657785803
  C   -3.80682436177943     -6.27231658416464      4.17449373967653
  C   -4.04235201236998     -7.62384279758148      4.42145405657827
  C   -3.06609339656653     -8.33490144195243      5.11265302848829
  C   -1.93052170118534     -7.66640619301606      5.55291517374022
  C   5.65154879189251     -1.63762348154947      5.98614101675167
  C   -4.86334560735561     -5.47695451002702      3.45244782216464
  C   4.08319645383789      6.38263391767636     -2.84661319817291
  N   3.15881183556354      6.49864945948844     -1.89455179187284
  C   2.15592315893917      7.36374540781326     -2.06378543858220
  C   2.03933357719347      8.13724854681408     -3.22712734119480
  C   3.01922247283572      8.02792087882604     -4.20898066497291
  C   4.07555807848677      7.14144339406479     -4.01621943631401
  C   1.17077884773806      7.46152266041964     -0.96094234049743
  C   1.60654067177412      7.73196502412305      0.34111852132698
  C   0.69974039375590      7.78034132288944      1.39333268608198
  C   -0.65783101025194      7.51555835315427      1.17238352704044
  C   -1.09132658712417      7.23763970128125     -0.13092676033528
  C   -0.19109357223120      7.23506397951659     -1.19062206459339
  C   -1.63770224552651      7.51859192937601      2.28126435906435
  N   -2.61826935171698      6.61430342594374      2.22380768742034
  C   -3.56127530242298      6.61193563190444      3.16350637151031
  C   -3.58363539108205      7.51165223700145      4.22778314831390
  C   -2.55014616592652      8.44120181118170      4.31135335791581
  C   -1.56462654578224      8.44931300420138      3.33015269048591
  C   5.16244161601153      5.35117511988076     -2.65064304299711
  C   -4.64885600453515      5.57490512992584      3.05274377203237
  O   -6.32940513481580     -0.17368631454087     -6.18732792254963
  O   -5.66112058192912      5.63736690914788      3.73240118365239
  O   -5.95103978058484     -5.96464486388566      3.18479913864651
  O   6.28906096576521     -5.78286514282950     -3.87983567464387
  O   6.73510760197938     -1.20051404186643      6.34094275613348
  O   6.18917597981702      5.36881988552078     -3.30911886020764
  C   -3.09233674858240      0.06491048249288      0.28412635318394
  O   -2.54968703306533      0.56296032998638     -0.71328971548838
  C   3.54253206498447     -0.31798322990132      0.02497063132379
  O   -2.46418121807867     -0.27218939248587      1.34696699125668
  O   2.75774640311791     -0.99753108695471     -0.58171702576545
  O   3.08755622162220      0.54938836345983      0.93107622760197
  H   7.60443925928595     -3.83538131269102     -3.39728175476478
  H   8.84152404697002     -2.21329497245703     -1.95617681429617
  H   3.86578612909285     -2.25682352438174     -1.94605850190187
  H   8.75937395502613     -0.28312111035310     -0.27255061299231
  H   8.79798777074031      2.16087073173659     -1.08378734669996
  H   7.51639898899103      4.19274593985900     -1.73798556568718
  H   3.82044068432388      2.13120638380663     -0.97225233279068
  H   8.98791677477061     -0.82820481196676      2.23765428140399
  H   7.86578117704068     -1.41171257369293      4.38446120226174
  H   4.02397179948198     -1.13824245726811      2.47521451753961
  H   4.26129912477223     -2.07823822344940      4.62113716251240
  H   3.95121624996820     -3.69413266892392     -3.80178754788041
  H   3.91822914731997      4.53155353686282     -1.30330708989625
  H   -7.02552816386200      4.33371458507606      2.36876634173976
  H   -8.32751615577219      2.34463445698292      1.62133867913308
  H   -3.36565215254256      2.39496606801970      1.20578515645734
  H   -8.30987624122869     -0.00480102901246      0.53643711355773
  H   -8.38629561178138     -2.12648336206948      1.95318488615104
  H   -7.15239758110157     -3.97690938077857      3.07990729272482
  H   -3.41528059912129     -2.25635994429080      1.81652832404826
  H   -8.57390121001309     -0.27764706920427     -1.99863488380258
  H   -7.49546706751151     -0.65377885321560     -4.21912539411846
  H   -3.61915428817408     -0.55336642373424     -2.35017114078851
  H   -3.88777726428627     -1.28649057414227     -4.56131920778857
  H   -3.44314122215660      4.71712150401850      1.71082440581270
  H   -3.50961850256128     -4.00738196968741      3.43168418634316
  H   0.97560788419690     -7.40526002541069     -6.36189203355594
  H   2.89893241486386     -8.88101508449478     -5.74013154205806
  H   4.94861853654517     -7.82305402265413     -4.68891240165746
  H   2.29113482721759     -3.24905835905565     -6.88462841633044
  H   0.53368038241913     -1.68210287918690     -7.67274254221573
  H   -2.49449159257637     -4.25716259611065     -6.01587439801283
  H   -0.74249377311343     -5.87224901746601     -5.31532928238396
  H   -5.16035200384757      0.19948202082242     -8.43495428363932
  H   -3.27253202678150     -0.21856504537103    -10.07410660906631
  H   -1.34673136994231     -1.63951759297491     -9.34256327740944
  H   2.16458439085564     -3.62963607665728      9.45692264881617
  H   4.19579434109744     -2.47310843932464     10.32553780180064
  H   5.86555450094481     -1.54523002991967      8.65198142758633
  H   1.32292398061036     -2.81987336285151      5.07482163188210
  H   -0.61570162901520     -4.09261028982448      4.18484666478112
  H   -0.39134399960340     -6.76400963322371      7.55881222677919
  H   1.50785339480131     -5.49727016168653      8.44766129537222
  H   -4.96791404384652     -8.08080409263088      4.07017932121549
  H   -3.18924588818335     -9.40206034540984      5.31118659756586
  H   -1.14959448230069     -8.20323557761838      6.09309664768710
  H   1.20126461594775      8.82756176248478     -3.34008975145116
  H   2.95995570387157      8.63132415434450     -5.11781773250746
  H   4.87296663868734      7.01198701158615     -4.74898744544230
  H   2.66928411313059      7.90011129601190      0.52696590994119
  H   1.05905561414746      7.98705487473139      2.40423070179866
  H   -2.14821354565210      7.02639211203619     -0.30539576506042
  H   -0.54177269029391      7.01828057446538     -2.20272674300634
  H   -4.39207103022688      7.46326085748917      4.95820942276038
  H   -2.51812609818552      9.16382304462079      5.13011009260699
  H   -0.75912065073232      9.18524736398145      3.35467833886792
  C   -0.74775292740365     -0.48632809464198      1.44928678504152
  H   3.80635253479316      1.03080990869028      1.36989202266735
  C   -0.48207838347360     -1.67303060618232      0.58697187620321
  H   -0.81705459816418     -2.56967247080710      1.12704675809373
  H   0.60218837286947     -1.72088505770478      0.41293853206711
  H   -0.99367348737178     -1.60909106738624     -0.38026127565201
  O   -0.37878173858073     -0.24458322696780      2.54808614806961
  H   2.58869164623940      5.56059633618932      2.78929414362990
  H   -1.00499546472917      2.55654693738857      1.24676481427365
  H   0.57344396787187      4.64515713040539      1.31703503814747
  H   -0.81765002518670      4.23317880559255     -0.85935820228652
  C   3.27839673752230      4.99836729482030      2.13525875412969
  C   -0.06122580087521      2.07407889012324      0.93429669770863
  C   1.34095823044832      4.14491331674203      0.69804845311819
  H   5.04894481449966      5.49107453223769      3.31566043891412
  H   0.52133954850893      1.85464500639657      1.83918227626618
  H   4.29557232034927      3.93866603241681      3.74503917912139
  C   -0.16793303381202      3.40867923413102     -1.20395767527546
  C   4.53201062309709      4.61074134321428      2.90381349090727
  H   3.54557411126374      5.68943228683766      1.31709711767674
  H   2.28077815580057      3.10024795139222      2.35572813389790
  C   2.55777135034712      3.79628132335296      1.54399631784434
  H   -1.16254795886403      0.82837363313500     -0.27268440381897
  H   1.64121066214167      4.89603006820492     -0.04902313612788
  C   0.70930759407165      2.95720844590348     -0.03195244503078
  O   -0.33223357670613      0.81409113922301      0.33057592670384
  H   -0.84939780413405      2.59358844099134     -1.49991158192312
  C   0.63275577993032      3.84464521209479     -2.42061784990645
  H   1.35706470391618      4.63288270392909     -2.16782971571342
  H   5.24572054271053      4.08044546475688      2.25117380486732
  H   3.27553657498256      3.24738511406085      0.91171830140887
  H   1.52107873777323      2.32485136100547     -0.43381890303412
  H   1.20070671153961      2.99822486964264     -2.83991398239181
  H   -0.01943846360138      4.23743771372911     -3.21555215496357
