# Supplementary material for: Enzyme-like Acyl Transfer Catalysis in a Bifunctional Organic Cage
Source: J Am Chem Soc. 2024 Jun 24;146(26):17887–97. doi: 10.1021/jacs.4c03560 (PMC11228979; doi:10.1021/jacs.4c03560)
Supplement: Supplementary file 2 — ja4c03560_si_002.zip [file ja4c03560_si_002.zip › computational_SI/DFT_structures/cage_1_catalysis_Table_S9_S12/TS_2_2.xyz]

208
Coordinates from ORCA-job optts
  C   8.98761168063330     21.93320345392155     22.18041533072573
  N   4.90343186252805     24.46709256051195     24.34811577067126
  O   10.22000456439608     21.46920131173302     22.02173147145453
  C   8.02678982646084     20.89356127979043     22.72334558704838
  N   11.41671313576026     19.15513385079272     25.99818062726628
  O   8.66995046157278     23.05013255532539     21.84982598567754
  C   6.72082558195028     21.45469779127663     23.31439086131486
  N   7.84135039737702     19.34344791198160     17.95902411252900
  O   2.61527860200243     24.56081742624797     24.47367830927529
  C   8.57608329402463     19.95555217149384     23.81428258144519
  N   5.09255895296934     26.98861534974186     25.17477650302498
  O   11.12160301297481     18.25050330046383     28.08396800446221
  C   7.58502558846468     19.97481188128312     21.56817931128024
  N   14.05396687916006     19.12519035277407     26.30732960531581
  O   7.63496799798924     17.21898809226787     17.12354863285609
  C   6.39821187352882     22.78318319061388     23.54555671600947
  N   8.32781582508592     20.30100743413498     15.51833762053939
  O   14.79216710250024     31.11713743453753     25.76729686376816
  C   5.81106002706944     20.44328499073619     23.66724000873950
  N   11.50433235489458     29.93609911592526     26.34136397920049
  O   19.39877622549982     23.70207348848538     18.52889240463291
  C   9.81209015036544     20.01495194165876     24.44138706061855
  N   18.13928714244440     21.51469775840717     21.01122001426368
  O   11.13380461442252     30.43992421249845     14.79619486139181
  C   7.64272677071410     18.98089994588369     24.20531490308224
  N   9.59597649358000     27.26501531338656     14.50024634551401
  O   13.06478322053109     25.39192826077840     20.25988294489578
  C   7.96654212491779     20.08682453028141     20.23996475486821
  N   13.37421868320117     29.89062111123663     24.44654062474201
  O   11.89281582951342     27.20364153396519     20.77218494907418
  C   6.69952813524696     18.96772125382488     21.97337929960318
  N   17.63389158357535     23.92413672341415     19.97541956543374
  O   10.56926909159850     25.31545021428876     20.14795802738076
  C   5.14943479352762     23.11419530081711     24.09995608390065
  N   11.45797368679393     28.48690383513238     15.95330481872956
  C   4.57171472818240     20.77336321600713     24.19616135065913
  C   6.33748357414760     19.04056206202029     23.43977920538560
  C   10.12639293888486     19.10066492990354     25.46084265029388
  C   7.94308036409106     18.09889841178420     25.23394103228807
  C   7.47577168134245     19.16683349227791     19.29721264083063
  C   6.23440301860163     18.04575797511524     21.04598812322023
  C   4.22599525841594     22.10937065961273     24.40636275676653
  C   9.18271051429149     18.15403276703663     25.87184284079355
  C   6.62373107063846     18.13486631210995     19.70885569652899
  C   3.71619725526359     25.08501688203626     24.54695829556530
  C   11.83582970624914     18.70651741306635     27.20468168063284
  C   7.87313980044490     18.40808170885210     16.98034040598436
  C   3.86728149533188     26.54085489928815     24.90554344613325
  C   13.32932439632809     18.80596073082419     27.37764752504293
  C   8.22791249122284     18.97715845724946     15.63119007014513
  C   2.72382708079623     27.33250445800749     24.99576668488277
  C   13.88435220103741     18.51693640274242     28.62293668087275
  C   8.38721578597582     18.09871137975767     14.56085771680427
  C   2.88477295873592     28.66044318191971     25.38079290922407
  C   5.25111014481755     28.24526253131139     25.59751489785132
  C   15.26982139281780     18.57864821560899     28.74097623666101
  C   15.38658811513705     19.14691143394244     26.39831897203763
  C   8.67296770085704     18.64416892330300     13.31294125733979
  C   8.56029940389988     20.83623240895476     14.31663201778372
  C   4.15723448582625     29.12245586215822     25.69479056971230
  C   6.61147082006126     28.66910473594376     25.99905490966776
  C   16.03120649196114     18.88999908365479     27.62089355374620
  C   16.15087015113635     19.43956277060964     25.16414745528082
  C   8.75444250351185     20.02499459276826     13.18465422327077
  C   8.58634213002228     22.31285236381854     14.20678404638350
  C   7.75506480293456     28.14974618881062     25.37467788683859
  C   6.77901259297796     29.58307269539526     27.04770240309651
  C   15.55872277238740     20.15266521799952     24.11080086032052
  C   17.47205417904986     18.99803683773662     25.00989145756801
  C   8.17386513822269     22.93843387640338     13.02251961045005
  C   9.00348608272920     23.11844412810680     15.27705544307154
  C   9.02541238736216     28.54826993580669     25.77581871699564
  C   8.04802683875894     29.96246194571743     27.46407362215808
  C   16.27637701917096     20.44998192945330     22.95952880009471
  C   18.17992716687509     19.26685338398603     23.84506399666692
  C   8.17949337139969     24.32227138817166     12.90919811080526
  C   9.03183560108091     24.50348405487281     15.15541965893183
  C   9.19220790432356     29.45405866670127     26.83448652969753
  C   17.59719748813457     20.00550315032797     22.80681973773078
  C   8.61315101677315     25.12798461696333     13.97053166409784
  C   10.53762519604201     29.90096583935910     27.26259187160310
  C   18.37299624767740     20.33407231371947     21.59063290353226
  C   8.65833746565405     26.60057796052608     13.81969362376107
  C   10.78233961244314     30.30542149966017     28.58670900643293
  C   19.33692217146369     19.44811253601409     21.08078328120676
  C   7.76608883654465     27.27449029650130     12.96743013132658
  C   12.03756076923920     30.79251989957174     28.92970294486070
  C   12.69980726895673     30.42317679801663     26.67019310738642
  C   20.07679188733740     19.81868762623961     19.96425905251438
  C   18.87112128081056     21.87690712598552     19.95935525805996
  C   7.88838101491225     28.64869292399506     12.80200291277089
  C   9.72359475968772     28.57860745685152     14.32081526162258
  C   13.02057378098224     30.87717162996978     27.94825722131525
  C   13.74229703158282     30.51983775092404     25.58632069236334
  C   19.85548961591009     21.06812104537150     19.39254832956290
  C   18.66498920914608     23.26065957004258     19.40015829079559
  C   8.90209745820885     29.32308911845811     13.47625018749831
  C   10.84475064630597     29.27946554812549     15.04338646196515
  C   14.07332860117379     29.80556091960436     23.23898642470272
  C   17.25749071120020     25.25631476242062     19.76073157769902
  C   12.54888315403553     28.79615561265461     16.76988071496944
  C   15.06557101171361     30.72204322975498     22.87153453363454
  C   13.72144899280718     28.76198705214231     22.36675481060593
  C   18.17556291420033     26.21497796671185     19.31998195050030
  C   15.92506939715375     25.62144102439964     20.02827265348917
  C   13.47575456415169     29.79332326833917     16.44355043745800
  C   12.71121708113728     28.04513950909931     17.94637883579388
  C   15.68173660060262     30.60675819717370     21.62423572514934
  C   14.34264948968258     28.65546508127873     21.13208101809099
  C   17.77263541307709     27.54251293918803     19.18192678639722
  C   15.52542982343815     26.94169267062894     19.86371181046131
  C   14.58035573141321     30.00946613460482     17.26923940759086
  C   13.80257391045011     28.28386697110800     18.76678419510610
  C   15.32067742685099     29.58731699429677     20.75384203428613
  C   14.12920833031629     27.55074443373887     20.08285309772325
  C   16.46479311674497     27.90932520951900     19.46094160858824
  C   14.75437122253243     29.25091683043821     18.41885239891518
  C   15.91425308521760     29.31965760619565     19.38685092906215
  C   12.95786957149402     26.64239620775918     20.41739755015221
  C   11.46143046823769     24.40582922276197     20.36603858492065
  C   11.72525007341752     23.40949924521390     19.29093600323160
  H   7.09288928202607     23.57913336450513     23.28417541859043
  H   10.56022150714103     20.75023977017745     24.14987079632442
  H   8.64528138110293     20.87426031859411     19.90345450038207
  H   3.86360413021439     19.98367123818351     24.45975501595287
  H   5.62770353184658     18.26270939232862     23.74455699064545
  H   7.20711116734546     17.35233408614035     25.54275881911541
  H   5.55062232823981     17.25283235715708     21.35919224573534
  H   5.70749780149313     25.08824104975374     24.42213125296324
  H   3.25218470407059     22.37624858568337     24.81242170715644
  H   12.16590778559659     19.52113147634877     25.41201622334433
  H   9.42487512155264     17.46518032361551     26.67899088857441
  H   8.10521740564419     20.27691331599610     17.64568537386326
  H   6.26480990104015     17.41242414775553     18.97848687522949
  H   1.75004699679062     26.89798927351982     24.76754152470768
  H   13.23180327841768     18.25515000866695     29.45641197067266
  H   8.28462660112136     17.02597110640653     14.72713798337357
  H   2.02395229541933     29.33005681793443     25.44441141665452
  H   15.75607676330120     18.38203236525476     29.69923768210467
  H   8.82786508515961     17.99940785413822     12.44478111524507
  H   4.30986076405001     30.15785309627766     26.00287844822400
  H   17.11766662992105     18.94775694375618     27.69550536460568
  H   8.98215838702365     20.47644253359732     12.21814501504682
  H   7.63824344604499     27.43114323784853     24.56084849211258
  H   5.90673340634176     29.99007895695006     27.56341983640068
  H   14.52535023736528     20.48457407866592     24.21320345716785
  H   17.95612657577616     18.42079754071515     25.79992070035184
  H   7.82396980660411     22.33965015746521     12.17925286651120
  H   9.32072896355999     22.64381737599737     16.20818866600188
  H   9.90837400887141     28.14808001821784     25.27306708583025
  H   8.14413732887237     30.68368075866894     28.27804552686479
  H   15.81254526720968     21.02692667762537     22.15668882908935
  H   19.21106784640528     18.91807993455240     23.75578073156451
  H   7.86249646819161     24.77719454386770     11.96858235029829
  H   9.37555730493860     25.11954332108806     15.98915600036793
  H   9.99774161837156     30.22591957430869     29.34025386714990
  H   19.48977273297378     18.47483950122553     21.54966401598570
  H   6.97705157733168     26.72570998033452     12.45171885019556
  H   12.24538154669832     31.10724167862654     29.95498597428415
  H   20.82457675331763     19.13988886264844     19.54768188200923
  H   7.19965373799113     29.18846281746272     12.14801709149371
  H   14.01710146353783     31.27454702235047     28.14333238665803
  H   20.41983758936300     21.43255199076239     18.53368300359764
  H   9.06957473503756     30.39541278328298     13.37092738093702
  H   12.46558965231216     29.43277953081235     24.50633846229949
  H   17.11236140404145     23.37463769273548     20.65671922724549
  H   11.04722514049681     27.55747230371967     16.03135007427290
  H   15.34608108234424     31.51606293286703     23.56082096221654
  H   12.94887990843018     28.05606613707724     22.67194196604119
  H   19.19828247197291     25.92001519786131     19.09419156240604
  H   15.21220176560866     24.86279943992140     20.34845430425859
  H   13.32931624949599     30.38747976234885     15.54354682398003
  H   11.95858793268778     27.29452869530430     18.19633977381382
  H   16.45148357248113     31.32585340979452     21.33269573481992
  H   18.49423523603854     28.29776831015683     18.86021260086114
  H   15.31543954654121     30.77277785414691     17.00186204085353
  H   16.67188436802926     30.05693335731611     19.09655898455356
  H   11.89439571484839     23.92819409958311     18.34062902386682
  H   10.82777927598066     22.77714593730912     19.19532334054782
  H   12.58711958000788     22.78217020571165     19.54613950810014
  C   7.50690814572607     24.71943761893173     26.90218889412151
  O   11.60511085738222     23.89603379245705     21.58875040792298
  C   9.01276499190365     24.84497439542037     26.74439074778882
  C   9.51709825954699     24.49501436736403     25.34949303511944
  C   11.02908859596875     24.64621567896871     25.22030836674872
  C   11.65622881415619     23.98289555247704     23.99260798295809
  C   11.21091573159391     24.69014936543171     22.72782714909485
  C   13.18351852299475     23.90922355806884     24.07028850862563
  C   13.71160053923731     23.08802934325770     25.23691862692534
  H   7.19364792256045     24.90489999716415     27.94129818296696
  H   7.15818915321253     23.71131144811626     26.62324174645744
  H   6.97353345122964     25.44489953249084     26.26837687496587
  H   9.51963625859628     24.18961702104215     27.47495362084656
  H   9.32669772793126     25.87358828067054     26.99575645792269
  H   8.99467076123661     25.12121189329417     24.60455063835877
  H   9.23478284229566     23.45185381846161     25.11555492523124
  H   11.48968908680650     24.19967108259108     26.11551946701691
  H   11.30720262140890     25.71657279343680     25.24541800517032
  H   10.12131620395399     24.81534042396407     22.68106642354983
  H   11.69018599761068     25.67779554736400     22.65212438222224
  H   11.27211531287892     22.94750510952818     23.95013968425009
  H   13.58908934459534     24.93642916921630     24.11622665002673
  H   13.55480740234050     23.48104635484924     23.12463338850191
  H   13.24320161231566     22.09029493019203     25.26634550398298
  H   13.51612449062372     23.56860657000365     26.20712917032919
  H   14.79895036216533     22.94184819867922     25.15796026225774
  H   10.94754533415801     26.24068342267440     20.53609477940316
  H   10.78489395753362     22.21311044261515     21.71922658553716
