# Supplementary material for: Enzyme-like Acyl Transfer Catalysis in a Bifunctional Organic Cage
Source: J Am Chem Soc. 2024 Jun 24;146(26):17887–97. doi: 10.1021/jacs.4c03560 (PMC11228979; doi:10.1021/jacs.4c03560)
Supplement: Supplementary file 2 — ja4c03560_si_002.zip [file ja4c03560_si_002.zip › computational_SI/DFT_structures/cage_1_catalysis_Table_S9_S12/TS_2_Int.xyz]

208
Coordinates from ORCA-job opt_sub_0
  C   12.57787752017656     23.02986143944103     25.72636877028896
  N   9.64579096706173     25.46354960893868     29.41477828106880
  O   13.43879888523611     22.47034794839519     24.89184608310726
  C   11.64234238999428     22.01121574855365     26.36276603369071
  N   15.68045801711647     19.60414393305946     28.13731619938878
  O   12.55932938290178     24.21891347737512     25.94263039378817
  C   10.65455987319245     22.56300510896738     27.41115507926598
  N   9.86575092702886     21.01111585689499     21.75499111324397
  O   7.60835031732920     25.68695100658448     30.45052112564914
  C   12.39824632438403     20.89013144434489     27.10767040745632
  N   10.52258284664848     27.69193671404084     30.51888288088698
  O   15.95692121165885     18.43160894689413     30.08910214705361
  C   10.77498672461027     21.28434963253475     25.31455415033026
  N   18.23775580823399     19.29192935071594     27.53015720497926
  O   9.37429334738835     18.93995627792350     20.90582164921044
  C   10.56854249179865     23.85516312576871     27.90955161489589
  N   9.58421245801359     22.10737182340593     19.33807785800663
  O   20.25965943491981     30.23124250064960     27.49796463668919
  C   9.79514320961275     21.57138097568670     27.91712930168206
  N   17.27008294526565     29.53609506995116     29.26285869514238
  O   21.00806900202667     24.06537428077070     18.62311571889598
  C   13.76902202229833     20.78371479239664     27.29104128013165
  N   20.45089494515040     21.78383302627759     21.26848983832084
  O   12.75398400104655     32.01305440823590     18.55774977027822
  C   11.53778489842620     19.93560176558083     27.67242788189594
  N   10.87763883872381     29.01714107159862     18.45418358356542
  O   15.80450142657669     26.00502266021627     22.48123685763519
  C   10.73866297168837     21.52143472400021     23.94647057460419
  N   18.16450584771958     29.67127527065194     26.75839221114048
  O   15.02494258193588     27.81828329248002     23.53664824005906
  C   9.96072184085493     20.29028302412210     25.87688519371930
  N   19.81452320541191     24.27798523786304     20.56743701885003
  O   13.55852419006236     25.74970214687469     23.08836949586400
  C   9.61180678174851     24.16870863291711     28.89176817668896
  N   13.19020171623459     29.90137570687335     19.34762842515239
  C   8.82468474861616     21.89212997619199     28.85496866389998
  C   10.07496236241131     20.18576495255691     27.37881929870799
  C   14.28994868718014     19.71868998336189     28.04693638036736
  C   12.05203758800485     18.90173386976518     28.44147321639975
  C   9.90605871150069     20.73763626620667     23.12801594995917
  C   9.14736299285474     19.51134645948711     25.06687239529657
  C   8.71478288373834     23.19511440917092     29.34195560616313
  C   13.42809516226063     18.78957335327260     28.63922584567847
  C   9.12197989342362     19.72395705986108     23.69021394033265
  C   8.72660896657374     26.09733164903489     30.17818768901952
  C   16.40255934655864     18.95078221806327     29.07769650656296
  C   9.57326294115827     20.13640120163917     20.76263536411403
  C   9.23780388814940     27.40738218035503     30.72191389327300
  C   17.87108874192408     18.89457439002195     28.74606966737845
  C   9.48293277550051     20.78177476452005     19.40531490595457
  C   8.38114030399897     28.22084307763927     31.46122790510212
  C   18.76274128804128     18.38337765765386     29.68739618514448
  C   9.24476459849519     19.97094296643074     18.29652578419111
  C   8.90916811284974     29.38802979613294     32.00670850898630
  C   11.04905954395346     28.78601119463849     31.07290005057199
  C   20.10447368280710     18.30118015888405     29.32545921652735
  C   19.51372628923442     19.17369535865940     27.15544015308964
  C   9.10845096991499     20.59135179504056     17.05848227140643
  C   9.42170283014381     22.71485286263146     18.15965292270428
  C   10.25718071966552     29.67288685496751     31.82186989795747
  C   12.50321917115206     28.99820203927415     30.89767741190789
  C   20.48707315020692     18.69210744297685     28.04768690105716
  C   19.84455957322119     19.54174851671939     25.76043632601402
  C   9.19026931078404     21.97652389048200     16.98614390903350
  C   9.48451032550918     24.19303953817428     18.13745490580466
  C   13.16104173395054     28.55983009050250     29.73882991558690
  C   13.26083819794144     29.59887709245033     31.91120181928129
  C   19.04459947264342     20.45136506791177     25.05254300836244
  C   20.93699618981783     18.96098068633212     25.10235177731994
  C   8.74857940639755     24.92745415782760     17.19803453660169
  C   10.27183674715994     24.89074675370456     19.06543415047003
  C   14.53373064106482     28.72155067937569     29.59840647645768
  C   14.63730490033057     29.73396626544493     31.78243023591137
  C   19.34007814530903     20.78485987372647     23.73680563979555
  C   21.21640321066385     19.27355523163923     23.77808315020818
  C   8.80316427376669     26.31555123800894     17.17972000144755
  C   10.34538382365259     26.27712240408690     19.03137047229619
  C   15.29719129302322     29.29255657621868     30.62751045416359
  C   20.42437485165810     20.19120012838492     23.07480105549288
  C   9.61033076603043     27.01212564859341     18.08865522070773
  C   16.76441571856917     29.43518464703144     30.49538317448654
  C   20.74554983502734     20.54583250386973     21.67438522363652
  C   9.73098363334937     28.48580870157488     18.02507300777228
  C   17.59931251544608     29.46904161461515     31.62590368794063
  C   21.35807645299239     19.62283358790584     20.80937648315294
  C   8.70704081444108     29.29876242408185     17.50930517700030
  C   18.96719978530847     29.64571615670148     31.45839734961945
  C   18.57911575632801     29.72427187045440     29.10860318035998
  C   21.69117795278849     20.01713937274668     19.51921888561696
  C   20.79747476371611     22.16500162348655     20.04063242296280
  C   8.91007733525981     30.67105282653307     17.41815823246540
  C   11.07770723678255     30.32806643997235     18.34468091312642
  C   19.47726504891151     29.79428453917176     30.17206262426673
  C   19.10212877979264     29.90482482851978     27.70770886039736
  C   21.42440892142753     21.32409370142577     19.12243871948290
  C   20.55171984942990     23.60019079873078     19.65605317574842
  C   10.12836375745367     31.20727600716702     17.82766316530384
  C   12.42728757594649     30.85423030147139     18.76082639009326
  C   18.32572662074621     29.76263057074180     25.37137348206227
  C   19.52080518238221     25.64644581527757     20.57632586363253
  C   14.51576204501070     29.98872952545834     19.77473602838015
  C   19.23524068705238     30.64891373229460     24.78477322743383
  C   17.52596128150580     28.93682898636959     24.56466820471249
  C   20.33890390586032     26.58305653522806     19.93808902368584
  C   18.38503451281979     26.06587324556592     21.29151638654125
  C   15.40408176813501     30.94756155930114     19.27367359725832
  C   14.95806344094813     29.04492998215924     20.71854992602342
  C   19.33694835459294     30.71311974130619     23.39486907665153
  C   17.64073409658038     29.00215130853904     23.18420959207447
  C   20.05185216844935     27.94128270814868     20.06602938477466
  C   18.09079877390377     27.41895894086623     21.39576516780648
  C   16.73828740837093     30.93345428677144     19.67989613740754
  C   16.28206113995248     29.05780199323305     21.12970479316994
  C   18.54681328105690     29.89711684300108     22.59694980783172
  C   16.93272935131747     28.10178544500951     22.15137562208243
  C   18.95374436597239     28.36029063267185     20.80202626172870
  C   17.18239718465434     29.98615027962004     20.59191049118404
  C   18.59663360732995     29.80507009805856     21.08721955430751
  C   15.83208692652071     27.28468335124582     22.80163638295889
  C   14.72676867912596     25.08675557784649     22.89839282374134
  C   14.58662042777148     24.09457195907595     21.77421252744103
  H   11.24152632502141     24.63094439167539     27.55060325405170
  H   14.45918364690522     21.50271028498329     26.84676957787034
  H   11.35781928438525     22.29300057921808     23.48468546389843
  H   8.15276677860114     21.11532900467373     29.22880946613018
  H   9.41650759815742     19.41995092283991     27.80531513976164
  H   11.37794556974105     18.16779649463627     28.89031630693955
  H   8.52157666047752     18.73233412945104     25.50943244035029
  H   10.50948692365342     25.99437500682738     29.30270608730313
  H   7.95956460297930     23.45688950030159     30.08050950279014
  H   16.24452604690167     19.98582746615431     27.37918413102833
  H   13.83923179232569     17.98188997277024     29.24206653696984
  H   10.04590170017179     21.96198623842074     21.43633214916986
  H   8.49514070621915     19.10937337310377     23.04717167794033
  H   7.34007815723085     27.92564882887238     31.59620106007377
  H   18.39452100333268     18.06598688830179     30.66353439899096
  H   9.16932895649564     18.89109763352548     18.42770161824080
  H   8.27617568273439     30.06955410546731     32.57968647538185
  H   20.84947522813659     17.92919961065140     30.03256329917977
  H   8.93691306726114     20.00117884520294     16.15533011196183
  H   10.69463286943421     30.57950765696667     32.24266812276264
  H   21.53350705452978     18.63496830453590     27.74539209864286
  H   9.09374155511558     22.48510863107747     16.02597882889453
  H   12.58026810521336     28.08927839792972     28.94283780405258
  H   12.77574597550906     29.94001029016127     32.82819762494025
  H   18.18569462455882     20.90273419664112     25.55306253681567
  H   21.56907673341940     18.23621041943255     25.61915786279573
  H   8.10916893555779     24.41234013230508     16.47821853840973
  H   10.84204550445575     24.32916409312712     19.80843354806163
  H   15.03526760660032     28.38461929778346     28.68926508110722
  H   15.20030437632022     30.20444062564975     32.59089706913727
  H   18.72251259070523     21.50986099966196     23.20261112892801
  H   22.07830290181823     18.80925059168203     23.29429018565947
  H   8.22864494213368     26.85819537696955     16.42631654608275
  H   10.97960019840801     26.80973616383881     19.74272713608820
  H   17.17916461171298     29.34236868668528     32.62429453853873
  H   21.55698471941713     18.60385997298502     21.14448137178300
  H   7.75921679268554     28.85995541242429     17.19461549062849
  H   19.62986378632087     29.66878297705826     32.32658027436208
  H   22.16077929399820     19.31085153952686     18.83074733007802
  H   8.12246434303992     31.31795997664478     17.02498323764903
  H   20.53666183329260     29.95674543819300     29.97165496859624
  H   21.68704748654277     21.70608925819537     18.13551339742933
  H   10.35811209159439     32.27100561076161     17.75759916072395
  H   17.26372256168264     29.37046774535262     27.12817176614308
  H   19.49370810423640     23.71080554624112     21.35056449112164
  H   12.71288474865801     29.00503705714950     19.44142183507126
  H   19.86077361084394     31.27660513920253     25.41670765154176
  H   16.82974670335519     28.25297350644866     25.04911573449519
  H   21.19970409183977     26.24764401411328     19.36305195926647
  H   17.75330823911670     25.31467921327341     21.75849734319388
  H   15.04659643780964     31.69002792563566     18.56270195271498
  H   14.23971501646340     28.32311440405394     21.11424373919167
  H   20.04635716161121     31.40426568307132     22.93298874555037
  H   20.70733423167847     28.68081647926323     19.59939163599941
  H   17.43763894551838     31.66591631039794     19.26894731879914
  H   19.30262144366700     30.51362623997256     20.63865403742078
  H   14.29133496541092     24.62402571917759     20.85994302507703
  H   13.80862420044331     23.36588261759057     22.03839875856921
  H   15.53780856208590     23.57273179790372     21.61362220976248
  C   15.67354294113728     25.44136972838181     30.67118390977115
  O   15.18691395328201     24.39254055298999     24.01615071741276
  C   16.66496650759478     25.65193520900808     29.53818412562997
  C   16.18500402677463     25.10050869096662     28.20152892857369
  C   17.19000142243960     25.31910168863910     27.07608281532957
  C   16.87536726453382     24.61556057686675     25.75321829090623
  C   15.53943847513172     25.10266784789571     25.21582805420115
  C   17.98210126078054     24.80155221054184     24.71258050211280
  C   19.35839706843465     24.30638603998193     25.12597409478251
  H   16.03941741512346     25.87532020646479     31.61473009570766
  H   15.48630642221248     24.36902057164317     30.84420320711393
  H   14.70493712915169     25.91497329686588     30.44450828699523
  H   17.63127182609704     25.18265318298729     29.79538957197358
  H   16.87774898633326     26.72952368072753     29.42596371609515
  H   15.21499776611939     25.56725924341696     27.95577365140241
  H   15.98047096859882     24.01828737136619     28.30386525192894
  H   18.17546314385717     24.97035912342305     27.42511866045835
  H   17.30907619354057     26.40332387512676     26.88942951140355
  H   14.72626794701322     24.94424499097929     25.93605741642973
  H   15.58545021245549     26.18142230031171     25.01770291271717
  H   16.77591645227549     23.53153159998504     25.95935986527682
  H   18.04395449806600     25.87201786971659     24.44575683506355
  H   17.66903874658279     24.28008341118299     23.79437383638714
  H   19.32078436153135     23.26423631027996     25.48010076993339
  H   19.79556519301816     24.91725394489285     25.93014293489336
  H   20.05490272016635     24.33920293005615     24.27388049083685
  H   13.74227811890185     26.57103514938958     23.58718148072762
  H   14.04501778254521     23.16658179750496     24.52675676619221
