# Supplementary material for: Enzyme-like Acyl Transfer Catalysis in a Bifunctional Organic Cage
Source: J Am Chem Soc. 2024 Jun 24;146(26):17887–97. doi: 10.1021/jacs.4c03560 (PMC11228979; doi:10.1021/jacs.4c03560)
Supplement: Supplementary file 2 — ja4c03560_si_002.zip [file ja4c03560_si_002.zip › computational_SI/DFT_structures/cage_1_catalysis_Table_S9_S12/TS_3.xyz]

208
Coordinates from ORCA-job optts
  C   9.61824691879209     21.58757650928111     22.45590508974351
  N   5.67779583124366     24.65131417140049     24.06705294597357
  O   10.64519758174426     21.49482453415992     23.12465948601642
  C   8.41723319342967     20.64340846024043     22.69501312518521
  N   10.80518970058415     18.07249629797733     26.28344773582463
  O   9.42559686877789     22.44305875015466     21.52396353197075
  C   7.13491924340519     21.40169803535319     23.09941421340457
  N   8.73635968130084     19.29693803442627     17.85276841681329
  O   3.43006403579399     25.02379235374958     23.82655213107327
  C   8.57396932582847     19.55958345772081     23.78776490324125
  N   5.96160158550731     27.11075828725069     25.17087982995577
  O   10.25589272643835     16.55760984050904     27.92877785919057
  C   8.02337552999100     19.86558525465414     21.42318023876338
  N   13.34221624517431     17.85916936875759     26.81298244397458
  O   8.76851043597177     17.14219628560670     17.07502872140193
  C   7.01192853698469     22.76083822525388     23.36200398714156
  N   9.11406722939633     20.23198307123752     15.40191328914065
  O   15.39008890693292     31.45247784132996     25.36254297895004
  C   6.01689292475542     20.56198744789005     23.22827153181282
  N   12.24402682001137     30.17295853703392     26.35089724147599
  O   15.51888318220011     23.32584249985107     21.20159719581758
  C   9.67467883772281     19.31320059238855     24.59515483083081
  N   17.01271735702308     21.46834135494341     22.13111506511065
  H   16.08777535562265     21.82577272827034     22.41517352162177
  O   10.10401522027092     30.57355022042178     14.83519615977438
  C   7.42725998477452     18.75762068251661     23.94422147913236
  N   9.01273368052078     27.23966674287271     14.47224655871436
  O   12.48314511454857     25.75421040379779     20.06095236950210
  C   8.64336535486294     19.92832279291678     20.18129208236026
  N   13.77661778446634     30.24849388497509     24.25179378845062
  O   11.58054280536935     27.58380532046429     21.00031270730696
  C   6.92228426393987     19.01483919172407     21.60541272522606
  N   17.14423058838148     24.15153593687775     19.81013164270223
  O   10.16594378725836     25.58494625409405     19.61950592558455
  C   5.76388210878467     23.28864459645635     23.74476168689678
  N   10.59537843359685     28.66677926829705     16.01353049248465
  C   4.78338986898007     21.08526629689199     23.58279040841712
  C   6.31320080793839     19.10059589402298     22.98422195101861
  C   9.63079632184388     18.28965192257064     25.56106376924784
  C   7.37608311996703     17.76541005965031     24.91242750657578
  C   8.17133724828536     19.12934538843416     19.12838080369718
  C   6.48304771861472     18.19389602620883     20.57557848318378
  C   4.64738955975656     22.44792258828274     23.83705619255765
  C   8.47520021323308     17.52485993680130     25.73873489260238
  C   7.10987749188068     18.24278155611360     19.33190171227921
  C   4.54748015219785     25.39335221342538     24.15648015812435
  C   11.06287371257288     17.24018054314782     27.31541305900170
  C   8.90005509456265     18.34494020473691     16.90675352378283
  C   4.74213640378552     26.75389609399065     24.77213808436689
  C   12.53751676819555     17.21068729834030     27.64422209926135
  C   9.24288633642956     18.91648391657614     15.55467743157079
  C   3.60790359031146     27.54425629751834     24.96026496609385
  C   13.00954334246824     16.49402687880327     28.74387582678098
  C   9.59738453915420     18.05602245003199     14.51691422227519
  C   3.76176889493569     28.75876959856792     25.61961120929129
  C   6.11483177392210     28.26966299659317     25.81843999681669
  C   14.38583581102970     16.47916226687174     28.95669862912052
  C   14.66345527418157     17.83322466995710     26.98527030088863
  C   9.82976647869281     18.61760572982321     13.26414381406788
  C   9.28808958211022     20.77529540971299     14.19496267234761
  C   5.02631985751960     29.12385575245787     26.06344179366159
  C   7.47390123091513     28.65015931001841     26.26092496191660
  C   15.22822838699160     17.14731844658212     28.07128870828529
  C   15.45793605039586     18.53338418674079     25.94665020137334
  C   9.66534374534231     19.98766041080585     13.09392738994269
  C   9.03202676335430     22.22750436655120     14.06929708985377
  C   8.59294296074556     28.35145097839317     25.47234543523362
  C   7.66416423864109     29.35396555764978     27.45793168758397
  C   14.78036279352969     19.21352280071203     24.92211818838624
  C   16.86005225852025     18.51138134865202     25.91754784914141
  C   8.56333579869975     22.77343216272245     12.86713418368029
  C   9.21112440701649     23.08028437358695     15.16915528430019
  C   9.85440802381833     28.79495799838101     25.84585942625947
  C   8.93145074964747     29.77285135016061     27.84434763613818
  C   15.47068547547658     19.83922097564530     23.89982453406065
  C   17.55919183099983     19.12975380903847     24.88931192614999
  C   8.27875904585376     24.13007113547826     12.76743874445487
  C   8.95165785608680     24.44035270371971     15.06264705872528
  C   10.04525262785836     29.51914691413601     27.03261568511833
  C   16.87389940227959     19.80028324983930     23.86456158179880
  C   8.47445154065912     24.98472176727479     13.86027522249874
  C   11.38513555353055     30.05578627462698     27.36434690133817
  C   17.60103074174032     20.44330305473163     22.77150135221675
  C   8.24344670670386     26.44082075764629     13.73084122448299
  C   11.75041580583455     30.46315710099680     28.65920166820498
  C   18.86871231033168     20.05956516270887     22.31570784007407
  C   7.29565919470468     26.97274290477315     12.84001246090519
  C   13.00622568980708     31.02491622181209     28.86435033648612
  C   13.43954616031477     30.72173524248381     26.54368506645755
  C   19.44733209902274     20.72584706788087     21.24541419280884
  C   17.53811990559602     22.14889187000869     21.09912132500034
  C   7.18725828885755     28.35303632915986     12.71053089510198
  C   8.92904093641917     28.55922507992003     14.32310987674971
  C   13.87507862596968     31.17817671862025     27.78554428852820
  C   14.32334766753656     30.85780424846584     25.32746452140830
  C   18.78268510555849     21.78706792943694     20.61947379055576
  C   16.62259473866971     23.27226202713754     20.67808960187076
  C   8.03393722243651     29.17500369887644     13.45053789547909
  C   9.92829704863867     29.39120468976948     15.08537626034819
  C   14.25420214332170     30.13602166076898     22.94721840611179
  C   16.65126249368988     25.42494670497753     19.47385294730929
  C   11.74512942013978     29.01561417284974     16.72733770133680
  C   15.23009467537067     30.98367303497799     22.41266967475151
  C   13.68372071844635     29.12174102110396     22.15904443896756
  C   17.55156769613671     26.29544723609926     18.85191817446808
  C   15.34719613589789     25.84146038715983     19.78914720954121
  C   12.64884616705536     29.97763162277744     16.26085479742377
  C   12.01238191343342     28.30896300563077     17.91175319164798
  C   15.61853861755895     30.82158140580696     21.08103832620145
  C   14.08249517964308     28.96189976155383     20.84257472779958
  C   17.18053510919571     27.61249638381567     18.59883283124295
  C   14.98367657259661     27.15567712404830     19.52444538386624
  C   13.85335950483640     30.17931558317143     16.93503613570057
  C   13.20482500093649     28.53677671228973     18.58252133626799
  C   15.04955468770773     29.82396119038712     20.30087159867534
  C   13.65340904240198     27.84050361687808     19.87858549259872
  C   15.91290319040468     28.04933107972638     18.95861970684502
  C   14.14406574750721     29.44378471740119     18.07632821520998
  C   15.42603507173104     29.48207925227048     18.87407283013804
  C   12.46711644431080     27.01952381194544     20.39923329458219
  C   11.15989328254278     24.93522722739886     19.86629924345091
  C   11.62654686571665     23.75836016341658     19.04275228954453
  H   7.86947120206545     23.42836419355252     23.26633631815367
  H   10.57219787975793     19.91806258278092     24.47260316726651
  H   9.47433877051037     20.61234894294688     20.00484666725978
  H   3.91541589355041     20.42699949167902     23.67331309893759
  H   5.43109109085857     18.46023890518557     23.10365265778674
  H   6.46998065618992     17.16445275849753     25.02587823834523
  H   5.63328840835388     17.52506263302973     20.73449850706923
  H   6.53122338047702     25.14304282689747     24.32628064489109
  H   3.68128406595632     22.86531851645227     24.10955638448269
  H   11.64266678670688     18.54291226635818     25.94286186214271
  H   8.45109574917846     16.75089884290068     26.50409427375449
  H   8.91189656800680     20.24597985454771     17.52582164581536
  H   6.76469817633090     17.61387541204490     18.51157229056212
  H   2.64319574535924     27.18499018650010     24.60160002349231
  H   12.30750288736767     15.97107343110146     29.39450144751381
  H   9.67649892191429     16.98514787940395     14.70724089336128
  H   2.90507290758312     29.41540456726994     25.78807458974215
  H   14.80749635225051     15.94001025969266     29.80804382380850
  H   10.12940279608546     17.99091070644224     12.42090104828384
  H   5.18293608168256     30.07406334009936     26.57603786566583
  H   16.30728195864888     17.12669362761045     28.22674025160519
  H   9.83799598101655     20.44777971307273     12.11993828259631
  H   8.46042350359979     27.78888921954008     24.54576196263863
  H   6.80971793150548     29.57563371066629     28.10118147295048
  H   13.69132951298157     19.22788707541021     24.92657308728778
  H   17.42508752426724     18.00096795632117     26.69872105446878
  H   8.39639483476643     22.13025481907587     12.00046977406223
  H   9.56616138117183     22.66338886401119     16.11386838299672
  H   10.71499876675976     28.59134826741075     25.20743408161459
  H   9.04056728800665     30.33678097956862     28.77260743054103
  H   14.89605657988589     20.32335078027149     23.10599832164266
  H   18.65046792497053     19.10555083549445     24.90034506407682
  H   7.92366780471255     24.53031434663476     11.81539363039560
  H   9.11277525261036     25.09538592528163     15.92165738909423
  H   11.06408761426085     30.33501438447741     29.49721669608475
  H   19.37840199195773     19.21984203879306     22.78730223549568
  H   6.64704396089058     26.31004243861308     12.26514353396270
  H   13.30477746508349     31.34520458431772     29.86531015412046
  H   20.42867436461598     20.41433320846450     20.88127241590489
  H   6.45130539284093     28.78483920988783     12.02825736455818
  H   14.86310073008699     31.62958472731889     27.88322951212388
  H   19.24175169977465     22.30339763678641     19.77564917340126
  H   8.02087596501777     30.26223604205191     13.36574801575613
  H   12.88592792909182     29.79900343808744     24.46734735911656
  H   18.08550749558986     23.96973159341765     19.48085540901457
  H   10.27638939604778     27.70074408270981     16.08119980390379
  H   15.67456625339771     31.75566960890536     23.03865085070091
  H   12.92318309809684     28.47471589207414     22.59500789609762
  H   18.55765618035431     25.94912443180286     18.60013135634506
  H   14.64445641531071     25.15418181774995     20.24747589286586
  H   12.41394339298586     30.54459915942304     15.36120243615108
  H   11.27490205019513     27.59009053815663     18.28047831185690
  H   16.37949422717600     31.47983621715267     20.65387802830393
  H   17.89371876973566     28.30597260510201     18.14710424416390
  H   14.57558282021845     30.90452566959742     16.55135972837230
  H   16.17634785674198     30.16163095501138     18.45296913148461
  H   11.85284212402471     24.11851039180625     18.02895509856386
  H   10.80849736099432     23.02691990435543     18.98257659332833
  H   12.51930894894638     23.28640806688798     19.47056148913723
  C   8.07881651009288     24.70701996340592     27.30109801915471
  O   11.11135100556528     24.18821969502834     21.39209885284552
  C   9.48938870292259     25.10259071552185     26.89414514895181
  C   9.81798883211614     24.75511430714615     25.44800850850565
  C   11.19679531468923     25.23462064855644     25.00592942902822
  C   11.70203920496498     24.64274035427235     23.68973696793941
  C   10.77061640147419     24.97572258301297     22.52970567931804
  C   13.13661891027290     25.06263421504010     23.36701498248785
  C   14.19632433093286     24.46798180795579     24.28177527241944
  H   7.87873073803319     24.94157170778716     28.35823939151337
  H   7.91114670837664     23.62654514941909     27.15964900009041
  H   7.32885477217833     25.24047922425530     26.69516280268848
  H   10.22421308961533     24.61145841433917     27.55731988518861
  H   9.62639998889127     26.18757850195521     27.04357546666172
  H   9.03953165387370     25.18718358790516     24.79503250451572
  H   9.74915487112087     23.66050829068148     25.30864346565090
  H   11.92166889138029     24.98473885069945     25.79945270837116
  H   11.20000859567521     26.33778862855006     24.93798797987910
  H   9.72560507578880     24.75534789851168     22.79689988102805
  H   10.82333993940744     26.03724350942007     22.24883173602667
  H   11.68057248986331     23.54228122128941     23.78218459371606
  H   13.20201119389519     26.16602410602781     23.38259380087496
  H   13.35162685447304     24.75906794549453     22.33155791594104
  H   14.14985442046743     23.36584545938437     24.27199031828030
  H   14.07922329805466     24.79289769784724     25.32769300487457
  H   15.20753319745651     24.75925930240956     23.95739004974553
  H   10.37556612682281     23.32804552737969     21.40051258296712
