# Supplementary material for: Enzyme-like Acyl Transfer Catalysis in a Bifunctional Organic Cage
Source: J Am Chem Soc. 2024 Jun 24;146(26):17887–97. doi: 10.1021/jacs.4c03560 (PMC11228979; doi:10.1021/jacs.4c03560)
Supplement: Supplementary file 2 — ja4c03560_si_002.zip [file ja4c03560_si_002.zip › computational_SI/DFT_structures/cage_1_catalysis_Table_S9_S12/TS_3_ion_C12.xyz]

207
Coordinates from ORCA-job ts
  C   9.57529360772409     21.68707404592469     22.64730449283667
  N   5.60760985576766     24.65026016840632     24.20595604977810
  O   10.49227342680373     21.72744337894240     23.46313242492351
  C   8.40929473966955     20.68830213770958     22.82775064051929
  N   10.90122900981780     17.97261986646582     26.25004450746004
  O   9.45164996606335     22.45955452239933     21.63449367302586
  C   7.11671265188662     21.42059151651726     23.24626288255723
  N   8.79340418152005     19.33952234448422     17.98607697922169
  O   3.35515126908016     24.97991624703234     23.94215364832413
  C   8.59272667753680     19.57938593976433     23.89247040152374
  N   5.84321377419398     27.14367598673339     25.24452658884102
  O   10.35036471148853     16.43765765198619     27.87672979400355
  C   8.02707612536496     19.92321730523760     21.54497040416435
  N   13.44311290497054     17.66627652123661     26.69565897010067
  O   8.86567360753644     17.16968972548985     17.25554558636216
  C   6.97496506196286     22.77792986490382     23.51044455265056
  N   9.26935162125802     20.21879131590223     15.52276921984624
  O   15.22710377309060     31.60575105349006     25.36763846722002
  C   6.01101060953373     20.56525983573221     23.36895494513369
  N   12.08339273995391     30.31730572776747     26.34996337927709
  O   15.14777029097742     23.15499894213615     20.77650869024094
  C   9.71894884719220     19.30216088152267     24.65549526610139
  N   16.76717727163287     21.30000725861456     21.97155214251530
  O   10.24388036218749     30.53759613569124     14.68044716008226
  C   7.45473858974622     18.76465864828283     24.04313523506819
  N   9.17645312904168     27.19094455733235     14.36530822893812
  O   12.41795637560336     25.82183270624000     20.10420862845915
  C   8.65911665520870     19.98851073465638     20.30911284699231
  N   13.63718963869293     30.36944236480997     24.25765085804711
  O   11.50019388223809     27.67592546551608     20.97891010588608
  C   6.93308881610517     19.05971379419463     21.71699983898130
  N   17.03262073308170     24.14991908664758     19.94343999353393
  O   10.09258043327780     25.60846084894755     19.68873576641490
  C   5.71860846647141     23.28708516815965     23.89148891311495
  N   10.68726987585970     28.66408838248763     15.93068519990274
  C   4.77066296042869     21.06894141438387     23.72787456265529
  C   6.32775211137561     19.11435607572124     23.10027793163286
  C   9.70602310627067     18.23694935068080     25.57741110163600
  C   7.43041259706974     17.73798024969138     24.97545474858161
  C   8.20385635366134     19.18447702084064     19.25264068726033
  C   6.50530094443140     18.24043725190404     20.68125379930539
  C   4.61568986686470     22.42871513949948     23.98622503444522
  C   8.55201694083039     17.46951045746903     25.76086226508901
  C   7.14197178599653     18.29580858936853     19.44284636552078
  C   4.46441294726777     25.37422830915940     24.27253172237537
  C   11.16406595601210     17.10195358747077     27.25052609810709
  C   9.00153430399048     18.36948865262499     17.06825130604187
  C   4.63066320400532     26.75072277437823     24.86016673122171
  C   12.64666401700532     16.99425149111714     27.51789161204690
  C   9.40546459153295     18.91018024127086     15.72052141920846
  C   3.48028751299150     27.52072310013769     25.03490995807098
  C   13.13074631406218     16.17860541748077     28.53932422275150
  C   9.82631508419991     18.02510813891357     14.72895615393335
  C   3.61040431692998     28.75386268115659     25.66425136633341
  C   5.97411507468532     28.32137820053479     25.86218476572147
  C   14.51417302509784     16.08482540914819     28.68376683953566
  C   14.76850644287485     17.56447326073637     26.80075499730997
  C   10.12149728834160     18.55305142738964     13.47513301002682
  C   9.50264116566672     20.72855656087630     14.31101442880747
  C   4.86864739706349     29.15740467364847     26.09265550739764
  C   7.32707981399893     28.73913789931769     26.28783415544607
  C   15.34713758575105     16.77553469645995     27.80806955241458
  C   15.54338369923390     18.29463664466516     25.77399907200329
  C   9.95023613417805     19.91536528426781     13.25610135582158
  C   9.23793554378224     22.17294206503888     14.12731112138474
  C   8.44476173917530     28.45783725541641     25.49139335510382
  C   7.51168375355339     29.45611993850643     27.47762504441512
  C   14.93993417687124     19.37555970406427     25.11367699149643
  C   16.82341944432194     17.89439691862800     25.36876704542159
  C   8.82360300590787     22.67550958781052     12.88680071717516
  C   9.35681878504142     23.06186048801112     15.20636225155509
  C   9.70104130867519     28.92479637126381     25.85311139885273
  C   8.77426107227238     29.89882151908062     27.85240462316277
  C   15.57599812705463     20.00827635167926     24.06049172539049
  C   17.45843637517732     18.52309385190549     24.30100064817050
  C   8.53551224383363     24.02594674166296     12.72880190515183
  C   9.09417880297122     24.41552035188438     15.04252875558972
  C   9.88720212879339     29.65673874296099     27.03590570044431
  C   16.83587176490532     19.57625219444886     23.61718919784877
  C   8.67336093946650     24.91692580499077     13.80108671097676
  C   11.22244410871540     30.20745984288022     27.36259044079943
  C   17.42442186158768     20.23220185107818     22.42572112701919
  C   8.44437913051893     26.36695290590687     13.61404666330913
  C   11.58152903596018     30.63120582725091     28.65386591025084
  C   18.57445301344487     19.75928921174182     21.77166495068095
  C   7.53812297037786     26.86826467982634     12.66428745304998
  C   12.83372516312465     31.20156637525603     28.85681881641080
  C   13.27555837828483     30.87338793583431     26.54097975491872
  C   19.01212961055592     20.41666609648231     20.62785228487069
  C   17.19145127775635     21.94118233337759     20.89240175025605
  C   7.43327888452798     28.24383439639866     12.48842340392177
  C   9.09775153402954     28.50506783386985     14.17333832399111
  C   13.70490962642402     31.34623132477060     27.77911505613739
  C   14.16667697970444     30.99899544397487     25.32957545276320
  C   18.31541415490604     21.53261883210727     20.16718603172841
  C   16.33888041002942     23.13431684296379     20.52418469580526
  C   8.24285638248768     29.09090551657341     13.24164518196811
  C   10.06064451173190     29.36149999132453     14.95611447687600
  C   14.13739060749575     30.23914290006147     22.96220667479947
  C   16.59028921495268     25.43917646127946     19.61992598816756
  C   11.81173395877696     29.02666605902856     16.67882586098890
  C   15.12527807531916     31.07930222119513     22.43877972188966
  C   13.58232693841514     29.21519038996720     22.17494030483781
  C   17.52754728249182     26.31047372111743     19.05274501033596
  C   15.28105968770031     25.88019431281142     19.88252462014705
  C   12.73443670155563     29.97622917497266     16.22551618018330
  C   12.03529912441263     28.34195601027369     17.88495699942682
  C   15.54701364795759     30.89524863511849     21.12053280179321
  C   14.01363672424581     29.03315645050817     20.87111036147098
  C   17.18118908759824     27.63152477576645     18.78049367153466
  C   14.94432373881076     27.19881239868499     19.60571997724776
  C   13.91639047749760     30.18507021368979     16.93719246141389
  C   13.20507345188815     28.57587530959644     18.59230234599958
  C   14.99851293438257     29.88445443733638     20.34333799421427
  C   13.60753628791691     27.89741715270598     19.91195412312345
  C   15.89974483385683     28.08050686690119     19.06785721762607
  C   14.16604576634189     29.46881528983094     18.10024313497224
  C   15.42161331773970     29.51382948238959     18.93824786777947
  C   12.39938590439950     27.09214977249950     20.41324612319339
  C   11.09805409172527     24.97561919700277     19.93602175061937
  C   11.57998346833773     23.79984415984267     19.11935453203757
  H   7.82370036956207     23.45858824390501     23.41819054835816
  H   10.61045662791241     19.91720062069134     24.53950129129788
  H   9.49055039126095     20.67437175789956     20.14546126825575
  H   3.91199824963139     20.39812707636459     23.81541822483726
  H   5.45583094468856     18.45873600458004     23.21236949748318
  H   6.53036003777936     17.12760617141952     25.08752256592426
  H   5.66064704562132     17.56353090155801     20.83336967215753
  H   6.45184115451198     25.15907550654870     24.46340235222712
  H   3.64385966837198     22.83133172400908     24.26028698481221
  H   11.74710155801471     18.41240226072634     25.88463495850038
  H   8.54967106548273     16.66669156839500     26.49598218381018
  H   8.98771697117077     20.28329337925598     17.65581560569256
  H   6.80873335745379     17.66530763561152     18.61878852274321
  H   2.52239220656734     27.13215359060382     24.68882897021864
  H   12.43409051474883     15.64072293278290     29.18338972982034
  H   9.90845298779539     16.96157967265428     14.95539795013427
  H   2.74012513864683     29.39539414845204     25.82108509808491
  H   14.94553689988628     15.46882273397920     29.47640537869872
  H   10.47604446056351     17.90664294336503     12.66886551738823
  H   5.00770972632625     30.12287332107516     26.58137877831384
  H   16.43178619381753     16.71032565364086     27.90784765596926
  H   10.17252866012800     20.35080193584295     12.28078450528306
  H   8.31481235850616     27.88814897446526     24.56900823016351
  H   6.65743033826727     29.66636795341815     28.12507101452989
  H   13.94786158913942     19.70333062879115     25.42759827704777
  H   17.31805260836138     17.05252662699323     25.85842421758981
  H   8.70366596461339     22.00292361679633     12.03474451454990
  H   9.66987892666888     22.67939627883948     16.18004768499316
  H   10.56081172464049     28.73033826833241     25.21086361767446
  H   8.88042737026760     30.46955514767199     28.77679119015921
  H   15.09914540505367     20.83953311242702     23.53924771521671
  H   18.44455754998985     18.16793977461167     23.99551492298242
  H   8.22470494105317     24.39285499227139     11.74816506742670
  H   9.21028544297330     25.09956957119315     15.88597585033296
  H   10.89350206628772     30.50828353580163     29.49117085558658
  H   19.10703137749896     18.87976914342112     22.13510667233389
  H   6.91881524094463     26.18602043624075     12.07994587821623
  H   13.12779033109203     31.53405003610141     29.85513857005274
  H   19.89024206012182     20.05431086801620     20.08833412820079
  H   6.72915766215700     28.65233318766823     11.75973128946555
  H   14.69108281606650     31.80217102898278     27.87390701545820
  H   18.62952107508796     22.04741654542250     19.25673281622319
  H   8.23148566357128     30.17501214986860     13.12313296712152
  H   12.74981218258993     29.91172329376089     24.46790606519895
  H   18.03105287239982     24.00871840820063     19.84229861768513
  H   10.36845552865703     27.69845140207783     16.00658274862027
  H   15.55556897743194     31.85957180017584     23.06411235003658
  H   12.80977985564149     28.57593127081322     22.60128213326975
  H   18.54000308370149     25.95394484778803     18.84405411796225
  H   14.55521797521145     25.19606821976790     20.30699520499599
  H   12.53322026932973     30.52593950623286     15.30711267071895
  H   11.28366047070879     27.63173222334388     18.24072690464998
  H   16.32076187408969     31.54439760639437     20.70237893023269
  H   17.92215546323088     28.31690306914597     18.36142901462436
  H   14.65527213012385     30.89947873772357     16.56489761205466
  H   16.18817268052779     30.18370791977876     18.53049538644939
  H   11.78382298258426     24.15397650800118     18.09864243494966
  H   10.77629429038192     23.05107908351852     19.07798153345467
  H   12.48904418264091     23.35191141102608     19.53822665687514
  C   8.13681893112278     25.00310875027271     27.37739052489757
  O   11.07910398989867     24.25992813954729     21.46340534364753
  C   9.56090227628003     25.33521009654407     26.96036380466858
  C   9.85878395933815     24.97472056803477     25.51064270966808
  C   11.24285898672498     25.41439385076945     25.04194551025189
  C   11.71606705301719     24.77657563780434     23.73481099161690
  C   10.75701430464539     25.07369557714410     22.58801305396577
  C   13.14626064608737     25.16939340581340     23.36364998859543
  C   14.22111479716619     24.58946011416277     24.27024782579592
  H   7.95325385392167     25.24679650390667     28.43562544777941
  H   7.92007092536263     23.93110196670624     27.23738277801964
  H   7.40873734657457     25.56947555028261     26.77407722783631
  H   10.27922906246936     24.81125315501358     27.61639234730468
  H   9.74576761256080     26.41297552808330     27.11038237586256
  H   9.08102241093957     25.42511137265600     24.86878054216557
  H   9.75865494755347     23.88232355583753     25.37613044794459
  H   11.97279304020615     25.16634799047307     25.83144577728917
  H   11.27009952815242     26.51600260872370     24.94846671668181
  H   9.71954455319527     24.85216773799591     22.88370155809212
  H   10.79374724487265     26.12766070149657     22.27670789060482
  H   11.68575454549631     23.68106699598658     23.86608022933277
  H   13.22677591206014     26.27175172716547     23.33889555839691
  H   13.33114389637430     24.82614901115879     22.33495592626667
  H   14.16665084904190     23.48828099546041     24.28841889933589
  H   14.13067379178112     24.94262552806103     25.30983781815231
  H   15.22767428631709     24.86288511993416     23.91682493035117
  H   10.36505789311549     23.38014818924512     21.50792969486675
