# Supplementary material for: Enzyme-like Acyl Transfer Catalysis in a Bifunctional Organic Cage
Source: J Am Chem Soc. 2024 Jun 24;146(26):17887–97. doi: 10.1021/jacs.4c03560 (PMC11228979; doi:10.1021/jacs.4c03560)
Supplement: Supplementary file 2 — ja4c03560_si_002.zip [file ja4c03560_si_002.zip › computational_SI/DFT_structures/cage_1_catalysis_Table_S9_S12/TS_2_1.xyz]

208
Coordinates from ORCA-job ts_hess
  C   9.08442268716765     21.95429917472021     21.82306270549794
  N   4.91450907791252     24.61266208984827     23.78446787073455
  O   10.28237716349055     21.72804305909299     22.08038614815269
  C   8.02238231776863     20.95719303115910     22.26708611240714
  N   10.86782512942725     19.25566231233404     26.03807172386506
  O   8.67902066980712     22.94064582209866     21.13291868748731
  C   6.67825759089089     21.56839720960883     22.71433017492508
  N   8.26409620129662     19.31197449357762     17.52035237441477
  O   2.63039027913731     24.80311655602571     23.69072775010325
  C   8.40118694276507     20.02427350043792     23.43661837424345
  N   5.09804024322253     26.94842099031211     25.04483446167681
  O   10.32686604906050     18.35412504916797     28.07990076887809
  C   7.67961473704408     20.03164485330169     21.08058555578895
  N   13.41052703750185     19.35716465231283     26.66871251061357
  O   8.17521423685897     17.16347316915433     16.72185716553972
  C   6.39890085649785     22.90422406011231     22.96778660260268
  N   8.61237454349081     20.25788844280990     15.07302929354431
  O   14.82107419548172     30.51852703803277     25.95363110536666
  C   5.69846158507903     20.59105446089427     22.95700762915661
  N   11.50872045745064     29.48179319842522     26.61883177250498
  O   18.97812256298045     23.46081760281341     18.81636549605568
  C   9.53693429575689     20.07021541717567     24.23164572146664
  N   17.70201776635081     21.52297989339321     21.48570451872012
  O   10.36227872309872     30.48124321997457     15.12331304229348
  C   7.39453960936191     19.08645680164627     23.72844683230749
  N   9.10445792122403     27.25153935733325     14.44522656497577
  O   12.53841260050931     25.17144187983851     20.26775079608741
  C   8.20472897465910     20.09868137273811     19.79696965103918
  N   13.24964078431088     29.46335641119047     24.65372922171013
  O   11.39481569744473     26.96646856538026     21.02551026598035
  C   6.73145782387294     19.05149299447798     21.40276715208845
  N   17.09717115027970     23.72917759183601     20.09891017352939
  O   10.33965512905764     24.54608236529067     20.45817216585830
  C   5.12331098162728     23.27421531286505     23.43320727275948
  N   10.74562451626371     28.45815649126623     16.13495684729128
  C   4.42672543503755     20.96335251767031     23.36561944137755
  C   6.19665952646902     19.16894645304585     22.80760050448141
  C   9.67175748352481     19.19056245917673     25.31989797922407
  C   7.52085755830249     18.23099413303646     24.81366206747152
  C   7.79594072396099     19.16198854571662     18.83087805806921
  C   6.35786753396101     18.10482821650751     20.45949300260191
  C   4.12582054359187     22.30539722478246     23.59226736614006
  C   8.65701356480257     18.27824925128630     25.62270148854471
  C   6.89469387680695     18.14789093512719     19.17429006857259
  C   3.73288728028703     25.24742407704439     23.97245745655950
  C   11.13211537139597     18.82973284098403     27.29433958732529
  C   8.34355667720666     18.36152696485235     16.55797069885429
  C   3.88359860869399     26.59458244407092     24.63026983686079
  C   12.58940468494044     18.99004739635164     27.64884097380685
  C   8.63808343455880     18.93351361626315     15.19568386843117
  C   2.74389962466198     27.36893166038556     24.84221138815663
  C   13.02326751149596     18.70989420407664     28.94292828176989
  C   8.85277248373284     18.06866245762520     14.12384981632283
  C   2.89647381600155     28.56960061878798     25.52938988200131
  C   5.25041660399649     28.08363807388251     25.73137109036606
  C   14.38497952239628     18.83862869853999     29.20679909871888
  C   14.72257168300488     19.44018599263528     26.89645697907982
  C   9.05110687577860     18.63571360600540     12.86769493566902
  C   8.76356624588811     20.81142898832231     13.86745829267097
  C   4.15810364560576     28.93000704096123     25.98757670214745
  C   6.60962250524386     28.40926219120446     26.21750600195034
  C   15.24749752642016     19.20088452094549     28.17799178875647
  C   15.57957562723029     19.75158967418870     25.73053009303213
  C   8.99866676028006     20.01821330323764     12.73152801709074
  C   8.65125734178838     22.28461764373408     13.78786078252803
  C   7.74131138915636     27.97740269959688     25.50987458438634
  C   6.79745332491130     29.14607510445487     27.39438135050269
  C   15.05221311512545     20.43982834393652     24.62718625632092
  C   16.90922567822463     19.31389196057924     25.67133858084919
  C   8.22294005580432     22.92013910538718     12.61478387476288
  C   8.94184979094447     23.07538329681787     14.90954394945377
  C   9.01747745996375     28.30220260825932     25.94882797615172
  C   8.07591898504202     29.44969337266017     27.84680855417425
  C   15.82731225638626     20.67788466226317     23.49994408401997
  C   17.67801272491819     19.53301233361693     24.53500678452454
  C   8.08644614046008     24.30252469770836     12.56477748244353
  C   8.82593473946810     24.45685136327080     14.85306058891636
  C   9.20608650154547     29.04131197212773     27.12663272665587
  C   17.14748709128854     20.21034671775195     23.42872852302901
  C   8.38972252882215     25.09308576421563     13.68117740018152
  C   10.56899860421036     29.41571650555686     27.56437301112049
  C   17.96339532122300     20.43453869407209     22.21502608275844
  C   8.30032207060339     26.56921762576274     13.62640344745686
  C   10.87510762816694     29.70856200809095     28.90417885839247
  C   18.98135863513096     19.53816076534923     21.84637376869696
  C   7.43416071534193     27.23613146458587     12.74352137864138
  C   12.16553890699001     30.10779895870510     29.23392244076592
  C   12.73790316786146     29.88115343698593     26.93346468203723
  C   19.74552485921134     19.80326902369395     20.71658363381454
  C   18.45294816858650     21.78431022116976     20.41757740518127
  C   7.43967686328312     28.62605003570823     12.70770333174425
  C   9.12556536902263     28.58030110986933     14.39049752508402
  C   13.12371394460363     30.21842220150735     28.22899045915005
  C   13.72847405897111     29.99504843597751     25.80282807964136
  C   19.49129075597499     20.95998316198742     19.98641450324832
  C   18.20696020580484     23.07432813030175     19.68129348480717
  C   8.31455748971154     29.32466032816912     13.53550168254479
  C   10.13566695964441     29.28886067309624     15.25525404634936
  C   13.84215608616429     29.42998365000737     23.38980719174966
  C   16.70120533075189     25.03204813153313     19.77311624188085
  C   11.85250823434311     28.72984394658031     16.94525111151425
  C   14.83826324187229     30.32833387952764     22.99397598496452
  C   13.37064859562918     28.45762508099242     22.49182676124228
  C   17.60075444732266     25.97569196118355     19.26781852708165
  C   15.36531722705554     25.39227105143390     20.02765555707996
  C   12.77714649996186     29.72879248519566     16.61872154557045
  C   12.05187431235927     27.93181865768728     18.08590575034661
  C   15.33974788671518     30.26638629397191     21.69274299650166
  C   13.88418381529190     28.39630950582483     21.20630310565771
  C   17.18200289666025     27.29375450321507     19.09488245175938
  C   14.94848929100877     26.70316890748988     19.83708197814583
  C   13.92475295904943     29.89051092817615     17.39311267094898
  C   13.19003975422927     28.11618653064507     18.85853767680976
  C   14.86501052509357     29.31402706893920     20.80136061768962
  C   13.56949759979014     27.33307568275885     20.13212165887701
  C   15.88161134494310     27.66405757552043     19.40181457585031
  C   14.14291258986016     29.07653471948290     18.49597000739495
  C   15.35833130428604     29.08513918145566     19.38916764391288
  C   12.37656542897189     26.47733489239311     20.54249270925924
  C   11.55027311956368     24.16479572978781     20.40559119679339
  C   11.94475495874380     23.03414988223791     19.48918139130058
  H   7.15471060123671     23.67553244106595     22.81473867475068
  H   10.33517501020213     20.77893175393424     24.02127995585646
  H   8.91598720605022     20.87649887935875     19.50926605470065
  H   3.66273296938489     20.20060816021247     23.53632289872240
  H   5.42831575032898     18.42157516603454     23.03787652080249
  H   6.72440883310832     17.51713041733347     25.03873296105549
  H   5.62820927078808     17.33379900443300     20.71921051448260
  H   5.72490736755997     25.16707284196853     24.05826921722384
  H   3.13164714845014     22.60435612606382     23.91820610988253
  H   11.68549095837282     19.64094235245356     25.56562840639711
  H   8.76227419250915     17.61581372776829     26.48023879491077
  H   8.46394974085663     20.25326814377871     17.18327624630151
  H   6.60476748805587     17.41138462560614     18.42706367487370
  H   1.77856229722623     27.01534919706128     24.47867512610346
  H   12.30235715326641     18.40371738208501     29.70177926023305
  H   8.85465335428883     16.99114838226730     14.29174269441970
  H   2.03779402790170     29.21991625812646     25.71163374856173
  H   14.77545649165966     18.65174808561707     30.20984332884375
  H   9.24049941655000     18.00425337003138     11.99657604974568
  H   4.30392957163959     29.86743261494766     26.52603577384418
  H   16.31664404768158     19.30648386160084     28.36689840704786
  H   9.15152808213538     20.48235621208862     11.75628104099314
  H   7.60610395330455     27.39592423934266     24.59584683117732
  H   5.93542801306623     29.47745391577777     27.97713677249671
  H   14.01801211076727     20.78765428196292     24.66405117482091
  H   17.34669611656022     18.76639712302373     26.50856764684857
  H   7.97117345598790     22.33092185416684     11.73064555656070
  H   9.26878473839698     22.58899798240272     15.83048145949618
  H   9.89087756581778     27.98142650007953     25.37845073629403
  H   8.18815727730654     30.03696625544208     28.76029031965920
  H   15.40879654765686     21.22066362598418     22.64998388387296
  H   18.71100646281169     19.17942715509122     24.51793285214260
  H   7.75977453030517     24.76850683202701     11.63286397199903
  H   9.06934423937940     25.06439141744235     15.72655307120778
  H   10.11428454054787     29.61130334672601     29.67978022085791
  H   19.15747775415916     18.63521441109791     22.43245247173799
  H   6.75527782162026     26.67188086290740     12.10258870566544
  H   12.42155257652901     30.33392511090655     30.27161927910585
  H   20.53549587911356     19.11333484295864     20.41111826835673
  H   6.76782716308054     29.16086231426653     12.03239383811613
  H   14.14535949965989     30.54759867223812     28.42187954133717
  H   20.06959920956637     21.24047262371188     19.10561725806976
  H   8.38612628173205     30.41281783637916     13.53384966965332
  H   12.31821846414220     29.05996341107765     24.75504826163617
  H   16.56745501941137     23.23416373070492     20.81504029754274
  H   10.39350247482666     27.50212873351345     16.10694747854615
  H   15.21181531867088     31.06602385460399     23.70202512096602
  H   12.59745312499527     27.76749981519224     22.82752007383760
  H   18.62268861550983     25.68117839084488     19.03888937106925
  H   14.67745206498375     24.63357419832606     20.39147275019825
  H   12.59860018869708     30.36176489086807     15.75134937062791
  H   11.29978305472941     27.18166559626500     18.34211573555928
  H   16.11412873625478     30.96999708107316     21.37686255344137
  H   17.89222016173109     28.04589600391753     18.74218060368979
  H   14.66145104548700     30.65067001440785     17.12159679709231
  H   16.11532669977608     29.81372266831004     19.07629152727383
  H   11.77726862303751     23.37614274828755     18.45815838353228
  H   11.30968935618914     22.15845682508662     19.67869858980184
  H   12.99998146219966     22.76379065268474     19.61545900795866
  C   10.15595535206155     25.56410006290681     28.11703098111601
  O   11.96136761360529     23.51365867427900     21.87944959207618
  C   11.42071865207300     25.74870857580059     27.29495258559036
  C   11.45224701596785     24.91231449128786     26.02200527158265
  C   12.72166026748031     25.13898638136107     25.20958903925901
  C   12.93158625402457     24.21138292817422     24.01060811094983
  C   11.75473353537402     24.32745752106858     23.05410484737054
  C   14.25130874582192     24.48766357356749     23.28831462651915
  C   15.50225408786071     24.33718669009255     24.13884635309684
  H   10.16685287303219     26.19326009073237     29.02066991215059
  H   10.03802867281714     24.51676518991755     28.43970553137815
  H   9.26046736388302     25.83681149220019     27.53613103857885
  H   12.30473533797068     25.50121850600021     27.90921867875193
  H   11.53499759932551     26.81215998045509     27.02391902042648
  H   10.55710075860708     25.15007521400146     25.42020396045054
  H   11.36723305913293     23.84072376422786     26.28179007777233
  H   13.58573029615927     25.02560585550089     25.88406700094757
  H   12.75392705340477     26.18803865601072     24.86002608174615
  H   10.81920199974294     23.99567364725002     23.52654054187322
  H   11.60378217996112     25.36450213722842     22.72488016372440
  H   12.95637204507005     23.16911121231448     24.38391111304881
  H   14.21864971602670     25.50555347489095     22.86029895303327
  H   14.31869922981411     23.79931617016448     22.43186626077125
  H   15.52467968444365     23.35996091415265     24.64677190083071
  H   15.58014678129217     25.11889033230198     24.90936743297789
  H   16.40450961930909     24.40220664087777     23.51120830809345
  H   9.51264973136642     23.68659253597675     20.76503300515140
  H   11.29349806170258     22.69821441358475     21.94345640027658
