# Supplementary material for: Enzyme-like Acyl Transfer Catalysis in a Bifunctional Organic Cage
Source: J Am Chem Soc. 2024 Jun 24;146(26):17887–97. doi: 10.1021/jacs.4c03560 (PMC11228979; doi:10.1021/jacs.4c03560)
Supplement: Supplementary file 2 — ja4c03560_si_002.zip [file ja4c03560_si_002.zip › computational_SI/DFT_structures/cage_1_catalysis_Table_S9_S12/6_in_1Ac1_1.xyz]

208
Coordinates from ORCA-job long_bridge_sub_0
  C   23.01154976743570     24.42560518533080     35.79617153635016
  N   23.67383349769874     27.19641177992052     40.10343136788374
  O   22.21678539345563     25.47140181095100     35.79935180850948
  C   24.47838565274962     24.83994277032935     35.74389628456963
  N   23.59260707575476     26.96669201152229     31.27599779913851
  O   22.60579946974065     23.28495899279584     35.85361816558161
  C   24.85401638244743     25.71727192911790     36.95756812195054
  N   26.15537618094771     20.09096970642808     35.88207452790282
  O   25.09231600694270     27.59092209166593     41.86186488955216
  C   24.80859552196099     25.69624620558367     34.50436340191177
  N   21.61995188876604     28.15339093161695     41.48270326252011
  O   24.44963871962221     28.86819548138462     30.31734810408869
  C   25.52836268197420     23.71261538910215     35.73740341420798
  N   22.01507060534887     26.56904143596929     29.18765917497609
  O   27.94511292696540     19.16154794292702     34.79063846691718
  C   24.03692383997024     26.05484697563294     38.02657975695106
  N   25.42655634606747     17.71150705137638     36.80639536500406
  O   12.35598085313237     27.09067952212963     36.77368538445762
  C   26.18682388874609     26.15331022751544     36.92910131081311
  N   15.22154831390594     28.33313998646877     38.43249372987885
  O   15.99340298732237     18.16197621213791     30.61249265236956
  C   23.97243176271229     25.97317996504595     33.43213397887880
  N   18.09900492453516     20.69649542134194     29.31733755165526
  O   16.34126810815474     17.70135544593682     41.93949184186228
  C   26.12442091391715     26.18297309193115     34.51034603734639
  N   19.72360623168470     17.32622285752332     40.99032653137774
  O   18.47674633086658     21.10672774548922     35.92547554430882
  C   25.31508853026162     22.34103460066110     35.79054379484072
  N   14.35271402826706     26.10117372890189     37.32356976530716
  O   17.98371546764736     22.99992760007450     37.00716654018730
  C   26.84435277586534     24.20641985302686     35.67602280840376
  N   16.72685890925314     20.12373705383198     31.54128909234897
  O   20.06197675630074     21.09857608914928     37.52843793023444
  C   24.55346390081255     26.82585598949650     39.08232463361679
  N   17.51955518111701     18.49004741831100     40.13498257933713
  C   26.70208411069190     26.89481738706028     37.98274772770924
  C   26.93918080025480     25.71642823629712     35.69361725227328
  C   24.44220587837836     26.76505226976482     32.36810358429520
  C   26.57732955925080     26.98702096423235     33.47492406911285
  C   26.41214478930377     21.46169901287474     35.75586923447236
  C   27.92215468623924     23.33601828930022     35.61451171233987
  C   25.89311081498773     27.22993661933818     39.06832282754083
  C   25.73878587073438     27.29110494384196     32.40366272432747
  C   27.71444607157528     21.95772251834911     35.64402731027719
  C   23.97579133992058     27.57610126848298     41.36673024734159
  C   23.67149826289384     27.92671698788970     30.32410672391206
  C   26.92815432739078     19.06331032766830     35.46053707972834
  C   22.76471963372978     28.01508828673792     42.14805854122812
  C   22.69164409719898     27.71422009406823     29.19980400450893
  C   26.42518415813350     17.72162904648517     35.92651784135914
  C   22.90284378985912     28.29781476743302     43.50583883781788
  C   22.58105829966193     28.68045154828162     28.20108678600302
  C   27.05778072482059     16.56613236436942     35.47073961114968
  C   21.77381963578495     28.73575361981756     44.19205218740566
  C   20.54202959677231     28.61502843793526     42.12118103110203
  C   21.71053680771464     28.42040481702903     27.14625982599861
  C   21.20799313704217     26.29111201940625     28.16072391665990
  C   26.60890666525727     15.34532265276920     35.96672515992419
  C   25.01544650257451     16.54910429888182     37.31892764611780
  C   20.58257043349132     28.90356057877690     43.49635158018602
  C   19.31379723041180     28.82599000355234     41.32250090200692
  C   21.02163585138512     27.21327057427864     27.11701065352387
  C   20.55146276921799     24.96525365667124     28.16586379167770
  C   25.58437364563178     15.33209072458683     36.90589412719628
  C   23.95552698289895     16.60149024502074     38.35013241447755
  C   19.06419933323008     28.06371124500308     40.17096182864800
  C   18.38398731124277     29.80850837379826     41.68837076834770
  C   20.34502712232315     24.28498543701380     29.37471664372902
  C   20.16261821970394     24.34052814809379     26.97349179768177
  C   23.88430047126743     15.63008621871921     39.35733077168452
  C   23.01662244358432     17.64393619786522     38.35719527639166
  C   17.90572044456782     28.25833410038764     39.42981369429605
  C   17.23764294566272     30.01992416849414     40.93285868595351
  C   19.76166651812956     23.02582140417436     29.39230368869012
  C   19.59853442544198     23.07075255789319     26.98899160424151
  C   22.90665141047364     15.69895488338536     40.34191262134867
  C   22.02404825541165     17.69954152276638     39.32700147817984
  C   16.97538420090619     29.24177996496315     39.79783878110828
  C   19.39081418841057     22.39214240646659     28.19756109026183
  C   21.95774847385513     16.72993002997023     40.33936249699123
  C   15.71951887288703     29.41508946014297     39.03557231729232
  C   18.78246117435184     21.04373617658928     28.22272957138075
  C   20.87980829967428     16.76648317823912     41.35267842692577
  C   15.05110387164181     30.64984860282154     38.97394238317319
  C   18.91312243564627     20.16162398611709     27.13640766946301
  C   21.04234017737143     16.20737251146619     42.63216967232096
  C   13.83716487381810     30.73260979660599     38.30187124757316
  C   14.04749702604959     28.41064396091978     37.81076171369069
  C   18.30493081999786     18.91377763216866     27.19565923565641
  C   17.50036686020181     19.50853183937412     29.35980216602437
  C   19.96978591820616     16.20990793016518     43.51631775484319
  C   18.69145098069940     17.30428695860746     41.83023562397201
  C   13.30495452140353     29.58632000016208     37.71771483765612
  C   13.48452492788999     27.13637227114992     37.23853998164977
  C   17.56828850305606     18.57488678589661     28.32655762379295
  C   16.66286046559045     19.18217151357097     30.56767506301664
  C   18.75384427806192     16.75230597644812     43.10811538878865
  C   17.38357319106614     17.85378620283447     41.32273624559841
  C   14.12765583336765     24.75504391720241     37.02693415118561
  C   15.97889487635292     20.14962569357604     32.72566531457270
  C   16.52037248493798     18.99002083172888     39.29827115599137
  C   12.84120427014490     24.21241001938052     36.94648303919003
  C   15.25709946592149     23.93350134222898     36.85552077231957
  C   14.70834567822829     19.56761299657119     32.79181075851798
  C   16.51916636452075     20.79563653639078     33.85232319839609
  C   15.20288685060969     18.51974276588647     39.33600053922987
  C   16.89261257140730     19.96887155098240     38.36015875590543
  C   12.68833864135865     22.84138848366332     36.74235856742896
  C   15.09450910409757     22.57413044759608     36.63075145447177
  C   13.96708003094671     19.65765573494519     33.96724027920382
  C   15.78348989686335     20.85542087676329     35.03008115358084
  C   14.27280250789958     18.99200787206199     38.40915529963416
  C   15.95584233389725     20.42979435201143     37.44800689269466
  C   13.80022298923259     22.02508503216347     36.60023526109776
  C   16.18137001940076     21.51361976401031     36.37011665986788
  C   14.49265231013245     20.30508054757352     35.07542126120244
  C   14.64670972401580     19.93198414577013     37.45909519513457
  C   13.76938925309998     20.52793882179938     36.38376041978886
  C   17.61415371575061     21.98793209883288     36.47483171509450
  C   19.79579599074540     20.98014735425384     36.37213223947535
  C   20.70813193022046     20.65809854428658     35.24783416705929
  H   21.26648794909872     25.19714211537126     36.01249412231945
  H   22.99028482211937     25.74863440807370     38.06156683246091
  H   22.94827123026084     25.59648449178271     33.39924720862203
  H   24.30351166054253     21.94488851600020     35.86215669873849
  H   27.74435535604399     27.22311765188735     37.96063933696791
  H   27.97359361439576     26.07885250780610     35.67067246423972
  H   27.59959930254690     27.37328015098484     33.49103099952126
  H   28.93911841101360     23.73198278229125     35.55483119007243
  H   22.67753778990375     27.22915361272831     39.89163769975639
  H   26.28918085047882     27.80835157719016     39.90071084633833
  H   22.85836896562676     26.28080565459622     31.10311011770242
  H   26.08462997995169     27.92350903382199     31.58860510866606
  H   25.32965577610764     19.80138401248082     36.40411978985847
  H   28.55452680048609     21.26735459986705     35.59338958394520
  H   23.87292950269210     28.16966294842222     43.98699522481589
  H   23.17031298866036     29.59555843690645     28.26755946433315
  H   27.87523659022126     16.64703804872086     34.75359638607539
  H   21.82108423951708     28.94872921470764     45.26251455657702
  H   21.57253154141971     29.15141928350942     26.34624916197999
  H   27.05745222425646     14.40839444153856     35.62843203608382
  H   19.68471259445612     29.24132728744652     44.01539228291626
  H   20.33575732783742     26.99057522706285     26.29857663293709
  H   25.21592415632402     14.38704944547583     37.30723106437165
  H   19.78580569680862     27.30226597444340     39.86820308120162
  H   18.56142185122854     30.43262012647476     42.56652918837387
  H   20.65028378832381     24.76328963188050     30.30710897219174
  H   20.32235561919855     24.83659748495011     26.01409501833870
  H   24.61287752418110     14.81723642498733     39.38880951875554
  H   23.06808593978370     18.41088388263149     37.58150711838290
  H   17.70958131400745     27.64439288140129     38.54855920597920
  H   16.52531938759888     30.78384482370189     41.25134845394892
  H   19.59595338454972     22.51094268539786     30.34008684150860
  H   19.30254391783626     22.61170190109315     26.04350999450506
  H   22.87005673408811     14.92173925646515     41.10795050973856
  H   21.28781351391419     18.50578466639742     39.30927306013341
  H   15.48567154658355     31.53528338073538     39.44016569412761
  H   19.50096007656903     20.44722490306065     26.26315134522559
  H   22.00304624308294     15.78668986539146     42.93217626354362
  H   13.30630330873545     31.68538388391540     38.24068462351730
  H   18.40392931026468     18.21233336239180     26.36401645221977
  H   20.08062078794393     15.78471015009333     44.51650130864681
  H   12.34494252211915     29.57846718196640     37.20057945051342
  H   17.04870867849871     17.62180686880594     28.42877945888223
  H   17.86765988124676     16.75770696654225     43.74369494875045
  H   15.25304435311277     26.35918497046887     37.72712904019669
  H   17.37646389964073     20.88487625453200     31.34904034718550
  H   18.48338574625184     18.52712791793287     39.80351928400036
  H   11.97452924043240     24.86103949523458     37.05712186298290
  H   16.24868855653037     24.37645274365738     36.91880075833146
  H   14.30468421111555     19.05335712162433     31.92197291264820
  H   17.51809965083005     21.22596792980429     33.78375929550370
  H   14.91755528129434     17.78140562166631     40.08330312239669
  H   17.91850115491715     20.34449829713513     38.37964101283665
  H   11.68624614890347     22.40727723103180     36.70142553502383
  H   12.96388001757310     19.22679842599308     34.01271394677774
  H   13.24835628606165     18.61180427865146     38.42665735297518
  H   12.75287505520369     20.11790528624009     36.38300877714595
  H   21.00384406443426     21.61291906494058     34.78320339405432
  H   20.20434050116988     20.03824033979696     34.49563092138295
  H   21.61057947001672     20.17009057126399     35.63418742721824
  C   14.28174899929175     28.42128129474197     34.01256963361891
  O   19.78476507870720     25.09340098272448     36.52796512902633
  C   15.71504028996739     28.24024293005873     33.54139629297246
  C   16.48082526412562     27.17112401911262     34.31036136697617
  C   17.93814397905094     27.06910906520419     33.87326932270253
  C   18.73845545058148     25.89647396128345     34.44892975146203
  C   18.88860789240318     26.03496797366192     35.96133698261755
  C   18.19482978638796     24.51913540375229     34.05820858467350
  C   18.06567136292529     24.29356797954466     32.56127053546679
  H   13.73485093118588     29.14140320235368     33.38468900252321
  H   14.24872424365545     28.79576425818536     35.04709930585152
  H   13.72677811410883     27.46949481194217     33.99344309745074
  H   16.25495279522972     29.20081991027000     33.62104633010336
  H   15.72640088156544     27.98043724233961     32.46773767049861
  H   15.97208442757008     26.20043828476333     34.17325370096556
  H   16.41965902340504     27.38781057701252     35.39143192898580
  H   18.45661571206977     28.00898283223391     34.13371361423525
  H   17.97522073727022     27.01189123803817     32.77247565436176
  H   17.90914419399736     25.95171925215812     36.46248444927295
  H   19.28754141255803     27.03338596679338     36.20210809691986
  H   19.75939922763629     25.97463199575941     34.02829159429447
  H   17.21603108128652     24.35442659254180     34.54190344270123
  H   18.87222595322066     23.75718624219892     34.47832270372797
  H   17.77281352307527     23.25623091700886     32.33842677851415
  H   19.01895826197172     24.48878081718069     32.04558775160567
  H   17.30564010041041     24.94911587184568     32.10947932001316
  H   19.32743983777710     24.24814584211303     36.68408774165056
