# Supplementary material for: Enzyme-like Acyl Transfer Catalysis in a Bifunctional Organic Cage
Source: J Am Chem Soc. 2024 Jun 24;146(26):17887–97. doi: 10.1021/jacs.4c03560 (PMC11228979; doi:10.1021/jacs.4c03560)
Supplement: Supplementary file 2 — ja4c03560_si_002.zip [file ja4c03560_si_002.zip › computational_SI/DFT_structures/cage_1_catalysis_Table_S9_S12/6_in_1Ac1_3.xyz]

208
Coordinates from ORCA-job short_bridge_sub_0
  C   31.43091500669702     18.30849307793841      1.79752997648023
  N   27.53164663332048     14.87790909809816      2.25665664872828
  O   30.66915440472863     18.50854295955193      0.74700402562538
  C   32.12270217222144     16.94676253179239      1.74582057429461
  N   34.67983967310674     17.88134010242270      5.92870621035365
  O   31.53750332548785     19.10350113033991      2.70459514331279
  C   31.09288248331554     15.80325227430413      1.80950934666273
  N   34.16455309694224     18.15197127785149     -2.73696133246701
  O   27.20163132316360     17.07695167796538      2.79439817381510
  C   33.11192954733029     16.62801190546552      2.87947878114951
  N   24.48658927183180     16.63414961484332      2.39159285206002
  O   35.79810399481376     16.65276296287133      7.51966231026406
  C   32.92054317784964     16.71513209568203      0.45034428642537
  N   34.88256664407906     20.06632469626991      7.31204457553194
  O   32.77882475875191     19.93073990344528     -2.32002396705691
  C   29.72798842661636     15.95565629017546      2.00797431349291
  N   33.21432394470320     20.64119925460711     -4.99676767554273
  O   19.71084870376697     25.56761865059534      0.20399565989057
  C   31.66903174484257     14.53045498112501      1.70146190156354
  N   20.44406588929913     22.16056010780339      0.84331520877779
  O   30.21950494605960     25.14654907040935      1.85950714089176
  C   33.47688350815058     17.44752078411102      3.93316766126942
  N   32.12771521684316     25.54367053629155      3.91035038836840
  O   26.01642809932499     27.26159394902676     -8.04534657975511
  C   33.66103019960838     15.33572745363523      2.78227436549606
  N   28.55151954106047     24.79796812000770     -8.08222289622531
  O   28.13081225771243     24.61467364408515     -1.87896906056061
  C   33.13184050902854     17.64589379230560     -0.55965095771688
  N   21.72233785003478     24.46434926785655      0.17899473157229
  O   26.28887334583871     23.59280509699177     -1.10817606269198
  C   33.48321411313911     15.43277088014459      0.37647618896183
  N   29.82796565257896     27.39823231244432      1.98569194118278
  O   29.01892028538795     23.05245264862660     -0.54298919143464
  C   28.91835945634453     14.80951076154397      2.07372525663502
  N   27.07209565415105     26.11765049331479     -6.35612658518116
  C   30.86469491770204     13.39942130997296      1.75571969022798
  C   33.17615072308017     14.55953121020083      1.57309272353620
  C   34.37360776961948     16.98115562088292      4.91125151400526
  C   34.54350950755573     14.87632274662147      3.74958119027031
  C   33.91192903580509     17.28082708766535     -1.66946776567686
  C   34.25816827284701     15.07721669382946     -0.71990175435584
  C   29.49039831433273     13.53842818952162      1.93739980978431
  C   34.90386951584589     15.69032988796731      4.82786202806008
  C   34.47208646136446     15.99875774868550     -1.74160662394805
  C   26.77261163974049     15.95243249633107      2.60517501951511
  C   35.31604286435209     17.69671310789093      7.10594421967138
  C   33.61137795844424     19.36695087458143     -3.00735132735915
  C   25.30047434711846     15.64174256323028      2.73618570696071
  C   35.37090603813223     18.97929662015122      7.90216928747591
  C   34.12336947829553     19.97940524430878     -4.29047544017022
  C   24.83814393385972     14.41296366886703      3.21743572786601
  C   35.92225804925814     18.99267034818911      9.18123924218076
  C   35.46110814639039     19.87192298474226     -4.68360636536999
  C   23.46177172964658     14.22987874143588      3.32553304990579
  C   23.16583493876235     16.46187134773400      2.47435323363582
  C   35.93765122253092     20.21024170310554      9.85954038559721
  C   34.91718893304299     21.24487693785490      7.93489540379596
  C   35.83986207521981     20.48465773402460     -5.87590458604791
  C   33.56174542052477     21.21019901412859     -6.15378335064321
  C   22.61166954382353     15.25893295592070      2.94555042782287
  C   22.31449285069369     17.60533311826222      2.07676348927469
  C   35.43415423818952     21.34809913943956      9.23801137281544
  C   34.41538726867626     22.40999020109536      7.17057792678618
  C   34.88357355251233     21.15465240352436     -6.62716787154929
  C   32.48803004719999     21.91481582764413     -6.89191131714033
  C   22.84547683274046     18.90361230872184      2.06728105350176
  C   20.97301915317822     17.43145561642482      1.71120985924028
  C   33.54964525799974     22.21698902686856      6.08207943663648
  C   34.83025658902520     23.71530808020873      7.46696179193165
  C   32.61167956178559     22.26395767709961     -8.24348339842066
  C   31.30171777689736     22.25100137872995     -6.22246704200999
  C   22.05065700914114     19.99461286155304      1.74195254170719
  C   20.18032280867159     18.52235598458993      1.38086858083424
  C   33.13526709643494     23.28689793904335      5.30100142155207
  C   34.42899384580600     24.78456216286636      6.67501266848747
  C   31.58979022376245     22.94118744924740     -8.89940909781651
  C   30.28963338268776     22.94085694065940     -6.87189270674927
  C   20.69821311703709     19.82546614259240      1.41021051947371
  C   33.59151692988434     24.58629750048029      5.56809917535361
  C   30.41672164539624     23.30094078982771     -8.22226814101623
  C   19.84244585134404     21.00037181617002      1.13077326727699
  C   33.21823943351927     25.70079818622110      4.66639987470620
  C   29.34896347743141     24.08545525836090     -8.88126033894523
  C   18.44121086011014     20.90813213958434      1.20164184914753
  C   34.01094662098597     26.85942035637659      4.58205985950139
  C   29.17971208823471     24.11396768200222    -10.27618175562296
  C   17.66734178491727     22.03623043571296      0.96519408742367
  C   19.69744284842168     23.24041514554471      0.62790053564931
  C   33.65289156091772     27.85807354150565      3.68901293260379
  C   31.77009241345524     26.51299953816248      3.07334316051210
  C   28.18504292734855     24.91735172513844    -10.82274219309541
  C   27.61204644317280     25.57847653259924     -8.60765277873094
  C   18.30292172416362     23.23738617598707      0.67357395215337
  C   20.37553464692547     24.54814606757939      0.31847624210617
  C   32.50792079639079     27.69134567248966      2.91505112181893
  C   30.52726045955670     26.25728784277524      2.24827441657925
  C   27.38480654569108     25.68346786724259     -9.97853595262364
  C   26.80253140545901     26.41517692236745     -7.64994030700381
  C   22.60168633015913     25.49555279215205     -0.17302836490351
  C   28.73801488410419     27.61712504891492      1.13802234262752
  C   26.60695165417682     26.74813241737209     -5.20070525084937
  C   22.19745998067606     26.83591127612750     -0.18240382072852
  C   23.92066388933150     25.15147643959577     -0.53623527134555
  C   28.27027180194576     28.93618679455933      1.06186505898098
  C   28.13123947793628     26.60801907860623      0.36687372264402
  C   26.10032353507980     28.05242000894198     -5.21213550865584
  C   26.69882701331854     26.03659420396273     -3.99039365077776
  C   23.09486150452618     27.82281759251651     -0.58262164695637
  C   24.80932168212809     26.14529034771872     -0.93233530105330
  C   27.20737448913011     29.26425141283698      0.22903700487198
  C   27.08342781107963     26.95718905795000     -0.48166828794097
  C   25.71716541008306     28.65226371818480     -4.01300460354145
  C   26.31044826642820     26.64260531038544     -2.80437271763217
  C   24.38188169042735     27.48518671283105     -0.96365440478769
  C   26.27811151630387     26.00669510031862     -1.39478417260112
  C   26.61373785293349     28.27576696555277     -0.54326341881489
  C   25.82940593714824     27.95935258466591     -2.81611362878103
  C   25.42446310700236     28.46459434297933     -1.45266291329670
  C   26.84766149124758     24.60590532717581     -1.40329671108835
  C   29.00063791591955     23.57678889951940     -1.61921336007163
  C   29.86359528052991     23.27524973763417     -2.78876203821742
  H   30.20879329923492     19.41206842639929      0.81733799057888
  H   29.26704196168282     16.93426879020367      2.10899871106616
  H   33.05517264200260     18.44772114925552      4.01625149637975
  H   32.68700204631016     18.63617861200684     -0.52759005698795
  H   31.30679519838662     12.40395597352937      1.66743936596513
  H   33.62009278680329     13.55963417143587      1.49896232507704
  H   34.96047163018441     13.86884464178309      3.67084523777921
  H   34.69903609748208     14.07924940566420     -0.78217055512048
  H   27.03571787087711     14.00969689285620      2.09228723634861
  H   28.85166136842265     12.65236176878408      1.98565171365200
  H   34.35709979186337     18.84322493956217      5.81040276345242
  H   35.58634217210566     15.33677700161760      5.59909051381938
  H   34.76646635993098     17.77312192248688     -3.45934505578875
  H   35.07794558291133     15.72223825840680     -2.60881320854750
  H   25.52885019890179     13.62746780117499      3.53045890671341
  H   36.31519905587015     18.07171226669753      9.61365058235384
  H   36.19381646696509     19.34921787271774     -4.06549336460282
  H   23.05688786089319     13.29384203746167      3.71689316488505
  H   36.34142853118465     20.27388280559307     10.87270787246371
  H   36.87849082625480     20.44645201538441     -6.21229407262674
  H   21.53154037116638     15.14297633577792      3.04084082549362
  H   35.43115103931100     22.30467612685431      9.76213719329516
  H   35.16592323929942     21.64880114216953     -7.55733540696787
  H   23.89310862807756     19.04404071010243      2.33759075487528
  H   20.53830375632241     16.43129738971442      1.66156376687336
  H   33.21141850320347     21.20649100250496      5.84617916293533
  H   35.50482041746723     23.90389626348008      8.30457462897320
  H   33.51166681769504     22.00367402722578     -8.80379778825025
  H   31.19890033087569     21.96184678300880     -5.17545310800714
  H   22.46745028778285     21.00279711705699      1.76183573731798
  H   19.14615664401646     18.34424672264199      1.08186289740438
  H   32.46531796184158     23.12941952396387      4.45346846420136
  H   34.77832711697600     25.78671636285695      6.93073352506735
  H   31.72706426106418     23.21574211710209     -9.94714090746574
  H   29.37971836184308     23.21376343492737     -6.33444208861218
  H   17.96158700907670     19.96459622567219      1.46158018076260
  H   34.91523174513220     26.95961572299847      5.18292336156307
  H   29.81177497298654     23.50507205088568    -10.92393902605893
  H   16.57779658435593     21.97956337556327      1.01973287726462
  H   34.26805669770444     28.75461404693506      3.58406892302546
  H   28.03751396342060     24.94798774864293    -11.90476620380491
  H   17.75987932880517     24.16387155922197      0.48724605296353
  H   32.21848313883179     28.44879768379960      2.18444222973892
  H   26.60340247404733     26.34773752432012    -10.34911827759640
  H   22.09720105782537     23.52276327515925      0.28068397620892
  H   30.14592500947986     28.22810435512255      2.47251121066865
  H   27.74498173100308     25.35826756733875     -6.25171173235290
  H   21.18083870480785     27.09081349931503      0.10303429785498
  H   24.22649419311814     24.10632290782912     -0.51829290420589
  H   28.75052035611130     29.71070154838608      1.66605710150387
  H   28.49920191892316     25.58735098530790      0.45849630185931
  H   26.01396507033071     28.58642374175965     -6.15648727570198
  H   27.08335437997612     25.01587102932118     -4.01379478652570
  H   22.77753969927161     28.86844268297037     -0.60241567277818
  H   26.84076881069933     30.29249956288844      0.18387463387735
  H   25.32837255749697     29.67360863681352     -4.01634555696851
  H   25.05981021672091     29.49821068614974     -1.46978088463918
  H   30.30374897439634     24.20336630841152     -3.18082977758563
  H   29.22943357930701     22.85455156595688     -3.58568393074153
  H   30.64405697590469     22.55617600661202     -2.51405140298434
  C   24.04269659537528     22.40819376362919      4.18157106690753
  O   29.45918067747744     20.74818499767376      0.92600671162450
  C   24.51533951116867     23.18976827884583      2.96417412111656
  C   25.85162732059988     22.72294108069579      2.39376190807388
  C   25.83604336107146     21.28171460813372      1.89027799561373
  C   27.01476787145176     20.88484040989074      1.00110288955680
  C   28.33331459860984     20.93444407743478      1.76576595851923
  C   26.81579222982608     19.51345872531492      0.35227944319988
  C   25.70826057596911     19.46007472228455     -0.68911840566337
  H   24.79144221586254     22.44348317102894      4.99018290511675
  H   23.86535090543914     21.34771521318159      3.94414068648987
  H   23.10089125961846     22.81662279011923      4.57991256641934
  H   24.59269777613755     24.25929476113591      3.22482248928735
  H   23.74688250950637     23.13315211954983      2.17139240522009
  H   26.63453593150876     22.85526168958618      3.16115724856763
  H   26.13083928916857     23.38600395100587      1.55739485987479
  H   24.90952817015075     21.13610265444273      1.30999267546219
  H   25.77199634128446     20.57604715771233      2.73843455698842
  H   28.36885264207959     20.13016653455936      2.51915538087828
  H   28.43832853987949     21.89346204084243      2.30014353978318
  H   27.08564815052830     21.63986634210018      0.19766109746312
  H   26.62595990189373     18.76745328393670      1.14297783812934
  H   27.76699204438052     19.21946388006147     -0.12123089961332
  H   24.71829821899266     19.66882246178914     -0.25424612293811
  H   25.65106278361565     18.46425076115112     -1.15548092928406
  H   25.87831734900094     20.19733982388515     -1.49132958111992
  H   29.50723730161154     21.48651872320050      0.29393856064027
