# Supplementary material for: Enzyme-like Acyl Transfer Catalysis in a Bifunctional Organic Cage
Source: J Am Chem Soc. 2024 Jun 24;146(26):17887–97. doi: 10.1021/jacs.4c03560 (PMC11228979; doi:10.1021/jacs.4c03560)
Supplement: Supplementary file 2 — ja4c03560_si_002.zip [file ja4c03560_si_002.zip › computational_SI/DFT_structures/cage_1_catalysis_Table_S9_S12/6_in_1Ac1_2.xyz]

208
Coordinates from ORCA-job cage_bridge_sub_0
  C   23.89549986245278     27.93091733597111     24.13523386911857
  N   21.36434453789556     23.75999804734159     22.76598309275321
  O   22.71747957146186     28.49850389812380     24.01471505680795
  C   24.02111721351604     27.10283576359731     25.40421367290203
  N   21.89738763574979     30.66769007883252     28.25722635493023
  O   24.74469764211270     27.98714797307112     23.26967079852491
  C   23.30115751261904     25.75719932171469     25.16157947789173
  N   29.04768194841801     26.99463508008068     25.14707287998409
  O   21.55527711070216     21.47521982974503     22.67200696711544
  C   23.37578918248905     27.69424731782319     26.67309614457475
  N   19.48726609245769     23.74717653222866     20.92576755227201
  O   20.34353876470254     30.45082473336211     29.92881905610089
  C   25.45013460355484     26.72355709315812     25.84003002653342
  N   21.71523306625227     33.32187947068820     28.37585245964608
  O   30.66499020888804     26.66760297546901     26.74384254801034
  C   22.64932090767408     25.36776879755893     24.00098301606772
  N   30.86815966532812     27.05361690404708     23.24014227125720
  O   16.85849739560507     33.39721591257261     18.21482152919192
  C   23.37662343024989     24.88411197438372     26.25437864248258
  N   16.79259450585668     30.02744046267400     19.26771467776614
  O   26.73195497710318     38.15460549317876     20.63916855504964
  C   22.87520786689378     28.97681554974741     26.85237477668493
  N   25.51852910244984     37.14243890155701     23.80376868990006
  O   26.23629114328101     28.51108305502228     14.05165373608849
  C   23.38258563785793     26.79102271630002     27.74858815400973
  N   28.26083992171339     27.38028865507392     16.71983372982125
  O   23.04650797489247     30.37862860459527     19.60667409164775
  C   26.65345930913700     27.12787990315934     25.27842190126955
  N   18.53834542133296     31.91516663336963     18.71093140142887
  O   24.28810622507317     31.77034469765799     20.86313957211760
  C   25.45705690372341     25.86829549298501     26.95579957874131
  N   25.43104852834774     36.37345503818707     21.27276397587387
  O   22.51516341726123     29.85448423851484     21.72057883707039
  C   22.08462395159967     24.08382396773324     23.91925800455977
  N   26.44191753113788     29.23179354058805     16.21957974137006
  C   22.84854935592262     23.60386468453037     26.16030858240047
  C   24.07944662183653     25.48238226073578     27.44878513163126
  C   22.33888867631124     29.34927199155954     28.09815442902850
  C   22.82709843939599     27.15067480685299     28.96786986999437
  C   27.86680310430368     26.66849952213683     25.82248524748835
  C   26.65531300076210     25.45082578010391     27.51497164302741
  C   22.20880891811260     23.19314568330492     24.99098554105266
  C   22.29062203598203     28.42465186990079     29.14725129178723
  C   27.86820559331476     25.85101847606381     26.95733547839736
  C   21.08604951688893     22.52944320311057     22.27354889543704
  C   20.99785820074638     31.13367217010008     29.15585678216572
  C   30.32297004029714     26.88437036325024     25.59141404013748
  C   20.07213356882542     22.57543324055964     21.15947182460802
  C   20.87272316656117     32.63504818474077     29.14380740409060
  C   31.33655471713842     27.00245209618327     24.48360376612102
  C   19.74098423189227     21.40630593241837     20.47738544783041
  C   19.92087702557203     33.23465046410613     29.96715304371285
  C   32.69621571609695     26.95586045711817     24.78656866511245
  C   18.74700902084593     21.48786000553116     19.50510678065202
  C   18.50740604465058     23.83028681897473     20.02349930020840
  C   19.85620881044980     34.62488169000579     29.97322549955606
  C   21.68421708479302     34.65713253681754     28.39896441600258
  C   33.59478055199266     26.95938560146881     23.72246009301421
  C   31.71727042105046     27.00967762580759     22.21211550982450
  C   18.11503813803086     22.70552081328098     19.27826779363043
  C   17.85260959802917     25.14880830160384     19.87374309049552
  C   20.74707125907644     35.34650541378565     29.18782396927448
  C   22.67643764296198     35.37641336327434     27.56873292081404
  C   33.10598368812847     26.97366983258903     22.42066032791378
  C   31.11467999778449     26.94322993266207     20.86393799121926
  C   18.55997546910435     26.32260208211440     20.17452511658726
  C   16.51362161039611     25.25812914727416     19.47614335280839
  C   23.21734685904715     34.77248532379052     26.42397143998497
  C   23.10886395016793     36.66495135435697     27.91069156945890
  C   31.73866210364878     26.23081709249883     19.83210814193029
  C   29.86389021518477     27.52614301301696     20.61750346171062
  C   17.95158063670875     27.56477919327465     20.06723480828592
  C   15.89697360821506     26.50145966768879     19.39200977739456
  C   24.13613616233439     35.44764420409614     25.63176141484965
  C   24.04400361506204     37.33255394035298     27.12929001464450
  C   31.11250347898909     26.07304441727289     18.60196962314068
  C   29.24992413027546     27.39021240094579     19.38049925902984
  C   16.60639894381673     27.67393154567191     19.68349493208351
  C   24.56646119000320     36.73880860836658     25.97235982758403
  C   29.85431667912467     26.64088130743786     18.35956808705112
  C   15.97903569659062     29.00750353014248     19.54849913816793
  C   25.51286737356221     37.46849765033873     25.09875958662883
  C   29.17511895682822     26.46766684883249     17.05662501792444
  C   14.59398482789351     29.20436820530273     19.68013322941432
  C   26.35397564143815     38.48035991964214     25.59269232502931
  C   29.47540716419451     25.39671072067005     16.19667610969679
  C   14.06830820283663     30.47732620810508     19.48705576894175
  C   16.28440690516888     31.23859806022195     19.05670951620168
  C   27.17842433673628     39.16938471416136     24.71077302733347
  C   26.29246605687597     37.81901615888488     22.95871230364199
  C   28.83572190199451     25.31184688309115     14.96577355195549
  C   27.66440950147550     27.30648994145907     15.53314526926591
  C   14.92350890341602     31.52375003253631     19.14994433840139
  C   17.24677585550668     32.31385473014975     18.62127984565809
  C   27.14223725777618     38.84980470829070     23.35610480203704
  C   26.18754968258979     37.47396477215453     21.49502442986872
  C   27.91772529163704     26.29551846623010     14.60792128733005
  C   26.70132738737797     28.40798223851377     15.17580527146207
  C   19.67336606972716     32.53980376059247     18.18562679289883
  C   25.01844447265995     35.83438659103015     20.05158917340668
  C   25.65816792713410     30.38886680172740     16.21606339388135
  C   19.60379315075266     33.40477095510113     17.08905690261954
  C   20.91830073597849     32.21912599785627     18.75517061832540
  C   25.00439290553273     36.58087151477944     18.86888674829419
  C   24.56936980394504     34.50104043480621     20.05525626077638
  C   25.49192039718725     31.16454287490373     15.06348540004701
  C   25.05006859572332     30.77815815131396     17.42235742255399
  C   20.77957673764479     33.90193882071462     16.52822161467961
  C   22.08212939709947     32.71743972626425     18.18819373398212
  C   24.48813362063992     36.00991859326615     17.70580695959043
  C   24.08250842640267     33.93307377104495     18.88633701139995
  C   24.75157378769022     32.34444290158111     15.12387463562182
  C   24.29363777430869     31.94067586953352     17.46158241780028
  C   22.01210870189284     33.54706902661563     17.05780509887531
  C   23.52985968053213     32.50918054481370     18.67742793614467
  C   24.01471437884464     34.70635188377080     17.71407761311439
  C   24.16475678584623     32.73997196016666     16.31751531463427
  C   23.36222229764618     33.99883422872419     16.54596264536207
  C   23.66590514510063     31.58037307634488     19.86523621600896
  C   22.75192476034013     29.48372824375265     20.59908870191858
  C   22.75561910676934     28.08795986366992     20.10375006364798
  H   22.65060937883364     28.96663700249796     23.13886492934777
  H   22.55899057690937     26.03452609941853     23.14059295636856
  H   22.87776475897896     29.70288591373620     26.03898967341345
  H   26.66815354272557     27.76725981543381     24.39666891579659
  H   22.92508023764732     22.91821790421433     27.00790815070658
  H   24.10953539299645     24.80662245527487     28.31149136491896
  H   22.82435915814500     26.43902997911131     29.79734447317999
  H   26.64926050333183     24.79602792859543     28.38999760608325
  H   20.88361320689121     24.51211239683970     22.27253493118409
  H   21.79361061666119     22.19013028493889     24.90786550198481
  H   22.31133075049187     31.39220611321256     27.67235809253966
  H   21.84900284287437     28.71198659904844     30.09946333233134
  H   28.98149894140835     27.20283915324508     24.15088936606538
  H   28.81389811035929     25.52292280557474     27.38423431312527
  H   20.25320106197158     20.47446402851664     20.71955883920811
  H   19.26548791160283     32.61024684999598     30.57500283875366
  H   33.01658542734039     26.90773833452313     25.82778533904607
  H   18.46033199049589     20.60492197107584     18.92922708344750
  H   19.11729563584137     35.14517232787452     30.58704083217306
  H   34.67160628983341     26.93868758633241     23.90530703831276
  H   17.33401553147457     22.78931531096962     18.52110717940919
  H   20.70845497019855     36.43641963440236     29.17204160806394
  H   33.79055996622010     26.96657586546388     21.57109630195184
  H   19.60228497411860     26.24710790948325     20.49057944331033
  H   15.93285865552420     24.36148325681064     19.24946219425356
  H   22.89476875954931     33.76513768483532     26.15392599097230
  H   22.72450893531720     37.15422874381161     28.80782428014657
  H   32.70892859828416     25.75862131877263     20.00011444601773
  H   29.36771986279303     28.07943347264486     21.41665401365782
  H   18.51445059641618     28.47338254441087     20.28889783141224
  H   14.85371727644523     26.55528818034885     19.07384664705947
  H   24.53496352168970     34.97585762189995     24.73172531314096
  H   24.34773748327513     38.34149886705013     27.41572231093017
  H   31.62141203157107     25.50589686528648     17.82046098796251
  H   28.27281634150057     27.84316598830875     19.20588291770964
  H   13.94008101559985     28.37148168432272     19.94255275298448
  H   26.36959223786517     38.71483783293638     26.65790481009180
  H   30.19256324466655     24.63147044796207     16.49532472803164
  H   12.99472506111103     30.64981260277323     19.59238527992265
  H   27.84243185943773     39.95494074894557     25.07881776798313
  H   29.05497995843904     24.48322185156653     14.28853503766934
  H   14.56822400833017     32.53662284845258     18.95699949832364
  H   27.74492664680138     39.37079388217106     22.61145461710924
  H   27.39962138006082     26.29804936252097     13.64846291700929
  H   18.64586230872905     30.97708245873408     19.09585913009923
  H   25.08791425226570     35.93566047217008     22.12702845696546
  H   26.89931565226335     28.95423949913334     17.08739465419706
  H   18.63331472374553     33.67165060354260     16.67349248709898
  H   20.93493518511460     31.57663232754464     19.63608121780472
  H   25.37994064623687     37.60223361220996     18.87135895090011
  H   24.61455567412651     33.92903185985291     20.98030141241228
  H   25.94777666559298     30.84309075657258     14.12872683985564
  H   25.17827693664978     30.14240979556297     18.30111910113481
  H   20.72976178228786     34.56369174291714     15.65992960118059
  H   24.44168380464104     36.59928441675886     16.78664397931698
  H   24.63995297470426     32.96298667945850     14.22989978588264
  H   23.29022790679737     34.62895621966072     15.65182532992716
  H   22.41497929839132     28.04024971549455     19.06195559409116
  H   22.13883391288440     27.45836819531526     20.75672041570648
  H   23.80368106167007     27.73064926324636     20.14546764220266
  C   31.37758644237197     23.06975645348129     23.18711474829701
  O   25.81442762891502     27.16875352698079     20.74187051768146
  C   30.39733229071102     23.29802261128440     22.04706674905357
  C   29.12264558295699     24.00177936868113     22.49088577548356
  C   28.18569413377925     24.36411085804545     21.34690788395422
  C   27.07036890523677     25.32430994857987     21.76132046428666
  C   26.27933328987747     25.84632263417696     20.56132315406915
  C   26.15122310253689     24.76674653643624     22.85753434839602
  C   25.47251158578123     23.44336225999417     22.53838671907673
  H   30.92864956850283     22.45581396148666     23.98497883692249
  H   31.68116465629662     24.02698902184572     23.64279298475389
  H   32.29081057439856     22.55759253538080     22.84630877396674
  H   30.14223368547845     22.33492808531438     21.56956501172433
  H   30.88232492028170     23.90415031115299     21.26172122492755
  H   29.40066312071058     24.93049863203214     23.01937551959170
  H   28.59935999196386     23.37448053060305     23.23416258248587
  H   27.76311284929112     23.44982894984241     20.89257327310639
  H   28.77579397815603     24.85161979385290     20.55245592267510
  H   25.43921706268209     25.16297907806836     20.32759264899283
  H   26.92453045984175     25.86735793027209     19.66909939304958
  H   27.57301187887484     26.21710770513970     22.17903559026298
  H   25.38475338229644     25.52366593967567     23.08501706242386
  H   26.72809533915618     24.66367853296556     23.79046450060526
  H   24.79982289062954     23.14613936044377     23.35679482037821
  H   26.20195513579994     22.63036665648455     22.39731706698133
  H   24.86014670494369     23.50223828715730     21.62418443214891
  H   25.48101458745558     27.28162300485723     21.64713100551775
