# Supplementary material for: Enzyme-like Acyl Transfer Catalysis in a Bifunctional Organic Cage
Source: J Am Chem Soc. 2024 Jun 24;146(26):17887–97. doi: 10.1021/jacs.4c03560 (PMC11228979; doi:10.1021/jacs.4c03560)
Supplement: Supplementary file 2 — ja4c03560_si_002.zip [file ja4c03560_si_002.zip › computational_SI/DFT_structures/cage_1_catalysis_Table_S9_S12/6.xyz]

27
Coordinates from ORCA-job hol
  C   -4.11662554902217      0.34695677127790      0.30171260183436
  C   -2.90123647207087     -0.30378501793720     -0.33967783972574
  C   -1.57781520908850      0.21208483000197      0.20997913809707
  C   -0.36221729820224     -0.45520589629162     -0.41716922227298
  C   0.98827300245691      0.03440689517700      0.10713230605835
  C   2.09104036376384     -0.95921369070302     -0.25615114926602
  C   1.33084411941297      1.44304641100479     -0.38591429230902
  C   2.46272460538230      2.13198400727445      0.36333121272890
  O   1.87608577339631     -2.25301093572647      0.25482203748280
  H   -5.05702369621432     -0.04400440703177     -0.11651656484164
  H   -4.11180176091835      1.43844967812373      0.14787275217974
  H   -4.13632436469097      0.16953475664151      1.38942324292787
  H   -2.92579535858604     -0.14132097117849     -1.43206145123223
  H   -2.94720080273350     -1.39867136254719     -0.20034913919171
  H   -1.55216071902837      0.05496286919334      1.30411507974778
  H   -1.53286223064921      1.30616768958467      0.06432278750050
  H   -0.38844538825686     -0.32084518867821     -1.51501475904559
  H   -0.42063276153791     -1.54218828724168     -0.24155137580820
  H   3.07362590349040     -0.56711220889821      0.06734233246841
  H   2.13505679717132     -1.06171256119378     -1.35415270153901
  H   0.93224827577983      0.06426313216321      1.21471133153353
  H   0.42835416474431      2.07162520591033     -0.31502296215395
  H   1.56968043855913      1.38881610441280     -1.46399368378025
  H   2.63997808307556      3.14483748356476     -0.02973169090170
  H   3.41247743337995      1.58117067947803      0.28519716417995
  H   2.22500006987630      2.22878109666567      1.43519253272113
  H   1.84877083091017     -2.18694709824652      1.21704205440764
