# Supplementary material for: Enzyme-like Acyl Transfer Catalysis in a Bifunctional Organic Cage
Source: J Am Chem Soc. 2024 Jun 24;146(26):17887–97. doi: 10.1021/jacs.4c03560 (PMC11228979; doi:10.1021/jacs.4c03560)
Supplement: Supplementary file 2 — ja4c03560_si_002.zip [file ja4c03560_si_002.zip › computational_SI/DFT_structures/cage_1_catalysis_Table_S9_S12/ester.xyz]

32
Generated by autodE on: 2022-11-24. E = -542.672086 Ha
O     2.56054  -0.70433   1.66596
C     2.99395  -0.26437   0.62775
C     4.31335   0.42614   0.46599
O     2.33284  -0.32783  -0.53189
C     1.03083  -0.91588  -0.51942
C    -0.05164   0.07303  -0.10472
C    -0.03710   1.34588  -0.95994
C    -0.43457   1.16176  -2.41759
C    -1.39723  -0.65464  -0.08446
C    -2.57135   0.18899   0.39084
C    -3.86989  -0.59880   0.50384
C    -5.04837   0.24545   0.96289
H     4.84378   0.04193  -0.41601
H     4.13677   1.50096   0.30496
H     4.91783   0.29049   1.36985
H     0.87033  -1.27466  -1.54605
H     1.03317  -1.78122   0.15959
H     0.17629   0.37399   0.93325
H    -0.70166   2.09018  -0.49155
H     0.97536   1.77918  -0.90847
H    -1.47058   0.80206  -2.51955
H     0.21841   0.44141  -2.93552
H    -0.36465   2.11509  -2.96334
H    -1.61978  -1.05377  -1.09073
H    -1.30494  -1.53839   0.57152
H    -2.32741   0.63614   1.37204
H    -2.72760   1.03821  -0.29694
H    -4.09952  -1.05604  -0.47521
H    -3.72185  -1.44289   1.20080
H    -5.97216  -0.34899   1.03524
H    -4.85828   0.68863   1.95407
H    -5.23930   1.07540   0.26311
