# Supplementary material for: Enzyme-like Acyl Transfer Catalysis in a Bifunctional Organic Cage
Source: J Am Chem Soc. 2024 Jun 24;146(26):17887–97. doi: 10.1021/jacs.4c03560 (PMC11228979; doi:10.1021/jacs.4c03560)
Supplement: Supplementary file 2 — ja4c03560_si_002.zip [file ja4c03560_si_002.zip › computational_SI/DFT_structures/cage_1_conformers_Table_S6/C10.xyz]

176
Coordinates from ORCA-job C10
  C   6.70037974751543     -1.69227916095604      1.94773521203042
  C   7.95472303462024     -1.94590920762403      1.38261424029519
  C   8.19194590347535     -1.60549036258567      0.05195883557029
  C   7.19642372038949     -1.00770884056591     -0.70474471082221
  C   5.94345794439422     -0.71801713800228     -0.13495306374300
  C   5.69349201076090     -1.06768382423816      1.18703966452697
  C   7.31482079072275     -0.63379204713373     -2.16717763025324
  C   6.17560301879883     -1.35326259206164     -2.84985410740652
  C   4.91412690735160     -1.05691424701659     -2.31456890958093
  C   4.98959871126807     -0.04786431769488     -1.14729409979957
  C   6.30447430138335     -2.28551627096898     -3.86945865841030
  C   5.17979907238369     -2.95628063518908     -4.34113332244680
  C   3.92402289281289     -2.70206681873399     -3.77972965042271
  C   3.78701909175144     -1.73386196577643     -2.77153649363515
  C   7.00492514871051      0.83945739344191     -2.23306172690977
  C   7.83931125701484      1.82353058679911     -2.73905097934010
  C   7.45755068931585      3.16235070577535     -2.69275922667211
  C   6.22643565753233      3.51623576585517     -2.12415477681953
  C   5.37331902059738      2.51341466678214     -1.61977123817564
  C   5.76208365388120      1.18098057505170     -1.68170705247679
  N   5.80846590832126      4.84718925437255     -2.02803304611259
  N   6.39751665784083     -2.07079570319411      3.26280676461191
  N   2.80317029760908     -3.43584738616250     -4.21211609688264
  C   -7.48293409308777     -0.43141713449776     -2.24053786687670
  C   -8.79581500213428     -0.26437717387871     -1.78834432501935
  C   -9.02494410981246      0.00163341984513     -0.43591113806376
  C   -7.96343341105993      0.11388153728404      0.45041587840331
  C   -6.64183786118199     -0.03198062223561     -0.01032848195101
  C   -6.40473364204626     -0.31558143818948     -1.34539017909741
  C   -8.06717671482941      0.43338146234523      1.93030599204185
  C   -7.25750976702924      1.70185675454729      2.10906349143974
  C   -5.93371779675212      1.58760652170028      1.66460906208229
  C   -5.60380505394051      0.19320902356237      1.09909772725038
  C   -7.71024695877169      2.91408782940850      2.61508184953105
  C   -6.84536085491479      4.00563511662083      2.67978141233853
  C   -5.52326894633481      3.89134522921608      2.23062198850652
  C   -5.06641837669478      2.66860238639037      1.71070699262765
  C   -7.30350987067055     -0.65736351390548      2.65281172539689
  C   -7.77637002863478     -1.48434103531113      3.66534838727947
  C   -6.93199322014651     -2.43465393367861      4.23996952938676
  C   -5.60985827795808     -2.57107658925307      3.79689227267975
  C   -5.13831301324987     -1.75330772907168      2.75676129855362
  C   -5.98114367730056     -0.79667199320781      2.21339485620371
  N   -4.78368901309081     -3.49886215793656      4.44528781297013
  N   -7.16255688427308     -0.72094688393361     -3.56767603297317
  N   -4.69739912418938      5.01840047589229      2.32507625115765
  C   6.62986352803297     -2.77190470308695      5.54660491386543
  N   5.34191589984633     -3.10502649041032      5.51762892581369
  C   4.76942107098033     -3.60427401409416      6.61868184031684
  C   5.49513330667105     -3.73654277463997      7.81519481201985
  C   6.83570214713134     -3.37310388406729      7.84445871271651
  C   7.43009613072276     -2.89159310549220      6.68285571030697
  C   3.35004975384286     -4.01699474162940      6.52619023384233
  C   2.52649939165434     -3.50470750806826      5.51302983361608
  C   1.19634495130026     -3.88657856546879      5.41700225530316
  C   0.64144135332145     -4.80825562456893      6.31934495782839
  C   1.46624362750144     -5.32891538665559      7.32548564513049
  C   2.79600624404707     -4.93744902529569      7.42804952746437
  C   -0.78580746652861     -5.18691901725067      6.18221088851684
  N   -1.51355267513355     -4.43952738946534      5.35176830602536
  C   -2.80454610697103     -4.69542125907560      5.17685944495809
  C   -3.46078589975966     -5.74615835651731      5.82352599237724
  C   -2.70772913897136     -6.54898586536773      6.67907977463609
  C   -1.35950732529706     -6.27214205839615      6.86756527673862
  C   7.27290663185214     -2.27992346103900      4.27542159800370
  C   -3.47204712720177     -3.76781020732380      4.18858687868053
  C   5.71168486865722      7.23935182468854     -2.17812084110293
  N   4.58686335360695      7.17839550741371     -1.47016568007829
  C   3.94456539197227      8.31055012345331     -1.16234547053934
  C   4.42964154213434      9.55769086432840     -1.59303857914634
  C   5.60307121017406      9.61577132466787     -2.33385455780104
  C   6.27069934344652      8.43321574362754     -2.63400419908841
  C   2.70236553860393      8.20110732920075     -0.36464888646721
  C   2.19458613787238      9.29454251444888      0.35209347325304
  C   1.02373591331806      9.18334378194650      1.09154834401280
  C   0.31549609417078      7.97493345247028      1.13593488013293
  C   0.82509861739905      6.87956152272807      0.42076216596240
  C   1.99958664902700      6.98826700914913     -0.30959972472180
  C   -0.93925955125847      7.81699347166091      1.90948974503973
  N   -1.61654551813953      6.68635451500651      1.71030335308829
  C   -2.74304143483335      6.45340554898023      2.37301369491505
  C   -3.26686644174391      7.35497395072444      3.30447557055533
  C   -2.56959008143164      8.54133406088652      3.52424340395898
  C   -1.39637752047756      8.78337877615699      2.82254603062014
  C   6.43388404845200      5.95578172753849     -2.49522653754499
  C   -3.36069485784204      5.10553757448648      2.07470124026116
  C   1.55355226034360     -5.35272046328505     -4.99690734260364
  N   0.51803836854303     -4.54851414336760     -5.24048136880642
  C   -0.57956675537691     -5.07359464595591     -5.79543853095798
  C   -0.67551881827977     -6.44613918027139     -6.08546046098833
  C   0.39681657547013     -7.28077204414566     -5.80197385913061
  C   1.54588347134182     -6.72427035330274     -5.25328916807989
  C   -1.72704848134170     -4.18857245901908     -6.10227674362066
  C   -2.49033122459002     -4.41583076103638     -7.25555329582226
  C   -3.61992181245762     -3.65415225677580     -7.52367723438702
  C   -4.03573131573116     -2.65510418510292     -6.63359482430857
  C   -3.25729959740352     -2.40921148418388     -5.49229054413290
  C   -2.10870411115906     -3.15198491080746     -5.23924385652189
  C   -5.30485260637609     -1.92718075862025     -6.86390410405152
  N   -5.97462044038228     -1.51114055311269     -5.78656640134200
  C   -7.16686768347739     -0.93681231404987     -5.93448854152415
  C   -7.76045055815650     -0.71277113800237     -7.17508018298543
  C   -7.05075284764418     -1.10020007025001     -8.30878343428409
  C   -5.81454699309612     -1.71717306217423     -8.15710984175933
  C   2.83673954781345     -4.76721805742084     -4.46971595460973
  C   -7.90789433399014     -0.54164741865737     -4.68166868289137
  O   -2.83685112552288     -3.29795870446641      3.26220713004433
  O   -9.05083306220493     -0.11184337704074     -4.72189760876445
  O   -2.67534318211408      4.19329542923469      1.64917127389505
  O   8.48145728383135     -2.10978889125048      4.21455182424614
  O   7.48588951951035      5.97712162334784     -3.11744322917859
  O   3.82107119762419     -5.47467840136718     -4.32151910380558
  C   3.62014155966674      0.35088148020784     -0.62829241976020
  C   -4.14141555255853      0.06276260165938      0.70136392494922
  O   -3.71763466929506     -0.23766064719901     -0.38611462728087
  O   3.23144343984124      0.26936049875992      0.50914455645956
  H   8.73332623056780     -2.41150763497026      1.98263643499641
  H   9.16367653140677     -1.82211089392908     -0.39890326893326
  H   4.72540611311658     -0.85759920195510      1.63927482748834
  H   8.29382404826012     -0.88480837825103     -2.59192884842285
  H   7.28889905718090     -2.50323951618543     -4.29101268791209
  H   5.27715169202135     -3.69965731700301     -5.13077531499094
  H   2.79809517048960     -1.54438416011275     -2.35044523524982
  H   8.80621743925983      1.55079731258223     -3.16943227876417
  H   8.10420861428854      3.94169219616485     -3.08688516423869
  H   4.41171654049413      2.80587661267914     -1.19221944653937
  H   4.93892680665670      5.04562936974954     -1.53454647789965
  H   5.42177340804800     -2.22509209267105      3.51018695040152
  H   1.89530600787266     -2.98513234279621     -4.29917039719695
  H   -9.62261044796633     -0.33899916766132     -2.49220786416060
  H   -10.04968482252079      0.12590506136972     -0.07629328460299
  H   -5.38588772023509     -0.43445228801942     -1.71004523899462
  H   -9.10352095840202      0.53390102454804      2.27412708138786
  H   -8.74198703923825      3.01455128980342      2.96098538894095
  H   -7.19713288406350      4.95814805917500      3.08533959283752
  H   -4.03691875356216      2.59672388852593      1.37489817342999
  H   -8.80580901531077     -1.38809062923033      4.01927988545203
  H   -7.29866854038279     -3.07227059235002      5.04884700916798
  H   -4.11079711103673     -1.86965350349161      2.42802211498073
  H   -5.18114962205168     -3.92377139929032      5.27510227152221
  H   -6.22372107877323     -1.06771393095687     -3.76443622714380
  H   -5.16483960671900      5.86987194549862      2.61271282079436
  H   5.00928345132897     -4.10759345705398      8.71805292485464
  H   7.41182427260255     -3.46655333663904      8.76793675340540
  H   8.48136604443462     -2.60742813685989      6.63074826830533
  H   2.94570986698723     -2.79235079243045      4.80047302515664
  H   0.55395395553253     -3.47591968281228      4.63651520341657
  H   1.07545720850437     -6.04420427523796      8.05157022300837
  H   3.41142295697484     -5.37609066676336      8.21563165177634
  H   -4.51722764533837     -5.95926084271999      5.64641417299535
  H   -3.17121424382222     -7.39618975516206      7.18978494246377
  H   -0.76031703948822     -6.90320745930631      7.52461425562876
  H   3.88215575538343     10.47239907688313     -1.36465355277627
  H   5.99010075634389     10.57744897278746     -2.67845588936367
  H   7.19724017189463      8.40713621770056     -3.20765434146449
  H   2.72523432047042     10.24824806827204      0.35359031836383
  H   0.66349368850474     10.06008517907082      1.63238174190545
  H   0.27179716104715      5.93969580585773      0.45313320142162
  H   2.38525316681113      6.12877511810714     -0.86067219237886
  H   -4.17193896231082      7.13663358772108      3.87450196480547
  H   -2.93471551978272      9.26858042195912      4.25291294699283
  H   -0.83534311975671      9.70131369764748      2.99932860199746
  H   -1.59621003397494     -6.84990131523107     -6.50892135023371
  H   0.33664180594860     -8.35190757486393     -6.00802839028197
  H   2.43460464437157     -7.31202639082660     -5.02341524892119
  H   -2.19729052697248     -5.20062458955591     -7.95636442753359
  H   -4.20651098773820     -3.87225722569940     -8.41846557375494
  H   -3.57069342130621     -1.63056565314248     -4.79398532320176
  H   -1.51313618173067     -2.95638776660449     -4.34464745898986
  H   -8.74385086319567     -0.24436831125455     -7.22598528091754
  H   -7.45974019704829     -0.92657861201988     -9.30682566317077
  H   -5.24102017387789     -2.02484461348534     -9.03258356356504
  O   2.86252201260819      0.84403274132619     -1.60571596877287
  O   -3.33892286346538      0.31808605132060      1.73025261431639
  H   2.00498224840534      1.09448252954896     -1.22113550100795
  H   -2.41985116107128      0.21148275836236      1.43084736671015
