# Supplementary material for: Enzyme-like Acyl Transfer Catalysis in a Bifunctional Organic Cage
Source: J Am Chem Soc. 2024 Jun 24;146(26):17887–97. doi: 10.1021/jacs.4c03560 (PMC11228979; doi:10.1021/jacs.4c03560)
Supplement: Supplementary file 2 — ja4c03560_si_002.zip [file ja4c03560_si_002.zip › computational_SI/DFT_structures/cage_1_conformers_Table_S6/C11.xyz]

176
Coordinates from ORCA-job C11
  C   -6.04604696089221      1.00329292551684     -3.16442211927017
  C   -7.44440651391797      1.01874958341773     -3.16777735131841
  C   -8.14202352982000      0.63174166958376     -2.02223990570816
  C   -7.45452646669912      0.21643148821359     -0.89036276113248
  C   -6.05161920864658      0.16662053438176     -0.89781618413307
  C   -5.34848303510999      0.57719656843181     -2.02033874820910
  C   -8.06860482655537     -0.19780596025966      0.43130977692055
  C   -7.55977233911268     -1.59738588145401      0.69553753460935
  C   -6.16215915048406     -1.68745158707120      0.70491279853317
  C   -5.46222319511113     -0.34034878057967      0.43410648220328
  C   -8.32419288384458     -2.73967324210358      0.89849896002740
  C   -7.69650596709606     -3.96821046897048      1.10563748828672
  C   -6.29985540940957     -4.05598565009411      1.12229654173450
  C   -5.52603198884947     -2.89657546271066      0.93933436405374
  C   -7.41934405129724      0.69639411260036      1.46958748795044
  C   -8.08462404391962      1.56050559846045      2.32646858210670
  C   -7.37062878766351      2.36737212987036      3.21466730242264
  C   -5.97340444915705      2.29340353097552      3.24202878638875
  C   -5.29581754443608      1.41457927616221      2.37828560656878
  C   -6.01450721404329      0.62603440759514      1.49233297891700
  N   -5.19035394256922      3.06484631850953      4.10603734305090
  N   -5.29332411015561      1.39312791710926     -4.27832774941295
  N   -5.71251890438247     -5.32509000893841      1.24816235679411
  C   6.63115781508278     -3.08960845286136     -1.87840375471472
  C   8.01463082927793     -2.87567370657119     -1.84303062834328
  C   8.52886615068203     -1.63611495110641     -1.46187189107917
  C   7.66513128703873     -0.60378972113967     -1.11646142159787
  C   6.28137165094383     -0.81131505181396     -1.17626041789035
  C   5.75659225170986     -2.03729243140677     -1.55599897874739
  C   8.04704022918832      0.75746682574440     -0.57515871650369
  C   7.37065140593458      0.83265380898808      0.78211772961252
  C   5.97542861785283      0.65453933273724      0.74219652477931
  C   5.46542358284646      0.40026561323801     -0.68898587426698
  C   8.01462655560125      1.03815539625520      1.99277795857480
  C   7.28456509281643      1.06790224887551      3.18113075396385
  C   5.89772361996078      0.89219339113643      3.14655181799573
  C   5.24002100097692      0.69166705710167      1.92015908319693
  C   7.34696502183442      1.79701513349719     -1.42361967659366
  C   7.92969096783571      2.89787081997865     -2.03748829890013
  C   7.14229384491971      3.82454464525056     -2.72566351120215
  C   5.75789886705304      3.63495447907491     -2.79862798957151
  C   5.16856259408641      2.51494514439675     -2.18683658743015
  C   5.95928610697112      1.60888280744464     -1.50080339131241
  N   4.89727901212903      4.52321193122514     -3.44488075492947
  N   6.16325360443684     -4.37911702405749     -2.17714239401433
  N   5.12719582688866      0.90600019081620      4.31913494645468
  C   -4.50328102129545      1.60608623162993     -6.51891200302013
  N   -3.49006169464016      2.31479066089320     -6.02353448954079
  C   -2.46125426371376      2.62193659358216     -6.81751792979970
  C   -2.40969573339561      2.18459708442787     -8.15102995015406
  C   -3.47368726908509      1.45175114576120     -8.66469379454307
  C   -4.55767049264375      1.16395508462176     -7.83989468451787
  C   -1.40040190356475      3.49225709974904     -6.26154342266788
  C   -0.04817526240540      3.28250027491422     -6.56394849669909
  C   0.92550944292057      4.14537294975404     -6.07532648115749
  C   0.56930474050516      5.26500634763796     -5.31112675513572
  C   -0.78172235068220      5.46911275814023     -5.00006207774183
  C   -1.75114119739715      4.57988975691806     -5.45047054684319
  C   1.62052350836029      6.21069647818663     -4.87314141938244
  N   2.79162549040039      5.68919637389249     -4.50369042207771
  C   3.79193786586274      6.49736102964781     -4.15809198838190
  C   3.69092998650316      7.88699777475166     -4.17279234210358
  C   2.46549155377203      8.44160248883195     -4.53551209723792
  C   1.41455144405753      7.59999466660786     -4.88409120111469
  C   -5.62683790460531      1.24154255686366     -5.58374082873409
  C   5.06503745333370      5.84777864415515     -3.67591765766834
  C   -4.41858450165688      4.78792549128075      5.57404089721017
  N   -3.27891193904841      4.10345509248410      5.67595365649252
  C   -2.30181421375372      4.58534659466582      6.44964966415228
  C   -2.43353187875282      5.82194310772458      7.10617264133056
  C   -3.61447487294419      6.54115170705278      6.97680634304754
  C   -4.64412132798283      6.00891325801535      6.20779727231542
  C   -1.07802970908027      3.77007199641890      6.63227917130755
  C   -0.55302179241628      2.97311125907413      5.60419252672469
  C   0.59960459885362      2.21855043086928      5.80745370071329
  C   1.23654153800179      2.20779608530795      7.05686485846218
  C   0.70503044888988      2.99950427951449      8.08438477611660
  C   -0.42581761452443      3.77542554782519      7.87265703298332
  C   2.44483026457016      1.39086604685621      7.32026208457379
  N   3.34559914941998      1.23834517642099      6.34370241216772
  C   4.47368628330560      0.57948573119881      6.61039943386626
  C   4.75747071752096      0.00155434999338      7.84770103661205
  C   3.80168143517839      0.10975444335936      8.85150499075599
  C   2.63592112419705      0.81697352089343      8.58972521280500
  C   -5.53974766583929      4.19765484491322      4.75806498993535
  C   5.52935371931668      0.47883003664385      5.54012138130006
  C   -3.98511312903119     -7.03758514203551      1.25139269092128
  N   -2.77679666328749     -7.13967035838457      0.71783449607266
  C   -2.24271854278920     -8.33081606172400      0.44764596477441
  C   -2.94306683911027     -9.51127302558335      0.74590541833717
  C   -4.20575316428800     -9.41218217479283      1.32181700566410
  C   -4.75619896026199     -8.15598398350168      1.57937759450540
  C   -0.89409936640503     -8.28990642574289     -0.17101780394583
  C   -0.32828191481390     -7.03092116442809     -0.42631532317491
  C   0.92726450103070     -6.91379608293157     -0.99087935786299
  C   1.67899145962144     -8.05001209543197     -1.32816103939977
  C   1.11662225597819     -9.31080716922969     -1.08198853435553
  C   -0.15056414791821     -9.42888156307443     -0.51211345505122
  C   3.02781927396973     -7.83837997603995     -1.90990978538990
  N   3.42872272508322     -6.56803681737346     -1.95781078601966
  C   4.62118459121820     -6.24522045990856     -2.43656953060366
  C   5.51309555752326     -7.20150162969091     -2.92974503864982
  C   5.10335260764452     -8.53510199267511     -2.90583323729723
  C   3.85493381737348     -8.86745584216577     -2.38970937264877
  C   -4.39543472542037     -5.59724170800900      1.46310819723470
  C   4.87203801425248     -4.75354297797160     -2.39727890553359
  O   6.08660484752814      6.48814143150271     -3.48638913571014
  O   3.94117295536716     -3.97638204138782     -2.50630944903487
  O   6.64015370489959      0.04239236555126      5.80170809615462
  O   -6.69313710201390      0.81805360180143     -6.00032174268156
  O   -6.63972320902809      4.72935686153776      4.72438971301923
  O   -3.55981824170366     -4.75813297443375      1.74528603702814
  C   -3.95280486499133     -0.51758821352424      0.39627129120467
  C   3.97142076797186      0.17923411294857     -0.85370354898554
  O   3.14249961808832      0.18958773814724      0.02040714781231
  O   -3.15864973248344     -0.06611453933139      1.18166002514878
  H   -7.97772143771016      1.33277670841173     -4.06321098587546
  H   -9.23443613007130      0.66371624625426     -2.01611978150158
  H   -4.25840561672133      0.54662605411811     -2.05073119061482
  H   -9.16289504720809     -0.12966693613925      0.43383739157219
  H   -9.41524963890262     -2.67941090618737      0.88822381382749
  H   -8.29460099543599     -4.87235417731544      1.24643670761745
  H   -4.44357825560695     -2.98031748436801      0.96172684372409
  H   -9.17603416039930      1.61618659397839      2.30390797693272
  H   -7.88654887869696      3.05840329568953      3.87755642993065
  H   -4.20850066861200      1.36417610096974      2.40266730351608
  H   -4.21664697053963      2.79465874336769      4.23864203185174
  H   -4.34114170364671      1.72111048427914     -4.12713951548649
  H   -6.31877785721197     -6.10855766178139      1.03299706981386
  H   8.69363667039197     -3.69336863685646     -2.09866998998505
  H   9.61037839329087     -1.48537189292433     -1.41912671194081
  H   4.68603482433327     -2.20942358993907     -1.61004126519301
  H   9.13135032849702      0.90918761277951     -0.51767950796222
  H   9.09851076903778      1.17629667602779      2.01765817864988
  H   7.78797638221690      1.21640179862178      4.13428339556365
  H   4.16116847572486      0.54655611361354      1.90110494446315
  H   9.01024368919266      3.04960970965538     -1.97358920920361
  H   7.58964931500554      4.70033189454853     -3.19220259480077
  H   4.08649547346493      2.38924109179072     -2.25339852120093
  H   3.95000331723969      4.20351459565430     -3.64742598967212
  H   6.85250184602241     -5.11915573608660     -2.10536051461181
  H   4.14910500361867      1.18147215579021      4.26095179320007
  H   -1.55867064980131      2.44915181746344     -8.78103288682249
  H   -3.46144811111730      1.11627973525551     -9.70436896519096
  H   -5.42631955076776      0.60211751267151     -8.18488522178753
  H   0.24704004525544      2.42803666201190     -7.17781960664257
  H   1.97937169894812      3.97157305285161     -6.30220907139698
  H   -1.07693978049987      6.32295406139948     -4.38535988032024
  H   -2.80193038396858      4.73543080939758     -5.19691419187487
  H   4.55123092393192      8.49494515701926     -3.89036006563834
  H   2.33090586109705      9.52566382750529     -4.55222438192596
  H   0.45050291960067      8.00908026947853     -5.19138654939699
  H   -1.60769009613858      6.21667831152709      7.69960940549483
  H   -3.73110491849509      7.50626324323465      7.47517966105865
  H   -5.60569787019349      6.50735072322498      6.08252270235057
  H   -1.05374901678640      2.95722922310439      4.63359317269292
  H   1.00751874251063      1.61206668129426      4.99574644472506
  H   1.19224746205424      3.02570145279482      9.06129705992856
  H   -0.82068372109410      4.37553897532506      8.69514981451911
  H   5.70699671710517     -0.51479055087538      7.98990578638390
  H   3.96377055951280     -0.34839546791955      9.82987970062483
  H   1.86574786913168      0.91631117671959      9.35586518500171
  H   -2.51210299588440    -10.49148045006317      0.53738786869332
  H   -4.76396910679729    -10.31699774253117      1.57337928703073
  H   -5.74147142382664     -8.06102117440907      2.04143104332655
  H   -0.90396094651216     -6.14393260791851     -0.16179282881636
  H   1.36304851487340     -5.93288953126957     -1.18212482747953
  H   1.66715760779587    -10.22216937403915     -1.32434366810413
  H   -0.55096614411356    -10.42870907561928     -0.33170477798867
  H   6.48466446748817     -6.92343509413354     -3.34391451199799
  H   5.75909940783242     -9.31708559193829     -3.29566265353750
  H   3.53022162355667     -9.90880349282452     -2.37049315566347
  O   -3.58179083591707     -1.28744245855591     -0.62388741384483
  O   3.65718287384153     -0.03518566771714     -2.12903619165921
  H   -2.61695335905659     -1.40120526349291     -0.57685784237134
  H   2.69794082671996     -0.18737120197078     -2.17990376673272
