# Supplementary material for: Enzyme-like Acyl Transfer Catalysis in a Bifunctional Organic Cage
Source: J Am Chem Soc. 2024 Jun 24;146(26):17887–97. doi: 10.1021/jacs.4c03560 (PMC11228979; doi:10.1021/jacs.4c03560)
Supplement: Supplementary file 2 — ja4c03560_si_002.zip [file ja4c03560_si_002.zip › computational_SI/DFT_structures/cage_1_conformers_Table_S6/C12.xyz]

176
Coordinates from ORCA-job C12
  C   6.12035132797253     -2.20291747377343      2.57006912810819
  C   7.44526666515655     -2.56940445864411      2.31255155824826
  C   7.99123204620576     -2.33276172868865      1.05012503152735
  C   7.22645657149349     -1.74508713995917      0.05384749447999
  C   5.89325013404747     -1.37497986001260      0.30992158409226
  C   5.34607596123823     -1.59384437130359      1.56606632954091
  C   7.67665391837424     -1.49065155206352     -1.37265846516795
  C   6.69379365593282     -2.27370300723791     -2.22005130091933
  C   5.35641818105445     -1.92556709445129     -1.99038570373200
  C   5.19376656540666     -0.81144524540650     -0.94031286194866
  C   6.98989916831485     -3.30971699366937     -3.09746674150066
  C   5.95688487795260     -4.00626143061275     -3.72410883215680
  C   4.61963928970578     -3.67262567862190     -3.47297008364162
  C   4.31875168860575     -2.60943307648139     -2.60498212905002
  C   7.41615020087413     -0.02274736849282     -1.62892551894101
  C   8.35152561817946      0.93549128577359     -1.99826483071759
  C   7.96852594337822      2.26693773637494     -2.18113498707404
  C   6.62988571388541      2.62867387968288     -1.99887553346341
  C   5.68661120992753      1.66339075219490     -1.60754127393423
  C   6.07998285363733      0.34933837272540     -1.42047961977406
  N   6.15168999979024      3.92427687749116     -2.19758826925485
  N   5.51106413948847     -2.42184612956598      3.81022725732457
  N   3.62099750487580     -4.44871831160260     -4.07658667777659
  C   -7.00580199055966     -2.26232275766088      0.31197417325425
  C   -8.27126011291208     -1.72449996126174      0.57771999901940
  C   -8.40133203319035     -0.36076453233242      0.83770213311778
  C   -7.28497678592987      0.46252865964273      0.84439923297255
  C   -6.01256082960826     -0.07528494773155      0.60298874934161
  C   -5.86998662081707     -1.43007164734312      0.33695682484041
  C   -7.27563175279510      1.94994256387648      1.10377906415898
  C   -6.58182765270738      2.58181069695323     -0.08234370550161
  C   -5.28545253364886      2.09164041802862     -0.30162944557978
  C   -4.88867954128075      0.98104477903197      0.69517543191288
  C   -7.10197835459723      3.57403849038152     -0.90130171176438
  C   -6.33061763967333      4.10764289556855     -1.93361308827603
  C   -5.02474792636793      3.64872250485764     -2.13051278673387
  C   -4.50118501373850      2.63394213738113     -1.31004417154786
  C   -6.33816945208265      2.16150828944204      2.27332862425852
  C   -6.65484457168772      2.83186225545974      3.44464689058894
  C   -5.69652856423764      2.99655284128261      4.44389230208249
  C   -4.41160043748309      2.47346795376052      4.26128178796103
  C   -4.08948173950271      1.78489114123452      3.07686366981620
  C   -5.04793300300411      1.63510162771062      2.08185410416777
  N   -3.41287827622113      2.60415109111326      5.23435394591011
  N   -6.81873917556017     -3.60872178433473     -0.01219386010368
  N   -4.20530441912213      4.17649424252647     -3.13705573508459
  C   4.92009477598609     -3.36481881582918      5.92756431255824
  N   4.01199784414029     -2.39522513686447      6.03245612816056
  C   3.23508113545417     -2.34858984774737      7.11861663666378
  C   3.31859346529899     -3.33448709716554      8.11752075401223
  C   4.25284110306030     -4.35472232808364      7.99200124801350
  C   5.09026102775879     -4.36740778014771      6.88124991065956
  C   2.30331077921391     -1.20611026643506      7.25918657649697
  C   1.71646146874745     -0.59384230009641      6.14197998670557
  C   0.85804888334200      0.49041897299775      6.29491384028960
  C   0.59189741578080      1.01827807520956      7.56682350201050
  C   1.18090254796003      0.40597450005245      8.68137431544175
  C   2.01377743739145     -0.69417305821862      8.53121594348613
  C   -0.28300474707861      2.19923382935781      7.74977981678041
  N   -1.31769648936563      2.36149614913199      6.91926151143936
  C   -2.13933816719232      3.39389708680707      7.10913553870425
  C   -1.96683300637802      4.34247016770313      8.11694137988363
  C   -0.87214599111554      4.20094588275568      8.96295924325258
  C   -0.02323012954219      3.11684365058988      8.78317156803450
  C   5.83299269827985     -3.36221818551970      4.72911648439978
  C   -3.34557158144747      3.53375577759404      6.21681915096973
  C   5.85297956213681      6.27042667661692     -2.22517051558619
  N   4.64502406291528      5.99764591658498     -2.71361939381175
  C   3.73566475854235      6.96772121275076     -2.81498434032192
  C   4.01750677768271      8.27413111174088     -2.38564435791955
  C   5.28461997834804      8.55991129414510     -1.88615688718933
  C   6.23664522714944      7.54453050101581     -1.81269568381161
  C   2.44671165880041      6.60135751784798     -3.44543120311894
  C   2.45717170897233      5.76946927776704     -4.57327321105082
  C   1.27303708198960      5.43818849532524     -5.21971088858650
  C   0.04328250163405      5.89103372726439     -4.72440904378455
  C   0.02857856494311      6.68655596422798     -3.57098468881360
  C   1.21803842488859      7.05953647070398     -2.95289620013009
  C   -1.22543194220979      5.56644573669074     -5.41528704259571
  N   -2.27469376208110      5.23617289741266     -4.65856216730407
  C   -3.44766426083507      5.00164979843574     -5.24472926255906
  C   -3.65000944601407      5.09009042898720     -6.62132817517607
  C   -2.55385680714483      5.40617686816555     -7.41905853666138
  C   -1.32481668193520      5.64349577687329     -6.81384606221518
  C   6.80310307324310      5.10640873759674     -2.08510906321537
  C   -4.60000385721526      4.59292177996772     -4.36558185002652
  C   1.45828756109668     -5.38141282852017     -4.64375567821438
  N   0.29164864662253     -5.59732450806364     -4.04775956290551
  C   -0.53777152267350     -6.53099668232247     -4.51518602434985
  C   -0.20975249535748     -7.28739055751242     -5.65341397151285
  C   1.00298874813500     -7.05287943916510     -6.28861893347763
  C   1.86796453463964     -6.08541417320131     -5.77961054017542
  C   -1.81309098086974     -6.70019827572948     -3.77940993451515
  C   -2.64474869637774     -7.81329549917641     -3.96093216279035
  C   -3.83415519280773     -7.93563260974279     -3.25191815197071
  C   -4.23747974136782     -6.94620545523097     -2.34338526174997
  C   -3.40370517764391     -5.83189688604212     -2.16431652537392
  C   -2.21107138989521     -5.71529683478239     -2.86198176674793
  C   -5.51551532926014     -7.04256060228840     -1.60106683221787
  N   -5.99594551351633     -5.91660587931501     -1.06378835231562
  C   -7.16293789694982     -5.93715909706396     -0.42615246670337
  C   -7.92832289059122     -7.09123999880481     -0.26410304337064
  C   -7.42489291479037     -8.27677884912620     -0.79096070043859
  C   -6.21074323305783     -8.25689103677990     -1.46668245345858
  C   2.27077569312381     -4.28542105401580     -3.99495813440273
  C   -7.69393673694619     -4.63519748153214      0.11699826423627
  O   -4.16455706844831      4.41959144122535      6.41232359129921
  O   -8.81103254521054     -4.56806692566581      0.60707410576715
  O   -5.75080039486020      4.61488622481258     -4.77125918738846
  O   6.75863182602353     -4.15500727885168      4.64185942223790
  O   7.99300167675703      5.25679320544836     -1.86027255605090
  O   1.71654133847116     -3.36014793806402     -3.42963344787150
  C   -3.53149158703671      0.37077745538845      0.38942077781130
  O   -2.59896084905079      0.27853441661251      1.14662458241756
  C   3.74247306541905     -0.38973681237744     -0.77671455600350
  O   -3.48083432177621     -0.09376754650898     -0.85719914321577
  O   3.09292748295386     -0.42662396935089      0.23736331791495
  O   3.23739677711222      0.05119757123000     -1.92648889857083
  H   8.03420609872345     -3.04926348884555      3.09117249328664
  H   9.02532722462502     -2.62092982524313      0.84457143973738
  H   4.31271864310431     -1.32020740656811      1.77205589853694
  H   8.71978880799786     -1.77964050395777     -1.54679631601803
  H   8.02889861521645     -3.59220902037643     -3.28418614243163
  H   6.18817196887829     -4.82993645404436     -4.40478421982593
  H   3.27786424763974     -2.35363046550109     -2.43273394563206
  H   9.39516399123506      0.64819078548570     -2.14959140932835
  H   8.69728476941529      3.02455144335240     -2.46555776987903
  H   5.15237417127375      4.03826227360628     -2.36818556499421
  H   4.67672208928480     -1.88397194308712      4.03924149790694
  H   3.95046992408614     -5.28789232025505     -4.53988457754601
  H   -9.14094821810920     -2.37764933691589      0.57451874195482
  H   -9.39076813545477      0.06069706787154      1.03242583405524
  H   -4.89241039021308     -1.86915306326114      0.12897925381623
  H   -8.27696693289964      2.35934778562684      1.28125739351052
  H   -8.11508952086141      3.94679722819561     -0.73112378684051
  H   -6.73429899976788      4.88186885137392     -2.58382675650414
  H   -3.48985105125640      2.27268179004359     -1.50271663447300
  H   -7.65955632151759      3.23855492725233      3.58479821521720
  H   -5.93545421416224      3.53598431235378      5.35734827142265
  H   -3.08639761916859      1.38354856465692      2.94172436147617
  H   -2.61356678127833      1.97423786826962      5.19633644012057
  H   -5.93232724325248     -3.88197870896286     -0.43509770896626
  H   -3.19761906905745      4.18421231809111     -2.99270538156193
  H   2.64701580802316     -3.30287711247097      8.97652625763761
  H   4.32810601361659     -5.13179677208065      8.75618163274689
  H   5.86083185778844     -5.12408170320403      6.73138299031086
  H   1.93676318385128     -0.98206135666489      5.14523392133972
  H   0.39782949618516      0.95365692432072      5.41943887354538
  H   0.97625126211368      0.78396532336520      9.68518663244245
  H   2.46685542597452     -1.14198218665758      9.41808251311823
  H   -2.68432382883864      5.15774237529655      8.21226597611484
  H   -0.68078082558091      4.92740600455660      9.75608883895175
  H   0.84976212803341      2.98555178087250      9.42387216587742
  H   3.26102229888316      9.05617124677570     -2.47371831610390
  H   5.53146597983784      9.57389249327266     -1.56269976858017
  H   7.24585569015970      7.71208238128218     -1.43414765616469
  H   3.41212414369346      5.39641949389547     -4.94901675418020
  H   1.30152264114899      4.80337818161383     -6.10877512595189
  H   -0.92942666890822      7.02733505262720     -3.17227964124094
  H   1.18959637039258      7.69480447421556     -2.06398810304943
  H   -4.64185206172927      4.90068313535235     -7.03328856424627
  H   -2.65770885608587      5.47630033886321     -8.50435957795284
  H   -0.45181605255097      5.91674794869857     -7.40921431524830
  H   -0.89982478921495     -8.03283808357098     -6.05007755408008
  H   1.27190295574428     -7.61575051873562     -7.18539716068456
  H   2.81640722513457     -5.87263543339641     -6.27731714160164
  H   -2.36587648005229     -8.60665263970558     -4.65685154376687
  H   -4.46195410161437     -8.81012329150989     -3.43130964709476
  H   -3.70722929216743     -5.05402673018697     -1.46202363959506
  H   -1.55835908559049     -4.85358116143896     -2.71363837574063
  H   -8.88091671290583     -7.03684255761452      0.26352885333118
  H   -7.97483338859004     -9.21376697439704     -0.67705602913879
  H   -5.80026277936263     -9.17956472712216     -1.87791295735504
  H   -2.60105984261809     -0.48512247645565     -0.99482261185400
  H   2.30846312892012      0.29342852726493     -1.77137824690988
  H   4.65085032708627      1.97344886083961     -1.46114858497322
