# Supplementary material for: Enzyme-like Acyl Transfer Catalysis in a Bifunctional Organic Cage
Source: J Am Chem Soc. 2024 Jun 24;146(26):17887–97. doi: 10.1021/jacs.4c03560 (PMC11228979; doi:10.1021/jacs.4c03560)
Supplement: Supplementary file 2 — ja4c03560_si_002.zip [file ja4c03560_si_002.zip › computational_SI/DFT_structures/cage_1_conformers_Table_S6/C1.xyz]

176
Coordinates from ORCA-job C1
  C   -7.10103603461504      1.47352771178214     -3.48212381687611
  C   -8.49946925315992      1.51258349744190     -3.44998391738412
  C   -9.19056077484976      1.04392172022556     -2.33227737578122
  C   -8.48961667255491      0.53992749447063     -1.24478607734730
  C   -7.08426405911625      0.51867039551700     -1.26671405904459
  C   -6.38770354153549      0.97401051077310     -2.37787932758855
  C   -9.09732408888230     -0.02581446107062      0.02648704804057
  C   -8.52151187901123     -1.42182345314319      0.15620748773239
  C   -7.12086903965403     -1.44926487728438      0.16579975649976
  C   -6.48734512425707     -0.05338614608631      0.03046909333193
  C   -9.23064201664886     -2.61499851123175      0.22615739260457
  C   -8.54569481793477     -3.82729259383566      0.30947616707743
  C   -7.14485807662291     -3.85337375298805      0.31883467536200
  C   -6.42704076170995     -2.64780719413198      0.23897322497033
  C   -8.50092037821710      0.78960167976849      1.15546883774673
  C   -9.19039076822414      1.51543191426973      2.11955202525673
  C   -8.48595018834799      2.25718952263858      3.06782381447271
  C   -7.08479820557048      2.28683291219747      3.05157600739113
  C   -6.38754193221147      1.54575591760777      2.08182024821338
  C   -7.10072503553920      0.79617372204019      1.15816807725518
  N   -6.42741658744736      3.05342281081819      4.02387334251760
  N   -6.45003427682515      1.96664751873490     -4.62449934469906
  N   -6.50738285140088     -5.09906364060425      0.40284104562935
  C   7.09045471298548     -3.97654938028685      0.22407366053110
  C   8.49140634876583     -3.97687642828370      0.17979314286132
  C   9.19811722573911     -2.77918177687667      0.07411385872723
  C   8.51075031147779     -1.57309537268232      0.00318551647063
  C   7.11089306083022     -1.57619753192429      0.02057706894320
  C   6.39492992112748     -2.75795062315753      0.14199877070514
  C   9.10773160405213     -0.18265637377280     -0.06210326617185
  C   8.51493213967453      0.56875534784205      1.11884565458879
  C   7.10984110090858      0.59666286365517      1.13230013250959
  C   6.49829978969048     -0.16719032611341     -0.05317781872556
  C   9.22456342111003      1.21118655384555      2.12506545688656
  C   8.54313777719512      1.89973008033323      3.12953690650100
  C   7.14381983624583      1.95169377617810      3.12752944207909
  C   6.42188959255145      1.28366785333430      2.12230396070552
  C   8.51592343102099      0.48101904597154     -1.29075567863616
  C   9.20833760705382      1.07636266634774     -2.33877948509596
  C   8.50840133792218      1.70563212282585     -3.36883232860833
  C   7.10757534765947      1.75240939659488     -3.35278254782322
  C   6.40736664322846      1.14198121447202     -2.29810450114368
  C   7.11545965256253      0.50404164458980     -1.29127971283940
  N   6.45203828493742      2.40773507931528     -4.40451503191055
  N   6.43493179727361     -5.20932469996912      0.34400969389375
  N   6.50673436430533      2.67634271073640      4.14617942945291
  C   -4.73160764162468      2.43444317218439     -6.28308653388182
  N   -3.42721051976494      2.66875906158304     -6.34900477414932
  C   -2.89068669481379      3.23876487211908     -7.42864168462860
  C   -3.69245067335209      3.59645917984700     -8.52621506059532
  C   -5.60209944902977      2.75071331966548     -7.33082702250104
  C   -1.42143579276276      3.44564497061794     -7.39042041071056
  C   -0.69735518560128      2.93768128622999     -6.30033251335854
  C   0.67492852104269      3.10241040168553     -6.21667438566342
  C   1.38381893710262      3.78855660868981     -7.21540526185905
  C   0.66393831833353      4.29615106194515     -8.30652598101375
  C   -0.71522156219628      4.12598078511883     -8.39302044198286
  C   2.85077337490703      3.95076826203994     -7.05947573844349
  N   3.39724239490290      3.31594516280883     -6.02319470845990
  C   4.69579782824322      3.41259621124636     -5.76991648898050
  C   5.55278303902630      4.18237092818204     -6.56272926547034
  C   3.64016133992287      4.73710198727277     -7.91622233168822
  C   -5.15558200796969      1.75547429441926     -4.99684412469765
  C   5.11664303845126      2.65567611402881     -4.52585452896913
  C   -4.67562341931318      4.22671651368410      5.25365929674553
  N   -3.36285329904431      4.24032809701364      5.44566862783505
  C   -2.81843756559386      4.98564352305677      6.40701810993116
  C   -3.62308844294123      5.77299714138854      7.24851845417559
  C   -5.54905389097098      4.98762080763280      6.03741245307919
  C   -1.33779822702945      4.94515965189520      6.49813918637752
  C   -0.62092943396266      4.27871809034847      5.49197245108737
  C   0.76271744030211      4.22923598013897      5.51586653899131
  C   1.49047094331655      4.84232381514325      6.54812966171532
  C   0.77675225011019      5.49853061926377      7.56130558333115
  C   -0.61446184157048      5.54969204810893      7.53639776794323
  C   2.97291346528063      4.77718296386356      6.50711882755906
  N   3.49402315826412      4.02153912302515      5.54133785385274
  C   4.80750289864334      3.91927907585809      5.38594136537500
  C   5.70733487248058      4.59184471652092      6.21908886977490
  C   3.80417530213948      5.47915620157600      7.39669006518481
  C   -5.09817159280829      3.34907770460294      4.09153844665827
  C   5.19919877269962      3.06030535328917      4.19821137183608
  C   -4.79479933644142     -6.80304416552642      0.74683388178043
  N   -3.48338181591897     -6.99255192052783      0.68732547978176
  C   -2.96104716889853     -8.21371742245201      0.79520770977931
  C   -3.78894410344015     -9.33687779138655      0.96358701718752
  C   -5.69072136764554     -7.86173951931961      0.92791058795728
  C   -1.47958809936467     -8.28927705877334      0.75620795852580
  C   -0.76981133442011     -9.49797685911825      0.79601954614167
  C   0.62223927280061     -9.50899350443312      0.79420893568324
  C   1.35095347918238     -8.31171302410334      0.75158239115792
  C   0.63737203657811     -7.10419222488337      0.69449500519257
  C   -0.74705750518608     -7.09317523913594      0.69760036858716
  C   2.83352158118035     -8.25961734777803      0.78462083677621
  N   3.37579616255334     -7.05063049378875      0.64402540003317
  C   4.69028810231455     -6.88096100834735      0.69605574266340
  C   5.56860486773054     -7.94979081387789      0.90240357759100
  C   3.64282977927302     -9.39186342899070      0.98000983946142
  C   -5.18875044634690     -5.34235616473141      0.64860849140033
  C   5.10625312649668     -5.42950625852327      0.55444376835065
  O   4.28029275481807      2.30660107200864     -3.71356318641342
  O   4.27267536568298     -4.54616669893172      0.63159843769694
  O   4.36600926836456      2.76054257160299      3.36472969718676
  O   -4.35977556975319      1.08724933929381     -4.36515174656518
  O   -4.27022523111362      2.95292813992646      3.29252652028869
  O   -4.34859585618553     -4.47284062626321      0.78704401468935
  H   -9.05031095762129      1.90608817687881     -4.30853061981751
  H   -10.28307703276821      1.06894881276733     -2.31739500368911
  H   -5.30503140633392      0.94269786418242     -2.40166473892827
  H   -10.19383112818717     -0.01217030133400      0.01899795478422
  H   -10.32345925387022     -2.60693936904225      0.21529571709503
  H   -9.10263008502066     -4.76606961415292      0.37177476841398
  H   -5.34254964681232     -2.68200012665553      0.25815920710271
  H   -10.28320401716602      1.51253387766673      2.13341742097627
  H   -9.02889959317558      2.82819322586461      3.82587803624971
  H   -5.30268764768650      1.57107850179553      2.08629813057720
  H   -7.02192248896125      3.42108301569566      4.75642817091149
  H   -7.01455493789152      2.55273031143429     -5.22782766002847
  H   -7.11406516827103     -5.90016203225737      0.27993604780500
  H   9.03165934586401     -4.92565439518098      0.23853958848015
  H   10.29079681612842     -2.79220269213422      0.05601187992812
  H   5.30979469724804     -2.77294441441849      0.16941550133089
  H   10.20438416057083     -0.18495936221554     -0.06077546665899
  H   10.31727939100221      1.18786470698658      2.12735886528051
  H   9.10355756292421      2.41369233061185      3.91532044598403
  H   5.33931445802906      1.31574188891595      2.12333252060033
  H   10.30107593940152      1.06322079067063     -2.35422560966137
  H   9.05489192101829      2.17609800632966     -4.19079768283047
  H   5.32319600107356      1.17650008841069     -2.30121218290263
  H   7.05008350225345      2.70872986386864     -5.16438861684318
  H   7.03491343229910     -6.02091931490570      0.26602122373841
  H   7.10814430978315      2.97058397976254      4.90563360604730
  H   -3.25930573671394      4.05209576798075     -9.41728542931896
  H   -6.66901517600348      2.52245623025929     -7.28575121738879
  H   -1.24386395370785      2.40951230514558     -5.51799905080382
  H   1.23392313157735      2.70465293590291     -5.36856830502818
  H   1.17420391105341      4.83089531220088     -9.11000078431070
  H   -1.23724482108117      4.53983894542534     -9.25780502501082
  H   6.61527068146963      4.29295318862015     -6.33714304563812
  H   3.20085616515726      5.26690187579859     -8.76221325910332
  H   -3.18415062872416      6.39390945957090      8.03026192293956
  H   -6.62677054848789      5.00603774953792      5.86406905757092
  H   -1.18239726097951      3.80515936718020      4.68541942475714
  H   1.31649426479819      3.71852430510742      4.72696339521287
  H   1.30092551564156      5.97522195504779      8.39195365860333
  H   -1.13200766458171      6.06357642053015      8.34880925093654
  H   6.78844941807046      4.53895243602330      6.07760900852205
  H   3.38683515363838      6.10648203146969      8.18511285847275
  H   -3.36957530034317    -10.33929020501544      1.05550917880832
  H   -6.76835954783553     -7.70819008993206      1.01178879437982
  H   -1.29761226711673    -10.45288257370262      0.82995504605735
  H   1.13516160541598    -10.47210470265090      0.82521616428073
  H   1.20245250421453     -6.17187325091441      0.65846184779683
  H   -1.29747843529409     -6.15197936444688      0.66475961346271
  H   6.64919628446353     -7.81412150305567      0.97842633001958
  H   3.20688132404924    -10.38424832785444      1.09975121919855
  C   5.02078273211530     -9.22480359487324      1.03931530759746
  H   5.67154137177916    -10.08622567599131      1.20570520870576
  C   5.00062063528470      4.84863021621912     -7.65637451193206
  H   5.63273451502250      5.46615778280477     -8.29855471870687
  C   -5.05734294011487      3.34240270503071     -8.46972658364752
  H   -5.69818447975196      3.59640766099245     -9.31720735994026
  C   5.18146720807896      5.37884603492161      7.24306137102890
  H   5.84931303784933      5.92556833060796      7.91270219106033
  C   -4.99870753617581      5.76760121559673      7.05377446380266
  H   -5.64486520547417      6.38242477720819      7.68443883911263
  C   -5.16386495755447     -9.14869044109466      1.03096105039354
  H   -5.82829850914090    -10.00333657627849      1.17712818992514
  C   4.98015088626196     -0.23898979365028     -0.12057088142679
  C   -4.96932645073156     -0.09819064030049      0.12894914678846
  O   4.20341772346325      0.17077755863547      0.70264397775358
  O   -4.18363834012177      0.28614310334018     -0.69825493424023
  O   4.58103333266729     -0.85576037243661     -1.23054238944434
  H   3.60900432585090     -0.88845438331884     -1.22109015185657
  O   -4.58100126142676     -0.62512584809201      1.28768604973784
  H   -3.60847844145296     -0.62956534601368      1.30432297831096
