# Supplementary material for: Enzyme-like Acyl Transfer Catalysis in a Bifunctional Organic Cage
Source: J Am Chem Soc. 2024 Jun 24;146(26):17887–97. doi: 10.1021/jacs.4c03560 (PMC11228979; doi:10.1021/jacs.4c03560)
Supplement: Supplementary file 2 — ja4c03560_si_002.zip [file ja4c03560_si_002.zip › computational_SI/DFT_structures/cage_1_conformers_Table_S6/C2.xyz]

176
Coordinates from ORCA-job C2
  C   -7.57283623614905     -2.15097367278825     -1.89456108541409
  C   -8.92869984402657     -1.98538049023604     -1.58235818530876
  C   -9.30726544318182     -1.06512753433202     -0.60488006724333
  C   -8.35087721672496     -0.30884421976964      0.05537893737862
  C   -6.99210647710766     -0.47197256719659     -0.25309071057867
  C   -6.60069351640537     -1.39602865596994     -1.21161716890404
  C   -8.61318014462046      0.72675145119054      1.12531373659306
  C   -7.78208274460395      0.30503471039613      2.31897989916614
  C   -6.41035261340074      0.16952235019170      2.04618260805846
  C   -6.07755515477956      0.45929545330240      0.56925039540459
  C   -8.26551713288548      0.07415372930041      3.59979645215436
  C   -7.38336385374361     -0.26848655070799      4.62158248677902
  C   -6.01164454631294     -0.37575720851170      4.36305765126583
  C   -5.52087309383414     -0.16584924707672      3.06124963265514
  C   -7.98229193696989      2.01046609990416      0.63009378463359
  C   -8.60836198710049      3.24230343537485      0.48735084386403
  C   -7.88049548919602      4.34248878168744      0.03641186809489
  C   -6.51986559250934      4.21580164100574     -0.27096219936809
  C   -5.88384073293724      2.97072875795698     -0.12155468372209
  C   -6.62196539387586      1.88211591889479      0.32082200850092
  N   -5.83995434436029      5.35872615507208     -0.71390898076240
  N   -7.13238339238070     -3.03716303693641     -2.88348351793100
  N   -5.17769227647009     -0.68809434353550      5.44578456162932
  C   7.83432522697511     -1.74014465866869      2.48326040583559
  C   9.15602955436593     -1.91596288038920      2.07015302050267
  C   9.52724996965809     -1.59663998700683      0.76026297483974
  C   8.58124156230184     -1.10457553388451     -0.12887064866692
  C   7.26078115435921     -0.88611002152869      0.30375421886523
  C   6.88514498312402     -1.20302563112939      1.59846320746378
  C   8.80002811366236     -0.80192440136471     -1.60306622992587
  C   8.37694446992826      0.63824216390282     -1.79598162326129
  C   7.07065491752365      0.89307689717838     -1.36393904585897
  C   6.35382124931830     -0.35040286654350     -0.81398668961009
  C   9.13969122051337      1.67748097004577     -2.31657946413818
  C   8.60456977332495      2.96384264731061     -2.39218635897560
  C   7.30446780517667      3.22094918805502     -1.93768625381847
  C   6.53311215138364      2.16992435410188     -1.41319813198969
  C   7.77323559793555     -1.65631381999079     -2.32476779769698
  C   8.02973074024760     -2.64659241985848     -3.26508131319366
  C   6.98290451762528     -3.42588232294604     -3.75639015896968
  C   5.67140948687967     -3.22309254637275     -3.30529298199222
  C   5.40449589667156     -2.20158400406547     -2.37868414071364
  C   6.45529237848951     -1.42941436060974     -1.90407413968621
  N   4.67667847417205     -4.08978303574559     -3.77401132674385
  N   7.45654821796245     -2.07917577375238      3.79688378025076
  N   6.80291753709694      4.52575931129417     -2.05261198594752
  C   -7.07369654953298     -4.44838841458919     -4.82845442494960
  N   -5.76635426096966     -4.60611459940122     -4.62406632752036
  C   -5.06410862238997     -5.35876621157385     -5.47890143549633
  C   -5.67329276665687     -5.94064559627845     -6.60545882881150
  C   -7.03395868458726     -5.76541863373661     -6.81644043647131
  C   -7.76218968642619     -5.01313677638265     -5.90215121984422
  C   -3.62256093543756     -5.57724309212523     -5.21567024611544
  C   -2.85319876352907     -4.64735389107220     -4.50032709040413
  C   -1.49562832479020     -4.86119694766191     -4.28586042654227
  C   -0.86519444578768     -6.02333603433033     -4.75794747743251
  C   -1.63896703023631     -6.95728585319837     -5.46039397029189
  C   -2.98993653697537     -6.73688245398999     -5.68692251370232
  C   0.58005237742823     -6.25114677300462     -4.51453368733553
  N   1.31673296694812     -5.19720891669583     -4.15682165309732
  C   2.61967418901742     -5.35035204423661     -3.93423718005505
  C   3.26709569768762     -6.58494596446417     -4.04154397967061
  C   2.50493545072447     -7.69476129207021     -4.39769699758973
  C   1.14917562515899     -7.53202283465112     -4.63900542521865
  C   -7.87409378329694     -3.62564381880192     -3.85241391440101
  C   3.34683607135295     -4.11047847673702     -3.46432197501648
  C   -4.13840654393629      6.81967582889733     -1.65405910368407
  N   -2.82040920719454      6.95608351550677     -1.69744494025457
  C   -2.26376005830456      8.10606385728282     -2.07850836145809
  C   -3.06179776313477      9.20400895819381     -2.44249814144189
  C   -4.44434739884253      9.06620708092716     -2.40986336787688
  C   -5.00816762677616      7.85430068893089     -2.01239404636829
  C   -0.78018643198458      8.12366670431282     -2.10620137460740
  C   -0.09383283594807      6.93991729896229     -1.79368851593700
  C   1.28832355469894      6.88867557356384     -1.81918461374241
  C   2.04891368469846      8.01863750148374     -2.15877959141540
  C   1.36767868420268      9.20515139930887     -2.46594155691456
  C   -0.02404037598765      9.25686931470913     -2.43953792682536
  C   3.52741227487543      7.89187477175980     -2.17505486812211
  N   4.00155784032031      6.67631731037970     -1.90316986122687
  C   5.30624025215625      6.44120131966933     -1.89160324276251
  C   6.24916698180800      7.44049907243932     -2.14862439699652
  C   5.77164201045377      8.72132506936323     -2.42747201086082
  C   4.40173181686197      8.95803142001150     -2.44602881444399
  C   -4.58356487652547      5.43433048401344     -1.23536154612255
  C   5.64275533918322      5.01163345353319     -1.52773127711731
  C   -3.22998189338997     -0.88442667931267      6.88406237211287
  N   -1.95659516957324     -1.25643547924566      6.86399212348268
  C   -1.28962911740179     -1.46163044303858      8.00071852875203
  C   -1.92131962757542     -1.30165342546318      9.24593118396722
  C   -3.25112951854696     -0.90231098883508      9.27553186308628
  C   -3.92905381846995     -0.67899387125016      8.07826238765036
  C   0.14270475677374     -1.82170173469286      7.86019736706632
  C   0.95773493837274     -2.16956562067456      8.94731114921652
  C   2.30698067194514     -2.46017566227331      8.76510854224824
  C   2.88635666623776     -2.41258083194530      7.48898849483351
  C   2.06374946613834     -2.07846472348987      6.40119653046669
  C   0.72187937902687     -1.79011620521137      6.58223084450837
  C   4.32323921363263     -2.68269256179013      7.23366438688713
  N   4.71743625097027     -2.54975282617510      5.96722516437199
  C   5.98523722724964     -2.74008569869096      5.62713156645423
  C   6.96448727700375     -3.10414352611504      6.55484382919406
  C   6.56626772046277     -3.26712371624664      7.88165200457125
  C   5.23861700803980     -3.05238455243296      8.23392827877733
  C   -3.81724146837121     -0.63742181879202      5.50858094434801
  C   6.22902996796014     -2.55919863855799      4.14609828034851
  O   2.76638769652634     -3.24360082198503     -2.83799433298044
  O   5.34653922532805     -2.80605201505073      3.34663094395411
  O   4.88359682773292      4.36710541255190     -0.82753522256388
  O   -9.08581218471873     -3.52597416797978     -3.97781420143829
  O   -3.83569276825797      4.48267079070850     -1.36631618068670
  O   -3.09311767830321     -0.40403943872103      4.55958072189121
  C   -4.61747518720392      0.33220321387829      0.16302155091674
  C   4.92375685320202     -0.00590399904525     -0.42871030656397
  O   4.47520930430591      0.03964035195101      0.68779726108854
  O   -3.69730219764834      0.02428599893706      0.87522829315834
  H   -9.67502753804670     -2.56693805299724     -2.11729511197901
  H   -10.36564309751892     -0.93828931984998     -0.36314700876149
  H   -5.55010351169132     -1.52791237865109     -1.47583105750703
  H   -9.67810294720581      0.83512681728963      1.36264390204193
  H   -9.33367562315712      0.17186104883597      3.80884677254666
  H   -7.75774313330977     -0.43914881472453      5.63468217904428
  H   -4.45870179603498     -0.25602295761405      2.86662743838904
  H   -9.66896890815490      3.35118691554214      0.72720133964201
  H   -8.37214370977468      5.31178102673769     -0.08214434589693
  H   -4.83207151835286      2.88676175883002     -0.37641533271115
  H   -6.35280622112468      6.22696536190558     -0.61780020523093
  H   -6.13255299189076     -3.21775879536375     -2.95657618310787
  H   -5.66550720267263     -0.94941610734166      6.29392509157308
  H   9.89277413586707     -2.32286835502130      2.76730916002951
  H   10.55727418799730     -1.75690462266001      0.43186444859945
  H   5.86292941822553     -1.04817797534493      1.92423117777526
  H   9.82765452713146     -0.99682357287227     -1.93228803533091
  H   10.15937733459683      1.49119172746108     -2.66289357135886
  H   9.20289271341462      3.78055912051778     -2.80484431095422
  H   5.52695639529195      2.38285721562811     -1.06503859200016
  H   9.05175314178451     -2.83162645808707     -3.60514810666557
  H   7.18728918795933     -4.21736319148869     -4.48257157276519
  H   4.38073004387991     -2.04051192501994     -2.05444100923124
  H   5.00352027597163     -4.81313889377353     -4.40370298612937
  H   8.14774349122526     -1.94574738049987      4.52569180046835
  H   7.34330865032820      5.15078958043096     -2.63933199309851
  H   -5.07784157298537     -6.51158694811885     -7.31844678397656
  H   -7.52002512458003     -6.20962995212023     -7.68810325729332
  H   -8.83485842119358     -4.84375876364424     -5.99646857567284
  H   -3.33106101745927     -3.74103066742752     -4.12253038161003
  H   -0.89621179754390     -4.12713240154005     -3.74393861085848
  H   -1.18699546206822     -7.86950316387999     -5.85293105345438
  H   -3.56203071732194     -7.49488440953293     -6.22506537890689
  H   4.32905041497677     -6.69479915185922     -3.81467876337554
  H   2.96502238010824     -8.68276152945344     -4.47030826584295
  H   0.53443929490954     -8.39503840224526     -4.89502791695516
  H   -2.61462028692454     10.14651084532038     -2.76028798697542
  H   -5.08582215326828      9.89979678305241     -2.70471390276813
  H   -6.09238847572176      7.72567586693590     -2.01249032887985
  H   -0.67903410796911      6.05721325685643     -1.53411772023990
  H   1.81600668331482      5.96587450261460     -1.57611686830470
  H   1.91764129358399     10.10910658558740     -2.73530310294676
  H   -0.51423545586754     10.20089049148513     -2.68537047195591
  H   7.32274962113269      7.24442322156586     -2.10853556191548
  H   6.47098529441732      9.53751677337253     -2.62292906470883
  H   4.02284975544824      9.95821874626777     -2.65909039346056
  H   -1.37914236662970     -1.46317786356448     10.17812873418171
  H   -3.75777704459735     -0.74879983983222     10.23107842086355
  H   -4.96210483502048     -0.32621435956470      8.09265376522908
  H   0.54685082198965     -2.21867024129545      9.95743581415569
  H   2.90639479248728     -2.72088116705453      9.63950567590271
  H   2.51148209846276     -2.04488393879489      5.40740138287402
  H   0.08932562802661     -1.52208369121974      5.73498274437763
  H   8.00044975915429     -3.28198590418632      6.25814248655336
  H   7.29262604742383     -3.56598446147916      8.64099580902234
  H   4.92293845487735     -3.17627846675094      9.27047301844622
  O   -4.45205493598412      0.61022351607363     -1.12910440615042
  O   4.19805798200266      0.29887960252671     -1.50124566964990
  H   -3.50347673718090      0.53449766522465     -1.33061484837755
  H   3.30391792036750      0.53499515030442     -1.19984760919676
