# Supplementary material for: Enzyme-like Acyl Transfer Catalysis in a Bifunctional Organic Cage
Source: J Am Chem Soc. 2024 Jun 24;146(26):17887–97. doi: 10.1021/jacs.4c03560 (PMC11228979; doi:10.1021/jacs.4c03560)
Supplement: Supplementary file 2 — ja4c03560_si_002.zip [file ja4c03560_si_002.zip › computational_SI/DFT_structures/cage_1_conformers_Table_S6/C3.xyz]

176
Coordinates from ORCA-job C3
  C   -7.85073286193566     -1.57151266779508     -1.42368461488404
  C   -9.09963534898088     -1.59088394402224     -0.79364305705736
  C   -9.22260905249238     -1.08335798094442      0.50182296698626
  C   -8.12204034715553     -0.55305859649088      1.15779775259958
  C   -6.86871011707364     -0.51832566710499      0.51861551885281
  C   -6.73175974330781     -1.03462081326404     -0.76073634471064
  C   -8.12136959448549      0.04966108068829      2.55122553331956
  C   -7.04432788449790     -0.69016276264803      3.31465385986678
  C   -5.78642695614885     -0.64688983937845      2.69988306790844
  C   -5.78993909921638      0.15369511717308      1.38506227146847
  C   -7.20863892132997     -1.40181305713729      4.49651956334134
  C   -6.12631878338044     -2.08083111760550      5.05160996586296
  C   -4.87228092124871     -2.05540359917597      4.42593233231872
  C   -4.69973579256266     -1.32485827121608      3.23808202809259
  C   -7.62319614740395      1.46592190674094      2.36218213728439
  C   -8.29028928808257      2.63567327580339      2.70461845327851
  C   -7.72753232806925      3.87240034873529      2.39201822621780
  C   -6.49741723392632      3.94428827678843      1.72597962688995
  C   -5.81599500768262      2.76050781312630      1.39080978121393
  C   -6.37889606222982      1.53733486920353      1.72354991733217
  N   -5.98092698261265      5.21433388318218      1.43204474162798
  N   -7.64386753391064     -2.06882230940395     -2.71297243677434
  N   -3.83870653505318     -2.78823783081249      5.02184332901272
  C   7.81990162494020     -1.66602233969100      1.56654334345361
  C   9.06624804448568     -1.76093796936560      0.93796412264087
  C   9.20342903745221     -1.32879581274972     -0.38299678747363
  C   8.11983560260561     -0.79839531213754     -1.06646828311960
  C   6.87069131990231     -0.68339905601294     -0.42857170480358
  C   6.71933549889994     -1.12377644911042      0.87748777587671
  C   8.13237511727636     -0.29047510954097     -2.49649475419134
  C   7.67504523393458      1.14872352168636     -2.40965586211695
  C   6.43640835795692      1.30254195700857     -1.77447801784160
  C   5.81040561869504     -0.03656226032739     -1.33564527846133
  C   8.36804654006434      2.26897236151534     -2.85127486551709
  C   7.83467537615313      3.54033813120282     -2.64557599342990
  C   6.60940492388379      3.69773701034473     -1.98552175536508
  C   5.90496771084570      2.56322847920259     -1.54325850962235
  C   7.03114275245460     -1.04861553529261     -3.20600865129222
  C   7.16886661038547     -1.84153276967506     -4.33838442303843
  C   6.06498801306863     -2.52588481183004     -4.84215570140836
  C   4.81657237792726     -2.42550594896944     -4.21303217119083
  C   4.67053061470068     -1.61160613877056     -3.07675398017696
  C   5.77804747393029     -0.92720385629824     -2.59175413709580
  N   3.76087033117382     -3.16870373461195     -4.75488259018130
  N   7.59761461969904     -2.09528681906912      2.87782466451436
  N   6.11629597899677      4.99985207068922     -1.81652214523734
  C   -7.94865449362278     -2.80767725700350     -4.96204881450071
  N   -6.63840838533047     -3.04376798000716     -4.98309141195045
  C   -6.07184222317942     -3.50149220506825     -6.10374746609553
  C   -6.83081628801702     -3.68733485812627     -7.27290348318290
  C   -8.19567096960589     -3.42917872455934     -7.24942124829492
  C   -8.78105865208891     -2.99324745142680     -6.06477508415181
  C   -4.62586760973315     -3.82125372752927     -6.06315681859146
  C   -4.07135876020150     -4.75183959935104     -6.95361949200455
  C   -2.72502150545769     -5.08624765291594     -6.88975589200938
  C   -1.88207474555945     -4.49576969596879     -5.93813135259862
  C   -2.43062779134919     -3.54735445862826     -5.06104649595311
  C   -3.78100575525424     -3.22481765707899     -5.11467219950653
  C   -0.44891376153960     -4.86161519192505     -5.83883064095039
  N   0.35719715695436     -4.00810867238176     -5.20280874463703
  C   1.65264134176580     -4.28807984759098     -5.09100036049959
  C   2.22126608405822     -5.46340944252487     -5.59159592002592
  C   1.38523174270467     -6.37043553137983     -6.23806874717414
  C   0.03741697817977     -6.06969079272635     -6.37001097587541
  C   -8.56283512436991     -2.33005290122945     -3.67095929695269
  C   2.47133989547496     -3.27451921890484     -4.32288876352027
  C   -4.54561795336344      6.97589310022679      0.55425470452988
  N   -3.25891856841954      7.17405537377859      0.31011366267971
  C   -2.76903758850554      8.40331107223713      0.15371972767733
  C   -3.61094546708432      9.52491527664498      0.23702398191127
  C   -4.96506805172347      9.32589233498129      0.48430173767341
  C   -5.45780882802645      8.03084851401398      0.64944806185973
  C   -1.31104963706441      8.47109912069669     -0.11447807438532
  C   -0.58936626009100      7.26726725658177     -0.11567471488245
  C   0.76838365953538      7.25011686007710     -0.37064425677958
  C   1.46949492056786      8.43552433966256     -0.64044697337666
  C   0.75478977425721      9.64187257459863     -0.63823120760508
  C   -0.61468132991722      9.65955678904834     -0.37764570059727
  C   2.92392405960620      8.33183730938976     -0.91529099453558
  N   3.41245899546336      7.09233195855450     -0.91186168813592
  C   4.69463887752578      6.86044807158662     -1.14890813289382
  C   5.60453004132904      7.89202092204681     -1.39944623301420
  C   5.11368335625021      9.19827919392778     -1.40062417687594
  C   3.76332249363343      9.43103795009607     -1.16167328568095
  C   -4.89818720862891      5.50806058215184      0.66036284173899
  C   5.04119906140781      5.38870685238088     -1.07726251900494
  C   -1.76037194301028     -3.93876234247674      5.43684139446924
  N   -0.45347958363398     -3.70443212216539      5.51449581855529
  C   0.32883488943745     -4.54464384989816      6.19609430004487
  C   -0.19700211406285     -5.69417829908268      6.81279254292738
  C   -1.55766679916243     -5.94763800528623      6.71943040088371
  C   -2.36732783340670     -5.05366985457884      6.02327846577056
  C   1.77610856649124     -4.22757226263706      6.25528111406795
  C   2.61463139740050     -4.80547480381477      7.21855741355844
  C   3.97176741549029     -4.51339520013601      7.24912306398619
  C   4.54293202014676     -3.63785141813156      6.31429410719576
  C   3.70373360767665     -3.05677222004399      5.35139881552157
  C   2.34285591791764     -3.33740506765405      5.32981737196575
  C   5.99788732125929     -3.35817661753297      6.33029644132753
  N   6.56957871688436     -2.95936924740285      5.18953769306078
  C   7.88612643265851     -2.76224440573902      5.15324519955526
  C   8.72010725003727     -2.93072562270576      6.25762363889561
  C   8.13060604656814     -3.30426210117912      7.46115366787827
  C   6.75916815914568     -3.52120437409997      7.50149787605907
  C   -2.54811931446365     -2.94758926011574      4.60936071738904
  C   8.50967615583612     -2.35268270235473      3.84341067468436
  O   1.99129101368661     -2.64245381888419     -3.40009986486250
  O   9.72319523119372     -2.27117334304200      3.72194579762292
  O   4.35742762799806      4.63361478409392     -0.41067820253465
  O   -9.77307879433122     -2.20349170625731     -3.55656840047525
  O   -4.21445959629976      4.67654688456646      0.09144229411960
  O   -2.04539271279270     -2.37731077625820      3.65894291174255
  C   -4.39815712904861      0.26378761250127      0.78296751207488
  C   4.42338471293407      0.15066577412415     -0.74247466371083
  O   4.06862298566564     -0.16190928067314      0.36564739979927
  O   -4.05405645008977     -0.12403416507441     -0.30457967374001
  H   -9.96172916707817     -1.99382749285268     -1.32063081129145
  H   -10.19620469008556     -1.10132091262216      0.99843015864910
  H   -5.76531028881987     -1.01136739900924     -1.26188666366594
  H   -9.10281422472194      0.00108126294229      3.03761819526283
  H   -8.18518041850353     -1.43823955848595      4.98555138639433
  H   -6.25408052206528     -2.64785572984275      5.97777837871462
  H   -3.71638505127731     -1.30009522902596      2.77675049934551
  H   -9.25984445442931      2.58906020486644      3.20660591668859
  H   -8.25214862927946      4.79435237673287      2.65690805633167
  H   -4.86164247999181      2.83336087229998      0.87890131448280
  H   -6.45791741933857      5.99060633824065      1.87562333395646
  H   -6.68231718088275     -2.21719752814466     -3.01688414671672
  H   -4.09095085954021     -3.24994696120729      5.88780410506011
  H   9.91460755781164     -2.16686825899235      1.48448779118319
  H   10.17409343675839     -1.40932871634147     -0.87913263008101
  H   5.75503626245142     -1.04253202104604      1.37692781823861
  H   9.10986420689360     -0.40098884446612     -2.98084439504050
  H   9.33254400346660      2.15649254167578     -3.35245518084297
  H   8.37781787627424      4.42348870970902     -2.99246890075564
  H   4.95488541532049      2.70155323243024     -1.03691035557439
  H   8.14108960252830     -1.93774823111683     -4.82793036451615
  H   6.17147218916441     -3.15635567937405     -5.72922172842762
  H   3.69114964462724     -1.53026890315624     -2.61330547802468
  H   3.99541178324259     -3.68679295816347     -5.59356470769175
  H   6.63201909361435     -2.19870100290818      3.18708628984565
  H   6.59645374936724      5.71861269360949     -2.34539873645196
  H   -6.35171950604291     -4.01793427448859     -8.19493872310147
  H   -8.79777200332060     -3.56661130558186     -8.15057211066247
  H   -9.84796300965425     -2.78792822488762     -5.97298437728380
  H   -4.70118151864859     -5.24710714967633     -7.69495469492989
  H   -2.33220681295407     -5.81367086846454     -7.60248301577057
  H   -1.77459058581411     -3.07452321275400     -4.32774346732055
  H   -4.19812978920769     -2.49752961606028     -4.41559880949062
  H   3.28046284437180     -5.68744114933593     -5.45162270559558
  H   1.78203365027028     -7.31225237487721     -6.62379799462841
  H   -0.63570244788499     -6.77701335474319     -6.85505983879211
  H   -3.22008836613637     10.53505107056695      0.10780957785794
  H   -5.64202641115458     10.18137905938410      0.54234370074648
  H   -6.52266560816642      7.86035747761298      0.82111690634507
  H   -1.12982935611061      6.34196510012708      0.08456079760472
  H   1.32408422996934      6.31220583131293     -0.36856583289524
  H   1.25994169350165     10.58765869356753     -0.84502869480699
  H   -1.13644922608242     10.61874808840090     -0.39033088173599
  H   6.66694278519420      7.69962099442732     -1.56351772517539
  H   5.78952879209055     10.03717588638784     -1.58216857857196
  H   3.37442788397746     10.45020013293432     -1.15969638489120
  H   0.45343521229790     -6.39561962240307      7.33569437494472
  H   -1.98541016817578     -6.84433659261807      7.17354798811739
  H   -3.43641749403846     -5.24492802501175      5.91318581290751
  H   2.21119034309758     -5.48933318168114      7.96743670879523
  H   4.59579402566146     -4.99812210459504      8.00215033323376
  H   4.13293518435543     -2.37339231152405      4.61620536669459
  H   1.69154887268894     -2.87495004225665      4.58574567177128
  H   9.79186796557926     -2.76070379627688      6.15172236457404
  H   8.73429210905180     -3.42523001378689      8.36359028080761
  H   6.27696647298829     -3.80173981680633      8.43832090028821
  O   -3.55963139488640      0.86237815528717      1.62361700368370
  O   3.60188767627349      0.71982212962800     -1.61955638961714
  H   -2.68675118066556      0.90899123181531      1.19709888846018
  H   2.73073478671600      0.81704788357033     -1.19815389126592
