# Supplementary material for: Enzyme-like Acyl Transfer Catalysis in a Bifunctional Organic Cage
Source: J Am Chem Soc. 2024 Jun 24;146(26):17887–97. doi: 10.1021/jacs.4c03560 (PMC11228979; doi:10.1021/jacs.4c03560)
Supplement: Supplementary file 2 — ja4c03560_si_002.zip [file ja4c03560_si_002.zip › computational_SI/DFT_structures/cage_1_conformers_Table_S6/C4.xyz]

176
Coordinates from ORCA-job C4
  C   8.41807731035927     -1.92072757870384     -1.24924978328634
  C   9.68645976734278     -1.43127072822614     -0.93180116392072
  C   9.81815034586095     -0.24520298219989     -0.20264681327966
  C   8.68535721610667      0.44967964170029      0.20169983204201
  C   7.41382654042422     -0.02747070734471     -0.14951470640335
  C   7.27364085743554     -1.20892237974907     -0.85550498005439
  C   8.63938828854318      1.71310715372545      1.03762429251213
  C   7.85414888090059      2.72738326387230      0.23206632502129
  C   6.57749746502654      2.28157037615880     -0.13046420113274
  C   6.26708180803050      0.85765930491612      0.36432738313695
  C   8.25813249896674      4.00913817041270     -0.12122818161515
  C   7.38715288070260      4.84360703973905     -0.82075194862225
  C   6.10308246300365      4.40201623309270     -1.16638059286487
  C   5.69632347217414      3.10364442999480     -0.81646847599971
  C   7.75564374492462      1.38496252957843      2.22891679812012
  C   8.10518108052418      1.51841503373336      3.56616811163964
  C   7.18870922570497      1.17973227172317      4.56056758741434
  C   5.91710137628956      0.70284800095676      4.21864727680693
  C   5.55578800152225      0.57238865700492      2.86684847785151
  C   6.47503440226528      0.91847767845840      1.88520016625528
  N   5.04643075620519      0.37128848284779      5.26419151912453
  N   8.28109091474974     -3.09847150649385     -2.01018042644097
  N   5.26492388797272      5.28796293022629     -1.85450860227609
  C   -6.79564222869564      2.88924942221753     -1.74479395953494
  C   -8.11994985619087      2.58456406932676     -2.08305505588921
  C   -8.57820810147294      1.27342846610384     -1.97978542644917
  C   -7.72559715128574      0.26905004898444     -1.54850753569657
  C   -6.38868315842671      0.55828140975954     -1.23786537512744
  C   -5.92264216049174      1.86483251888299     -1.33146148435860
  C   -8.11366428982172     -1.16863564431018     -1.30056341352872
  C   -7.78397891131054     -1.41737370949645      0.15595181549310
  C   -6.44577701845971     -1.15288068062529      0.50059475966207
  C   -5.62210712451161     -0.67843470126871     -0.71527881192673
  C   -8.68257268768412     -1.84476403770198      1.11883718373430
  C   -8.27615403532666     -2.00751941507840      2.44236205491014
  C   -6.94985258174757     -1.73140553549172      2.79869056112119
  C   -6.03059009356640     -1.30752652384500      1.81764168704475
  C   -7.15161306292372     -2.02077505937312     -2.08876515241679
  C   -7.49429796047902     -2.99026606890519     -3.02150724124705
  C   -6.49480221461905     -3.74721929718645     -3.62339683169511
  C   -5.14911567412819     -3.54396015383105     -3.28947052622359
  C   -4.79769696569479     -2.54604094364609     -2.36177282835991
  C   -5.80656541355285     -1.78613557873568     -1.77789189831650
  N   -4.21604719177341     -4.38122943780560     -3.91290915533374
  N   -6.31206742869117      4.20371486661643     -1.80451332175221
  N   -6.48795520976453     -1.85320075209329      4.11513868495563
  C   7.10135974550159     -4.99912808851177     -2.98690224007556
  N   5.83446900259533     -5.25821190704334     -3.27758161892360
  C   5.51444522815629     -6.14515440329092     -4.21892828217622
  C   6.51702355889664     -6.84641432482366     -4.90983601715904
  C   7.84854941028058     -6.58942166356044     -4.60002514957763
  C   8.16459114739246     -5.64161388838981     -3.62589802205066
  C   4.06006223869475     -6.31410898801854     -4.46114431632874
  C   3.16637196282575     -5.52497123023513     -3.71913315069197
  C   1.79870121515541     -5.63345423093454     -3.89888017156142
  C   1.26426769874458     -6.54560590521857     -4.82099094352636
  C   2.15272246321675     -7.33411250049776     -5.56661345070445
  C   3.52935412814668     -7.21813671665166     -5.39199713456662
  C   -0.20960233738786     -6.64333816253187     -4.94577223949629
  N   -0.91564391783986     -5.67676613101164     -4.35595661468074
  C   -2.24231677153351     -5.70690306287885     -4.37063262009045
  C   -2.95710799251516     -6.74196279612815     -4.98442383831519
  C   -2.23450769644136     -7.75046957066894     -5.61859782596304
  C   -0.84678475308846     -7.70654481929450     -5.60713729095528
  C   7.23206348627306     -3.96098222982216     -1.89667322986461
  C   -2.89885366133600     -4.56408754507913     -3.62019530397219
  C   3.21660396651630     -0.54142645839951      6.55434742832082
  N   1.88975167455680     -0.64807447262261      6.56392656369341
  C   1.26154096420656     -0.94694641942738      7.70203610638953
  C   1.97057136433735     -1.16965070573937      8.89615098923694
  C   3.35451275121056     -1.07926015612308      8.88348493099508
  C   4.00042117123453     -0.76004500148554      7.69196307712978
  C   -0.21302177117176     -1.08620821792597      7.66000873903153
  C   -0.98611821195369     -0.91429099951401      8.81606488852247
  C   -2.35512499624751     -1.13718527924105      8.79442623271741
  C   -3.00278575867567     -1.54818949461125      7.61925870615293
  C   -2.23878034588928     -1.66021347521141      6.44768223436990
  C   -0.86701066942266     -1.42884608224112      6.46679414969424
  C   -4.44428660618771     -1.89230148905159      7.63708520853536
  N   -5.12378741807226     -1.89117241719061      6.48340849362471
  C   -6.41569186124041     -2.21680341680219      6.49764917402169
  C   -7.11418318480859     -2.56317050439580      7.65489505274077
  C   -6.41496222615085     -2.57997559057015      8.85519092952609
  C   -5.06814875982704     -2.24634947699667      8.84753270512423
  C   3.81922741691914     -0.22299417711646      5.20258532941158
  C   -7.19827195780240     -2.21604816365169      5.20967976496093
  C   3.36229613909661      6.25201589985000     -2.99652019088112
  N   2.05396855797909      6.38250515714765     -2.80800361084838
  C   1.38617083969855      7.35826244831898     -3.42514948557472
  C   2.03868846467965      8.24203623418899     -4.30310160485265
  C   3.40356447062169      8.09750499610955     -4.51264663538922
  C   4.09389818134446      7.08782848755693     -3.84455158081437
  C   -0.06532360798541      7.44903923151866     -3.13777461633073
  C   -0.71695636319110      6.38137578651085     -2.49999049840548
  C   -2.07228716599038      6.44584376558932     -2.20414354136736
  C   -2.81955264707651      7.59105133717991     -2.51547709759793
  C   -2.16979859553194      8.65369590106742     -3.15987995661795
  C   -0.81790002235589      8.58338274082090     -3.46960194863326
  C   -4.25587141815012      7.68194141791531     -2.16891046164437
  N   -4.95214413790925      6.54502674546928     -2.05452219677505
  C   -6.25409840021472      6.61170900025105     -1.78324550750216
  C   -6.94181370911650      7.80944431176819     -1.58603570482794
  C   -6.21909096819593      8.99418394543831     -1.66711615224281
  C   -4.86414756926396      8.93290281682827     -1.96376954453328
  C   3.97898690807247      5.08663328573605     -2.26085605479994
  C   -7.05183866882080      5.33624966129125     -1.70803988715953
  O   -2.27475939759612     -3.89366265266184     -2.81869546729234
  O   -8.26533837928917      5.37709959357526     -1.57111091248164
  O   -8.38151636102567     -2.52574261715404      5.21791645722020
  O   6.39316312337946     -3.88865839290418     -1.01878076132388
  O   3.23155831611713     -0.49825697453463      4.17419837172793
  O   3.33788003256277      4.07016317101111     -2.06660306710542
  C   -4.14830810436251     -0.40633378209134     -0.47074676065803
  O   -3.54182411008627     -0.61541342981234      0.54874122816955
  C   4.90271118280102      0.39853966337221     -0.12762955732934
  O   -3.56313964901813      0.08686441085081     -1.55928070183015
  O   3.94044303055299      0.14638695955547      0.54985490356672
  O   4.87424654742209      0.32548905846416     -1.45700221156634
  H   10.57386679226825     -1.98565842392913     -1.24684439083710
  H   10.81226842759224      0.12661597081031      0.05788605493887
  H   6.29273274100726     -1.59390907918158     -1.11886112090285
  H   9.63359353598472      2.07232868450077      1.32913720649538
  H   9.25299183351570      4.36843455848313      0.15362472152029
  H   7.70284081556523      5.85336865884097     -1.09681588637895
  H   4.69943899882335      2.77526908831876     -1.09530593363093
  H   9.09713377002561      1.88570546588209      3.84112123498470
  H   7.46317114074737      1.28041578041714      5.61431457249307
  H   4.56751840634055      0.21181069399573      2.60586603152984
  H   5.38473345043461      0.61319986586166      6.18742683071989
  H   8.96199389017038     -3.25763397778499     -2.74391904416165
  H   5.64777934976576      6.21438859014397     -2.00463605975853
  H   -8.78981452545344      3.37898716187713     -2.40212925664433
  H   -9.61688670843085      1.03987595625766     -2.22676055340477
  H   -4.89065058817794      2.11789525017589     -1.08158854619310
  H   -9.16370121195975     -1.37349305846715     -1.53980978317090
  H   -9.72012326911156     -2.05083839947974      0.84376355593798
  H   -8.97639801832689     -2.33885610041505      3.20392442717712
  H   -4.99715456310125     -1.10380980617642      2.09518154834058
  H   -8.54327963243897     -3.16741285471904     -3.27078976604310
  H   -6.75629688820604     -4.52147052697995     -4.34970169168480
  H   -3.74682637237756     -2.39594890927331     -2.12617007264500
  H   -4.60348659192588     -4.96302441479938     -4.64514646925799
  H   -5.30721473377681      4.35541799210212     -1.86523512571458
  H   -5.51316546647232     -1.62590047393302      4.30286249636266
  H   6.26652424156281     -7.58219749535492     -5.67511472016856
  H   8.64403228496800     -7.13052747380945     -5.11774836914259
  H   9.20415881874820     -5.43357970947335     -3.36279568618776
  H   3.57841348274177     -4.82594723116406     -2.99097986286781
  H   1.10895207546564     -5.01597385782151     -3.32176849301311
  H   1.77839850291823     -8.04500535985613     -6.30592218704117
  H   4.18774728343292     -7.84674287784125     -5.99481329935194
  H   -4.04668604036509     -6.79671694338737     -4.95437616492655
  H   -2.75593058161761     -8.57847340871727     -6.10414012059204
  H   -0.26881445506128     -8.50134573004214     -6.07988047985066
  H   1.44613034516458     -1.44656700214966      9.81129913987181
  H   3.93097718544461     -1.27469538249216      9.79050648668389
  H   5.09061305355154     -0.72058645584557      7.65550541439652
  H   -0.51949150929957     -0.58848635733405      9.74783134057568
  H   -2.92495386217312     -0.97623634265741      9.71088041240640
  H   -2.73136055497507     -1.96241708402787      5.52131283439492
  H   -0.27284326517730     -1.53821604229485      5.55709234341636
  H   -8.17205778807494     -2.81492421981733      7.58306816791414
  H   -6.91014215924714     -2.85966190220240      9.78786831179834
  H   -4.49482640969512     -2.28150428542487      9.77365376801492
  H   1.48616953402669      9.01953371613083     -4.83124769137161
  H   3.92800961676745      8.76177576027449     -5.20331004355698
  H   5.16329753673022      6.94015235540195     -4.00820628373377
  H   -0.13022798264846      5.49990519848123     -2.23580969156186
  H   -2.56679051612550      5.60803229450195     -1.70857332526379
  H   -2.72788105145307      9.54814124384187     -3.44264606583621
  H   -0.35052889963155      9.43681805956183     -3.96389456199959
  H   -8.01033898833101      7.78288713381666     -1.37263156256408
  H   -6.70543521648501      9.95782994798147     -1.49914389415521
  H   -4.27287414529216      9.84729982492142     -2.01955655693098
  H   -2.61930690509585      0.21214299999016     -1.36002123080818
  H   3.98003290591059      0.04780234104137     -1.71986601953211
