# Supplementary material for: Enzyme-like Acyl Transfer Catalysis in a Bifunctional Organic Cage
Source: J Am Chem Soc. 2024 Jun 24;146(26):17887–97. doi: 10.1021/jacs.4c03560 (PMC11228979; doi:10.1021/jacs.4c03560)
Supplement: Supplementary file 2 — ja4c03560_si_002.zip [file ja4c03560_si_002.zip › computational_SI/DFT_structures/cage_1_conformers_Table_S6/C5.xyz]

176
Coordinates from ORCA-job C5
  C   -7.07955377067413     -2.82075746291577     -1.08410997816953
  C   -8.27203634740927     -3.02218226301151     -0.38083386046761
  C   -8.47073605641462     -2.37072138431010      0.83578206186176
  C   -7.49963486854847     -1.52192504076989      1.34312342764534
  C   -6.30675109361532     -1.29798816555864      0.63200703662014
  C   -6.09455621404982     -1.95243756214038     -0.57504981264403
  C   -7.59461750162965     -0.76260357150990      2.64953459004978
  C   -6.36598000980855     -1.15084259042904      3.43577270275490
  C   -5.16310268998820     -0.92198737051571      2.75516640481120
  C   -5.37850984059448     -0.30167540589564      1.35698282625446
  C   -6.35317062569068     -1.72350704534331      4.70034876349516
  C   -5.14188197550812     -2.09626945540937      5.27347133734048
  C   -3.93874146852490     -1.90499233882962      4.58116559199561
  C   -3.94527364378752     -1.30010804850935      3.31170181789311
  C   -7.42675693907632      0.68931304443185      2.27593820052642
  C   -8.33789667148906      1.70193407972056      2.52951885714241
  C   -8.09791925653404      2.99523535965922      2.07155164220217
  C   -6.93113772305677      3.27306310180477      1.34682216305046
  C   -5.99560220249348      2.24671227721040      1.10578629981814
  C   -6.24397608558933      0.96181919723613      1.57356800544696
  N   -6.66052234521750      4.55146536245805      0.84492217144932
  N   -6.81354827048309     -3.47458191806604     -2.29323971412458
  N   -2.77619992065033     -2.36678354620924      5.20791185286347
  C   8.25707306899139     -0.10425497940676      1.43096322789938
  C   9.43106610352626      0.11944651850389      0.70382873185301
  C   9.34394688316481      0.42416566731241     -0.65676561288490
  C   8.10913920516066      0.51351449310575     -1.28190423311456
  C   6.92720900912340      0.30498385339941     -0.54706696716490
  C   7.00243440130849     -0.00850720798101      0.80033838443937
  C   7.87372192288106      0.84777986786236     -2.74185278820111
  C   6.98623033089193      2.07281150913911     -2.72808414265480
  C   5.79857208869215      1.89967396773165     -2.00501279460419
  C   5.66246252699455      0.48645642443345     -1.40342331040724
  C   7.26538834112151      3.29909359009296     -3.31706651314270
  C   6.36797289520996      4.35411788270105     -3.17344453214106
  C   5.19001883898029      4.18895861535913     -2.43347258690634
  C   4.90106614117006      2.94674426645555     -1.84281440262853
  C   7.02898096408501     -0.27973264660404     -3.29237587540519
  C   7.33419453228110     -1.08917011093434     -4.37937096120053
  C   6.45644576401503     -2.10374445528477     -4.75526870866797
  C   5.27095292830056     -2.31846646641317     -4.03995881286225
  C   4.96141898458246     -1.50314378553488     -2.93827076470338
  C   5.83861295749665     -0.48739519159200     -2.58401924205368
  N   4.43163821872271     -3.35333375320862     -4.46891289036129
  N   8.24544198666168     -0.43084298370702      2.78615754427198
  N   4.34545973720360      5.29832125827081     -2.31598846980430
  C   -7.07449352810476     -4.69810500799677     -4.33836846730313
  N   -5.74733335183216     -4.78447801969275     -4.38813173487602
  C   -5.16933216855537     -5.40569359117254     -5.42192263554458
  C   -5.94117195386347     -5.92936018004263     -6.47406210426616
  C   -7.32547210016694     -5.82650893810740     -6.42296435807408
  C   -7.91659435667004     -5.20896925069546     -5.32588602052920
  C   -3.69340751077121     -5.52778917188601     -5.41471791602140
  C   -2.90728564358732     -4.67185197908368     -4.62865410159233
  C   -1.52361284257612     -4.78533640171222     -4.61785760674223
  C   -0.87411830995700     -5.77036509998178     -5.37860172857821
  C   -1.65997893610439     -6.62905061059338     -6.15928820383930
  C   -3.04335016078095     -6.50847638289377     -6.17788803429736
  C   0.60423030291019     -5.87542782253022     -5.33878223225858
  N   1.26029741517725     -4.86895559097154     -4.75796556186395
  C   2.58705716867133     -4.89115400707624     -4.69640263431973
  C   3.35231867401285     -5.94673161519238     -5.20062728047131
  C   2.67838091094467     -7.01209417027942     -5.79355128402207
  C   1.29282153048732     -6.98046579275595     -5.87021369744155
  C   -7.70711331706212     -4.04171452885255     -3.13842234258880
  C   3.20437634028815     -3.70632898534320     -3.99143568066496
  C   -6.92666800050276      6.83671540014733      0.13742747437637
  N   -5.62950112217285      6.85544217901493     -0.15713724650548
  C   -5.09156072687678      7.96512652284361     -0.67804049186669
  C   -5.88488899997794      9.09856957353668     -0.93056758971144
  C   -7.24059756649778      9.06915254715597     -0.63385756476190
  C   -7.78345014415974      7.91616806030564     -0.07970422201102
  C   -3.63344878816883      7.96895472139995     -0.94756268248892
  C   -2.83235593207838      6.88500966805238     -0.55563271290806
  C   -1.45893617360609      6.89902943726053     -0.76165318465944
  C   -0.83261641897241      8.00563804844203     -1.35418025707863
  C   -1.63313026228794      9.07730935889070     -1.77028227589218
  C   -3.00712993215565      9.05628922590612     -1.57556225601393
  C   0.63856152460932      8.02680270199687     -1.51900932502439
  N   1.26515780586600      6.84898868990547     -1.51192374041490
  C   2.58644404610259      6.80678312804673     -1.65223931984959
  C   3.37205207693227      7.95704338380299     -1.77812222596096
  C   2.72902257371705      9.19247330364945     -1.77211437046790
  C   1.34757273184181      9.23416644621126     -1.64846549982985
  C   -7.51884023397098      5.59749541867532      0.75541755317162
  C   3.18113630950454      5.41778699263971     -1.61843681317171
  C   -0.56733448920381     -3.19396972467490      5.64948795173589
  N   0.69176035895546     -2.77046527942925      5.70734273313833
  C   1.57409802848916     -3.43629957677233      6.45787290154358
  C   1.20765804945679     -4.59281276587749      7.16898831817370
  C   -0.10081130842498     -5.04606120470400      7.09229360473302
  C   -1.01727359461569     -4.33519893069508      6.32228849098223
  C   2.96603026964210     -2.92902632334918      6.48382745691275
  C   3.86763143954145     -3.30711822670487      7.48870554369625
  C   5.18261483327234     -2.86019426332250      7.47255377765024
  C   5.64494902671812     -2.02479257785397      6.44636371492712
  C   4.73714983406433     -1.63134048265762      5.45059748013118
  C   3.41924972468370     -2.06697153858215      5.47405681558041
  C   7.05987969629173     -1.59261551548169      6.38209024852635
  N   7.52065690805625     -1.20080456135302      5.19189584928120
  C   8.79572057378975     -0.84555620270860      5.05783418546825
  C   9.70447083675626     -0.84605909263365      6.11411760670773
  C   9.23179403674496     -1.22542539181468      7.36792600476768
  C   7.90108176991632     -1.60203892295703      7.50865339311627
  C   -1.49190297422416     -2.39998035029372      4.75308220997036
  C   9.25935734443297     -0.43995929003938      3.68087464564403
  O   2.62325836367513     -3.14554318525086     -3.08054089384085
  O   10.42772699477573     -0.16166841187948      3.45468261641461
  O   2.63931256285524      4.51414689384526     -1.00887485428457
  O   -8.92003230683579     -4.05572634834008     -2.98796902498768
  O   -8.68433866209254      5.59448907159948      1.12325461615903
  O   -1.10026089107402     -1.87473258734630      3.72742884965607
  C   4.32924110489848      0.28535663145013     -0.69970753883188
  O   4.16659742251457     -0.02811276376998      0.45243247828432
  C   -4.05943508277124      0.01739140579626      0.67547315479194
  O   3.31168225425358      0.49523145307347     -1.52934130351720
  O   -3.66290385553535     -0.43484560226444     -0.36843814698338
  O   -3.35212203116985      0.89039945420838      1.38837101935070
  H   -9.03418284638119     -3.68193354743973     -0.78889080377983
  H   -9.39677857340475     -2.53380668943484      1.39299820583879
  H   -5.17273392388840     -1.79418497228571     -1.13319806916142
  H   -8.52828395839731     -0.95822005602314      3.18985537694490
  H   -7.28974724542318     -1.89516701350208      5.23635022481246
  H   -5.12477841246589     -2.55975881666169      6.26362966110804
  H   -2.99817590501416     -1.14081437450103      2.80170939554516
  H   -9.25547571802766      1.48535399705470      3.08246992821770
  H   -8.81473731119078      3.79082850032347      2.25504079628436
  H   -5.08472477511436      2.48162436916627      0.55119283705231
  H   -5.73667222800589      4.73613351653303      0.45768924988769
  H   -5.84617883545025     -3.53491644975671     -2.60639109876377
  H   -2.92863456356416     -2.76056038290784      6.12886183428403
  H   10.39437033665539      0.05405410469879      1.20574432528872
  H   10.25805539996897      0.59503103616723     -1.23133353489784
  H   6.09435146772664     -0.17708588055622      1.37706372064471
  H   8.80458119080100      0.99942166211772     -3.30104754976709
  H   8.18911875952936      3.44002312147626     -3.88363436149351
  H   6.58404149193318      5.32266631690512     -3.63229940735327
  H   3.97566245952666      2.83481894711155     -1.28531148643541
  H   8.25908768153329     -0.93217640609010     -4.93983935802860
  H   6.69090852353071     -2.74045449305528     -5.61268759798736
  H   4.02968791820839     -1.67372474289783     -2.40693934401178
  H   4.75580531656310     -3.85286250660158     -5.28882393799468
  H   7.35020217275675     -0.69357586511125      3.19985567692388
  H   4.63888219674562      6.11090132553040     -2.84477524723325
  H   -5.46060818230210     -6.39981238966509     -7.33222474888555
  H   -7.93762206533487     -6.22585963699832     -7.23488530778434
  H   -8.99646556984159     -5.10915959388490     -5.21475581095191
  H   -3.39902433040302     -3.90523628624763     -4.02719720506228
  H   -0.91394011144689     -4.11049839973100     -4.01456020925890
  H   -1.19695788619247     -7.40364973691182     -6.77268561275348
  H   -3.62062809903197     -7.20833626092543     -6.78444801727493
  H   4.44017056572907     -5.95885739586548     -5.10912259745846
  H   3.23270977884862     -7.86855493046301     -6.18403579210942
  H   0.75400610764285     -7.81459446188818     -6.32004293164844
  H   -5.44650120613261     10.00482141269113     -1.34622611062718
  H   -7.86540899554760      9.94434076428897     -0.82599661878759
  H   -8.83575908719670      7.82809812662724      0.19002868040601
  H   -3.30583674057006      6.02963244549864     -0.07131616473401
  H   -0.84127275904765      6.05369755927428     -0.45223048684891
  H   -1.18735068701048      9.93835653574146     -2.27190539741368
  H   -3.58891358796797      9.90810458263633     -1.92875759030145
  H   4.46036005068336      7.90332132779174     -1.84695285492465
  H   3.30584768503957     10.11687577530303     -1.84905768604182
  H   0.82766735100242     10.19239978951014     -1.62152919093463
  H   1.94501044066627     -5.14682641088151      7.75054542385381
  H   -0.40431458606619     -5.95472767958619      7.61712125961857
  H   -2.04653680544455     -4.68490712711608      6.22334486665510
  H   3.54596142176675     -3.95743304323715      8.30399287602292
  H   5.86011829880221     -3.19505312908892      8.26020767919314
  H   5.08235806644558     -0.97726412769586      4.64809999147191
  H   2.71763394221719     -1.75723402394298      4.69745862829815
  H   10.73912134910975     -0.55032631193640      5.93759492928550
  H   9.89650611745398     -1.22653783940149      8.23491941242257
  H   7.51424281665334     -1.88963942390700      8.48689831602625
  H   2.48618623983880      0.34366362281775     -1.03778422833885
  H   -2.51311962868820      1.05009252989523      0.92275286705758
