# Supplementary material for: Enzyme-like Acyl Transfer Catalysis in a Bifunctional Organic Cage
Source: J Am Chem Soc. 2024 Jun 24;146(26):17887–97. doi: 10.1021/jacs.4c03560 (PMC11228979; doi:10.1021/jacs.4c03560)
Supplement: Supplementary file 2 — ja4c03560_si_002.zip [file ja4c03560_si_002.zip › computational_SI/DFT_structures/cage_1_conformers_Table_S6/C6.xyz]

176
Coordinates from ORCA-job C6
  C   -6.58638718724409     -1.31724977654441     -3.50792600631074
  C   -7.98687916773147     -1.33846501215726     -3.54344782812556
  C   -8.72914188487690     -0.90757668503575     -2.44176383091146
  C   -8.07971520032933     -0.44620867749924     -1.30216790770410
  C   -6.67908355328756     -0.41929121028723     -1.27612085572472
  C   -5.93020102973612     -0.85550564765212     -2.35580801637704
  C   -8.71638019086657      0.01317243081864     -0.00171139162668
  C   -8.12179102210933     -0.89005125643952      1.06673237868998
  C   -6.71702790184788     -0.88136124650851      1.10265601602659
  C   -6.10527294947744      0.06547749087290      0.06286386100576
  C   -8.82502281770014     -1.70013474705204      1.94921979731297
  C   -8.13637158400195     -2.51151253315855      2.85376264331499
  C   -6.73725475344317     -2.51718346854108      2.87127759464248
  C   -6.02353331424339     -1.69033897364902      1.98774089147715
  C   -8.16020323374946      1.39714167483449      0.27436771338056
  C   -8.87193351142247      2.57423619054104      0.47854898877621
  C   -8.19099807285205      3.76889496523487      0.72389018081415
  C   -6.79132831604072      3.79034979148834      0.78044481354850
  C   -6.07411397412056      2.59836383525729      0.59485335231307
  C   -6.76163216395403      1.42866182107561      0.32263781232957
  N   -6.13644295603449      5.01633898162830      0.96799485597397
  N   -5.87362979235024     -1.77386173829121     -4.62572543495865
  N   -6.07431225132096     -3.33098441458654      3.80352319799435
  C   5.85299370237567     -0.96207134393170      3.83839529125556
  C   7.25272050398311     -0.90718011897957      3.82519677195392
  C   7.92400971618672     -0.57071757648448      2.65370099678608
  C   7.21172620702451     -0.28614736332012      1.49986108215097
  C   5.81038542264921     -0.33872316015650      1.49732325024464
  C   5.12922205506407     -0.68396527326031      2.66131609738124
  C   7.81499986655745      0.07876910133460      0.16764866059060
  C   7.20053607538085      1.39726969795004     -0.23028110027507
  C   5.79901087923881      1.38467148886763     -0.26938089325068
  C   5.21132591107279      0.00129808386485      0.10806147135247
  C   7.90171153424861      2.54542808736068     -0.56331384097294
  C   7.21842109838496      3.69335937354676     -0.95375176867335
  C   5.81934757963319      3.68742104026678     -1.01912747500757
  C   5.10633358715386      2.52456387746434     -0.66755618161989
  C   7.27596506420781     -0.93390978281769     -0.81371457256778
  C   8.05455867758955     -1.75802481688150     -1.60921515848054
  C   7.45578417432836     -2.65948771847389     -2.48502754567449
  C   6.05955622249536     -2.72567354962896     -2.56253473031394
  C   5.26580344258651     -1.88733619511728     -1.75355248284418
  C   5.87259009375651     -0.99397027230049     -0.87447379997027
  N   5.41892990996488     -3.60606986372230     -3.44761344641217
  N   5.15344948405128     -1.29734627681992      5.00803057793087
  N   5.11210708596127      4.83242860788898     -1.42029934666225
  C   -4.03412095373188     -2.32191516201322     -6.12037766062550
  N   -2.80473335314659     -2.81679714223697     -6.03790543652254
  C   -2.21761137770226     -3.34243945188067     -7.11218509224160
  C   -2.87260035167215     -3.36326086649306     -8.35632235032051
  C   -4.15564019464461     -2.83884950090135     -8.44851131772318
  C   -4.76425686744004     -2.30858965429825     -7.31147971562121
  C   -0.85204509067955     -3.88348218579058     -6.90984597849987
  C   -0.16105634241578     -3.58741778349038     -5.72377163319932
  C   1.10820881397530     -4.09781971208715     -5.48956118186967
  C   1.72684108632322     -4.93929308681400     -6.42578007335044
  C   1.04249957711393     -5.22187590186273     -7.61749339482313
  C   -0.22334634516211     -4.70198938218593     -7.85728078070850
  C   3.05912102449799     -5.52397418065673     -6.14951835221751
  N   3.84592617980232     -4.90872863626884     -5.25815198192574
  C   5.05178696353886     -5.41267444949095     -5.00494678252858
  C   5.54802559499623     -6.56793145909218     -5.61075345560339
  C   4.73013847708254     -7.22635396231138     -6.52147791191597
  C   3.47433729909412     -6.70153584296982     -6.79588469534373
  C   -4.52485895654991     -1.72577403150337     -4.82241425621158
  C   5.96303727158084     -4.69680684242833     -4.04112179717400
  C   -4.34169500439981      6.65481872802482      1.09406173596013
  N   -3.11715948476142      6.79552002985894      0.60128571987769
  C   -2.56269455579322      8.00293599787548      0.50159401231788
  C   -3.25041280499015      9.14900164323926      0.93820490714968
  C   -4.52584427276550      9.00469285376122      1.47036139833903
  C   -5.09976710844963      7.73629859026459      1.54957853574230
  C   -1.20440800652327      8.04679781821105     -0.09347588718444
  C   -0.56943872323908      9.24996672521279     -0.42851999928466
  C   0.68331837549104      9.24840155291903     -1.02923049020099
  C   1.34943137070072      8.04637749461980     -1.31140175271265
  C   0.72955156621329      6.84347930168780     -0.94419745742051
  C   -0.52711921682115      6.84444219808787     -0.35474482031019
  C   2.65993570284384      8.04313854580220     -2.00062085584467
  N   3.46615865012518      6.98785225320743     -1.82881826661930
  C   4.65138434034084      6.97939552739428     -2.43583738125922
  C   5.10159031249726      8.00757509573795     -3.26544633058774
  C   4.26170617408759      9.09594908531472     -3.46837261171996
  C   3.02958785447209      9.11717398056568     -2.82930162279277
  C   -4.79680679213030      5.21483183807380      1.13074900820063
  C   5.59555345683435      5.82724903451090     -2.20664081411044
  C   -4.28368404206433     -4.44012237069711      5.01982201409369
  N   -3.05957218235454     -4.11710326339798      5.41914246534355
  C   -2.49283253635913     -4.75553188306315      6.44221285487671
  C   -3.16362627281842     -5.80161651449345      7.09961652010411
  C   -4.44118737353628     -6.14940404534760      6.67834788326315
  C   -5.03081692814086     -5.45525367118118      5.62228516781947
  C   -1.13859509755807     -4.28900810066533      6.82716003653365
  C   -0.46126219930626     -3.38280757445062      5.99501293885708
  C   0.78753676582142     -2.88771983278177      6.34339195422353
  C   1.39841329945348     -3.26720529835162      7.54708547230639
  C   0.73373789243571     -4.19222858914600      8.36606053244567
  C   -0.51132608210962     -4.69704563210496      8.01186639903253
  C   2.69657587883431     -2.68221916111241      7.95165186676473
  N   3.50706187384594     -2.21195774093606      6.99530183147101
  C   4.67881321429429     -1.68626737662403      7.34644514865352
  C   5.11252951797407     -1.57989957650834      8.66888218151597
  C   4.26869658711842     -2.04645368994149      9.66970162274487
  C   3.04947854157737     -2.60448960893985      9.31034566977409
  C   -4.74557241129230     -3.63583078529406      3.82733905092158
  C   5.62274696179733     -1.19948090531992      6.27773464257428
  O   7.09964154421545     -5.10847294826209     -3.85733037185736
  O   6.72327306299728     -0.76920730828664      6.58967691403107
  O   6.71063974298201      5.84595733711018     -2.70593222501152
  O   -3.72544560819404     -1.25632742831941     -4.03317389792977
  O   -3.97744567992993      4.32355472169939      1.25970310846890
  O   -3.93844447414084     -3.28469232791628      2.98730824255679
  C   3.69359632452576      0.01560660364169      0.12734413666417
  O   2.96234265981836     -0.66599292133962     -0.54478846278234
  C   -4.58877344137855      0.19798622580352      0.05491085691992
  O   3.23009570845504      0.90373544497307      1.00445480631265
  O   -3.82080778883183     -0.27561805495376      0.85219735326362
  O   -4.18035147979233      0.96367436842524     -0.95409173867459
  H   -8.49978025530742     -1.69892029426900     -4.43923470379423
  H   -9.82099888234580     -0.93912967494682     -2.47809936458496
  H   -4.84624158898277     -0.83538002744459     -2.34476269228264
  H   -9.81233382853568     -0.01501469428274     -0.02545768720651
  H   -9.91783822075179     -1.70942344678669      1.93321074775532
  H   -8.69056859164055     -3.14992903267405      3.54701277338197
  H   -4.94095426477332     -1.69123242780484      2.00141124816972
  H   -9.96424064336146      2.57045811579951      0.44264496039583
  H   -8.75142719895378      4.69665998866008      0.86669182059977
  H   -4.99084219400388      2.62836134669959      0.64538604305047
  H   -6.71498563270855      5.84046513882254      0.85352237810913
  H   -6.42674233147944     -2.23410654576348     -5.33954583326442
  H   -6.64203752210378     -3.68010705045595      4.56739994332381
  H   7.80695205544804     -1.11595058265343      4.73617670375631
  H   9.01610861788505     -0.53269543680322      2.64480379231131
  H   4.03855766369283     -0.72148446294762      2.69175212099029
  H   8.91057591702310      0.10860265389123      0.18981897798102
  H   8.99373141204171      2.54999481082428     -0.52242306813559
  H   7.76621617121812      4.59191910888035     -1.22512115655251
  H   4.01563066356957      2.54019153287292     -0.71294542229257
  H   9.14434973848896     -1.69940018905330     -1.55063073758324
  H   8.06195038517531     -3.31655150377323     -3.10279373268632
  H   4.18021447689699     -1.94634783363644     -1.81688333034170
  H   4.44325490711245     -3.43493033702577     -3.68310314025698
  H   4.19441376410409     -1.62971008931606      4.93023618728519
  H   4.14198387226547      4.94259837726911     -1.13255858230302
  H   -2.38213219068165     -3.76492894497862     -9.24359970287794
  H   -4.67824452011365     -2.83065192437288     -9.40776583848929
  H   -5.76285637677350     -1.87023292400267     -7.36742977650690
  H   -0.65087555579736     -2.95153013735204     -4.98474900891177
  H   1.63223811147249     -3.86216653902588     -4.56138933167022
  H   1.50357399559387     -5.84882840640539     -8.38270775899776
  H   -0.72546843941251     -4.95824853998466     -8.79196867862376
  H   6.54824094669970     -6.91732159029400     -5.35481720846066
  H   5.06510398076018     -8.14320871165060     -7.01198812174370
  H   2.80925545726654     -7.21194891450625     -7.49278099202480
  H   -2.79558024001836     10.13807366693243      0.87598335028867
  H   -5.07246397152606      9.87959066917972      1.82969121511980
  H   -6.09423147631614      7.60225123591987      1.98051073195556
  H   -1.05347250355005     10.20852548080298     -0.23406979734707
  H   1.15053969922247     10.20539966402453     -1.26897008339097
  H   1.24006231686254      5.90048500170403     -1.14888746149008
  H   -1.02051607124568      5.90720756315330     -0.09301950497669
  H   6.08664906465291      7.92830911456811     -3.72490667356386
  H   4.56126404577632      9.91923769906411     -4.12089885480721
  H   2.34499622911333      9.95100813472976     -2.98655494514147
  H   -2.69339256460609     -6.34605258798097      7.91906780945164
  H   -4.97623263812786     -6.96697804125069      7.16698094535186
  H   -6.02817125015909     -5.72121442088229      5.26507648337408
  H   -0.94903391558694     -3.06533596220699      5.07223798533079
  H   1.29780373004904     -2.17581959389571      5.69177996773560
  H   1.19506156368181     -4.53710124150480      9.29334948673083
  H   -0.99778258117709     -5.40575010139126      8.68450356591112
  H   6.08737166129811     -1.13878363181850      8.87614290081694
  H   4.55460498559207     -1.97247207236390     10.72145172633296
  H   2.36135329168119     -2.95852125033461     10.07836300114739
  H   2.25839041823489      0.87058669378061      0.97667753871844
  H   -3.21187542492593      1.03435817544986     -0.90301405224444
