# Supplementary material for: Enzyme-like Acyl Transfer Catalysis in a Bifunctional Organic Cage
Source: J Am Chem Soc. 2024 Jun 24;146(26):17887–97. doi: 10.1021/jacs.4c03560 (PMC11228979; doi:10.1021/jacs.4c03560)
Supplement: Supplementary file 2 — ja4c03560_si_002.zip [file ja4c03560_si_002.zip › computational_SI/DFT_structures/cage_1_conformers_Table_S6/C7.xyz]

176
Coordinates from ORCA-job C7
  C   -7.32925881099936     -2.43042632971206     -1.88115792821389
  C   -8.71014851201700     -2.24098685006541     -1.73890072893189
  C   -9.20641706264375     -1.12205617225201     -1.06902553445534
  C   -8.32807216943826     -0.18160320059841     -0.54384446812173
  C   -6.94782266417128     -0.36137287390798     -0.70638935409175
  C   -6.44073077356310     -1.47194863539861     -1.36321768813283
  C   -8.68550144376403      1.02698967929190      0.30250173812977
  C   -7.95533927021425      0.78571159537246      1.61288903287927
  C   -6.56521958413905      0.61997089874261      1.46997794839572
  C   -6.11162408345758      0.71827747791514      0.00409010123288
  C   -8.54783058543717      0.64370815594384      2.85935142673800
  C   -7.77613280683318      0.31319644975998      3.97637955053014
  C   -6.39772369280147      0.13124735041199      3.83103142585322
  C   -5.78942046438540      0.30501586258026      2.57528123302716
  C   -8.01912421077713      2.22474161407516     -0.33845018143340
  C   -8.62417871028766      3.41135944261202     -0.73771069257825
  C   -7.85686720547027      4.42857622977583     -1.30621816826278
  C   -6.47513527487254      4.26780584945997     -1.47728716274541
  C   -5.86186603355032      3.07313746781511     -1.06351436895824
  C   -6.63886190805413      2.06816139325834     -0.50745581660162
  N   -5.74875439001138      5.31807360019339     -2.05718969289663
  N   -6.88152199248806     -3.59497982115130     -2.52178806545710
  N   -5.57469235078212     -0.26961016783409      4.89102826383832
  C   6.39886168236744     -0.13010915028127      3.83172280138695
  C   7.77720046126618     -0.31278671598972      3.97706293636681
  C   8.54882420239814     -0.64293111986184      2.85985497303749
  C   7.95637483256038     -0.78350705352049      1.61320565742304
  C   6.56612120897638     -0.61879468292039      1.47067092798242
  C   5.79049596270811     -0.30349792211291      2.57596588992916
  C   8.68621404557885     -1.02613198103941      0.30284400089934
  C   8.32886458752878      0.18187760936850     -0.54429389402076
  C   6.94856678142718      0.36228161904665     -0.70573144857100
  C   6.11232312634666     -0.71721305529980      0.00496544261687
  C   9.20720455399553      1.12209976184110     -1.06991207861047
  C   8.71090127475963      2.24102352062343     -1.73978816361660
  C   7.32999846546266      2.43052388058058     -1.88187775341584
  C   6.44147022528048      1.47263797095323     -1.36290577585299
  C   8.01945808863734     -2.22412161560399     -0.33736494844700
  C   8.62408022427663     -3.41127692808305     -0.73566764528195
  C   7.85647852095594     -4.42854386961759     -1.30372273672673
  C   6.47492255371112     -4.26716095540081     -1.47571076739064
  C   5.86198006219585     -3.07218151440798     -1.06225379541974
  C   6.63918915416743     -2.06739996618967     -0.50614366946018
  N   5.74829174106996     -5.31783430254463     -2.05476434263659
  N   5.57581623826927      0.27082176084241      4.89168145276275
  N   6.88210669790387      3.59554331150856     -2.52149655650228
  C   -5.39837699608595     -5.27034088423330     -3.50446374941896
  N   -4.13250884344839     -5.66212570756313     -3.47657023393225
  C   -3.75707174029005     -6.82266656585200     -4.01222493117467
  C   -4.70139063716286     -7.67195599454078     -4.61383693642057
  C   -6.03032744604154     -7.26571976718890     -4.65795195339371
  C   -6.40053468745358     -6.04064700558835     -4.10261576448608
  C   -2.30416814722900     -7.11785281469972     -3.93790073960753
  C   -1.47339865724394     -6.20151920699945     -3.27398656709565
  C   -0.10458464264054     -6.39131587196143     -3.21514106723987
  C   0.49861844837007     -7.50594340255909     -3.81835490443126
  C   -0.32941099385188     -8.43434707139887     -4.46595768288002
  C   -1.70838445787702     -8.24333087655212     -4.52476032867982
  C   1.97779554996077     -7.61842220113915     -3.76544174932148
  N   2.61144412542748     -6.59167070575147     -3.19996176708470
  C   3.93495041100105     -6.56086847432079     -3.12392101512979
  C   4.73207753161941     -7.59132667313595     -3.63173774980902
  C   4.08708045739427     -8.68090587672563     -4.21704440418798
  C   2.69907300141875     -8.70572277368565     -4.28738244250092
  C   -5.60129786348740     -3.90993144565566     -2.86747009992243
  C   4.45744774195676     -5.28617925154162     -2.49214306513906
  C   -3.93509236071943      6.56046569662799     -3.12646884288249
  N   -2.61154541763630      6.59109127866393     -3.20235889630472
  C   -1.97773819699071      7.61744683939369     -3.76845366363565
  C   -2.69880432057147      8.70506995432376     -4.29000292458075
  C   -4.08683023007696      8.68026594656041     -4.22014095115249
  C   -4.73203093402754      7.59066190623087     -3.63511708796630
  C   -0.49840624028541      7.50583168909474     -3.81948177498429
  C   0.10479945917249      6.39180736410911     -3.21515207111466
  C   1.47375179802031      6.20258047410993     -3.27277561260442
  C   2.30454084957977      7.11838030329294     -3.93742325672361
  C   1.70878257056439      8.24345542863229     -4.52507668385464
  C   0.32972441459350      8.43411297836930     -4.46712641607438
  C   3.75776913169592      6.82425472269643     -4.00964924811663
  N   4.13302705619769      5.66318004843771     -3.47500891344313
  C   5.39866621821366      5.27072938087000     -3.50414853645611
  C   6.40075550558784      6.04076594260337     -4.10275534803013
  C   6.03046526068839      7.26558021982673     -4.65860197990951
  C   4.70173606690695      7.67238831111292     -4.61344591399089
  C   -4.45794561912048      5.28600352876577     -2.49446779447987
  C   5.60171502511161      3.91073157163811     -2.86630237471724
  C   -4.73274190774727     -1.59313157243245      6.69409967824955
  N   -3.55606776932388     -0.99790048824872      6.50406039252198
  C   -2.47883171720341     -1.47073789349686      7.13765965403052
  C   -2.55730645488873     -2.59905712429661      7.97117084280511
  C   -3.78886796573590     -3.21121174902079      8.17117497805741
  C   -4.91125820928220     -2.69381939837086      7.53135371136835
  C   -1.20510659405855     -0.72888259093217      6.99584237481541
  C   -1.21879618360030      0.67186258582199      6.95592077748328
  C   -0.02965000677251      1.39143664698019      6.97587562373858
  C   1.20615338730718      0.72938611600893      6.99627684771640
  C   1.21982260469935     -0.67131334060921      6.95475912187224
  C   0.03067741080217     -1.39092116963690      6.97405905595362
  C   2.47989204582660      1.47109048260937      7.13870523393103
  N   3.55696440674299      0.99894063044805      6.50431236675271
  C   4.73381188554902      1.59353658381468      6.69519121403431
  C   4.91303064878469      2.69191245795271      7.53532385123704
  C   3.79084310045296      3.20867663807610      8.17599170354051
  C   2.55905032116463      2.59729111660160      7.97502077117016
  C   -5.92048863532307     -1.08326043636373      5.91930009918279
  C   5.92166758304396      1.08360428898172      5.92061707503691
  O   3.73006933220066     -4.31455128489892     -2.39958422076455
  O   7.05776818320421      1.43665547682823      6.19496158807475
  O   4.64492886611666      3.18142002394456     -2.68094218683356
  O   -4.64412057281526     -3.18155580821986     -2.68043838308783
  O   -3.73031693042642      4.31477793022677     -2.39974142597507
  O   -7.05651145090714     -1.43719109698851      6.19280411994294
  C   -4.61847065050404      0.59588851148110     -0.25382792361802
  C   4.61915133211828     -0.59433676076942     -0.25246195500238
  O   3.75215188198695     -0.57646747570740      0.58404563140746
  O   -3.75111213941170      0.57892024527698      0.58232377058394
  H   -9.40137905742963     -2.98472208356361     -2.14453493997120
  H   -10.28507339104117     -0.99596791244163     -0.94660007871633
  H   -5.37427465360531     -1.62307330642196     -1.49094670220554
  H   -9.76664065485445      1.15350399067329      0.43456737186930
  H   -9.62853750601275      0.76794251722067      2.96635661222245
  H   -8.24041531043346      0.17525117519339      4.95095643508191
  H   -4.71525036772303      0.16020493494138      2.47051922223780
  H   -9.70094594763086      3.54929165812262     -0.61177006211402
  H   -8.33555500261653      5.35728135120746     -1.62847155422601
  H   -4.79305824775344      2.95655978771125     -1.21144339083416
  H   -6.25641962785076      6.18807449881538     -2.16276975713823
  H   -7.59619601953211     -4.29068432727515     -2.69872762091860
  H   -4.57031501251401     -0.12940668463048      4.79484466396557
  H   8.24152705815782     -0.17528259329445      4.95166551006158
  H   9.62931887517374     -0.76883903230308      2.96705041914258
  H   4.71622175038453     -0.15921764536631      2.47140026709772
  H   9.76735546493916     -1.15277774238451      0.43477618719694
  H   10.28586733533061      0.99602789260826     -0.94752467675222
  H   9.40215890159505      2.98395213395975     -2.14685436507073
  H   5.37498330070209      1.62385237362076     -1.49042042970307
  H   9.70062518274364     -3.54991715899249     -0.60860469500058
  H   8.33502213105828     -5.35732325916203     -1.62597117853669
  H   6.25596343553667     -6.18789128120608     -2.15981338020576
  H   4.57141190785723      0.13105003647302      4.79520425197097
  H   7.59682794345169      4.29108566470086     -2.69889947177736
  H   -4.40686914290967     -8.62782927280230     -5.04904518419022
  H   -6.78134113418501     -7.90006621268238     -5.13428616097532
  H   -7.43793317819532     -5.70542019410537     -4.16015055917615
  H   -1.93330922654433     -5.32401219664980     -2.81858165728231
  H   0.53699643717319     -5.66580154620528     -2.71406576409260
  H   0.09490409375755     -9.31604191444556     -4.95043436281309
  H   -2.31484022188397     -8.98113341675024     -5.05393511294120
  H   5.82277556865245     -7.55412445216536     -3.60451556009535
  H   4.67134145434282     -9.50718210198964     -4.62845827369271
  H   2.18986248523699     -9.55402309676648     -4.74641552937966
  H   -2.18943694391259      9.55316511334377     -4.74925151998715
  H   -4.67095410839600      9.50635992162995     -4.63211493318521
  H   -5.82273833732057      7.55379636245646     -3.60758845862919
  H   -0.53664647857122      5.66744680269723     -2.71224866164141
  H   1.93368518652975      5.32561364259831     -2.81635809089770
  H   2.31542437236745      8.98160313583397     -5.05355807678568
  H   -0.09455617863684      9.31559517019931     -4.95203331184820
  H   7.43779517669888      5.70468620127416     -4.16183323442732
  H   6.78139349225527      7.89965814848219     -5.13542870867735
  H   4.40712123160801      8.62793238523892     -5.04931050836230
  H   -1.66493464644700     -2.96414805566059      8.48210412927474
  H   -3.87308252371997     -4.08123007396268      8.82655122750855
  H   -5.90742578219889     -3.12011201190442      7.65340051138558
  H   -2.17824714163229      1.19322094268091      6.94583926366313
  H   -0.06311840670074      2.48363042281935      6.97666477042863
  H   2.17927168560404     -1.19262806634720      6.94237683903644
  H   0.06413106736900     -2.48311712750700      6.97485121950090
  H   5.90912730317749      3.11850077610205      7.65692609635551
  H   3.87569350582356      4.07649155974597      8.83420122381670
  H   1.66686672057204      2.96183493130126      8.48667088644548
  O   -4.35524485146322      0.54952326727563     -1.55581634345826
  O   4.35544166287484     -0.54865120124079     -1.55437741941221
  H   -3.39030172273111      0.50101683605617     -1.66773803796709
  H   3.39047902821966     -0.49978922964804     -1.66595486500474
  H   4.79345838032692     -2.95478061461532     -1.21136479171310
