# Supplementary material for: Enzyme-like Acyl Transfer Catalysis in a Bifunctional Organic Cage
Source: J Am Chem Soc. 2024 Jun 24;146(26):17887–97. doi: 10.1021/jacs.4c03560 (PMC11228979; doi:10.1021/jacs.4c03560)
Supplement: Supplementary file 2 — ja4c03560_si_002.zip [file ja4c03560_si_002.zip › computational_SI/DFT_structures/cage_1_conformers_Table_S6/C8.xyz]

176
Coordinates from ORCA-job C8
  C   5.16724167999860     -4.56713932499893      1.89451991962996
  C   6.40380300509832     -4.73332448994302      2.53125306699723
  C   7.26159962029107     -3.64960401863359      2.70137346348944
  C   6.88854901118826     -2.39510756115775      2.23617173429735
  C   5.64651425821108     -2.22192079171329      1.61432533536156
  C   4.77907126104216     -3.29302893215083      1.44197036829807
  C   7.70881128836963     -1.13069040322169      2.30663070638495
  C   7.82395869772569     -0.62406627906460      0.88355476606281
  C   6.58633657211378     -0.40855087521537      0.25586646550403
  C   5.39214365910093     -0.76648986677026      1.16536638608783
  C   9.00140340563373     -0.33393303589543      0.21182503259267
  C   8.96834346248045      0.18612809459089     -1.08248602457668
  C   7.73542161901034      0.42698547483347     -1.70237271012617
  C   6.53910342454395      0.12565083664521     -1.02303378991893
  C   6.85221118755354     -0.10125843670312      3.01276101873498
  C   7.24480657300326      0.64784636835157      4.11270120581818
  C   6.40283727424305      1.63439594323061      4.62128404180042
  C   5.16505976082087      1.87007967301980      4.01630215756632
  C   4.75327784646915      1.09597060686528      2.91899955054243
  C   5.59754189731061      0.11106174514433      2.41562495584026
  N   4.32556963670777      2.89595921481664      4.48638891380442
  N   4.36676055696875     -5.70545205947738      1.73110128456800
  N   7.62844243609560      0.96479752490171     -2.98758602305378
  C   -4.60078162408816      2.92122903589789     -4.21031181768490
  C   -5.85026148632135      3.46551729443166     -4.53773146331654
  C   -6.97961934140058      3.14751137968049     -3.78753112714612
  C   -6.86718734523390      2.28319327617197     -2.70572969300698
  C   -5.61559363272173      1.75587059636215     -2.36462029352000
  C   -4.47904292929423      2.06805333020794     -3.10072892646941
  C   -7.98872312479743      1.81822332404244     -1.80506099329664
  C   -7.57699652038738      2.18387288939708     -0.39238324762021
  C   -6.31978970127039      1.68046428029547     -0.01343957019497
  C   -5.66678294225857      0.84160992580679     -1.12560051625977
  C   -8.34523989907652      2.90100336218923      0.51327444673813
  C   -7.87829679754911      3.12491930523860      1.80908387635647
  C   -6.62666574493941      2.62958639394156      2.18695350657487
  C   -5.84251855117956      1.90986451652966      1.26980859449267
  C   -7.95774652979358      0.30350876653458     -1.83542831813766
  C   -9.01492751730669     -0.53910466944285     -2.15105967832904
  C   -8.85641021655655     -1.92323437839932     -2.04553562180448
  C   -7.63923918223815     -2.45711788175032     -1.61861369661766
  C   -6.56019142989039     -1.60572085918585     -1.32727859338358
  C   -6.72120515874487     -0.23555506499651     -1.44786168822410
  N   -7.48554345454918     -3.85326213594398     -1.51901843716595
  N   -3.52113891631338      3.24765120733287     -5.04005183815881
  N   -6.11232493811438      2.82621472311759      3.47578904848744
  C   2.64610361361589     -7.22762219092879      0.94781653551748
  N   1.33820688321455     -7.24987406068622      0.72982485247368
  C   0.68796432048626     -8.40828664703034      0.61298138612342
  C   1.36921802396253     -9.63231562197214      0.72062496616944
  C   2.74152812408606     -9.61614045159130      0.93992890062090
  C   3.40713667427627     -8.39605663065212      1.05519582105817
  C   -0.76803065064415     -8.29915959820713      0.35632852690067
  C   -1.37891694342413     -7.04735266642547      0.52460443607040
  C   -2.72065556193966     -6.86727609013122      0.24500447273964
  C   -3.51129117482231     -7.92823620859441     -0.22469826667115
  C   -2.91071763285806     -9.18640935799518     -0.37253295898285
  C   -1.55973410337915     -9.36953014041084     -0.08384897296353
  C   -4.92373079104659     -7.63955004058567     -0.57598499003261
  N   -5.28236173459586     -6.36092802349473     -0.46512868234040
  C   -6.50180809357989     -5.96297008264550     -0.79654087141631
  C   -7.47992729157795     -6.84880904819876     -1.25528125527585
  C   -7.13158882195768     -8.19658050692080     -1.35124657814583
  C   -5.84453724693425     -8.60466029823211     -1.01633140741405
  C   3.22635345207072     -5.83075163548849      0.99780201979804
  C   -6.69097304712606     -4.47579974036897     -0.60438173824150
  C   3.67731708835968      5.05064745042960      5.35685313735407
  N   2.43048146883300      4.59374750950571      5.47434061790780
  C   1.49328998913632      5.41067754647627      5.96648411250523
  C   1.78442970959346      6.74380764126302      6.30577996943639
  C   3.07994218494378      7.21976716289270      6.15491721371580
  C   4.05855557751568      6.35206907600224      5.68405722476360
  C   0.12393222907762      4.88389521569853      6.16963394931039
  C   -0.45364654677033      3.96039945094230      5.28647917486413
  C   -1.76287690483966      3.52548153530105      5.47193241743350
  C   -2.51632550998782      3.96919378094159      6.56876613608682
  C   -1.92455092035741      4.86642636182423      7.46798774696448
  C   -0.63021354513870      5.32426148732874      7.26571050173463
  C   -3.92166581529346      3.54856858837815      6.77426730811677
  N   -4.67618273438935      3.32738157297205      5.69385586763312
  C   -5.97052961817690      3.05434318930424      5.85539881790792
  C   -6.58644852422932      2.94774996546506      7.10162690334565
  C   -5.79563644789711      3.11981388752873      8.23306837770236
  C   -4.45126000848970      3.42965913385206      8.07135293214124
  C   4.76088426117267      4.11292538141181      4.89395667657387
  C   -6.82442730611324      2.88758505895003      4.62567393000701
  C   8.12209810181274      1.80548106609470     -5.17445821081588
  N   6.81703320254707      2.02846410615611     -5.31779588818732
  C   6.36370242472757      2.53792388490729     -6.46826567283180
  C   7.24157792128988      2.81119585646511     -7.53285304264809
  C   8.60124382509523      2.57628133526738     -7.37820557528621
  C   9.06354630883042      2.06875365314874     -6.16891696901056
  C   4.90932449977400      2.78944216045286     -6.59934710742551
  C   4.41735745895354      3.66436247140572     -7.57928295770452
  C   3.05331229018028      3.85872102909926     -7.74451971594292
  C   2.12794160093810      3.18918726597878     -6.93195475838047
  C   2.61815758224168      2.35172508362559     -5.91849905763425
  C   3.98452339943593      2.15338526867209     -5.75692041649171
  C   0.66879872394499      3.33602540838008     -7.14535576250660
  N   -0.13918920233535      3.01600129954698     -6.13232843532939
  C   -1.45718073699403      3.11409562660800     -6.28692100048956
  C   -2.04932759313816      3.52000236829134     -7.48741881877945
  C   -1.21576261424226      3.84655960821958     -8.55376239326434
  C   0.15791054688731      3.75919777746045     -8.38570480418476
  C   8.61892287008364      1.24137791813641     -3.86829272390822
  C   -2.28049207997092      2.68313619787738     -5.09255256204946
  O   -6.10811725598057     -3.89312618968313      0.29062423136668
  O   -1.84927631574786      1.88308484386215     -4.28314828293498
  O   -8.04101547228273      2.81667095262527      4.70866022093057
  O   2.68065764168233     -4.91381398031030      0.41144514058222
  O   5.93046462303497      4.46463905129794      4.90943887471868
  O   9.81409415396651      1.06685090020849     -3.68060690383611
  C   -4.28651710013679      0.28016285990973     -0.82351707899988
  O   -3.59229182805348      0.56633801731638      0.11845485852235
  C   4.03490351723763     -0.65897272113330      0.49165605388858
  O   -3.88730107944324     -0.56275589748641     -1.77157641861713
  O   3.05827625818814     -0.12172575163641      0.94831044707169
  O   4.01855943157796     -1.28971688671262     -0.68000082735796
  H   6.69951169266748     -5.72539403373721      2.88264999457835
  H   8.22916822276457     -3.78916942329860      3.18965891384036
  H   3.81956833966750     -3.18708656300681      0.94360757751679
  H   8.68335767597606     -1.27635289872890      2.78726187857052
  H   9.96436491595842     -0.50457869611981      0.69994443122107
  H   9.88712568394147      0.41315672579156     -1.61739925399898
  H   5.58705559072003      0.30639255075163     -1.52424550581664
  H   8.22092672305104      0.47366447983002      4.57228219908729
  H   6.71326173427495      2.23633639726401      5.47377394287376
  H   3.78609546145464      1.28603519929822      2.45689842437501
  H   3.31586858411435      2.77666281671154      4.45194197812689
  H   4.69245132352093     -6.53325024073334      2.21607497332602
  H   6.69706741018605      1.18157664853971     -3.34061439509613
  H   -5.93642110439802      4.13223539532781     -5.40009758095676
  H   -7.95121839000068      3.56924004823177     -4.05643927080450
  H   -3.50229165314762      1.65414122120340     -2.86383861828418
  H   -8.96418001741129      2.23281178647576     -2.08551017343445
  H   -9.32335468519488      3.28625168376561      0.21416250283228
  H   -8.48396919385307      3.67240726557828      2.52899185404863
  H   -4.87272999804669      1.52146382893226      1.57576126892794
  H   -9.97541823480099     -0.12116286464710     -2.46245274471519
  H   -9.68773146281819     -2.59282188734174     -2.27922080415890
  H   -5.61423234268690     -2.03563452679810     -1.01117571867957
  H   -7.97732906027957     -4.42117094570695     -2.19954276207313
  H   -3.72336003712293      3.95828540176537     -5.73268961795348
  H   -5.10197141357185      2.84231854001083      3.60091178950380
  H   0.83728917023221    -10.58108381925221      0.63766836323814
  H   3.29662258658122    -10.55393855055019      1.01614180944966
  H   4.48954978171450     -8.36946942401838      1.19760698979085
  H   -0.76537069513867     -6.21236041811076      0.86398819291110
  H   -3.18988676047034     -5.89077171573944      0.36796657587594
  H   -3.48797141841343    -10.03890859007620     -0.73634681975162
  H   -1.12069198915608    -10.35758033316909     -0.23721580592010
  H   -8.48751202107028     -6.51173129609244     -1.50835169066820
  H   -7.86732884791516     -8.93077095148714     -1.68770382534401
  H   -5.56643732115096     -9.65654073669049     -1.09504994668040
  H   0.99215483536090      7.40008551352916      6.66853320890059
  H   3.32290831430924      8.25508490110726      6.40495780893829
  H   5.10107869688222      6.64698245905890      5.56344477754016
  H   0.12865816198467      3.60171845253270      4.43481992503590
  H   -2.21450122316935      2.82832081491099      4.76284320261703
  H   -2.49232535384643      5.23800076213478      8.32342362708290
  H   -0.19598271595874      6.02690057099975      7.98006776752737
  H   -7.65373925779749      2.73112242099493      7.15463437678221
  H   -6.22309210151660      3.01881992945494      9.23333805675047
  H   -3.80760571097536      3.56913870346351      8.94095279428069
  H   6.85885857598159      3.18723616103725     -8.48158034713433
  H   9.29305422863577      2.78238610284477     -8.19811116016104
  H   10.11705829990609      1.86445180796254     -5.97725145678566
  H   5.10516436522687      4.22050414163551     -8.21834022466237
  H   2.71325166882181      4.55871775811039     -8.50997629853537
  H   1.90185819369895      1.84279738796604     -5.27054291075055
  H   4.35230614467896      1.47946060522981     -4.98101544240957
  H   -3.13318643028724      3.54946691599037     -7.61190657338927
  H   -1.63826765658014      4.14972156356817     -9.51432378540146
  H   0.82679890647119      3.98470512458503     -9.21664924523523
  H   -2.98973680865869     -0.86314224177099     -1.54735518211666
  H   3.11550573781849     -1.23363649439153     -1.03726147660665
