# Supplementary material for: Enzyme-like Acyl Transfer Catalysis in a Bifunctional Organic Cage
Source: J Am Chem Soc. 2024 Jun 24;146(26):17887–97. doi: 10.1021/jacs.4c03560 (PMC11228979; doi:10.1021/jacs.4c03560)
Supplement: Supplementary file 2 — ja4c03560_si_002.zip [file ja4c03560_si_002.zip › computational_SI/DFT_structures/cage_1_conformers_Table_S6/C9.xyz]

176
Coordinates from ORCA-job C9
  C   -5.79289228815644      3.98423925215171     -1.70630855166245
  C   -6.96221401852215      4.06431967299786     -2.46843112698212
  C   -7.51951790275818      2.90186390359107     -3.00271618836947
  C   -6.91828336603775      1.67134569220839     -2.77669802771078
  C   -5.73996980516983      1.59036863910841     -2.01930460178389
  C   -5.17552126702340      2.74058243753776     -1.48832400795622
  C   -7.45737763355297      0.32279788048517     -3.20036403345159
  C   -6.34191746854039     -0.39490254877634     -3.92477347546414
  C   -5.16740390364643     -0.51193478859216     -3.17184322701714
  C   -5.27726572792668      0.13932858032274     -1.78098137421805
  C   -6.40460149177414     -0.95409797713817     -5.19501375658913
  C   -5.30648310985533     -1.64580993783508     -5.70056542777078
  C   -4.14032796430847     -1.78726725156377     -4.93581892063793
  C   -4.06730817741186     -1.20560863600814     -3.65885256894033
  C   -7.65398229711983     -0.43283763198008     -1.90040254403988
  C   -8.85208081688670     -0.96114630995794     -1.44625133397123
  C   -8.91914008127042     -1.60474200158177     -0.20955949522805
  C   -7.76337603823909     -1.71528739780818      0.57218361079092
  C   -6.54273266195291     -1.18661900142067      0.10947390323564
  C   -6.48901071404777     -0.54342637431367     -1.11842357766656
  N   -7.75425505649760     -2.33572998359077      1.82388865736625
  N   -5.21247350101966      5.11498083275397     -1.11872727770686
  N   -3.09257855868644     -2.53367011378457     -5.48720183528159
  C   7.76345558462178     -1.71561251414026     -0.57203391216562
  C   8.91930157019875     -1.60514147088255      0.20959722054529
  C   8.85233951243159     -0.96179628117554      1.44642406214505
  C   7.65437622120179     -0.43316550229641      1.90055775057174
  C   6.48923050023819     -0.54403751497660      1.11888133135662
  C   6.54282829240204     -1.18711612521136     -0.10908110741591
  C   7.45789859385747      0.32235552840786      3.20059175818638
  C   6.34233428191276     -0.39518823504096      3.92503732921704
  C   5.16762582132265     -0.51169003662333      3.17231386596628
  C   5.27769219995627      0.13923400103396      1.78130419460944
  C   6.40507976889801     -0.95463902469747      5.19516115452202
  C   5.30668933644875     -1.64571931727441      5.70097528999114
  C   4.14002323202820     -1.78593535949900      4.93678670484850
  C   4.06717322349688     -1.20456448565968      3.65967566355009
  C   6.91903418442470      1.67099079774725      2.77693969004074
  C   7.52047253731023      2.90141020882274      3.00291999478876
  C   6.96334774038884      4.06394677022432      2.46862443287751
  C   5.79427743168536      3.98399122000170      1.70609992507829
  C   5.17652481549896      2.74046517154016      1.48839107278496
  C   5.74083814213783      1.59016896322739      2.01934481538529
  N   5.21287294244256      5.11512838389951      1.12023107057592
  N   7.75433241303463     -2.33538913181519     -1.82406871011191
  N   3.09177785127730     -2.53130167970263      5.48864272562813
  C   -4.95562277067480      7.08727249083014      0.19392845781444
  N   -3.64582783368407      6.96691051343612     -0.01615467418532
  C   -2.80191604688342      7.72765481279815      0.68428736976746
  C   -3.26231964988207      8.62685184406197      1.65949291106422
  C   -4.63131670585483      8.75638186134893      1.86662527352062
  C   -5.50674341309127      7.98273654250322      1.10914090973553
  C   -1.36268248679014      7.63702559752597      0.34899052865582
  C   -0.97171785018778      7.60268683716333     -0.99596308521565
  C   0.37478375301454      7.62875588275759     -1.34108519610494
  C   1.36186154194086      7.63689051181867     -0.34703406193626
  C   0.97091104403379      7.60300795404156      0.99794144016149
  C   -0.37560466511150      7.62925511516487      1.34305662118269
  C   2.80106614231711      7.72763081072045     -0.68244553814572
  N   3.64517631193071      6.96683940421296      0.01771866836275
  C   4.95483253866146      7.08628442323338     -0.19378019006526
  C   5.50560598681750      7.98130148069818     -1.10964235046620
  C   4.62989529023517      8.75447385642576     -1.86726565607968
  C   3.26100828676364      8.62538631506072     -1.65919731405601
  C   -5.87073018255444      6.16646554300856     -0.56961006665586
  C   5.87039642869798      6.16704968813301      0.57109250820614
  C   -8.40789809065783     -3.32022416841148      3.90163016184013
  N   -7.11038584538804     -3.43773603890787      4.17481483697247
  C   -6.73058419285269     -3.95082602401911      5.34974324522163
  C   -7.68313041861972     -4.33207519923571      6.31156059122774
  C   -9.03573392662261     -4.20622070384245      6.02258870347422
  C   -9.41786946693194     -3.69969283591115      4.78472447539527
  C   -5.27858077489539     -4.10511552769378      5.59923847842050
  C   -4.33770143942759     -3.39289191232727      4.83983331683630
  C   -2.97591608223589     -3.54272385928097      5.06861535659993
  C   -2.50125407632377     -4.42076080342641      6.05577104699424
  C   -3.44207388959748     -5.13411969467219      6.81168139567633
  C   -4.80325839533061     -4.97851996229036      6.58814898477614
  C   -1.04197965881341     -4.57942670268573      6.26911955044118
  N   -0.23853672257474     -3.73881442254428      5.61313638893751
  C   1.07892953954916     -3.83129841966544      5.76191902006874
  C   1.68425687631584     -4.79787461397733      6.57108090856123
  C   0.85752812871858     -5.68649342135454      7.25376287299567
  C   -0.51777641084607     -5.57884065109377      7.10880548133665
  C   -8.80795838856965     -2.75238176395271      2.56418561939938
  C   1.88947112974254     -2.85911882424631      4.93513247801731
  C   -1.07947279383569     -3.83327246233571     -5.76089423258486
  N   0.23797318707106     -3.73998759892637     -5.61228958739129
  C   1.04184834670954     -4.57968853941895     -6.26891427544634
  C   0.51819806108655     -5.57803578740682     -7.11020777190827
  C   -0.85704143753697     -5.68623706884693     -7.25533082187333
  C   -1.68425515146655     -4.79877842699012     -6.57173825574315
  C   2.50108779512129     -4.42007541464521     -6.05605344956471
  C   3.44205375386796     -5.13232735916883     -6.81281729939799
  C   4.80321112788372     -4.97640445089129     -6.58937516912739
  C   5.27836114576553     -4.10384661724721     -5.59963465343637
  C   4.33735633540216     -3.39221559017461     -4.83982241153750
  C   2.97557532303382     -3.54253778765697     -5.06836184968242
  C   6.73036686313881     -3.94927305324786     -5.35031587299224
  N   7.11028109745421     -3.43717391918886     -4.17498991374645
  C   8.40782627049370     -3.32036430258294     -3.90163393648524
  C   9.41771014577570     -3.69876855694778     -4.78528027155275
  C   9.03545674900574     -4.20438666491614     -6.02348016281468
  C   7.68282919561095     -4.33021077967967     -6.31234274087951
  C   -1.89061495598934     -2.86220052280101     -4.93338037986369
  C   8.80801427828733     -2.75177760506856     -2.56454428656276
  O   7.07477656735460      6.35671010097529      0.62103075080424
  O   9.98414274618690     -2.69056893342228     -2.23681602406222
  O   1.48047006311347     -2.44582430901700      3.86567480775697
  O   -7.07452508740560      6.35845038003111     -0.62452501841939
  O   -9.98421903826161     -2.68908757672435      2.23733092337616
  O   -1.47979714821145     -2.44583980894318     -3.86581210926639
  C   3.95678018595470      0.05322350160471      1.03631645845584
  O   3.74231851514850     -0.56612022641593      0.02551187925686
  C   -3.95633322304228      0.05287260777527     -1.03608896449629
  O   3.00803092564476      0.74763188062825      1.65959833800790
  O   -3.74213184234359     -0.56625909355316     -0.02509949105363
  O   -3.00681262726792      0.74504277203092     -1.66067792878281
  H   -7.43736685552043      5.03094233887953     -2.62698126182674
  H   -8.43965959845968      2.96044814746080     -3.58955433159688
  H   -4.26694245420909      2.70237701034470     -0.88531977863686
  H   -8.37681469090669      0.39727690277934     -3.79305148637280
  H   -7.31527762702466     -0.86257603186492     -5.79196381881247
  H   -5.35527483715493     -2.09674201055419     -6.69550948072363
  H   -3.14817742868326     -1.31042248328834     -3.08862892747671
  H   -9.75414086438535     -0.86891957468812     -2.05658825507507
  H   -9.85718006974582     -2.01162020426090      0.16053695123616
  H   -5.64736057469893     -1.27968866006780      0.72250481767097
  H   -6.85415744042065     -2.46834055161743      2.28397731469994
  H   -4.21220867686779      5.10533120310320     -0.92709818455659
  H   -3.26268064802810     -2.87669949986270     -6.42517751141630
  H   9.85718822337723     -2.01247149613963     -0.16039228133161
  H   9.75453203128101     -0.86934213610794      2.05653035409593
  H   5.64752566846061     -1.27959020659183     -0.72230219358995
  H   8.37736472103606      0.39667883309920      3.79325357637936
  H   7.31605049524948     -0.86389635177850      5.79177993654062
  H   5.35534218813623     -2.09639531141349      6.69604198925424
  H   3.14765734446583     -1.30838218101292      3.08991571623198
  H   8.44056418103993      2.95987200900842      3.58984890728819
  H   7.43895454451356      5.03041587549103      2.62669863423926
  H   4.26828683168708      2.70229555659127      0.88486141745778
  H   4.21283706035055      5.10424068651388      0.92744748990655
  H   6.85416151943997     -2.46853035078617     -2.28386360278935
  H   3.26256947415089     -2.87577792208776      6.42596594940742
  H   -2.55130061972701      9.23643182863809      2.22013521353533
  H   -5.01278966677725      9.46251660020862      2.60787306034455
  H   -6.59015118600561      8.04405370858965      1.21827100592596
  H   -1.73986072878972      7.58386956042420     -1.77215457199333
  H   0.66364752174942      7.63256983846001     -2.39506103431442
  H   1.73906471155328      7.58518669011489      1.77414589154840
  H   -0.66446756028480      7.63263320148970      2.39703157918756
  H   6.58894008828120      8.04180143718229     -1.21997273181955
  H   5.01106109868766      9.45982292061024     -2.60941933786801
  H   2.54979139596906      9.23505829606601     -2.21949110298875
  H   -7.36701579061155     -4.71173174436425      7.28325795353734
  H   -9.78584794508086     -4.49809046918879      6.76115530630505
  H   -10.46096374376051     -3.58095925108931      4.49078810117590
  H   -4.69039124839686     -2.71066297926489      4.06428472014821
  H   -2.24815008179014     -2.98258377938241      4.47910446021131
  H   -3.12257549316284     -5.82558658905017      7.59238408193381
  H   -5.49982479570596     -5.56931098650539      7.18522789219753
  H   2.76987455948599     -4.88348963958406      6.64648096761637
  H   1.28634244826249     -6.46711172606666      7.88614976368939
  H   -1.17246503690360     -6.27836182871099      7.62797219488443
  H   1.17329502616524     -6.27628545027363     -7.63058750733170
  H   -1.28540602454773     -6.46578023414293     -7.88934677494167
  H   -2.76982250725205     -4.88557488746167     -6.64643264811067
  H   3.12270404463706     -5.82259020916845     -7.59465607914862
  H   5.49993034971741     -5.56612636749052     -7.18733691280141
  H   4.68992314029117     -2.71044675715526     -4.06381375146426
  H   2.24774025084300     -2.98206844717441     -4.47925414975340
  H   10.46083088814589     -3.58071775666309     -4.49116305898001
  H   9.78550627662505     -4.49610621795208     -6.76217167625480
  H   7.36660720509503     -4.70838706459046     -7.28458245885079
  H   2.17857456336544      0.62983482180687      1.16561332979529
  H   -2.17727499205936      0.62645386559229     -1.16702055527804
