# Supplementary material for: Enzyme-like Acyl Transfer Catalysis in a Bifunctional Organic Cage
Source: J Am Chem Soc. 2024 Jun 24;146(26):17887–97. doi: 10.1021/jacs.4c03560 (PMC11228979; doi:10.1021/jacs.4c03560)
Supplement: Supplementary file 2 — ja4c03560_si_002.zip [file ja4c03560_si_002.zip › computational_SI/DFT_structures/uncatalysed_Table_S10/PS_acoh.xyz]

8
Generated by autodE on: 2022-11-24. E = -228.765433 Ha
O     0.41778   1.23274   0.01195
C     0.02402   0.09111  -0.00563
C    -1.41838  -0.31416   0.02074
O     0.85500  -0.95295  -0.02971
H    -1.55338  -1.37702  -0.21039
H    -1.97958   0.30805  -0.68938
H    -1.81812  -0.10899   1.02583
H     1.76310  -0.60532  -0.02418
