# Supplementary material for: Enzyme-like Acyl Transfer Catalysis in a Bifunctional Organic Cage
Source: J Am Chem Soc. 2024 Jun 24;146(26):17887–97. doi: 10.1021/jacs.4c03560 (PMC11228979; doi:10.1021/jacs.4c03560)
Supplement: Supplementary file 2 — ja4c03560_si_002.zip [file ja4c03560_si_002.zip › computational_SI/DFT_structures/uncatalysed_Table_S10/RS_ac2o.xyz]

13
Generated by autodE on: 2022-11-24. E = -381.168202 Ha
O     1.25691   1.12764   0.64235
C     1.19401   0.02727   0.18059
O     0.00125  -0.63419  -0.00914
C    -1.19371   0.03000  -0.17283
C    -2.33188  -0.85806   0.20063
O    -1.26103   1.14279  -0.60304
C     2.33460  -0.83787  -0.23667
H    -2.26033  -1.80811  -0.34863
H    -2.26705  -1.09575   1.27334
H    -3.28167  -0.35878  -0.01985
H     2.26435  -1.03044  -1.31811
H     2.27121  -1.81045   0.27254
H     3.28302  -0.34290  -0.00120
