# Supplementary material for: Enzyme-like Acyl Transfer Catalysis in a Bifunctional Organic Cage
Source: J Am Chem Soc. 2024 Jun 24;146(26):17887–97. doi: 10.1021/jacs.4c03560 (PMC11228979; doi:10.1021/jacs.4c03560)
Supplement: Supplementary file 2 — ja4c03560_si_002.zip [file ja4c03560_si_002.zip › computational_SI/DFT_structures/uncatalysed_Table_S10/RS_hol.xyz]

27
Generated by autodE on: 2022-11-24. E = -390.244629 Ha
O    -2.28710  -1.94831  -0.87463
C    -1.21466  -1.50416  -0.07876
C    -0.94226  -0.00603  -0.19866
C    -2.17103   0.79674   0.23213
C    -2.16497   2.25097  -0.21227
C     0.31816   0.38353   0.57691
C     1.63064  -0.04208  -0.06889
C     2.86060   0.35493   0.73582
C     4.16858  -0.06601   0.08480
H    -2.05936  -1.76988  -1.79538
H    -1.48284  -1.73721   0.96633
H    -0.29330  -2.07320  -0.30518
H    -0.76008   0.20374  -1.27277
H    -2.26208   0.73773   1.33247
H    -3.06190   0.29307  -0.17652
H    -1.29830   2.80222   0.18591
H    -3.07043   2.77748   0.12669
H    -2.12702   2.32786  -1.31123
H     0.33674   1.47817   0.71242
H     0.25222  -0.03904   1.59734
H     1.69593   0.40341  -1.07858
H     1.64300  -1.13534  -0.22396
H     2.85530   1.44916   0.88829
H     2.78913  -0.08714   1.74564
H     5.03954   0.23470   0.68723
H     4.28102   0.38752  -0.91357
H     4.21423  -1.15973  -0.04483
