# Supplementary material for: Enzyme-like Acyl Transfer Catalysis in a Bifunctional Organic Cage
Source: J Am Chem Soc. 2024 Jun 24;146(26):17887–97. doi: 10.1021/jacs.4c03560 (PMC11228979; doi:10.1021/jacs.4c03560)
Supplement: Supplementary file 2 — ja4c03560_si_002.zip [file ja4c03560_si_002.zip › computational_SI/DFT_structures/uncatalysed_Table_S10/TS.xyz]

40
Generated by autodE on: 2022-11-24. E = -771.385359 Ha. Imaginary frequency = -400.5 cm-1
O    -0.46581  -0.61900  -0.48719
C     0.18387   0.16439   0.51740
C     0.88936   1.35668  -0.10833
C    -0.10954   2.32703  -0.74606
C     0.52250   3.37664  -1.64751
C     1.77284   2.03860   0.94131
C     3.02511   1.26496   1.33425
C     3.88521   1.99316   2.35884
C     5.14161   1.22805   2.74430
H    -1.44610  -0.21649  -0.76508
H    -0.55547   0.49320   1.26706
H     0.90349  -0.49446   1.02263
H     1.54220   0.96068  -0.90888
H    -0.69097   2.81413   0.05765
H    -0.83940   1.75583  -1.34273
H     1.22344   4.02794  -1.10320
H    -0.24513   4.02498  -2.09646
H     1.08197   2.90286  -2.47042
H     2.08201   3.02496   0.55890
H     1.16479   2.24631   1.84138
H     3.62562   1.06843   0.42741
H     2.75632   0.27258   1.73729
H     4.16143   2.98483   1.95797
H     3.28009   2.19289   3.26109
H     5.74344   1.77980   3.48273
H     5.77962   1.04237   1.86492
H     4.89288   0.24777   3.18262
O    -2.71502  -0.12968  -1.13233
C    -3.01425  -1.32958  -1.32865
O    -2.23445  -2.29977  -1.04203
C    -0.90875  -2.12880   0.05545
C     0.08940  -3.04536  -0.57553
O    -1.28698  -2.12737   1.19073
C    -4.34699  -1.68953  -1.90321
H    -0.24187  -4.08115  -0.42026
H     0.20400  -2.84352  -1.64561
H     1.05359  -2.90344  -0.06581
H    -5.03215  -1.89842  -1.06593
H    -4.27136  -2.59907  -2.51222
H    -4.75092  -0.85405  -2.48732
