# Supplementary material for: Enzyme-like Acyl Transfer Catalysis in a Bifunctional Organic Cage
Source: J Am Chem Soc. 2024 Jun 24;146(26):17887–97. doi: 10.1021/jacs.4c03560 (PMC11228979; doi:10.1021/jacs.4c03560)
Supplement: Supplementary file 2 — ja4c03560_si_002.zip [file ja4c03560_si_002.zip › computational_SI/MD_input/6_in_cage_1Ac1/conf.gro]

Gromacs Runs On Most of All Computer Systems
 3113
    1CAG     H1    1   3.274   3.007   3.789 -2.0894  2.2035 -0.5266
    1CAG     O1    2   3.345   3.069   3.764  0.5031 -0.3263  0.0640
    1CAG     C1    3   3.352   3.118   3.885 -0.5038 -0.5026  0.5401
    1CAG     C2    4   3.445   3.246   3.902  0.3252 -0.2211 -0.3393
    1CAG     O2    5   3.291   3.061   3.973 -0.0485  0.1590  0.5117
    1CAG     C3    6   3.485   3.274   4.057 -0.6181  0.3880  0.8276
    1CAG     C4    7   3.369   3.368   3.848  0.2732  0.3296 -0.2536
    1CAG     C5    8   3.579   3.247   3.835 -0.2541  0.1453 -1.0968
    1CAG     C6    9   3.449   3.208   4.180 -0.0217 -0.0592  0.3550
    1CAG     C7   10   3.549   3.400   4.056 -0.3752 -0.3197  0.5588
    1CAG     C8   11   3.234   3.367   3.806  0.2453 -0.3684 -0.0754
    1CAG     C9   12   3.448   3.483   3.853 -0.2513 -0.0866 -0.4290
    1CAG    C10   13   3.645   3.138   3.777 -0.8178  0.0893  0.0657
    1CAG    C11   14   3.655   3.363   3.850  0.7952 -0.3796  0.0286
    1CAG     H2   15   3.384   3.122   4.181 -2.0528  1.3255 -1.7828
    1CAG    C12   16   3.490   3.260   4.302 -0.1010  0.3163 -0.8193
    1CAG    C13   17   3.595   3.447   4.179  0.9421  0.1780  0.1008
    1CAG    C14   18   3.581   3.471   3.916 -0.4079  0.1964  1.1463
    1CAG     H3   19   3.172   3.278   3.810 -0.1306 -0.1257 -0.4249
    1CAG    C15   20   3.173   3.487   3.769 -0.1449 -0.1498 -0.5505
    1CAG    C16   21   3.393   3.602   3.800 -0.6665  0.1874  0.1668
    1CAG     H4   22   3.606   3.037   3.786  0.6437 -0.3009  3.6977
    1CAG    C17   23   3.778   3.144   3.722  1.2444  0.0109  0.5315
    1CAG    C18   24   3.779   3.372   3.792 -0.7791 -0.1147  0.9349
    1CAG     N1   25   3.441   3.202   4.420  0.1842 -0.0552  0.1587
    1CAG    C19   26   3.570   3.377   4.297  0.1232 -0.4078  0.7193
    1CAG     H5   27   3.656   3.537   4.181  0.8125  0.3037 -1.0055
    1CAG     H6   28   3.640   3.563   3.926  0.6850 -0.3474 -0.0336
    1CAG     N2   29   3.047   3.484   3.717  0.4215  0.5461  0.1005
    1CAG    C20   30   3.255   3.603   3.762  0.2652 -1.0320 -0.6057
    1CAG     H7   31   3.443   3.698   3.804  0.2725 -0.3082  0.4911
    1CAG     N3   32   3.837   3.025   3.680  0.6952  0.1034  0.0874
    1CAG    C21   33   3.842   3.266   3.727 -0.0519  0.7609  0.0922
    1CAG     H8   34   3.835   3.464   3.806  0.3112 -0.9750  2.4613
    1CAG     H9   35   3.377   3.125   4.406  0.5472 -0.5769  1.2124
    1CAG    C22   36   3.473   3.234   4.548 -0.0111  0.1005 -0.4845
    1CAG    H10   37   3.613   3.416   4.389  0.9595 -1.2962  0.7101
    1CAG    H11   38   3.008   3.394   3.695 -2.9089  2.3981 -2.4485
    1CAG    C23   39   2.948   3.577   3.702 -0.2468 -0.1083 -0.5838
    1CAG    H12   40   3.200   3.694   3.744 -0.4729 -1.2929  0.2681
    1CAG    H13   41   3.804   2.939   3.723  0.2987 -0.6990 -1.7101
    1CAG    C24   42   3.935   3.009   3.585  0.0460  0.1655  0.7648
    1CAG    H14   43   3.947   3.276   3.699  0.3356 -0.2355  1.1137
    1CAG     O3   44   3.571   3.297   4.580 -0.4732 -0.0569  0.1454
    1CAG    C25   45   3.377   3.180   4.652 -0.7280  0.0830 -0.1215
    1CAG     O4   46   2.968   3.691   3.742  0.3376 -0.1411  0.2552
    1CAG    C26   47   2.818   3.535   3.639 -0.3822 -0.1156 -0.3161
    1CAG     O5   48   3.965   3.104   3.508 -0.0352  0.6413 -0.3754
    1CAG    C27   49   3.995   2.878   3.576 -0.5906  0.3942  0.4383
    1CAG    C28   50   3.415   3.204   4.789  0.0579 -0.1624 -0.9173
    1CAG     N4   51   3.265   3.102   4.635 -0.0606 -0.7886  0.5382
    1CAG    C29   52   2.733   3.644   3.611  0.8663 -0.4585 -0.4312
    1CAG     N5   53   2.785   3.411   3.587  0.5756  0.4871 -0.5734
    1CAG    C30   54   4.110   2.869   3.488  0.4493 -0.1828  0.0828
    1CAG     N6   55   3.948   2.763   3.634 -0.7663 -0.1341  0.4959
    1CAG    H15   56   3.503   3.265   4.806  0.2518 -0.1977 -1.7545
    1CAG    C31   57   3.342   3.165   4.895  0.5532  0.3235  0.0663
    1CAG    C32   58   3.179   3.073   4.740 -0.6861 -0.2612  0.0202
    1CAG    H16   59   2.755   3.745   3.645 -1.3511  0.4157 -1.3832
    1CAG    C33   60   2.609   3.627   3.551  0.2258 -0.0204 -0.5392
    1CAG    C34   61   2.674   3.396   3.507 -0.0826  0.4828 -0.0537
    1CAG    H17   62   4.151   2.962   3.449  0.6869 -1.1899 -2.2867
    1CAG    C35   63   4.185   2.754   3.474  0.0341  0.1970  0.2880
    1CAG    C36   64   4.017   2.645   3.620 -0.0454  0.3965 -0.1956
    1CAG    H18   65   3.360   3.174   5.002 -1.1106 -3.3882  0.7925
    1CAG    C37   66   3.220   3.110   4.870  1.0855 -0.0062  0.4466
    1CAG    C38   67   3.058   2.995   4.718 -0.2783 -0.1277 -0.2797
    1CAG    H19   68   2.542   3.712   3.540 -1.1934 -1.1960 -1.3588
    1CAG    C39   69   2.586   3.504   3.490 -0.0785 -0.2338  0.2708
    1CAG    C40   70   2.651   3.263   3.450  0.2567 -1.2444 -0.6240
    1CAG    H20   71   4.267   2.757   3.403  0.3333  1.0871  0.6551
    1CAG    C41   72   4.142   2.643   3.549  0.5683 -1.0569  0.5370
    1CAG    C42   73   3.975   2.526   3.686 -0.7946  0.2397 -0.0810
    1CAG    H21   74   3.156   3.077   4.951  0.4176 -0.9411 -0.4271
    1CAG    C43   75   3.046   2.923   4.600  0.0823 -0.1629 -0.4554
    1CAG    C44   76   2.965   2.973   4.820 -0.0953  0.0218 -0.3720
    1CAG    H22   77   2.488   3.490   3.445  0.2760 -0.5737 -0.4023
    1CAG    C45   78   2.730   3.153   3.498  0.5398 -0.4922  0.5922
    1CAG    C46   79   2.562   3.239   3.344  0.7562 -0.2031 -0.1243
    1CAG    H23   80   4.195   2.550   3.529  0.9067 -0.3716 -2.1758
    1CAG    C47   81   4.063   2.414   3.707  0.1068  0.1230  0.0329
    1CAG    C48   82   3.843   2.511   3.731  0.5504 -0.0304 -0.1089
    1CAG    H24   83   3.116   2.936   4.518 -1.5172  0.1297 -1.8527
    1CAG    C49   84   2.936   2.832   4.589 -0.7724  0.5709 -0.1037
    1CAG    H25   85   2.973   3.016   4.920  1.6971 -1.6787  0.2816
    1CAG    C50   86   2.863   2.881   4.809  0.8138  0.1966 -0.2434
    1CAG    H26   87   2.803   3.162   3.579  2.2585  2.8277 -1.1140
    1CAG    C51   88   2.697   3.021   3.448 -0.5039  0.2035  0.1672
    1CAG    H27   89   2.526   3.328   3.293  2.0775  0.7045  0.4875
    1CAG    C52   90   2.530   3.116   3.301 -0.1730  1.1147 -1.2093
    1CAG    H28   91   4.165   2.408   3.671  0.3280 -1.7988  0.8553
    1CAG    C53   92   4.012   2.296   3.767 -0.6589  0.6598  0.0230
    1CAG    H29   93   3.763   2.585   3.732 -0.0444 -0.6318  1.4383
    1CAG    C54   94   3.800   2.389   3.792 -0.3957  0.4312  1.0494
    1CAG    H30   95   2.934   2.769   4.500  1.8591 -1.1430  0.9255
    1CAG    C55   96   2.836   2.815   4.690  0.2912 -0.0941 -0.9403
    1CAG    H31   97   2.800   2.868   4.897 -0.1172  0.2203 -0.8874
    1CAG    H32   98   2.758   2.939   3.484  0.7635  0.6638 -0.8367
    1CAG    C56   99   2.594   3.002   3.356 -0.5651  0.6400  0.1154
    1CAG    H33  100   2.444   3.094   3.237 -1.5293 -0.9595  1.1387
    1CAG    H34  101   4.078   2.209   3.771 -0.3264  0.9161  3.1364
    1CAG    C57  102   3.877   2.279   3.806 -0.2665  0.6094  0.0725
    1CAG    H35  103   3.693   2.388   3.813 -1.0805  1.9586 -1.9329
    1CAG    C58  104   2.720   2.730   4.671 -0.2415 -0.3901 -0.4060
    1CAG    C59  105   2.572   2.873   3.301 -0.0200  0.1625 -0.6415
    1CAG    C60  106   3.827   2.159   3.865 -0.4451  0.0970 -0.2325
    1CAG    C61  107   2.610   2.736   4.757 -0.7185  0.1529  0.8473
    1CAG     N7  108   2.718   2.644   4.565 -0.2353  0.0320  0.7745
    1CAG    C62  109   2.496   2.857   3.183 -0.5400  0.1448  0.3761
    1CAG     N8  110   2.623   2.761   3.362  0.2010 -0.9108  0.0757
    1CAG    C63  111   3.916   2.057   3.910 -0.0161 -0.6649  0.8036
    1CAG     N9  112   3.688   2.148   3.876  0.2663 -0.4389  0.0653
    1CAG    H36  113   2.608   2.802   4.843 -2.6387 -0.0453  0.9818
    1CAG    C64  114   2.494   2.663   4.739 -0.3909  0.3658  0.5244
    1CAG    C65  115   2.605   2.559   4.547 -0.4474  0.3588  0.4274
    1CAG    H37  116   2.459   2.939   3.122 -2.3035 -1.2042 -0.4309
    1CAG    C66  117   2.480   2.731   3.119  0.1778 -0.2633 -0.7056
    1CAG    C67  118   2.593   2.634   3.315 -0.1776  0.0256  0.0501
    1CAG    H38  119   4.024   2.065   3.902 -0.1697  0.8476  0.0204
    1CAG    C68  120   3.868   1.964   4.000 -0.0979 -0.3330  0.6960
    1CAG    C69  121   3.640   2.039   3.944  0.1177  0.7119  0.4411
    1CAG    H39  122   2.404   2.673   4.799 -0.8928 -2.7218  0.4869
    1CAG    C70  123   2.493   2.576   4.632 -0.6963 -1.3460 -0.0832
    1CAG    C71  124   2.588   2.458   4.438  0.2729 -0.2742 -0.1219
    1CAG    H40  125   2.423   2.724   3.026  0.3339  0.6902 -0.8842
    1CAG    C72  126   2.532   2.620   3.190  0.3613 -0.0744  0.1366
    1CAG    C73  127   2.623   2.501   3.389  0.6883 -0.0064  0.3755
    1CAG    H41  128   3.930   1.883   4.037 -0.0464 -0.3463  0.5800
    1CAG    C74  129   3.729   1.952   4.003 -0.4864  0.4027 -0.3613
    1CAG    C75  130   3.491   2.012   3.968  0.3952  0.5471  0.1088
    1CAG    H42  131   2.403   2.516   4.614  0.2344 -3.3823  1.5277
    1CAG     O6  132   2.498   2.378   4.433  0.6157  0.3776  0.1711
    1CAG    N10  133   2.684   2.468   4.338 -0.6444  0.3625 -0.2267
    1CAG    H43  134   2.520   2.523   3.143  2.1664  0.1119 -0.8013
    1CAG     O7  135   2.582   2.400   3.342 -0.3205 -0.7156  0.0932
    1CAG    N11  136   2.704   2.503   3.499 -0.2105  0.2803  0.2385
    1CAG    H44  137   3.693   1.863   4.053  3.4741 -1.4656 -0.4571
    1CAG     O8  138   3.450   1.915   4.033  0.0057  0.6697  0.1257
    1CAG    N12  139   3.402   2.113   3.924 -0.2121  0.5928  0.3016
    1CAG    H45  140   2.739   2.553   4.346 -0.0890 -0.0254  0.1434
    1CAG    C76  141   2.719   2.380   4.234  0.7810  0.0168 -0.6686
    1CAG    H46  142   2.747   2.592   3.519  0.9845 -0.4535  1.0697
    1CAG    C77  143   2.733   2.409   3.596  0.1901  1.0339 -0.1650
    1CAG    H47  144   3.443   2.189   3.871  0.0789  0.2401  0.0213
    1CAG    C78  145   3.263   2.115   3.923 -0.3876  0.3677  0.6577
    1CAG    C79  146   2.661   2.251   4.222 -0.2072  0.0572  0.1624
    1CAG    C80  147   2.821   2.416   4.143  0.0053  0.0150 -0.0277
    1CAG    C81  148   2.673   2.282   3.606  0.0030  0.6810  0.0173
    1CAG    C82  149   2.834   2.439   3.693 -0.1544 -0.4108 -0.3265
    1CAG    C83  150   3.190   1.992   3.917  0.1533  0.1480  0.3760
    1CAG    C84  151   3.200   2.239   3.921  1.1876  0.5827 -0.3612
    1CAG    H48  152   2.588   2.209   4.290 -0.0841 -0.2025  0.1355
    1CAG    C85  153   2.692   2.172   4.113 -0.0827 -0.5363  0.3204
    1CAG    H49  154   2.870   2.511   4.160 -0.5123  0.0640  1.2628
    1CAG    C86  155   2.857   2.335   4.031 -0.0933 -0.0944  0.0912
    1CAG    H50  156   2.604   2.266   3.524  0.8921  1.0846 -0.8274
    1CAG    C87  157   2.708   2.184   3.699 -0.1058 -0.1766  0.3069
    1CAG    H51  158   2.877   2.539   3.690  1.3972 -0.8404  3.0716
    1CAG    C88  159   2.876   2.337   3.785  0.1873 -0.4046 -0.2643
    1CAG    H52  160   3.245   1.899   3.911 -0.1409 -0.1870  2.1969
    1CAG    C89  161   3.051   1.994   3.915 -0.4309  0.0765  0.0010
    1CAG    H53  162   3.264   2.326   3.931 -0.9486  2.2012  0.0548
    1CAG    C90  163   3.056   2.240   3.917  0.9131  0.3693  0.0053
    1CAG    H54  164   2.632   2.082   4.102 -0.5696 -0.4889  2.3608
    1CAG    C91  165   2.795   2.209   4.026 -0.0305 -0.3110 -0.1222
    1CAG    C92  166   2.962   2.364   3.912  0.3934 -0.0240 -0.7869
    1CAG    H55  167   2.651   2.092   3.693  0.7559 -0.6403 -2.5156
    1CAG    C93  168   2.802   2.214   3.790 -0.0194 -0.0171 -0.4961
    1CAG    H56  169   3.004   1.899   3.890  2.0467 -1.5416  1.1062
    1CAG    C94  170   2.982   2.119   3.916  0.0331  1.0697  0.5888
    1CAG    C95  171   2.834   2.124   3.908 -0.0715 -0.0210 -0.6446
    1CAG    C96  172   3.024   2.501   3.906  0.5536 -0.8401  0.7329
    1CAG    H57  173   2.786   2.025   3.906 -1.1438  0.4842 -0.4731
    1CAG     O9  174   3.126   2.508   3.816 -0.0180  0.0164  0.3753
    1CAG    O10  175   2.974   2.599   3.956  0.0342 -0.1354 -0.4361
    1CAG    C97  176   3.208   2.612   3.785  0.1989 -0.6706  0.4322
    1CAG    O11  177   3.180   2.732   3.792 -0.2088  0.6689  0.4001
    1CAG    C98  178   3.344   2.565   3.743 -0.1107  0.6358  0.1556
    1CAG    H58  179   3.348   2.570   3.633  2.5326  1.6031  0.2026
    1CAG    H59  180   3.373   2.464   3.772 -1.4069 -1.9511 -6.0079
    1CAG    H60  181   3.425   2.632   3.775  1.0481 -1.2384  1.2806
    2HOL     C1  182   0.345   2.573   0.786 -0.0939  0.6642 -0.6063
    2HOL     C2  183   0.302   2.699   0.729  0.2915  0.1478 -0.4156
    2HOL     H1  184   0.330   2.576   0.895 -2.9538 -1.2138 -0.8437
    2HOL     H2  185   0.451   2.560   0.763  0.8150  2.0781  2.3091
    2HOL     H3  186   0.278   2.491   0.759  0.5931 -0.6051  1.3123
    2HOL     C3  187   0.205   2.683   0.610 -0.2768  0.1759 -0.2092
    2HOL     H4  188   0.397   2.748   0.706  1.4755 -1.9421 -0.1834
    2HOL     H5  189   0.252   2.749   0.814  2.0648 -0.0944  0.8156
    2HOL     C4  190   0.121   2.808   0.574  0.4439  0.1057 -0.2714
    2HOL     H6  191   0.132   2.602   0.627  0.7571 -0.2056  3.4192
    2HOL     H7  192   0.253   2.648   0.518 -1.6501  0.3718 -1.0348
    2HOL     C5  193   0.005   2.781   0.477  0.0068 -0.0655  0.4633
    2HOL     H8  194   0.177   2.898   0.547 -1.2826  1.1141 -0.6558
    2HOL     H9  195   0.071   2.838   0.667  3.2209  0.2769  1.2805
    2HOL     C6  196  -0.090   2.899   0.479 -0.4662 -0.3868 -0.0840
    2HOL     O1  197  -0.039   3.014   0.405 -0.6120  0.3514 -0.5831
    2HOL    H10  198  -0.123   2.922   0.581 -0.3243 -2.2976  0.4303
    2HOL    H11  199  -0.182   2.868   0.426 -0.3844 -0.2549 -0.3051
    2HOL     C7  200   0.051   2.761   0.321 -0.0766  0.5306 -0.1336
    2HOL    H12  201  -0.049   2.688   0.499 -1.0651 -0.5429 -3.3807
    2HOL     C8  202  -0.055   2.725   0.220 -0.2534 -0.2749  0.3414
    2HOL    H13  203   0.122   2.677   0.327 -0.7171 -0.0043  0.1277
    2HOL    H14  204   0.103   2.843   0.271 -2.9091  1.9848 -0.9451
    2HOL    H15  205  -0.015   2.707   0.120 -0.1063  2.1610 -0.0991
    2HOL    H16  206  -0.128   2.808   0.221  0.4977  0.3992  1.1453
    2HOL    H17  207  -0.106   2.632   0.250 -1.5619  0.2983 -0.0079
    2HOL    H18  208  -0.117   3.062   0.372 -1.3896 -0.3375  0.1963
    3HOL     C1  209   0.965   2.439   3.566  0.7097 -0.4273  0.6253
    3HOL     C2  210   0.830   2.377   3.533  1.3636  0.5389  0.1295
    3HOL     H1  211   1.047   2.366   3.567 -0.2973 -1.5831  1.3636
    3HOL     H2  212   0.967   2.475   3.670 -2.2074  1.8994  0.0196
    3HOL     H3  213   1.002   2.518   3.498 -0.4295 -0.3970  0.0224
    3HOL     C3  214   0.702   2.476   3.538 -1.0077 -0.1604  0.3175
    3HOL     H4  215   0.813   2.298   3.608  2.0927  0.8266  0.6082
    3HOL     H5  216   0.828   2.336   3.431 -2.1375  1.3348 -0.2548
    3HOL     C4  217   0.572   2.406   3.521  0.1276  0.4985 -0.5636
    3HOL     H6  218   0.710   2.553   3.460 -0.7489 -1.0755 -0.5788
    3HOL     H7  219   0.710   2.530   3.633  1.1190  2.1545 -1.0512
    3HOL     C5  220   0.450   2.497   3.530  0.0108  0.2089 -0.2276
    3HOL     H8  221   0.567   2.332   3.602  0.3834  0.1208 -0.8900
    3HOL     H9  222   0.566   2.353   3.425 -2.7655  0.7154 -0.6020
    3HOL     C6  223   0.326   2.434   3.468  0.3730  0.2992 -0.1023
    3HOL     O1  224   0.293   2.320   3.550 -0.3011  0.2864 -0.3373
    3HOL    H10  225   0.350   2.408   3.364  3.2632  0.9728  0.3302
    3HOL    H11  226   0.247   2.510   3.466  1.1570  1.1116 -0.2666
    3HOL     C7  227   0.424   2.585   3.649 -0.0020  0.2970  0.0655
    3HOL    H12  228   0.467   2.578   3.458  0.2205 -0.9584 -1.5354
    3HOL     C8  229   0.409   2.498   3.773 -0.6674 -0.0450 -0.7920
    3HOL    H13  230   0.331   2.640   3.627 -0.3435 -0.8411 -1.4639
    3HOL    H14  231   0.501   2.659   3.672  0.5341  0.0586 -0.9548
    3HOL    H15  232   0.363   2.550   3.858 -0.6693  1.4822 -1.6758
    3HOL    H16  233   0.505   2.454   3.802 -0.0750  1.7290  0.0738
    3HOL    H17  234   0.339   2.415   3.760 -0.9148 -0.3064  1.7839
    3HOL    H18  235   0.367   2.257   3.550 -1.0034 -0.5817 -1.1204
    4HOL     C1  236   2.373   1.735   3.515 -0.0973 -0.4600  0.6014
    4HOL     C2  237   2.395   1.893   3.506 -0.3858 -0.0906 -0.1858
    4HOL     H1  238   2.385   1.686   3.418 -2.0115  0.2425 -0.0229
    4HOL     H2  239   2.271   1.703   3.539 -0.4531 -0.3729 -0.7331
    4HOL     H3  240   2.436   1.690   3.593 -0.0471 -0.0313  0.8111
    4HOL     C3  241   2.298   1.960   3.402  0.5423  0.2214  0.0514
    4HOL     H4  242   2.497   1.913   3.468 -0.6688  2.2589  0.1073
    4HOL     H5  243   2.383   1.944   3.602  1.8832  2.4030 -1.0606
    4HOL     C4  244   2.313   2.109   3.379  0.6746  0.3516 -0.5061
    4HOL     H6  245   2.197   1.935   3.437  1.0427  0.5536  1.8375
    4HOL     H7  246   2.311   1.913   3.304 -0.4880  2.1137 -1.0364
    4HOL     C5  247   2.180   2.188   3.339  0.0006 -1.1595 -0.2599
    4HOL     H8  248   2.388   2.129   3.302  0.8926 -0.6834 -0.5837
    4HOL     H9  249   2.362   2.144   3.471  3.3762 -1.9866 -0.9367
    4HOL     C6  250   2.220   2.334   3.305  0.0363 -0.5019  0.2710
    4HOL     O1  251   2.310   2.338   3.196 -0.0570 -0.2993  0.3192
    4HOL    H10  252   2.258   2.380   3.397  0.4740 -0.3332  0.0086
    4HOL    H11  253   2.130   2.385   3.267 -1.4881 -3.2932 -0.0644
    4HOL     C7  254   2.105   2.127   3.217  0.1749 -0.5731 -0.1838
    4HOL    H12  255   2.116   2.186   3.428  0.3504  0.6683  0.0708
    4HOL     C8  256   1.959   2.173   3.208 -0.7369  0.8463  0.4612
    4HOL    H13  257   2.106   2.018   3.229 -0.8138 -0.5162  0.6307
    4HOL    H14  258   2.159   2.154   3.126  1.5935 -1.6829  0.2881
    4HOL    H15  259   1.922   2.116   3.122  1.7391 -0.8774  0.4366
    4HOL    H16  260   1.954   2.282   3.192 -1.3093  0.8004  0.3096
    4HOL    H17  261   1.908   2.147   3.301 -0.1717 -1.5058  0.1621
    4HOL    H18  262   2.399   2.336   3.235 -0.0280 -0.6853  0.2371
    5HOL     C1  263   1.768   0.553   2.478  0.2650  0.5479 -0.4991
    5HOL     C2  264   1.908   0.493   2.443  0.1404  0.6830 -0.1863
    5HOL     H1  265   1.782   0.653   2.520 -1.1361  0.5625 -0.0151
    5HOL     H2  266   1.718   0.490   2.552 -0.4338 -1.6463 -2.7000
    5HOL     H3  267   1.711   0.555   2.384 -0.1608 -0.8653 -0.3003
    5HOL     C3  268   1.970   0.555   2.313  0.4180  0.2102 -0.0187
    5HOL     H4  269   1.895   0.385   2.433  0.0871  0.6571  0.1554
    5HOL     H5  270   1.984   0.518   2.518 -1.5655  1.0130  1.5308
    5HOL     C4  271   2.125   0.533   2.307  0.1293 -0.5803 -0.7134
    5HOL     H6  272   1.943   0.661   2.297 -0.9336 -0.0131  0.6038
    5HOL     H7  273   1.926   0.502   2.228  2.7149 -1.5739 -0.1869
    5HOL     C5  274   2.216   0.621   2.393 -0.8141 -0.0746  0.3544
    5HOL     H8  275   2.170   0.528   2.208  1.5202 -2.7393 -0.0490
    5HOL     H9  276   2.147   0.435   2.350  2.1868  0.6401  1.2381
    5HOL     C6  277   2.365   0.561   2.392  0.3263  0.3872  0.0249
    5HOL     O1  278   2.379   0.419   2.411 -0.4992  0.1211  0.0351
    5HOL    H10  279   2.410   0.616   2.476 -0.5855  2.4715 -0.7849
    5HOL    H11  280   2.407   0.592   2.296 -2.7742 -0.4236 -1.7433
    5HOL     C7  281   2.219   0.767   2.343 -0.0554  0.3861 -0.5692
    5HOL    H12  282   2.181   0.622   2.498  3.5701  2.0826  2.0317
    5HOL     C8  283   2.287   0.869   2.437 -0.1327  0.9064 -0.3099
    5HOL    H13  284   2.112   0.793   2.346 -1.0404 -3.0286 -1.5118
    5HOL    H14  285   2.263   0.771   2.242 -0.1337  1.3238 -0.5751
    5HOL    H15  286   2.254   0.971   2.412  0.1594  1.2799  0.7781
    5HOL    H16  287   2.396   0.864   2.439 -0.1515 -2.0561 -1.9349
    5HOL    H17  288   2.255   0.851   2.540  0.4265 -0.5484 -0.3634
    5HOL    H18  289   2.408   0.388   2.324  1.6278  2.4107 -0.2049
    6HOL     C1  290   0.623   1.484   4.193  0.2833 -0.3380 -0.3102
    6HOL     C2  291   0.717   1.569   4.112  0.0563 -0.3488 -0.5562
    6HOL     H1  292   0.627   1.381   4.155 -2.3588 -0.7522  0.3074
    6HOL     H2  293   0.522   1.528   4.186  0.8664  1.2494  0.8161
    6HOL     H3  294   0.657   1.486   4.297 -1.2993  0.1546  0.2361
    6HOL     C3  295   0.714   1.721   4.153  0.4555  0.3828  0.7064
    6HOL     H4  296   0.701   1.543   4.007  1.8730 -0.4909 -0.8334
    6HOL     H5  297   0.816   1.525   4.130 -0.4498 -0.0771  4.4916
    6HOL     C4  298   0.744   1.748   4.301 -0.0546 -0.2128 -0.5641
    6HOL     H6  299   0.617   1.765   4.124  0.7849 -0.4662 -1.8589
    6HOL     H7  300   0.783   1.764   4.080 -0.9299 -0.6670 -1.3273
    6HOL     C5  301   0.744   1.901   4.340 -0.0201 -0.2231  0.5407
    6HOL     H8  302   0.847   1.713   4.316 -0.3314 -1.4336 -1.3485
    6HOL     H9  303   0.674   1.697   4.368 -0.2464 -0.0724 -0.6574
    6HOL     C6  304   0.798   1.932   4.482  0.3651  0.2345 -0.6892
    6HOL     O1  305   0.767   2.068   4.514  0.2053 -0.5098  0.2796
    6HOL    H10  306   0.903   1.902   4.491 -0.3911 -2.1733  1.1170
    6HOL    H11  307   0.733   1.877   4.550  0.8490  1.1594  0.5668
    6HOL     C7  308   0.803   1.998   4.230 -0.2619  0.6208 -0.2190
    6HOL    H12  309   0.639   1.933   4.346  0.3635  0.9600  1.2925
    6HOL     C8  310   0.956   1.977   4.196 -0.0279  0.1678 -0.3410
    6HOL    H13  311   0.788   2.099   4.271 -0.9590  1.2609 -1.9447
    6HOL    H14  312   0.738   1.989   4.142  1.7231 -1.3273 -1.5896
    6HOL    H15  313   0.974   1.988   4.088  2.7718  0.4134  0.0899
    6HOL    H16  314   0.996   1.878   4.222 -2.1435 -0.8647 -0.7509
    6HOL    H17  315   1.024   2.046   4.247 -0.8860 -1.2643  2.9995
    6HOL    H18  316   0.846   2.117   4.541 -0.1879  1.1895 -1.4805
    7HOL     C1  317   2.396   1.627   0.331 -0.2533  0.2415 -0.2723
    7HOL     C2  318   2.321   1.759   0.327 -0.2836 -0.3220  0.7718
    7HOL     H1  319   2.329   1.540   0.320 -0.0001 -0.0756  0.6255
    7HOL     H2  320   2.450   1.613   0.426 -0.3940  0.5157 -0.1535
    7HOL     H3  321   2.471   1.620   0.251  0.7860  0.5854  0.6457
    7HOL     C3  322   2.409   1.890   0.305 -0.5897 -0.4505 -0.1699
    7HOL     H4  323   2.264   1.761   0.421  0.7438 -3.2760  1.5804
    7HOL     H5  324   2.244   1.757   0.249  0.1508  1.9752  0.2048
    7HOL     C4  325   2.329   2.021   0.327  0.3151  0.8658 -0.1867
    7HOL     H6  326   2.469   1.883   0.214  2.8803 -2.3266  2.0478
    7HOL     H7  327   2.491   1.893   0.378  1.3376 -0.4912 -2.2323
    7HOL     C5  328   2.416   2.145   0.351  0.3328 -0.4175 -0.1576
    7HOL     H8  329   2.260   2.003   0.411 -1.1699  1.9044 -1.1295
    7HOL     H9  330   2.275   2.025   0.231  1.3832  1.2404 -0.7927
    7HOL     C6  331   2.526   2.165   0.238  0.6665 -0.2498  0.8328
    7HOL     O1  332   2.465   2.148   0.099 -0.0105 -0.1920 -0.0803
    7HOL    H10  333   2.603   2.088   0.243  0.9436 -0.2916 -2.4756
    7HOL    H11  334   2.577   2.259   0.260 -2.0354  1.5074  0.0695
    7HOL     C7  335   2.341   2.281   0.384  0.2284  0.4214  0.6689
    7HOL    H12  336   2.467   2.113   0.443  1.8921  0.8277 -0.5417
    7HOL     C8  337   2.247   2.282   0.504  0.4015  0.8274 -0.0908
    7HOL    H13  338   2.277   2.306   0.299 -0.4889  1.8887  1.5955
    7HOL    H14  339   2.416   2.361   0.387  0.7930  0.0214 -1.3857
    7HOL    H15  340   2.305   2.260   0.594  0.4025  1.4255  0.0545
    7HOL    H16  341   2.163   2.213   0.489 -1.7060  3.5742 -2.0608
    7HOL    H17  342   2.200   2.381   0.505 -0.0973  0.6312 -1.4030
    7HOL    H18  343   2.443   2.233   0.057  0.9557  0.2560  0.2975
    8HOL     C1  344   2.836   0.284   3.206 -0.5130 -0.3287  0.4603
    8HOL     C2  345   2.689   0.283   3.240 -0.8717 -0.7061  0.6007
    8HOL     H1  346   2.894   0.329   3.287  0.3801  2.3899 -1.5273
    8HOL     H2  347   2.860   0.349   3.120  0.0310 -0.2893  0.6366
    8HOL     H3  348   2.871   0.183   3.179  0.1836 -0.3331  1.3583
    8HOL     C3  349   2.625   0.427   3.267 -0.1155  0.4655 -0.1853
    8HOL     H4  350   2.670   0.215   3.323 -2.1784 -2.1099 -0.7912
    8HOL     H5  351   2.641   0.237   3.153  0.0326 -2.3191  0.9240
    8HOL     C4  352   2.469   0.427   3.283 -0.3167 -0.3566 -0.3277
    8HOL     H6  353   2.644   0.501   3.187  0.2522 -0.1397 -0.6686
    8HOL     H7  354   2.671   0.469   3.357  1.3905  1.4969 -1.3768
    8HOL     C5  355   2.412   0.562   3.351  0.3398  0.8125  0.2137
    8HOL     H8  356   2.442   0.338   3.341 -0.0281 -0.4621 -0.3511
    8HOL     H9  357   2.428   0.410   3.183  3.4970  0.1075 -2.1633
    8HOL     C6  358   2.486   0.694   3.307  0.5659  0.3836 -0.7979
    8HOL     O1  359   2.481   0.702   3.164 -0.4347 -0.3728  0.0422
    8HOL    H10  360   2.585   0.677   3.353  0.0908  0.5023  0.3097
    8HOL    H11  361   2.440   0.783   3.351  0.2144 -0.2453  0.1490
    8HOL     C7  362   2.257   0.576   3.335 -0.0268  0.3622  0.0471
    8HOL    H12  363   2.415   0.557   3.460 -1.5389  2.2422  0.3869
    8HOL     C8  364   2.173   0.454   3.387  0.0748 -1.3215  0.6961
    8HOL    H13  365   2.238   0.601   3.230 -0.9152  0.4362  0.2164
    8HOL    H14  366   2.221   0.665   3.390  0.1842  0.2262  0.4094
    8HOL    H15  367   2.070   0.490   3.395  0.0710 -0.5973 -1.8960
    8HOL    H16  368   2.206   0.436   3.491  0.9457  1.4443  0.9718
    8HOL    H17  369   2.177   0.370   3.316 -1.7761 -0.9652  0.1143
    8HOL    H18  370   2.484   0.612   3.128  0.1697 -0.0576 -0.7368
    9HOL     C1  371   2.747   0.172   2.431  0.2835 -0.4008  0.2158
    9HOL     C2  372   2.710   0.026   2.389 -0.6126  0.0625 -0.0471
    9HOL     H1  373   2.660   0.212   2.484 -0.4097  0.6242 -1.5996
    9HOL     H2  374   2.771   0.230   2.341 -0.2700  1.9673  1.5450
    9HOL     H3  375   2.842   0.177   2.487 -0.9384  1.3817  2.2464
    9HOL     C3  376   2.577   0.015   2.312  0.9500 -0.3613  0.1151
    9HOL     H4  377   2.700  -0.043   2.474 -0.1667 -0.1358 -0.1497
    9HOL     H5  378   2.787  -0.014   2.322 -2.3373 -0.2543 -1.9533
    9HOL     C4  379   2.586   0.045   2.156 -0.1896  0.4442 -0.7938
    9HOL     H6  380   2.498   0.074   2.361  0.5085  1.5051 -2.5980
    9HOL     H7  381   2.541  -0.088   2.312 -0.6822  0.1673 -0.3380
    9HOL     C5  382   2.447   0.057   2.082 -0.5006  0.3695  0.5504
    9HOL     H8  383   2.636  -0.037   2.102  2.6546  1.1856  0.4826
    9HOL     H9  384   2.655   0.128   2.137  3.9039 -1.9016  2.1481
    9HOL     C6  385   2.349   0.158   2.154 -0.1838  0.4820 -0.4581
    9HOL     O1  386   2.410   0.286   2.179 -0.1688 -0.1410 -0.1779
    9HOL    H10  387   2.317   0.118   2.250 -0.5334  3.2216  0.6660
    9HOL    H11  388   2.258   0.165   2.094  0.4223 -4.2984 -2.3174
    9HOL     C7  389   2.477   0.088   1.931 -1.0428 -0.2477 -0.1841
    9HOL    H12  390   2.412  -0.046   2.086  2.1557 -0.8487 -2.6100
    9HOL     C8  391   2.517  -0.025   1.834  0.1922  0.4699 -0.1736
    9HOL    H13  392   2.549   0.171   1.930 -1.7372  0.3692 -0.1210
    9HOL    H14  393   2.389   0.137   1.888 -0.1075 -0.2653 -2.2505
    9HOL    H15  394   2.616  -0.060   1.866 -0.7539 -0.6733  1.6910
    9HOL    H16  395   2.524   0.011   1.731  0.5731 -1.6413 -0.9318
    9HOL    H17  396   2.450  -0.112   1.837  0.3486  0.3387 -0.4295
    9HOL    H18  397   2.396   0.350   2.107  2.0782  1.8273  0.9712
   10HOL     C1  398   0.335   0.193   1.059 -0.1386 -0.4896  0.0988
   10HOL     C2  399   0.407   0.262   1.179 -0.1172 -0.9308  0.3662
   10HOL     H1  400   0.361   0.088   1.041 -1.0636 -0.3712 -2.2688
   10HOL     H2  401   0.338   0.244   0.963 -2.3273 -0.9201 -0.2482
   10HOL     H3  402   0.229   0.190   1.088 -0.1914 -2.0676 -0.1576
   10HOL     C3  403   0.369   0.419   1.191 -0.0374 -0.5339  0.0571
   10HOL     H4  404   0.517   0.264   1.173 -0.1137 -1.3865  0.2464
   10HOL     H5  405   0.379   0.219   1.275  3.2042 -0.8287  1.5091
   10HOL     C4  406   0.439   0.483   1.306  0.3413 -0.7367 -0.4248
   10HOL     H6  407   0.260   0.428   1.199 -0.1238 -0.8224 -0.7343
   10HOL     H7  408   0.393   0.479   1.103 -1.3384 -0.2605 -0.1317
   10HOL     C5  409   0.429   0.639   1.315 -0.2735 -0.7338  0.1775
   10HOL     H8  410   0.546   0.464   1.289  0.2163 -1.5622 -0.3124
   10HOL     H9  411   0.423   0.430   1.400  1.0981  0.8283  0.6473
   10HOL     C6  412   0.283   0.697   1.316 -0.4670  0.4571 -0.2172
   10HOL     O1  413   0.220   0.657   1.443 -0.0225 -0.4553  0.4213
   10HOL    H10  414   0.223   0.652   1.235 -1.3920 -0.4054  0.9131
   10HOL    H11  415   0.278   0.806   1.315  2.5414  0.8527  3.9007
   10HOL     C7  416   0.509   0.698   1.433  0.8976 -0.4273 -0.5006
   10HOL    H12  417   0.475   0.681   1.225 -1.4904  0.9845  0.3034
   10HOL     C8  418   0.661   0.671   1.435  0.0989 -0.2125 -0.6786
   10HOL    H13  419   0.474   0.656   1.528  0.3478  0.8753 -0.1077
   10HOL    H14  420   0.491   0.805   1.451  0.0913 -0.6714  0.2470
   10HOL    H15  421   0.700   0.724   1.523 -1.8306  0.1324  0.0154
   10HOL    H16  422   0.710   0.725   1.352  1.4062 -1.6856 -0.9097
   10HOL    H17  423   0.697   0.568   1.442  0.4736 -0.0151  0.6500
   10HOL    H18  424   0.280   0.596   1.489 -2.0234 -2.3933  0.5834
   11HOL     C1  425   3.768   2.416   2.851  0.0033 -0.5251 -0.1826
   11HOL     C2  426   3.875   2.522   2.824  0.2057  0.6553 -0.3449
   11HOL     H1  427   3.803   2.313   2.840  3.9453  0.0968  4.0575
   11HOL     H2  428   3.686   2.439   2.781  0.6013  1.2354 -0.3433
   11HOL     H3  429   3.731   2.426   2.953  2.7076 -1.3817  0.9670
   11HOL     C3  430   3.982   2.509   2.934 -0.0323  0.1890  0.6591
   11HOL     H4  431   3.829   2.621   2.827 -0.2602  0.4470 -0.5893
   11HOL     H5  432   3.918   2.509   2.723  0.0055 -1.3290 -0.2172
   11HOL     C4  433   3.937   2.568   3.067  0.4639  0.7572 -0.4522
   11HOL     H6  434   4.081   2.542   2.903  0.7518 -1.9764  0.6970
   11HOL     H7  435   3.997   2.400   2.942 -2.5140 -0.3514 -0.7431
   11HOL     C5  436   3.901   2.719   3.071  0.0296  0.4135 -0.0800
   11HOL     H8  437   4.023   2.555   3.134  0.5321 -2.2732 -0.9874
   11HOL     H9  438   3.862   2.507   3.119 -0.1505 -0.8352 -3.0299
   11HOL     C6  439   3.887   2.775   3.220  0.5287 -0.5261 -0.2302
   11HOL     O1  440   3.839   2.911   3.243 -0.8641  0.3157  0.5220
   11HOL    H10  441   3.990   2.774   3.256  1.1959 -1.6885 -1.9999
   11HOL    H11  442   3.825   2.706   3.278 -0.9979  1.5910  0.7725
   11HOL     C7  443   4.007   2.807   2.996 -0.4581  0.1993 -0.0626
   11HOL    H12  444   3.808   2.716   3.013  1.7864  0.8136 -3.1105
   11HOL     C8  445   4.155   2.783   3.041  0.7789  0.5379 -0.4149
   11HOL    H13  446   3.983   2.914   3.004  1.2968  0.5615  0.7811
   11HOL    H14  447   4.008   2.783   2.889  2.2730  0.0100 -0.0497
   11HOL    H15  448   4.179   2.815   3.144 -0.6035  1.1240 -0.2467
   11HOL    H16  449   4.229   2.830   2.976  2.3913  0.9836  1.6442
   11HOL    H17  450   4.186   2.679   3.053 -3.1423 -0.6865  0.9625
   11HOL    H18  451   3.899   2.962   3.299  1.7498 -2.0911  0.1582
   12HOL     C1  452   0.229   4.019   1.422 -0.2071  0.3523  0.3630
   12HOL     C2  453   0.357   3.935   1.393  0.5026  0.0532  0.2249
   12HOL     H1  454   0.140   3.957   1.409 -0.6189  1.2839 -1.6375
   12HOL     H2  455   0.224   4.102   1.351 -0.3505  1.4466  1.6021
   12HOL     H3  456   0.230   4.060   1.524  1.4420  1.6909 -0.1299
   12HOL     C3  457   0.498   4.004   1.394 -0.6094  0.2488 -0.0978
   12HOL     H4  458   0.350   3.908   1.287  1.3250  0.0860  0.1543
   12HOL     H5  459   0.354   3.845   1.456  2.2817 -0.2001  0.0154
   12HOL     C4  460   0.538   4.077   1.526 -0.1060  0.4176 -0.9894
   12HOL     H6  461   0.497   4.077   1.313 -1.5029  1.7108  1.1679
   12HOL     H7  462   0.570   3.922   1.386 -0.2980  0.2954  1.7262
   12HOL     C5  463   0.676   4.145   1.522  0.3624  0.3417  0.3328
   12HOL     H8  464   0.538   4.000   1.604  1.6729 -1.2379 -2.5131
   12HOL     H9  465   0.474   4.161   1.555  0.5956  0.2303  1.3039
   12HOL     C6  466   0.680   4.278   1.447  0.1487  0.6227  0.0076
   12HOL     O1  467   0.805   4.311   1.397 -0.3253 -0.5972  0.3195
   12HOL    H10  468   0.647   4.356   1.516  2.3804 -0.2150  2.1787
   12HOL    H11  469   0.612   4.287   1.361  2.5449  1.4573 -1.9398
   12HOL     C7  470   0.733   4.158   1.665 -0.3203 -0.1487  0.3137
   12HOL    H12  471   0.741   4.075   1.468  0.7203 -0.3185  1.5896
   12HOL     C8  472   0.776   4.024   1.736 -0.2122  0.5052  0.3200
   12HOL    H13  473   0.670   4.226   1.724 -1.0630  0.2539 -0.8859
   12HOL    H14  474   0.829   4.211   1.659 -0.0711 -0.4836  1.3085
   12HOL    H15  475   0.828   4.040   1.831 -2.2161 -0.4968  1.6361
   12HOL    H16  476   0.829   3.955   1.668 -0.3179  0.5600  0.1808
   12HOL    H17  477   0.694   3.958   1.766  0.4066 -0.2447  0.3886
   12HOL    H18  478   0.841   4.390   1.442  1.5397  0.0203 -2.0542
   13HOL     C1  479   4.080   1.853   3.576  0.2460 -0.3119  0.1536
   13HOL     C2  480   4.184   1.958   3.603 -0.4746  0.6139 -1.0743
   13HOL     H1  481   4.021   1.837   3.668  0.4227 -2.0224  0.0010
   13HOL     H2  482   4.127   1.757   3.552 -2.7887 -1.8920 -0.0097
   13HOL     H3  483   4.011   1.877   3.495 -1.8458 -3.0634  0.9771
   13HOL     C3  484   4.275   1.999   3.484  0.4623  0.0559  0.4396
   13HOL     H4  485   4.249   1.920   3.683  0.6350  0.7253 -1.8979
   13HOL     H5  486   4.131   2.047   3.640 -3.2153 -0.9908 -0.9048
   13HOL     C4  487   4.390   1.896   3.456  0.1772 -0.0892 -0.2676
   13HOL     H6  488   4.313   2.101   3.497  0.4901  0.3320 -1.4634
   13HOL     H7  489   4.211   1.991   3.395 -1.6134  0.5691  1.8012
   13HOL     C5  490   4.484   1.945   3.337 -0.5545  0.1217  0.4960
   13HOL     H8  491   4.347   1.798   3.431 -1.5883  0.5112  0.2304
   13HOL     H9  492   4.456   1.899   3.544 -0.3830 -0.1429  0.1601
   13HOL     C6  493   4.554   2.085   3.359  0.4756 -0.2344 -0.3192
   13HOL     O1  494   4.635   2.095   3.479 -0.0149  0.1957 -0.0813
   13HOL    H10  495   4.473   2.160   3.355  0.7068 -0.0340 -2.0118
   13HOL    H11  496   4.618   2.111   3.274  0.8147  1.9803  0.5434
   13HOL     C7  497   4.595   1.836   3.308  0.0918 -0.7858  0.2422
   13HOL    H12  498   4.421   1.953   3.248 -1.7434  2.2890  1.4687
   13HOL     C8  499   4.696   1.796   3.423 -0.5167 -0.3293  0.2151
   13HOL    H13  500   4.638   1.875   3.216  0.2578  1.8814  1.3608
   13HOL    H14  501   4.543   1.746   3.272  0.1568  0.0822 -2.1665
   13HOL    H15  502   4.758   1.709   3.399  0.7235  0.3540  0.8257
   13HOL    H16  503   4.644   1.772   3.516  0.2211  0.1398  0.7671
   13HOL    H17  504   4.757   1.885   3.446  0.6564 -0.7321 -1.1786
   13HOL    H18  505   4.682   2.011   3.494  1.1200  0.8658  0.2562
   14HOL     C1  506   0.699   3.617   1.285 -0.2175 -0.4250 -0.0627
   14HOL     C2  507   0.788   3.492   1.339 -0.3828 -0.5441  0.6692
   14HOL     H1  508   0.598   3.619   1.327 -0.0849  2.2167  0.3348
   14HOL     H2  509   0.688   3.627   1.176  0.5157  3.2712  0.0795
   14HOL     H3  510   0.749   3.710   1.315  1.0654 -0.9736 -0.3921
   14HOL     C3  511   0.939   3.533   1.330 -0.1553 -0.0556 -0.1389
   14HOL     H4  512   0.773   3.402   1.279  0.1432  0.4785 -1.0432
   14HOL     H5  513   0.757   3.476   1.443 -1.2636 -0.5782  0.4075
   14HOL     C4  514   1.003   3.528   1.187  0.5924 -0.1124  0.5604
   14HOL     H6  515   0.995   3.466   1.397  1.2353  0.7776 -0.4292
   14HOL     H7  516   0.957   3.632   1.372  1.8898 -0.3392 -0.2341
   14HOL     C5  517   1.148   3.570   1.179 -0.6666 -0.1267 -0.4665
   14HOL     H8  518   0.948   3.592   1.117  0.2737 -0.7161  0.2413
   14HOL     H9  519   0.989   3.431   1.137  1.8150  0.2277 -0.4684
   14HOL     C6  520   1.231   3.506   1.288  0.0108 -0.2619 -0.0953
   14HOL     O1  521   1.216   3.363   1.296 -0.6098  0.7946 -0.5542
   14HOL    H10  522   1.213   3.555   1.385 -1.6233 -0.1719 -0.4087
   14HOL    H11  523   1.336   3.527   1.267  0.2417 -0.4128  0.8493
   14HOL     C7  524   1.216   3.552   1.046  0.8209 -0.0068  0.8878
   14HOL    H12  525   1.161   3.677   1.197  1.4639 -0.1098 -1.7787
   14HOL     C8  526   1.143   3.603   0.921 -0.1862  0.0729 -0.3547
   14HOL    H13  527   1.238   3.446   1.032  1.3254  0.3469 -1.3984
   14HOL    H14  528   1.313   3.604   1.049  1.0551 -0.1758 -1.6197
   14HOL    H15  529   1.209   3.584   0.836  1.0390 -0.7864  0.7485
   14HOL    H16  530   1.141   3.712   0.928 -2.1854  0.0456  0.1183
   14HOL    H17  531   1.043   3.558   0.910 -0.2909  0.4324 -0.8814
   14HOL    H18  532   1.123   3.344   1.273 -1.0062  2.4087 -0.3486
   15HOL     C1  533   2.886   2.286   0.099  0.8110  0.3555  0.8593
   15HOL     C2  534   2.923   2.164   0.000  0.0493  0.1518  0.4719
   15HOL     H1  535   2.952   2.287   0.186 -1.8345  1.2796  3.0212
   15HOL     H2  536   2.793   2.257   0.151  0.2261 -0.3658 -0.5336
   15HOL     H3  537   2.878   2.377   0.038 -0.4383 -1.4141 -1.8250
   15HOL     C3  538   3.049   2.171  -0.083  0.2689 -0.4916  0.6236
   15HOL     H4  539   2.840   2.164  -0.072 -0.0075  2.3968  0.4475
   15HOL     H5  540   2.925   2.067   0.051 -1.8235 -0.1281  0.0816
   15HOL     C4  541   3.176   2.149   0.001  0.0880  0.8387 -0.0048
   15HOL     H6  542   3.048   2.264  -0.140 -0.1486 -0.8310  0.0685
   15HOL     H7  543   3.036   2.087  -0.152  1.0514  0.2455 -0.4469
   15HOL     C5  544   3.314   2.175  -0.071  0.1450  0.3780  1.1701
   15HOL     H8  545   3.181   2.042   0.025  1.3136  1.1944  1.4922
   15HOL     H9  546   3.175   2.196   0.100  2.0091 -1.2688  1.1118
   15HOL     C6  547   3.329   2.092  -0.208  0.5018  0.7322 -0.2153
   15HOL     O1  548   3.423   1.988  -0.203 -0.0005 -0.6899  0.3342
   15HOL    H10  549   3.357   2.163  -0.286 -0.4325  0.9137 -0.4021
   15HOL    H11  550   3.230   2.054  -0.236  0.3613  1.3804 -0.6058
   15HOL     C7  551   3.344   2.330  -0.095  0.1433 -0.5217 -0.7734
   15HOL    H12  552   3.395   2.149  -0.002 -1.4763  1.0973  3.4660
   15HOL     C8  553   3.339   2.417   0.037 -0.3338 -0.2371  0.4746
   15HOL    H13  554   3.275   2.375  -0.168 -0.8873 -0.1189  0.4266
   15HOL    H14  555   3.438   2.354  -0.148 -0.4343  3.7747 -0.1967
   15HOL    H15  556   3.413   2.380   0.109 -0.5228  0.8222  1.2380
   15HOL    H16  557   3.238   2.424   0.078 -0.1759  1.1658  0.6483
   15HOL    H17  558   3.367   2.520   0.015 -0.8724 -0.3421 -0.7993
   15HOL    H18  559   3.425   1.963  -0.297 -2.7504  1.2800 -0.3861
   16HOL     C1  560   3.653   0.716   2.358 -0.1779 -0.0845  0.9068
   16HOL     C2  561   3.653   0.667   2.505  0.2434 -0.6097 -0.2139
   16HOL     H1  562   3.674   0.637   2.285 -1.8302  1.1728 -1.0423
   16HOL     H2  563   3.739   0.786   2.356 -0.7163  0.6228  1.5617
   16HOL     H3  564   3.566   0.776   2.328  1.0054  0.4439 -1.7813
   16HOL     C3  565   3.536   0.576   2.539  0.2322  0.3258 -0.4312
   16HOL     H4  566   3.651   0.756   2.570 -0.6457 -2.5017  2.5289
   16HOL     H5  567   3.746   0.612   2.522 -1.3579 -3.5135 -0.1756
   16HOL     C4  568   3.540   0.512   2.682  0.0753  0.2927  0.5444
   16HOL     H6  569   3.503   0.503   2.463  0.0073 -0.0195 -0.0071
   16HOL     H7  570   3.451   0.645   2.550  0.1837  0.1000  0.7815
   16HOL     C5  571   3.411   0.439   2.729 -0.3282  0.1425  0.7665
   16HOL     H8  572   3.555   0.604   2.740 -1.3071 -0.0846  1.5614
   16HOL     H9  573   3.631   0.453   2.691  0.3419  0.7321  0.7420
   16HOL     C6  574   3.394   0.307   2.645 -0.0737 -0.0133 -0.0704
   16HOL     O1  575   3.494   0.207   2.670 -0.2730  0.1531 -0.6692
   16HOL    H10  576   3.394   0.329   2.537 -1.3456  0.5665  0.0256
   16HOL    H11  577   3.297   0.261   2.666  0.3769 -0.5325  0.9145
   16HOL     C7  578   3.416   0.395   2.884  0.6354  0.2384 -0.3349
   16HOL    H12  579   3.325   0.502   2.705 -1.5486 -2.0769 -1.0228
   16HOL     C8  580   3.292   0.315   2.920  0.7679  0.2207  0.3630
   16HOL    H13  581   3.416   0.488   2.941 -0.5913 -1.1899  2.1793
   16HOL    H14  582   3.506   0.340   2.915 -0.6452 -0.2530  2.8836
   16HOL    H15  583   3.310   0.212   2.887  0.9909  0.4136 -0.1312
   16HOL    H16  584   3.199   0.345   2.870  0.5770 -1.8901 -0.6338
   16HOL    H17  585   3.279   0.333   3.028 -1.5564  0.0174  0.1523
   16HOL    H18  586   3.462   0.151   2.743  0.4550 -1.0148 -1.2308
   17HOL     C1  587   1.264   2.865   1.782  0.5637 -0.2674 -0.0311
   17HOL     C2  588   1.361   2.827   1.672  0.2617 -0.0775 -0.1980
   17HOL     H1  589   1.288   2.805   1.871  0.6550  1.7172  1.3560
   17HOL     H2  590   1.162   2.863   1.743  0.4983  1.4152 -0.0552
   17HOL     H3  591   1.280   2.972   1.805  0.9132 -0.0212 -1.3389
   17HOL     C3  592   1.387   2.942   1.571  0.7712  0.4435  0.1272
   17HOL     H4  593   1.331   2.735   1.620  2.3070 -0.8847 -0.0675
   17HOL     H5  594   1.459   2.797   1.712 -0.0383 -0.4351  0.2784
   17HOL     C4  595   1.487   2.901   1.463 -0.1072  0.4727 -0.1907
   17HOL     H6  596   1.422   3.031   1.624 -1.5288  1.9941 -0.7925
   17HOL     H7  597   1.294   2.974   1.523 -0.7188 -3.0033  0.4154
   17HOL     C5  598   1.524   3.020   1.364  0.8268  0.6244  0.8109
   17HOL     H8  599   1.445   2.815   1.409  0.8696  0.5056 -1.0409
   17HOL     H9  600   1.571   2.857   1.519 -1.2605 -0.4560  0.8578
   17HOL     C6  601   1.398   3.111   1.334  0.0154  0.0476 -0.5156
   17HOL     O1  602   1.418   3.198   1.226 -0.0478 -0.4124  0.1738
   17HOL    H10  603   1.380   3.161   1.430  1.1027 -2.0178  0.8353
   17HOL    H11  604   1.310   3.046   1.327 -0.0134 -0.0402  0.4754
   17HOL     C7  605   1.640   3.098   1.431  0.3916 -0.4203  0.7412
   17HOL    H12  606   1.566   2.979   1.271  0.0971 -0.1988  0.8444
   17HOL     C8  607   1.772   3.016   1.431  0.9264 -0.2443 -0.1245
   17HOL    H13  608   1.616   3.136   1.531 -2.6567 -1.0386  0.3289
   17HOL    H14  609   1.647   3.193   1.375 -0.1927 -1.7904 -1.8401
   17HOL    H15  610   1.853   3.085   1.459  0.6748  0.6478 -1.5059
   17HOL    H16  611   1.799   2.973   1.334  1.5454  1.0249 -0.5376
   17HOL    H17  612   1.775   2.934   1.504 -0.0484  0.9563  1.3313
   17HOL    H18  613   1.349   3.266   1.233  0.8810  0.6588 -0.7371
   18CHL     C1  614   1.481   3.542   2.081 -0.2723  0.0092 -0.2769
   18CHL    CL1  615   1.575   3.667   2.174  0.3059  0.3548 -0.2223
   18CHL    CL2  616   1.596   3.423   2.011  0.5546 -0.3009  0.0980
   18CHL    CL3  617   1.359   3.456   2.190  0.2686 -0.2867  0.3663
   18CHL     H1  618   1.429   3.594   2.000  0.5758  1.0840 -0.1580
   19CHL     C1  619   3.905   0.257   3.576 -0.0116 -0.6891 -0.3907
   19CHL    CL1  620   3.806   0.135   3.496  0.2365  0.3793  0.0846
   19CHL    CL2  621   3.983   0.355   3.443  0.2305  0.2006  0.0617
   19CHL    CL3  622   3.802   0.361   3.685  0.6359  0.0137 -0.2253
   19CHL     H1  623   3.975   0.200   3.639  0.1636 -0.0201  0.0223
   20CHL     C1  624   1.002   1.097   1.961  0.5453 -0.5766 -0.0387
   20CHL    CL1  625   1.136   0.971   1.970 -0.3141 -0.4440  0.0959
   20CHL    CL2  626   0.932   1.116   1.789  0.0314 -0.2216 -0.1278
   20CHL    CL3  627   0.857   1.064   2.068  0.0101 -0.3188 -0.2310
   20CHL     H1  628   1.040   1.193   1.997 -2.1549  0.6361 -0.1832
   21CHL     C1  629   3.679   3.233   1.633  0.6693 -0.0268  0.1354
   21CHL    CL1  630   3.603   3.385   1.574 -0.1115  0.5876 -0.1094
   21CHL    CL2  631   3.614   3.081   1.573 -0.0227  0.3795  0.5441
   21CHL    CL3  632   3.851   3.237   1.578  0.1521  0.1182  0.0728
   21CHL     H1  633   3.681   3.236   1.742  1.7446  0.8087  0.1083
   22CHL     C1  634   1.822   3.957   1.309  0.1862 -0.4186 -0.5442
   22CHL    CL1  635   1.993   3.902   1.338  0.2670 -0.1969  0.0082
   22CHL    CL2  636   1.711   3.816   1.356 -0.0285 -0.2483  0.2350
   22CHL    CL3  637   1.787   4.102   1.410 -0.2164 -0.3562  0.1070
   22CHL     H1  638   1.815   3.978   1.202 -1.6970 -0.9021 -0.5559
   23CHL     C1  639   2.536   3.688   0.173 -0.3091  0.2630 -0.4790
   23CHL    CL1  640   2.402   3.565   0.202 -0.2392  0.2220  0.1008
   23CHL    CL2  641   2.474   3.860   0.185  0.1543 -0.2021 -0.0919
   23CHL    CL3  642   2.674   3.662   0.289 -0.3334 -0.1425  0.4807
   23CHL     H1  643   2.581   3.687   0.073  1.2582  2.6195  0.1098
   24CHL     C1  644   3.388   3.814   3.479 -0.6553  0.3434 -0.1334
   24CHL    CL1  645   3.368   3.800   3.307  0.0833  0.3830  0.1097
   24CHL    CL2  646   3.563   3.847   3.518 -0.0036 -0.0921 -0.1919
   24CHL    CL3  647   3.284   3.940   3.547  0.0081 -0.0535  0.1618
   24CHL     H1  648   3.363   3.715   3.518  1.3391  0.0539  0.5192
   25CHL     C1  649   2.291   0.002   3.226 -0.1065 -0.2495 -0.1407
   25CHL    CL1  650   2.306   0.107   3.082  0.1613 -0.0507 -0.0169
   25CHL    CL2  651   2.443   0.003   3.325  0.1287 -0.1879 -0.1816
   25CHL    CL3  652   2.146   0.044   3.327 -0.4515  0.2875  0.3827
   25CHL     H1  653   2.277  -0.102   3.194 -1.0897 -0.5567  1.2254
   26CHL     C1  654   1.136   3.424   2.667  0.2428 -0.2177  0.1355
   26CHL    CL1  655   1.183   3.392   2.495 -0.3891  0.4130 -0.3482
   26CHL    CL2  656   1.014   3.311   2.727 -0.2622  0.4681  0.1093
   26CHL    CL3  657   1.283   3.404   2.768 -0.1369 -0.0411  0.0972
   26CHL     H1  658   1.106   3.529   2.675  0.1585 -0.2805  0.6841
   27CHL     C1  659   1.856   2.494   1.538 -0.2234  0.8278  0.2257
   27CHL    CL1  660   1.785   2.339   1.469  0.2320 -0.5513  0.0363
   27CHL    CL2  661   2.035   2.457   1.567  0.3240 -0.2888 -0.1453
   27CHL    CL3  662   1.842   2.629   1.414  0.2462 -0.1478 -0.3368
   27CHL     H1  663   1.803   2.509   1.633  0.3735  0.0593  0.6916
   28CHL     C1  664   0.049   1.410   2.029 -0.4984  0.3193 -0.2937
   28CHL    CL1  665  -0.105   1.469   2.087  0.6275  0.0509 -0.1419
   28CHL    CL2  666   0.041   1.404   1.853 -0.1152 -0.1065 -0.1613
   28CHL    CL3  667   0.177   1.528   2.077 -0.3145 -0.0469 -0.1839
   28CHL     H1  668   0.068   1.309   2.067 -0.8091  0.4269  0.1717
   29CHL     C1  669   3.317   1.895   1.277  0.8601  0.7064 -0.2155
   29CHL    CL1  670   3.416   1.991   1.401  0.3815  0.5426 -0.2801
   29CHL    CL2  671   3.418   1.836   1.145 -0.1195  0.3839  0.1924
   29CHL    CL3  672   3.249   1.743   1.361 -0.1086  0.7168  0.0220
   29CHL     H1  673   3.239   1.956   1.230  0.9934  1.0679  0.0301
   30CHL     C1  674   2.321   1.256   0.883  0.6168  0.4421 -0.6256
   30CHL    CL1  675   2.284   1.433   0.852 -0.2167 -0.1832  0.1715
   30CHL    CL2  676   2.482   1.227   0.942 -0.0241 -0.0332  0.2757
   30CHL    CL3  677   2.195   1.213   1.007  0.4451  0.0252  0.2896
   30CHL     H1  678   2.303   1.201   0.790  0.0379  0.2205 -0.3901
   31CHL     C1  679   1.917   1.186   4.117 -1.3679 -0.2667  0.5796
   31CHL    CL1  680   1.921   1.050   4.000  0.1498  0.2271 -0.3114
   31CHL    CL2  681   1.960   1.127   4.282  0.2189  0.2912  0.2160
   31CHL    CL3  682   2.043   1.312   4.087 -0.7144 -0.4878  0.2114
   31CHL     H1  683   1.815   1.227   4.116 -1.2051  0.1487  0.9132
   32CHL     C1  684   1.109   1.307   2.228  0.4166  0.0914  0.7046
   32CHL    CL1  685   1.104   1.481   2.168  0.3538 -0.0726  0.1467
   32CHL    CL2  686   1.263   1.235   2.171  0.1677  0.2858  0.1049
   32CHL    CL3  687   1.101   1.287   2.403 -0.3042  0.0820 -0.3800
   32CHL     H1  688   1.025   1.240   2.207  0.2554 -0.6311  3.3317
   33CHL     C1  689   3.925   2.414   0.893  0.4998 -0.2963  0.4026
   33CHL    CL1  690   4.010   2.576   0.902  0.1332 -0.1384  0.1255
   33CHL    CL2  691   3.817   2.416   0.749  0.4836 -0.3069 -0.2204
   33CHL    CL3  692   4.036   2.271   0.896  0.3178  0.1239 -0.3768
   33CHL     H1  693   3.863   2.421   0.983 -0.7020  2.8349 -0.5167
   34CHL     C1  694   1.543   3.850   3.794 -0.3958 -0.5259 -0.5683
   34CHL    CL1  695   1.563   3.988   3.677  0.0692 -0.4280  0.0661
   34CHL    CL2  696   1.414   3.899   3.906  0.0332 -0.2507  0.0095
   34CHL    CL3  697   1.498   3.694   3.710 -0.0275  0.3080 -0.3688
   34CHL     H1  698   1.633   3.842   3.856 -1.9618 -0.8095  1.8126
   35CHL     C1  699   0.865   1.134   2.854 -0.3734 -0.2117 -0.0492
   35CHL    CL1  700   0.778   0.972   2.842 -0.1817 -0.0600 -0.0270
   35CHL    CL2  701   1.009   1.115   2.961  0.0058 -0.0336  0.0914
   35CHL    CL3  702   0.913   1.184   2.687  0.0680  0.0918 -0.2143
   35CHL     H1  703   0.791   1.209   2.885  0.4699  0.5280  0.1944
   36CHL     C1  704   0.078   0.965   3.713 -0.0157  0.1272 -0.1536
   36CHL    CL1  705   0.184   1.049   3.584 -0.1544  0.3666 -0.5186
   36CHL    CL2  706   0.119   1.049   3.871 -0.0055  0.0556 -0.2151
   36CHL    CL3  707  -0.094   0.989   3.666  0.2766  0.1191  0.0351
   36CHL     H1  708   0.090   0.857   3.715  0.1037  0.1473  0.5133
   37CHL     C1  709   3.845   3.933   1.105 -0.7430  0.1313 -0.5674
   37CHL    CL1  710   3.675   3.891   1.124  0.0891 -0.1789 -0.1358
   37CHL    CL2  711   3.876   4.068   0.985  0.0904 -0.0744 -0.3037
   37CHL    CL3  712   3.934   3.970   1.263 -0.0487  0.1889 -0.0204
   37CHL     H1  713   3.888   3.837   1.073  1.6824  1.2532 -0.8826
   38CHL     C1  714   1.388   2.942   3.680  0.4344  0.6108  0.1298
   38CHL    CL1  715   1.569   2.948   3.697  0.0172 -0.1298 -0.0519
   38CHL    CL2  716   1.341   2.968   3.507 -0.0798  0.3721  0.1446
   38CHL    CL3  717   1.315   2.782   3.720  0.3560  0.0603  0.3669
   38CHL     H1  718   1.340   3.021   3.739 -1.6805  1.3689 -2.3703
   39CHL     C1  719   1.599   1.211   4.468 -0.0845 -0.1019  0.3838
   39CHL    CL1  720   1.482   1.329   4.540  0.1209  0.0590  0.1964
   39CHL    CL2  721   1.712   1.137   4.590 -0.1402 -0.0019 -0.0637
   39CHL    CL3  722   1.522   1.075   4.372  0.3699  0.3794 -0.4081
   39CHL     H1  723   1.661   1.274   4.403 -1.4459 -1.0294 -1.9425
   40CHL     C1  724   2.890   2.676   2.118  0.0166 -0.5125  0.8241
   40CHL    CL1  725   2.837   2.506   2.127 -0.3425  0.2051 -0.1846
   40CHL    CL2  726   3.025   2.708   2.219 -0.2141 -0.0575  0.0542
   40CHL    CL3  727   2.947   2.684   1.948 -0.1973  0.2465 -0.2354
   40CHL     H1  728   2.801   2.738   2.133 -0.6621 -0.9368 -1.2060
   41CHL     C1  729   1.699   1.313   2.853 -0.2215  0.5214 -0.1539
   41CHL    CL1  730   1.586   1.334   2.713  0.1109 -0.2989  0.3987
   41CHL    CL2  731   1.680   1.447   2.972 -0.0723 -0.1977 -0.2583
   41CHL    CL3  732   1.642   1.167   2.937 -0.2484  0.0602  0.2984
   41CHL     H1  733   1.804   1.306   2.825  0.3161  2.0840  1.3161
   42CHL     C1  734   2.292   1.050   1.384 -0.1407 -0.7974 -0.8128
   42CHL    CL1  735   2.429   1.054   1.268 -0.0632  0.0846  0.1979
   42CHL    CL2  736   2.168   0.921   1.346 -0.0609 -0.5942 -0.1828
   42CHL    CL3  737   2.344   1.038   1.556 -0.1252  0.1230  0.0034
   42CHL     H1  738   2.242   1.147   1.377 -0.5448 -1.0506 -1.5269
   43CHL     C1  739   1.761   0.600   4.072 -0.0757  0.5120 -0.4319
   43CHL    CL1  740   1.729   0.639   4.245  0.2333  0.5690  0.1891
   43CHL    CL2  741   1.676   0.453   4.016 -0.0832 -0.1502  0.2449
   43CHL    CL3  742   1.728   0.742   3.960 -0.2404  0.1032  0.0641
   43CHL     H1  743   1.870   0.596   4.074  0.0978  3.1318 -0.4953
   44CHL     C1  744   3.546   1.515   1.039 -0.2347 -0.8568  0.1257
   44CHL    CL1  745   3.538   1.467   1.207  0.2256  0.5594  0.0079
   44CHL    CL2  746   3.680   1.630   1.008 -0.0602  0.0404  0.2047
   44CHL    CL3  747   3.550   1.380   0.915  0.2386  0.1397 -0.0731
   44CHL     H1  748   3.448   1.560   1.017 -0.3059 -0.1813  1.7154
   45CHL     C1  749   2.638   2.096   2.987 -0.6387  0.4860 -0.4074
   45CHL    CL1  750   2.471   2.104   2.920 -0.5630 -0.1939 -0.3863
   45CHL    CL2  751   2.752   2.052   2.850 -0.0250  0.0343 -0.0392
   45CHL    CL3  752   2.669   2.259   3.048 -0.0318 -0.0422 -0.1301
   45CHL     H1  753   2.642   2.024   3.069  2.7281  1.6243  0.5829
   46CHL     C1  754   3.524   2.171   3.491  0.0277  0.3995  0.3430
   46CHL    CL1  755   3.521   2.116   3.315  0.1162  0.0668  0.2098
   46CHL    CL2  756   3.568   2.344   3.510 -0.0285  0.0095  0.2678
   46CHL    CL3  757   3.362   2.124   3.557 -0.0920 -0.2014  0.0583
   46CHL     H1  758   3.611   2.119   3.531  1.6312  3.5426  1.2587
   47CHL     C1  759   3.141   1.073   3.439  0.2578  0.3264 -0.0325
   47CHL    CL1  760   3.197   1.236   3.511  0.1498  0.1182 -0.0759
   47CHL    CL2  761   2.999   1.101   3.332 -0.5849  0.3138  0.2808
   47CHL    CL3  762   3.292   1.004   3.361  0.1669  0.0734 -0.3801
   47CHL     H1  763   3.100   1.004   3.513  0.0320 -1.3614 -1.6550
   48CHL     C1  764   3.550   1.899   0.102 -0.5157  0.3218  0.0735
   48CHL    CL1  765   3.730   1.877   0.066  0.2151 -0.0039 -0.0181
   48CHL    CL2  766   3.502   1.750   0.198  0.0067  0.1554  0.3262
   48CHL    CL3  767   3.526   2.053   0.197  0.0449 -0.5600  0.0469
   48CHL     H1  768   3.491   1.892   0.010 -3.3827 -1.0129  1.8949
   49CHL     C1  769   0.335   1.027   0.624  0.2656 -0.5371 -0.0363
   49CHL    CL1  770   0.267   0.975   0.473 -0.3185  0.0561  0.0166
   49CHL    CL2  771   0.437   0.901   0.705  0.0095 -0.1165 -0.5856
   49CHL    CL3  772   0.433   1.179   0.602 -0.2308 -0.2244  0.2995
   49CHL     H1  773   0.251   1.049   0.691  1.6557  2.4611  0.9245
   50CHL     C1  774   1.470   2.064   2.290 -0.4590 -0.5033  0.5152
   50CHL    CL1  775   1.357   1.927   2.296  0.5776  0.1904  0.1369
   50CHL    CL2  776   1.416   2.188   2.183 -0.4419 -0.1185  0.2131
   50CHL    CL3  777   1.512   2.137   2.451 -0.1922 -0.1256 -0.2141
   50CHL     H1  778   1.563   2.028   2.243  1.4498  1.9422  2.1770
   51CHL     C1  779   2.828   1.265   1.234 -0.2214  0.7485 -0.0035
   51CHL    CL1  780   2.802   1.370   1.093 -0.0396  0.2540 -0.1478
   51CHL    CL2  781   3.006   1.264   1.274  0.2433 -0.0663 -0.0307
   51CHL    CL3  782   2.727   1.321   1.369 -0.1265 -0.2112 -0.2575
   51CHL     H1  783   2.793   1.164   1.210 -0.1249  0.5197  0.7710
   52CHL     C1  784   2.114   1.143   1.985 -0.9779 -0.2691  0.0659
   52CHL    CL1  785   2.104   1.096   2.156  0.1773  0.1836 -0.1515
   52CHL    CL2  786   2.085   1.318   1.973 -0.0929 -0.2902  0.2441
   52CHL    CL3  787   2.283   1.090   1.925  0.7398 -0.1424 -0.1232
   52CHL     H1  788   2.029   1.102   1.929 -1.3330 -2.7154  2.2228
   53CHL     C1  789   1.161   0.657   4.283 -0.8608 -0.0323  0.0040
   53CHL    CL1  790   1.334   0.617   4.310  0.5751 -0.2585 -0.2560
   53CHL    CL2  791   1.120   0.830   4.291 -0.0382 -0.3390 -0.0915
   53CHL    CL3  792   1.091   0.596   4.130  0.2015 -0.2932 -0.2249
   53CHL     H1  793   1.112   0.619   4.373 -0.0597  0.0766  0.4966
   54CHL     C1  794   0.884   0.554   3.720  0.7509  0.4935  0.3461
   54CHL    CL1  795   0.855   0.513   3.894  0.0396 -0.5152 -0.0349
   54CHL    CL2  796   0.805   0.440   3.610  0.0722 -0.3275  0.1632
   54CHL    CL3  797   0.814   0.722   3.714 -0.2277  0.1660 -0.5945
   54CHL     H1  798   0.990   0.556   3.694  0.2561  0.9244 -1.9005
   55CHL     C1  799   3.314   1.945   3.084  0.1382 -1.1170  0.2830
   55CHL    CL1  800   3.462   1.850   3.126 -0.0932  0.1563 -0.1099
   55CHL    CL2  801   3.343   2.063   2.948  0.2433  0.0490 -0.4298
   55CHL    CL3  802   3.177   1.834   3.030  0.1618  0.1051 -0.2186
   55CHL     H1  803   3.285   2.004   3.171 -0.3205  1.0743 -1.2616
   56CHL     C1  804   2.766   3.832   3.179  0.5888 -0.6601  0.4000
   56CHL    CL1  805   2.751   3.665   3.246  0.1193 -0.5380  0.1787
   56CHL    CL2  806   2.922   3.868   3.098  0.1971 -0.1912 -0.0431
   56CHL    CL3  807   2.630   3.833   3.072 -0.2694  0.3816 -0.2734
   56CHL     H1  808   2.742   3.911   3.249 -0.3367 -1.8471  1.4739
   57CHL     C1  809   2.246   3.561   3.169 -0.3158 -0.5597 -0.1896
   57CHL    CL1  810   2.230   3.409   3.256  0.2527  0.0267 -0.2084
   57CHL    CL2  811   2.285   3.696   3.282 -0.1007 -0.1450 -0.0991
   57CHL    CL3  812   2.365   3.554   3.027 -0.0815  0.3384  0.3290
   57CHL     H1  813   2.148   3.584   3.127 -1.2952  2.6022  3.3896
   58CHL     C1  814   4.071   1.093   1.884 -0.1766 -0.4855 -0.0124
   58CHL    CL1  815   3.913   1.188   1.892 -0.4444  0.0541 -0.0491
   58CHL    CL2  816   4.109   1.051   2.053 -0.1172 -0.2219  0.3163
   58CHL    CL3  817   4.026   0.949   1.794 -0.2057 -0.1321 -0.0172
   58CHL     H1  818   4.147   1.159   1.840 -0.1062 -0.7706 -0.3223
   59CHL     C1  819   1.853   0.217   0.518  0.0896  0.3106  0.2907
   59CHL    CL1  820   1.938   0.311   0.640 -0.0484  0.1495 -0.4075
   59CHL    CL2  821   1.678   0.199   0.557  0.2939 -0.2445 -0.1961
   59CHL    CL3  822   1.872   0.283   0.356  0.3693  0.0514  0.0308
   59CHL     H1  823   1.896   0.117   0.504  0.8073  0.6499  0.0095
   60CHL     C1  824   2.909   3.885   0.515 -0.0250 -0.5274 -0.0601
   60CHL    CL1  825   2.986   4.056   0.550  0.0453  0.0934 -0.0683
   60CHL    CL2  826   3.001   3.815   0.376  0.1413  0.0167  0.4591
   60CHL    CL3  827   2.922   3.769   0.663  0.1324 -0.1287 -0.1594
   60CHL     H1  828   2.803   3.897   0.492 -0.1852  1.4475  1.4244
   61CHL     C1  829   4.106   0.395   2.121 -0.1802  0.7673  0.2200
   61CHL    CL1  830   4.094   0.214   2.132  0.1781  0.3263  0.2214
   61CHL    CL2  831   4.171   0.480   2.265 -0.2753 -0.0055 -0.2245
   61CHL    CL3  832   4.195   0.449   1.977 -0.5512  0.2877 -0.1026
   61CHL     H1  833   4.002   0.414   2.094 -0.4826 -0.4550  0.4485
   62CHL     C1  834   2.171   2.779   1.392  0.4046 -0.8951 -0.4190
   62CHL    CL1  835   2.116   2.928   1.476 -0.2238  0.0030  0.0125
   62CHL    CL2  836   2.198   2.810   1.221  0.0961  0.5026  0.1488
   62CHL    CL3  837   2.318   2.718   1.480 -0.0434  0.3184 -0.1376
   62CHL     H1  838   2.084   2.715   1.408 -0.6131  0.3692 -0.7422
   63CHL     C1  839   3.697   3.633   2.068 -0.6459  0.1366 -0.4041
   63CHL    CL1  840   3.866   3.686   2.101 -0.1864  0.2757  0.1003
   63CHL    CL2  841   3.675   3.543   1.916 -0.2584 -0.0996  0.3488
   63CHL    CL3  842   3.623   3.551   2.210 -0.0480  0.1529 -0.2517
   63CHL     H1  843   3.638   3.722   2.044 -0.3118  0.6140  0.5128
   64CHL     C1  844   1.576   3.151   3.011  0.7170  0.1132 -0.3930
   64CHL    CL1  845   1.702   3.265   3.071  0.2510 -0.1116 -0.2319
   64CHL    CL2  846   1.419   3.162   3.099 -0.3917  0.0101  0.4864
   64CHL    CL3  847   1.553   3.165   2.839 -0.0921  0.5736 -0.6299
   64CHL     H1  848   1.614   3.050   3.027 -0.3695 -0.0933  1.0330
   65CHL     C1  849   3.729   0.116   1.734  0.4349  0.0310  0.4928
   65CHL    CL1  850   3.884   0.169   1.805  0.3356 -0.2342  0.0140
   65CHL    CL2  851   3.773  -0.001   1.607 -0.1219  0.0788  0.1570
   65CHL    CL3  852   3.612   0.060   1.861 -0.1906 -0.2419 -0.2029
   65CHL     H1  853   3.677   0.198   1.684  0.1098 -1.6408 -2.1240
   66CHL     C1  854   0.637   2.945   2.192  0.4915 -0.7051  0.9879
   66CHL    CL1  855   0.572   3.007   2.353  0.3991  0.0779  0.0210
   66CHL    CL2  856   0.669   3.082   2.084 -0.3565 -0.1866 -0.2850
   66CHL    CL3  857   0.777   2.839   2.222  0.3931  0.2660 -0.1433
   66CHL     H1  858   0.555   2.879   2.161 -1.0988  0.8079  1.8286
   67CHL     C1  859   0.065   3.983   0.827 -0.2472 -0.5845 -0.8370
   67CHL    CL1  860   0.181   3.890   0.728  0.1525 -0.3849  0.3287
   67CHL    CL2  861   0.124   3.974   1.002 -0.2645  0.3487  0.2606
   67CHL    CL3  862   0.078   4.153   0.778 -0.0325  0.0545 -0.3348
   67CHL     H1  863  -0.039   3.952   0.816 -0.4448 -0.1686 -0.1769
   68CHL     C1  864   3.968  -0.000   2.558  0.5227 -0.7404 -0.2702
   68CHL    CL1  865   3.981  -0.127   2.688 -0.1739 -0.1782  0.0288
   68CHL    CL2  866   4.043   0.155   2.612  0.6541 -0.2207  0.0055
   68CHL    CL3  867   4.035  -0.046   2.393 -0.0646  0.1487  0.0177
   68CHL     H1  868   3.867   0.043   2.553  1.8009  3.3678  3.0009
   69CHL     C1  869   1.728   3.692   3.376  0.0953 -0.2395  0.4683
   69CHL    CL1  870   1.841   3.795   3.472 -0.1556 -0.0361 -0.0897
   69CHL    CL2  871   1.561   3.768   3.352  0.2099  0.2021  0.1895
   69CHL    CL3  872   1.789   3.663   3.214 -0.1914  0.3821  0.1873
   69CHL     H1  873   1.715   3.593   3.421  1.8466 -1.2900 -1.1837
   70CHL     C1  874   4.054   3.264   4.247 -0.4368 -0.2798 -0.0149
   70CHL    CL1  875   3.910   3.270   4.140 -0.0814 -0.0119 -0.1369
   70CHL    CL2  876   4.203   3.340   4.178 -0.4097 -0.0700  0.1055
   70CHL    CL3  877   4.006   3.351   4.397 -0.1919 -0.0475  0.1878
   70CHL     H1  878   4.063   3.159   4.278 -4.7322 -1.3862 -1.7150
   71CHL     C1  879   3.206   2.429   1.179  0.5971  0.5281 -0.6978
   71CHL    CL1  880   3.129   2.308   1.290 -0.1373  0.1587 -0.1406
   71CHL    CL2  881   3.097   2.466   1.047  0.0168  0.1493 -0.4511
   71CHL    CL3  882   3.263   2.573   1.272 -0.1881  0.2351 -0.4199
   71CHL     H1  883   3.288   2.363   1.151  1.4523 -0.6696  3.7884
   72CHL     C1  884   3.453   0.437   1.521  0.8430 -0.2469 -0.7263
   72CHL    CL1  885   3.497   0.513   1.680  0.3218 -0.2613 -0.1781
   72CHL    CL2  886   3.390   0.270   1.541  0.3126 -0.1692  0.1171
   72CHL    CL3  887   3.323   0.539   1.451 -0.0768  0.2192  0.0163
   72CHL     H1  888   3.533   0.440   1.447  0.1738 -0.1925 -1.4712
   73CHL     C1  889   0.506   0.098   4.079 -0.4210 -0.1315  0.5409
   73CHL    CL1  890   0.348   0.092   4.173  0.6668  0.0823  0.0855
   73CHL    CL2  891   0.639   0.156   4.188 -0.2210 -0.2063 -0.0286
   73CHL    CL3  892   0.543  -0.067   4.028  0.2036 -0.1427  0.0557
   73CHL     H1  893   0.493   0.157   3.988 -0.5367 -0.5450  0.2895
   74CHL     C1  894   0.045   3.720   4.120  0.3838 -0.2536  0.5429
   74CHL    CL1  895  -0.065   3.769   4.253 -0.2222  0.2200  0.1895
   74CHL    CL2  896  -0.068   3.685   3.979  0.5086 -0.0687  0.4977
   74CHL    CL3  897   0.162   3.850   4.101 -0.1538  0.0687 -0.1050
   74CHL     H1  898   0.094   3.626   4.149 -1.7123 -2.0803 -1.4366
   75CHL     C1  899   1.199   0.854   2.577 -0.3394 -0.1515  0.1879
   75CHL    CL1  900   1.070   0.777   2.678 -0.1066  0.2897  0.0429
   75CHL    CL2  901   1.127   0.912   2.422  0.0417 -0.0749 -0.1516
   75CHL    CL3  902   1.286   0.978   2.662 -0.2878  0.4057  0.1120
   75CHL     H1  903   1.277   0.787   2.540 -0.1103  0.2774 -0.1162
   76CHL     C1  904   0.502   0.849   3.544 -0.4238  0.9626 -0.7325
   76CHL    CL1  905   0.389   0.762   3.664 -0.1662 -0.0652  0.0692
   76CHL    CL2  906   0.429   0.875   3.381 -0.0661  0.0180 -0.1195
   76CHL    CL3  907   0.562   0.999   3.619  0.0018 -0.1071  0.4052
   76CHL     H1  908   0.591   0.787   3.528 -1.2263 -0.9538  1.6083
   77CHL     C1  909   2.575   1.396   1.827 -0.1167  0.3224 -0.2301
   77CHL    CL1  910   2.728   1.489   1.818 -0.0344  0.0267  0.3267
   77CHL    CL2  911   2.621   1.224   1.874  0.2250  0.3164 -0.0343
   77CHL    CL3  912   2.475   1.468   1.960 -0.2761 -0.9130 -0.1517
   77CHL     H1  913   2.517   1.389   1.735  0.2947  0.0711 -0.4694
   78CHL     C1  914   0.531   2.116   1.767  0.1305 -0.1412  0.3752
   78CHL    CL1  915   0.372   2.209   1.762 -0.8523 -0.1480 -0.0263
   78CHL    CL2  916   0.572   2.064   1.596 -0.2591  0.0642  0.0368
   78CHL    CL3  917   0.674   2.198   1.838  0.4942  0.0042 -0.2604
   78CHL     H1  918   0.514   2.020   1.818 -1.8206 -0.4573 -0.7666
   79CHL     C1  919   3.142   0.848   3.850 -1.0665  0.4911  1.2902
   79CHL    CL1  920   3.020   0.971   3.868 -0.2396 -0.0311 -0.0144
   79CHL    CL2  921   3.273   0.902   3.733  0.0709  0.1867  0.6460
   79CHL    CL3  922   3.214   0.818   4.002 -0.0484  0.3356  0.0910
   79CHL     H1  923   3.089   0.755   3.827 -2.0483  1.3159  0.0461
   80CHL     C1  924   3.808   2.008   0.547  0.3222  0.5478  0.0582
   80CHL    CL1  925   3.766   1.942   0.714  0.2108 -0.0603 -0.2270
   80CHL    CL2  926   3.686   2.136   0.503  0.1644  0.0439 -0.0525
   80CHL    CL3  927   3.959   2.101   0.548  0.0688 -0.0936  0.6276
   80CHL     H1  928   3.794   1.940   0.462  0.3905  1.3994 -0.6407
   81CHL     C1  929   3.023   1.444   3.858 -0.0486 -0.1630 -0.4988
   81CHL    CL1  930   3.087   1.585   3.776 -0.0020 -0.1881  0.1175
   81CHL    CL2  931   2.916   1.350   3.748  0.1725  0.4014 -0.3987
   81CHL    CL3  932   3.165   1.335   3.888 -0.1474  0.0899  0.1183
   81CHL     H1  933   2.969   1.459   3.953  0.3372  0.9204 -0.4399
   82CHL     C1  934   1.722   1.613   4.075 -0.8117 -0.4753  0.7467
   82CHL    CL1  935   1.572   1.704   4.123  0.1461  0.0437  0.1094
   82CHL    CL2  936   1.768   1.512   4.219 -0.0947  0.1691  0.0939
   82CHL    CL3  937   1.684   1.503   3.941  0.5517  0.2654  0.0910
   82CHL     H1  938   1.803   1.684   4.057 -1.9128  0.5918 -0.2023
   83CHL     C1  939   3.652   3.957   0.507 -1.9586  0.2567 -0.4904
   83CHL    CL1  940   3.657   3.807   0.401  0.2940 -0.2055  0.3110
   83CHL    CL2  941   3.816   4.000   0.574 -0.2811  0.1014  0.4957
   83CHL    CL3  942   3.578   4.098   0.435  0.0205 -0.1465 -0.1832
   83CHL     H1  943   3.578   3.941   0.586 -2.3982  1.3100 -0.6626
   84CHL     C1  944   2.518   0.868   0.999  0.5454  0.4143  0.6436
   84CHL    CL1  945   2.515   0.845   0.816  0.2536  0.0422 -0.4058
   84CHL    CL2  946   2.466   0.725   1.089  0.4974 -0.4396 -0.3196
   84CHL    CL3  947   2.669   0.932   1.054  0.1467 -0.1796 -0.3240
   84CHL     H1  948   2.433   0.935   1.013 -0.0849  0.3531 -2.3275
   85CHL     C1  949   3.080   1.615   0.875 -0.5766 -0.3785 -0.5662
   85CHL    CL1  950   2.912   1.582   0.813 -0.0349 -0.1043  0.2482
   85CHL    CL2  951   3.114   1.795   0.898 -0.2443  0.1582 -0.1409
   85CHL    CL3  952   3.122   1.523   1.024  0.4357 -0.1547 -0.0478
   85CHL     H1  953   3.139   1.568   0.796  0.9084 -0.3458  0.4672
   86CHL     C1  954   1.888   0.957   3.212  0.0401  0.4455  0.2680
   86CHL    CL1  955   1.984   1.105   3.260 -0.2020  0.1387  0.2236
   86CHL    CL2  956   2.002   0.816   3.202 -0.0097  0.0472  0.0513
   86CHL    CL3  957   1.759   0.920   3.334 -0.0520 -0.2715  0.1465
   86CHL     H1  958   1.848   0.949   3.110 -0.6599 -3.2056  0.6924
   87CHL     C1  959   1.199   1.274   3.178  0.0747  0.3345 -0.5314
   87CHL    CL1  960   1.078   1.412   3.157  0.1172 -0.3818  0.0977
   87CHL    CL2  961   1.362   1.346   3.151  0.6927  0.0329  0.1268
   87CHL    CL3  962   1.189   1.182   3.333 -0.4831 -0.1170 -0.1716
   87CHL     H1  963   1.193   1.205   3.093  0.0010 -0.0911 -0.1878
   88CHL     C1  964   0.990   1.512   1.762  0.0427  0.4723 -0.1258
   88CHL    CL1  965   0.944   1.465   1.592 -0.1372  0.4308 -0.0903
   88CHL    CL2  966   0.859   1.466   1.883 -0.0704  0.1414  0.2897
   88CHL    CL3  967   1.151   1.447   1.807  0.2121 -0.2841 -0.4992
   88CHL     H1  968   0.993   1.621   1.760 -2.6254  0.6013  0.4869
   89CHL     C1  969   3.302   0.331   3.457 -0.6936  0.0563 -0.1439
   89CHL    CL1  970   3.229   0.231   3.328 -0.1336  0.2333  0.1698
   89CHL    CL2  971   3.208   0.314   3.616  0.3248  0.0838 -0.0046
   89CHL    CL3  972   3.483   0.310   3.458 -0.1516  0.0793  0.0484
   89CHL     H1  973   3.291   0.431   3.415  0.8270  0.1008 -0.4817
   90CHL     C1  974   1.274   1.782   4.470  0.5140  0.2658 -0.7897
   90CHL    CL1  975   1.110   1.727   4.506 -0.0904  0.1724  0.2114
   90CHL    CL2  976   1.380   1.638   4.448  0.2826 -0.4911 -0.1135
   90CHL    CL3  977   1.273   1.907   4.343  0.1953  0.2122  0.0260
   90CHL     H1  978   1.311   1.834   4.558  0.8620 -1.2190 -0.0199
   91CHL     C1  979   1.634   3.845   0.123  0.2325  0.1482 -0.8410
   91CHL    CL1  980   1.674   3.668   0.127  0.4862  0.1572 -0.0602
   91CHL    CL2  981   1.514   3.865  -0.007 -0.0320 -0.2514  0.1259
   91CHL    CL3  982   1.574   3.903   0.281 -0.2088 -0.1316 -0.1299
   91CHL     H1  983   1.715   3.915   0.099  0.0144  0.9241  0.5605
   92CHL     C1  984   0.207   3.769   3.746 -0.1052 -0.0155  0.3104
   92CHL    CL1  985   0.382   3.788   3.773 -0.7200  0.3736  0.1534
   92CHL    CL2  986   0.174   3.859   3.602 -0.1506 -0.0588 -0.0794
   92CHL    CL3  987   0.163   3.593   3.724 -0.3648 -0.3627  0.2234
   92CHL     H1  988   0.151   3.821   3.824  0.2144 -0.0831  0.5837
   93CHL     C1  989   1.981   1.052   2.478 -0.3856  0.0427  0.3798
   93CHL    CL1  990   2.097   1.186   2.525 -0.0811 -0.1671  0.2679
   93CHL    CL2  991   1.976   0.905   2.586  0.2106 -0.4682 -0.1743
   93CHL    CL3  992   1.812   1.105   2.463 -0.1220 -0.0252 -0.2825
   93CHL     H1  993   2.026   1.005   2.390  1.5188  0.9104  0.8354
   94CHL     C1  994   3.812   0.703   1.963 -0.5017  0.7082 -0.3430
   94CHL    CL1  995   3.684   0.812   2.007 -0.0654 -0.6198  0.3128
   94CHL    CL2  996   3.958   0.713   2.076  0.1550  0.4506  0.3595
   94CHL    CL3  997   3.754   0.530   1.943  0.4116  0.7420  0.1061
   94CHL     H1  998   3.830   0.743   1.863  0.2246  1.1121 -0.0563
   95CHL     C1  999   4.020   1.163   1.451  0.1076  0.0530  0.7693
   95CHL    CL1 1000   4.051   0.989   1.448 -0.0773  0.3596  0.1846
   95CHL    CL2 1001   3.947   1.209   1.294 -0.2044 -0.4586  0.3623
   95CHL    CL3 1002   3.919   1.223   1.584  0.1627 -0.0096 -0.0051
   95CHL     H1 1003   4.123   1.198   1.463 -0.1591  0.2253  2.8985
   96CHL     C1 1004   3.248   2.806   0.608 -0.6444  0.1883 -0.0909
   96CHL    CL1 1005   3.086   2.884   0.654 -0.3909 -0.3760 -0.2771
   96CHL    CL2 1006   3.257   2.658   0.703  0.0708  0.3935 -0.2016
   96CHL    CL3 1007   3.238   2.772   0.431 -0.3452  0.0344 -0.3750
   96CHL     H1 1008   3.327   2.879   0.630  0.9128 -2.0299  2.2696
   97CHL     C1 1009   3.548   3.429   0.841  0.3567  0.0688 -0.2683
   97CHL    CL1 1010   3.638   3.481   0.688 -0.3875  0.0901 -0.1090
   97CHL    CL2 1011   3.428   3.306   0.795  0.0001  0.5012  0.0361
   97CHL    CL3 1012   3.657   3.384   0.977 -0.1228  0.0262  0.1665
   97CHL     H1 1013   3.489   3.513   0.879 -0.4066 -1.2444  1.5781
   98CHL     C1 1014   0.919   1.967   3.697 -0.3177 -0.5454 -0.1594
   98CHL    CL1 1015   1.008   2.075   3.817 -0.1453 -0.0828 -0.3037
   98CHL    CL2 1016   1.034   1.857   3.612  0.6116 -0.1905 -0.2395
   98CHL    CL3 1017   0.783   1.872   3.775 -0.0319 -0.0946  0.3543
   98CHL     H1 1018   0.873   2.038   3.628 -0.1020  0.8019  1.0340
   99CHL     C1 1019   1.031   2.627   3.956 -0.0178 -0.3090  0.2251
   99CHL    CL1 1020   1.041   2.703   4.120 -0.0261 -0.3170 -0.2566
   99CHL    CL2 1021   0.948   2.471   3.954  0.1010  0.4255 -0.0916
   99CHL    CL3 1022   0.951   2.727   3.826 -0.0519 -0.1255 -0.2417
   99CHL     H1 1023   1.136   2.618   3.927  0.1808 -0.2427  0.9027
  100CHL     C1 1024   2.333   1.920   4.442  0.0646  0.4551 -0.0623
  100CHL    CL1 1025   2.419   1.976   4.291 -0.2173 -0.1847  0.5286
  100CHL    CL2 1026   2.159   1.882   4.411  0.1784  0.0566 -0.1406
  100CHL    CL3 1027   2.416   1.761   4.478 -0.2622 -0.2378 -0.0536
  100CHL     H1 1028   2.356   1.983   4.528 -0.7165 -0.8780  1.1762
  101CHL     C1 1029   0.865   2.432   2.574 -0.0989 -0.4109 -0.4293
  101CHL    CL1 1030   0.762   2.535   2.687  0.1215  0.0428  0.1906
  101CHL    CL2 1031   0.919   2.272   2.654  0.1602 -0.0960 -0.0941
  101CHL    CL3 1032   0.765   2.419   2.419  0.2353  0.2689 -0.5505
  101CHL     H1 1033   0.956   2.490   2.555  2.0952 -3.4904 -0.1908
  102CHL     C1 1034   0.013   1.364   0.658 -0.1405  1.0267  0.5795
  102CHL    CL1 1035  -0.137   1.435   0.596  0.3733  0.0443 -0.1117
  102CHL    CL2 1036   0.043   1.210   0.575 -0.2968 -0.1349  0.0185
  102CHL    CL3 1037   0.160   1.468   0.648  0.2368  0.1768  0.2606
  102CHL     H1 1038  -0.003   1.333   0.762 -0.2629 -2.5697 -0.3581
  103CHL     C1 1039   0.073   2.814   1.704  0.5455  0.9449 -0.0447
  103CHL    CL1 1040   0.172   2.866   1.572 -0.2812 -0.4952  0.1566
  103CHL    CL2 1041  -0.102   2.825   1.657  0.2733 -0.2038  0.0874
  103CHL    CL3 1042   0.101   2.638   1.733 -0.1288  0.1145  0.1339
  103CHL     H1 1043   0.106   2.870   1.792  0.2444  1.1773 -0.0764
  104CHL     C1 1044   3.153   1.309   2.953  0.2050  0.0486 -0.5614
  104CHL    CL1 1045   3.245   1.226   3.086 -0.1629  0.1499 -0.0901
  104CHL    CL2 1046   2.975   1.339   3.009  0.1110 -0.4523 -0.0106
  104CHL    CL3 1047   3.232   1.473   2.931  0.0894  0.2110  0.1920
  104CHL     H1 1048   3.150   1.252   2.860 -2.2550  1.6695 -1.5733
  105CHL     C1 1049   3.693   1.484   3.368  0.3564 -0.1597 -0.1002
  105CHL    CL1 1050   3.812   1.437   3.499  0.2363 -0.1415  0.0923
  105CHL    CL2 1051   3.545   1.373   3.393 -0.0211  0.1177  0.2247
  105CHL    CL3 1052   3.654   1.658   3.387 -0.2130  0.3014  0.1599
  105CHL     H1 1053   3.750   1.485   3.274  0.0883  1.1191 -0.2744
  106CHL     C1 1054   0.611   1.200   1.573 -0.3226  0.2906 -0.1302
  106CHL    CL1 1055   0.628   1.038   1.650  0.4067 -0.1363 -0.3377
  106CHL    CL2 1056   0.485   1.179   1.444 -0.1369 -0.0812 -0.3980
  106CHL    CL3 1057   0.533   1.313   1.684 -0.2335 -0.0758  0.0308
  106CHL     H1 1058   0.705   1.222   1.521 -0.0134  0.5121  0.5206
  107CHL     C1 1059   1.902   3.359   3.612 -0.2784 -0.4796 -0.5574
  107CHL    CL1 1060   1.840   3.193   3.596  0.0872 -0.5397 -0.2127
  107CHL    CL2 1061   1.974   3.389   3.454  0.2663 -0.3020 -0.1650
  107CHL    CL3 1062   1.768   3.480   3.646 -0.0304  0.5322  0.0477
  107CHL     H1 1063   1.975   3.373   3.693 -2.4814 -1.7140  1.7819
  108CHL     C1 1064   1.124   3.206   0.525  0.1878 -0.1543 -0.0727
  108CHL    CL1 1065   1.018   3.096   0.434 -0.0347  0.0628  0.0808
  108CHL    CL2 1066   1.171   3.333   0.407  0.1574 -0.2175  0.3800
  108CHL    CL3 1067   1.034   3.270   0.674 -0.0688 -0.1777  0.2286
  108CHL     H1 1068   1.216   3.149   0.543 -0.3160 -1.0129 -0.1515
  109CHL     C1 1069   3.682   2.347   1.218 -0.0685 -0.1485  0.2242
  109CHL    CL1 1070   3.605   2.451   1.084  0.0027  0.1546  0.4485
  109CHL    CL2 1071   3.570   2.310   1.350 -0.3163 -0.3173  0.1040
  109CHL    CL3 1072   3.755   2.197   1.149  0.1621  0.1871 -0.2145
  109CHL     H1 1073   3.765   2.413   1.246 -0.1019  1.7610 -3.5061
  110CHL     C1 1074   0.453   2.564   1.357 -0.9213  0.4345  0.4607
  110CHL    CL1 1075   0.410   2.511   1.522 -0.3199 -0.3218  0.1319
  110CHL    CL2 1076   0.634   2.568   1.341 -0.0666 -0.1835 -0.1254
  110CHL    CL3 1077   0.382   2.454   1.245  0.4185 -0.4889  0.4334
  110CHL     H1 1078   0.415   2.664   1.331 -1.3461 -0.2085 -1.6136
  111CHL     C1 1079   3.747   2.378   4.197 -0.0213 -0.2796  0.4570
  111CHL    CL1 1080   3.746   2.210   4.263  0.2309 -0.0675  0.1588
  111CHL    CL2 1081   3.906   2.424   4.135 -0.1020 -0.1239  0.2091
  111CHL    CL3 1082   3.615   2.420   4.084  0.4939 -0.3517 -0.2506
  111CHL     H1 1083   3.740   2.447   4.282  0.9503 -0.0313  0.3374
  112CHL     C1 1084   3.080   0.607   0.658 -0.5719 -0.8120  0.4107
  112CHL    CL1 1085   3.006   0.539   0.508  0.1246 -0.0089 -0.0969
  112CHL    CL2 1086   3.169   0.757   0.624  0.2788  0.0848 -0.2622
  112CHL    CL3 1087   2.953   0.619   0.788  0.1685  0.0435 -0.1247
  112CHL     H1 1088   3.155   0.534   0.690 -1.2638 -1.4133  0.6968
  113CHL     C1 1089   0.042   0.715   3.283  0.0623 -0.6282  0.7385
  113CHL    CL1 1090   0.125   0.573   3.211  0.1662  0.2874 -0.0624
  113CHL    CL2 1091  -0.133   0.716   3.259 -0.2626  0.2690 -0.2307
  113CHL    CL3 1092   0.079   0.737   3.458 -0.1056 -0.0562  0.2475
  113CHL     H1 1093   0.081   0.806   3.235 -1.6276  0.5303  1.4669
  114CHL     C1 1094   0.738   3.450   2.321  0.0661  0.1447 -0.0214
  114CHL    CL1 1095   0.596   3.564   2.297 -0.0437  0.2672  0.0178
  114CHL    CL2 1096   0.883   3.513   2.225 -0.1507  0.1500  0.4557
  114CHL    CL3 1097   0.778   3.437   2.495  0.2738 -0.0519  0.3327
  114CHL     H1 1098   0.699   3.353   2.286  1.6750 -1.4916  2.4029
  115CHL     C1 1099   3.694   1.576   4.229  0.5242 -0.2739 -0.4312
  115CHL    CL1 1100   3.793   1.726   4.256 -0.1670 -0.1384  0.2304
  115CHL    CL2 1101   3.777   1.440   4.144 -0.2918 -0.1394  0.1104
  115CHL    CL3 1102   3.634   1.528   4.396 -0.1487  0.2078 -0.3897
  115CHL     H1 1103   3.607   1.594   4.165  1.4815  0.0501 -1.7010
  116CHL     C1 1104   2.898   2.965   3.807  0.0626 -0.4434  0.2595
  116CHL    CL1 1105   3.018   2.978   3.677 -0.4565 -0.1655  0.1803
  116CHL    CL2 1106   2.909   3.110   3.910  0.4228  0.0851 -0.4462
  116CHL    CL3 1107   2.732   2.911   3.759 -0.5621 -0.2283 -0.1680
  116CHL     H1 1108   2.944   2.885   3.867  1.4084 -0.5154 -0.8141
  117CHL     C1 1109   0.069   1.532   1.165 -0.4762 -0.7777 -0.1045
  117CHL    CL1 1110   0.145   1.539   0.999 -0.2755  0.1333  0.2296
  117CHL    CL2 1111  -0.101   1.485   1.149 -0.1012  0.0739  0.2047
  117CHL    CL3 1112   0.162   1.417   1.269  0.0938  0.2123 -0.2512
  117CHL     H1 1113   0.075   1.636   1.198 -4.0896 -0.3545 -0.2998
  118CHL     C1 1114   2.074   3.108   4.026 -0.8436  0.7019 -0.0380
  118CHL    CL1 1115   1.951   3.187   4.130 -0.2533  0.0517  0.1293
  118CHL    CL2 1116   2.095   2.936   4.068 -0.0615 -0.6965  0.0050
  118CHL    CL3 1117   2.020   3.128   3.852 -0.0925 -0.2025  0.0756
  118CHL     H1 1118   2.171   3.158   4.018 -0.4381  0.0880  0.8204
  119CHL     C1 1119   1.075   1.359   3.729 -0.7063 -0.2496  0.3143
  119CHL    CL1 1120   0.977   1.407   3.876  0.2274 -0.0238  0.2778
  119CHL    CL2 1121   1.067   1.185   3.694  0.1520 -0.4298  0.2663
  119CHL    CL3 1122   1.051   1.446   3.574  0.0921 -0.0300 -0.3431
  119CHL     H1 1123   1.177   1.385   3.758 -0.9484  1.6137 -0.3406
  120CHL     C1 1124   1.627   0.915   2.078  0.6472  0.6379  0.2393
  120CHL    CL1 1125   1.701   0.763   2.156 -0.2104 -0.4994  0.4930
  120CHL    CL2 1126   1.756   1.048   2.072  0.0844  0.3320 -0.3087
  120CHL    CL3 1127   1.590   0.877   1.905  0.0869  0.0526  0.0491
  120CHL     H1 1128   1.542   0.942   2.141  1.2235  2.4376  0.2972
  121CHL     C1 1129   2.063   3.005   3.379 -0.1540  0.1458  0.0740
  121CHL    CL1 1130   1.974   3.117   3.275 -0.1251  0.6448  0.3990
  121CHL    CL2 1131   1.968   2.862   3.424  0.3511 -0.3919  0.1867
  121CHL    CL3 1132   2.215   2.965   3.303 -0.0420 -0.2279 -0.5104
  121CHL     H1 1133   2.092   3.056   3.472 -1.4699  0.7056  0.1992
  122CHL     C1 1134   3.459   0.876   1.719 -0.9386 -0.5005  0.2696
  122CHL    CL1 1135   3.378   0.832   1.565  0.1492  0.0018  0.3151
  122CHL    CL2 1136   3.525   1.051   1.714 -0.4623 -0.0959  0.3411
  122CHL    CL3 1137   3.337   0.873   1.847 -0.4292 -0.0756 -0.0116
  122CHL     H1 1138   3.543   0.807   1.735 -1.0366 -0.4505  1.0323
  123CHL     C1 1139   0.409   3.671   3.316  0.1204  0.2157  0.8722
  123CHL    CL1 1140   0.389   3.504   3.249 -0.5283  0.1571 -0.4068
  123CHL    CL2 1141   0.583   3.727   3.319 -0.0615  0.1374 -0.2583
  123CHL    CL3 1142   0.310   3.791   3.216 -0.0999  0.0205  0.3284
  123CHL     H1 1143   0.368   3.669   3.418 -0.3565 -0.1336  0.6772
  124CHL     C1 1144   0.790   2.550   3.074 -0.0319 -0.0432 -0.1386
  124CHL    CL1 1145   0.698   2.665   3.180  0.3257  0.2641  0.1242
  124CHL    CL2 1146   0.961   2.512   3.137 -0.3539  0.0777 -0.3402
  124CHL    CL3 1147   0.700   2.394   3.077  0.1701  0.5119 -0.6754
  124CHL     H1 1148   0.783   2.586   2.971 -4.7561  2.2409  0.7168
  125CHL     C1 1149   2.140   3.987   3.846 -0.2199 -0.8060 -0.5844
  125CHL    CL1 1150   2.309   3.998   3.812 -0.0944 -0.4065 -0.4442
  125CHL    CL2 1151   2.098   4.048   4.005 -0.0974 -0.1641  0.0060
  125CHL    CL3 1152   2.062   4.098   3.729 -0.1806  0.2803  0.1825
  125CHL     H1 1153   2.089   3.891   3.832 -1.3586 -0.4530  0.9525
  126CHL     C1 1154   4.107   3.283   3.237 -0.4491 -0.3085 -0.3271
  126CHL    CL1 1155   4.110   3.414   3.121  0.2523 -0.1464 -0.3335
  126CHL    CL2 1156   4.132   3.129   3.154 -0.5320  0.0509 -0.4403
  126CHL    CL3 1157   4.223   3.311   3.381  0.2582  0.7580 -0.1041
  126CHL     H1 1158   4.012   3.281   3.291 -0.6006 -0.2623 -0.5890
  127CHL     C1 1159   0.804   0.206   2.590 -0.1490  0.1447  0.2218
  127CHL    CL1 1160   0.705   0.165   2.448  0.2288 -0.1778 -0.1025
  127CHL    CL2 1161   0.943   0.282   2.524  0.0008  0.1575 -0.1283
  127CHL    CL3 1162   0.710   0.306   2.706 -0.1679  0.0151  0.1391
  127CHL     H1 1163   0.834   0.113   2.639 -1.2809 -0.5475 -0.3645
  128CHL     C1 1164   1.557   4.018   2.968 -0.5652 -0.7219  0.0540
  128CHL    CL1 1165   1.579   4.151   2.850 -0.0612 -0.0409  0.2077
  128CHL    CL2 1166   1.697   3.899   2.960  0.2302  0.0928  0.2900
  128CHL    CL3 1167   1.553   4.084   3.133 -0.1786 -0.4984  0.1729
  128CHL     H1 1168   1.462   3.971   2.941 -1.1300 -0.0417  0.7970
  129CHL     C1 1169   1.304   1.891   1.179  0.8185  0.4763 -0.5103
  129CHL    CL1 1170   1.322   1.712   1.223  0.3325  0.2988 -0.0910
  129CHL    CL2 1171   1.319   1.921   1.000 -0.0390 -0.2503  0.0510
  129CHL    CL3 1172   1.134   1.945   1.230  0.0941  0.2299  0.1128
  129CHL     H1 1173   1.381   1.948   1.232  1.3781  0.1834 -0.9979
  130CHL     C1 1174   0.274   0.213   2.522 -0.2792  0.3446 -0.2134
  130CHL    CL1 1175   0.397   0.198   2.656  0.1967 -0.2328 -0.2995
  130CHL    CL2 1176   0.269   0.366   2.435 -0.3775  0.2714 -0.1366
  130CHL    CL3 1177   0.321   0.090   2.403 -0.0357 -0.0865 -0.3031
  130CHL     H1 1178   0.182   0.184   2.574  1.2524  0.2492  2.6776
  131CHL     C1 1179   1.796   1.430   0.684  0.3348  0.0671  1.1547
  131CHL    CL1 1180   1.929   1.504   0.588 -0.2395 -0.0448  0.0094
  131CHL    CL2 1181   1.723   1.292   0.596  0.2963 -0.1220  0.3153
  131CHL    CL3 1182   1.868   1.368   0.832 -0.0843  0.0095  0.2350
  131CHL     H1 1183   1.717   1.503   0.705  1.1368  0.6823  2.1253
  132CHL     C1 1184   1.798   3.344   0.445 -1.1730  0.2712  0.0615
  132CHL    CL1 1185   1.777   3.175   0.476  0.3959  0.3593  0.0353
  132CHL    CL2 1186   1.895   3.412   0.585  0.0753  0.6282 -0.1543
  132CHL    CL3 1187   1.893   3.360   0.295  0.2645  0.3757  0.0808
  132CHL     H1 1188   1.702   3.394   0.433 -1.5873 -0.7500 -1.1625
  133CHL     C1 1189   0.336   0.788   2.784 -0.0641  0.3816  0.5216
  133CHL    CL1 1190   0.455   0.918   2.757  0.2350 -0.2435  0.1879
  133CHL    CL2 1191   0.399   0.623   2.746  0.1712  0.1305  0.0899
  133CHL    CL3 1192   0.276   0.797   2.962 -0.0815  0.0372 -0.1212
  133CHL     H1 1193   0.253   0.810   2.716  1.7853 -0.5183 -2.2151
  134CHL     C1 1194   4.149   1.629   4.055 -0.4754  0.1115 -0.6942
  134CHL    CL1 1195   4.259   1.546   3.952 -0.3501  0.2196  0.4022
  134CHL    CL2 1196   4.185   1.617   4.234 -0.2050 -0.0765 -0.2185
  134CHL    CL3 1197   4.166   1.803   4.009 -0.1131  0.0839  0.0961
  134CHL     H1 1198   4.048   1.609   4.018 -0.0868 -0.0493 -1.7148
  135CHL     C1 1199   0.983   3.471   3.232 -0.1033 -0.9695  0.0773
  135CHL    CL1 1200   0.951   3.648   3.241 -0.3470 -0.2537 -0.4794
  135CHL    CL2 1201   0.843   3.398   3.149 -0.2729 -0.4124  0.4481
  135CHL    CL3 1202   1.143   3.433   3.166 -0.3745 -0.3052  0.0020
  135CHL     H1 1203   0.972   3.444   3.338 -0.9760 -2.2351 -0.3107
  136CHL     C1 1204   0.273   2.966   1.110  0.1629  0.1982  0.6294
  136CHL    CL1 1205   0.338   2.801   1.068  0.3070 -0.2375 -0.2667
  136CHL    CL2 1206   0.265   3.058   0.955 -0.0762  0.0809 -0.0631
  136CHL    CL3 1207   0.105   2.951   1.178 -0.1518 -0.5445 -0.0066
  136CHL     H1 1208   0.341   3.011   1.183 -0.0223  0.8518  0.4091
  137CHL     C1 1209   0.458   2.857   0.374  0.5975  0.0915 -0.1420
  137CHL    CL1 1210   0.632   2.875   0.338 -0.0495  0.2472  0.5924
  137CHL    CL2 1211   0.377   2.990   0.278 -0.6206  0.0686 -0.2806
  137CHL    CL3 1212   0.417   2.717   0.275 -0.1742 -0.1931  0.1906
  137CHL     H1 1213   0.421   2.855   0.477  2.2862 -1.2883  0.4941
  138CHL     C1 1214   1.374   0.220   1.140 -0.1711 -0.0864  0.0819
  138CHL    CL1 1215   1.391   0.205   0.962 -0.2663  0.1209  0.4607
  138CHL    CL2 1216   1.341   0.055   1.210  0.2798  0.3839 -0.1224
  138CHL    CL3 1217   1.516   0.274   1.227 -0.2070  0.2129 -0.1531
  138CHL     H1 1218   1.285   0.282   1.152 -1.2815 -1.7405  0.8213
  139CHL     C1 1219   4.079   3.689   0.626 -0.0757  0.4220  0.3243
  139CHL    CL1 1220   4.039   3.655   0.799  0.0743 -0.3416 -0.1435
  139CHL    CL2 1221   4.229   3.595   0.581  0.2355  0.2607 -0.2272
  139CHL    CL3 1222   3.955   3.623   0.518  0.1944 -0.2270  0.0007
  139CHL     H1 1223   4.093   3.795   0.605 -0.2111  0.7181  1.6439
  140CHL     C1 1224   3.009   1.112   0.892 -0.1540  0.2711  0.3323
  140CHL    CL1 1225   2.847   1.167   0.820  0.0808 -0.4992  0.2910
  140CHL    CL2 1226   3.010   0.936   0.905 -0.3107  0.4084 -0.1499
  140CHL    CL3 1227   3.142   1.171   0.772 -0.0220 -0.0091  0.0579
  140CHL     H1 1228   3.031   1.164   0.986 -0.3918  0.2701  0.3889
  141CHL     C1 1229   0.474   1.776   2.460  1.0411  1.1592 -0.4680
  141CHL    CL1 1230   0.481   1.628   2.560 -0.1592  0.2739 -0.0989
  141CHL    CL2 1231   0.455   1.727   2.287 -0.1621  0.1470  0.6827
  141CHL    CL3 1232   0.366   1.898   2.537  0.5086  0.0318 -0.2885
  141CHL     H1 1233   0.577   1.812   2.468  1.7597 -0.9400  0.4301
  142CHL     C1 1234   2.445   0.616   1.853  0.4102  0.4609 -0.2475
  142CHL    CL1 1235   2.347   0.738   1.950  0.0514  0.3352  0.0676
  142CHL    CL2 1236   2.574   0.712   1.765 -0.0784 -0.0213  0.4431
  142CHL    CL3 1237   2.535   0.505   1.965 -0.1456 -0.4476 -0.2151
  142CHL     H1 1238   2.374   0.563   1.788 -2.9257 -0.2205  3.5459
  143CHL     C1 1239   2.702   2.541   0.704 -0.5006 -0.0599 -0.2850
  143CHL    CL1 1240   2.873   2.520   0.773  0.1772 -0.2741 -0.1554
  143CHL    CL2 1241   2.706   2.575   0.529 -0.4581 -0.0852 -0.1598
  143CHL    CL3 1242   2.622   2.383   0.738  0.3686  0.3031  0.0151
  143CHL     H1 1243   2.629   2.602   0.760 -1.7352 -2.4773  0.9151
  144CHL     C1 1244   2.368   2.803   0.708  0.1669  0.7578  0.2398
  144CHL    CL1 1245   2.275   2.837   0.860 -0.2019 -0.0534 -0.1889
  144CHL    CL2 1246   2.535   2.857   0.755  0.1186 -0.3097 -0.3861
  144CHL    CL3 1247   2.356   2.625   0.656 -0.6153  0.0822 -0.2566
  144CHL     H1 1248   2.330   2.871   0.631 -1.1978  1.2488  1.3023
  145CHL     C1 1249   3.183   1.716   3.414  0.0175 -0.3013 -0.4236
  145CHL    CL1 1250   3.048   1.596   3.424  0.1962 -0.1539 -0.0122
  145CHL    CL2 1251   3.136   1.865   3.512 -0.0366  0.2494 -0.1492
  145CHL    CL3 1252   3.341   1.633   3.472  0.2306  0.0945 -0.0672
  145CHL     H1 1253   3.200   1.756   3.313 -0.6097 -0.1355 -0.4661
  146CHL     C1 1254   3.175   0.832   2.204  0.5989 -0.2422 -0.6181
  146CHL    CL1 1255   3.038   0.808   2.325  0.3803  0.0349  0.0092
  146CHL    CL2 1256   3.132   0.966   2.100 -0.3252 -0.1270  0.0909
  146CHL    CL3 1257   3.331   0.871   2.280  0.5707 -0.0075  0.0941
  146CHL     H1 1258   3.186   0.739   2.148  1.5569 -0.2299 -0.4569
  147CHL     C1 1259   1.253   1.622   3.885 -0.3694 -0.8374 -0.2025
  147CHL    CL1 1260   1.387   1.609   3.761  0.3214  0.4048 -0.0575
  147CHL    CL2 1261   1.311   1.535   4.035 -0.0446 -0.3649  0.1702
  147CHL    CL3 1262   1.232   1.801   3.927  0.5135 -0.0055 -0.2145
  147CHL     H1 1263   1.159   1.591   3.838 -0.4589 -0.9579  0.0559
  148CHL     C1 1264   4.027   1.451   0.190  0.3482 -0.1588 -0.0102
  148CHL    CL1 1265   3.891   1.566   0.163 -0.0862  0.0790 -0.1324
  148CHL    CL2 1266   3.954   1.312   0.276  0.0004  0.0527 -0.1703
  148CHL    CL3 1267   4.097   1.416   0.030  0.6076  0.1920 -0.0652
  148CHL     H1 1268   4.098   1.501   0.256 -0.6239 -0.2342  1.1138
  149CHL     C1 1269   2.185   2.494   2.936  0.0513 -0.2403  0.0425
  149CHL    CL1 1270   2.027   2.433   2.857 -0.2607 -0.1817  0.1328
  149CHL    CL2 1271   2.310   2.522   2.819  0.2459 -0.0194 -0.4050
  149CHL    CL3 1272   2.136   2.654   3.020 -0.1886 -0.1573  0.2171
  149CHL     H1 1273   2.209   2.439   3.028 -0.0366 -0.6147 -0.1573
  150CHL     C1 1274   1.969   2.191   2.446  0.5218 -0.1803  0.5872
  150CHL    CL1 1275   2.067   2.217   2.296 -0.0669 -0.4749 -0.0492
  150CHL    CL2 1276   2.056   2.150   2.595 -0.1929 -0.3504  0.5838
  150CHL    CL3 1277   1.835   2.312   2.452  0.1969 -0.3857 -0.5519
  150CHL     H1 1278   1.910   2.103   2.420 -3.1589  2.9206 -3.0643
  151CHL     C1 1279   4.089   2.177   4.278  0.1697 -0.0826 -0.8011
  151CHL    CL1 1280   4.046   2.024   4.359 -0.1543 -0.0127  0.0740
  151CHL    CL2 1281   4.183   2.278   4.394 -0.1911  0.5695 -0.0078
  151CHL    CL3 1282   4.200   2.132   4.138  0.0990  0.1657 -0.0591
  151CHL     H1 1283   3.998   2.226   4.242  0.1276  0.1378 -0.4007
  152CHL     C1 1284   1.493   2.978   0.384 -0.4311 -0.5190 -0.5325
  152CHL    CL1 1285   1.328   2.984   0.316  0.3354  0.5827  0.2249
  152CHL    CL2 1286   1.493   2.906   0.542  0.1185  0.0743 -0.4657
  152CHL    CL3 1287   1.597   2.896   0.261  0.2172 -0.2048 -0.3252
  152CHL     H1 1288   1.530   3.080   0.400  1.8939 -1.3024 -0.6514
  153CHL     C1 1289   2.871   1.843   0.397 -0.2800 -0.3843  0.8779
  153CHL    CL1 1290   3.043   1.861   0.351 -0.1304  0.2337 -0.1371
  153CHL    CL2 1291   2.846   1.713   0.521 -0.0938  0.2868  0.0997
  153CHL    CL3 1292   2.803   2.002   0.440  0.1969  0.0421 -0.1794
  153CHL     H1 1293   2.828   1.805   0.304  0.9407  2.2762 -0.9173
  154CHL     C1 1294   3.188   0.238   2.366  0.3686 -0.4177  0.5231
  154CHL    CL1 1295   3.041   0.338   2.425  0.3478  0.1864 -0.3166
  154CHL    CL2 1296   3.208   0.095   2.464 -0.2156 -0.0139  0.2555
  154CHL    CL3 1297   3.159   0.181   2.196 -0.3610 -0.1252 -0.4551
  154CHL     H1 1298   3.277   0.301   2.371 -0.9808  1.6144  0.3432
  155CHL     C1 1299   3.334   3.837   0.765  0.0434  0.6347  0.5428
  155CHL    CL1 1300   3.503   3.806   0.808  0.0985 -0.1037 -0.1754
  155CHL    CL2 1301   3.317   4.002   0.714  0.2889  0.1822  0.1130
  155CHL    CL3 1302   3.269   3.724   0.647 -0.1703 -0.0373  0.0697
  155CHL     H1 1303   3.280   3.837   0.861 -1.0105  0.3782 -0.0393
  156CHL     C1 1304   1.068   3.026   3.210 -0.2895  0.1370 -0.5711
  156CHL    CL1 1305   0.971   3.112   3.333 -0.0359 -0.5323 -0.3075
  156CHL    CL2 1306   1.092   2.851   3.238  0.1090 -0.1292  0.1688
  156CHL    CL3 1307   0.996   3.064   3.047  0.0035  0.0138 -0.0040
  156CHL     H1 1308   1.171   3.063   3.216  0.3192 -1.4158 -0.9162
  157CHL     C1 1309   0.260   3.264   2.910 -0.7893 -0.5284  0.3165
  157CHL    CL1 1310   0.181   3.129   2.831 -0.1784 -0.0732  0.0937
  157CHL    CL2 1311   0.312   3.217   3.077 -0.2188 -0.3039 -0.0462
  157CHL    CL3 1312   0.406   3.330   2.820 -0.2145  0.2887  0.0233
  157CHL     H1 1313   0.192   3.350   2.904 -1.0396 -0.7974 -2.9965
  158CHL     C1 1314   2.060   0.879   3.642 -0.3306  0.0392  0.4718
  158CHL    CL1 1315   2.060   0.705   3.606 -0.1907  0.3570  0.1188
  158CHL    CL2 1316   1.902   0.941   3.694  0.3818  0.1167 -0.3290
  158CHL    CL3 1317   2.187   0.917   3.768  0.2123 -0.2093 -0.4609
  158CHL     H1 1318   2.085   0.936   3.552 -2.2973 -0.0007 -0.1599
  159CHL     C1 1319   0.026   0.640   0.153  0.2537  0.3537  0.1600
  159CHL    CL1 1320   0.104   0.508   0.243  0.0951 -0.0461 -0.1444
  159CHL    CL2 1321   0.124   0.661   0.004 -0.2188 -0.0071  0.0356
  159CHL    CL3 1322  -0.122   0.558   0.102  0.5749 -0.0372  0.1087
  159CHL     H1 1323   0.019   0.728   0.217  0.4018 -0.0314  0.7067
  160CHL     C1 1324   3.546   2.689   2.417  0.3585 -0.0095 -0.2688
  160CHL    CL1 1325   3.579   2.854   2.363 -0.0014  0.3371 -0.2011
  160CHL    CL2 1326   3.403   2.605   2.346 -0.1040 -0.1479  0.2141
  160CHL    CL3 1327   3.691   2.588   2.416 -0.0745 -0.1636  0.1869
  160CHL     H1 1328   3.520   2.714   2.521  1.0883  1.1563 -0.3521
  161CHL     C1 1329   3.209   0.259   0.310  0.2255 -0.0194  0.2547
  161CHL    CL1 1330   3.040   0.216   0.259 -0.4119  0.2513 -0.0990
  161CHL    CL2 1331   3.232   0.431   0.257 -0.1864  0.3626 -0.1597
  161CHL    CL3 1332   3.247   0.247   0.484  0.2673  0.1138 -0.2708
  161CHL     H1 1333   3.274   0.193   0.252 -2.0017  0.7519 -3.3850
  162CHL     C1 1334   2.797   0.554   4.404 -0.4956  0.1272 -0.5809
  162CHL    CL1 1335   2.785   0.581   4.585 -0.0152  0.1700  0.3758
  162CHL    CL2 1336   2.648   0.490   4.322  0.2574 -0.0809 -0.2490
  162CHL    CL3 1337   2.870   0.706   4.334  0.1353  0.2562  0.2245
  162CHL     H1 1338   2.870   0.475   4.384 -0.2682 -0.0010  0.6815
  163CHL     C1 1339   3.927   0.605   1.554 -0.5646 -0.0309  0.0546
  163CHL    CL1 1340   4.089   0.605   1.628 -0.1680  0.0197 -0.1334
  163CHL    CL2 1341   3.846   0.448   1.596 -0.0636  0.2710  0.0412
  163CHL    CL3 1342   3.832   0.750   1.605 -0.0208 -0.2053 -0.0722
  163CHL     H1 1343   3.945   0.610   1.446  1.0457  2.1441  0.3713
  164CHL     C1 1344   3.327   3.741   0.169  0.1470  0.1960 -0.2408
  164CHL    CL1 1345   3.289   3.912   0.188  0.7589 -0.3713  0.3859
  164CHL    CL2 1346   3.361   3.661   0.327 -0.1183 -0.0536  0.1113
  164CHL    CL3 1347   3.195   3.640   0.090  0.2065 -0.1720  0.2081
  164CHL     H1 1348   3.409   3.737   0.097 -1.8433 -1.3996 -2.5599
  165CHL     C1 1349   0.954   0.644   1.727  0.2903  0.0220 -0.5356
  165CHL    CL1 1350   0.845   0.734   1.844  0.2255 -0.1056  0.0875
  165CHL    CL2 1351   0.878   0.502   1.656  0.7739 -0.3679  0.3836
  165CHL    CL3 1352   1.003   0.737   1.587  0.0227 -0.3996  0.3991
  165CHL     H1 1353   1.040   0.598   1.778 -1.6363 -1.5075  1.5135
  166CHL     C1 1354   2.837   3.046   1.903  0.4208  0.3596 -0.0937
  166CHL    CL1 1355   2.744   3.196   1.924 -0.1878  0.7226 -0.1368
  166CHL    CL2 1356   2.729   2.905   1.877  0.3830 -0.0883 -0.4822
  166CHL    CL3 1357   2.924   3.057   1.745  0.2435  0.1577  0.0810
  166CHL     H1 1358   2.907   3.036   1.986 -1.6114 -1.4055  1.5242
  167CHL     C1 1359   1.362   1.025   3.958 -0.6841 -0.0537  0.4540
  167CHL    CL1 1360   1.447   0.896   4.034 -0.2202 -0.0585 -0.4506
  167CHL    CL2 1361   1.214   1.064   4.055 -0.3337 -0.1961  0.1733
  167CHL    CL3 1362   1.460   1.171   3.933  0.0076  0.2549  0.1087
  167CHL     H1 1363   1.327   0.989   3.860  1.1249  1.7361 -0.9458
  168CHL     C1 1364   4.056   1.289   2.716 -0.2629  0.9639  0.1287
  168CHL    CL1 1365   4.230   1.245   2.727  0.0163  0.0065 -0.0835
  168CHL    CL2 1366   3.959   1.145   2.747  0.1088 -0.0743 -0.3818
  168CHL    CL3 1367   4.017   1.438   2.811  0.1350  0.6333 -0.0174
  168CHL     H1 1368   4.044   1.309   2.609 -1.0644 -0.1375  0.0012
  169CHL     C1 1369   2.544   3.669   1.025  0.3502 -0.1391 -0.2786
  169CHL    CL1 1370   2.378   3.625   1.072 -0.2489 -0.1633  0.1379
  169CHL    CL2 1371   2.562   3.836   0.980  0.1691 -0.1071  0.1238
  169CHL    CL3 1372   2.650   3.633   1.167  0.0367  0.1212 -0.3807
  169CHL     H1 1373   2.580   3.609   0.941  1.1505 -0.0705  0.0082
  170CHL     C1 1374   0.943   2.529   2.058 -0.2832  0.2846 -0.3598
  170CHL    CL1 1375   1.017   2.443   2.202  0.3083  0.0145 -0.3012
  170CHL    CL2 1376   1.026   2.494   1.903 -0.2273 -0.5591  0.2979
  170CHL    CL3 1377   0.768   2.496   2.041 -0.0140 -0.0341  0.0377
  170CHL     H1 1378   0.952   2.635   2.084 -1.0987  0.3335 -0.2564
  171CHL     C1 1379   1.202   3.910   1.697 -0.0843 -0.6152 -0.0896
  171CHL    CL1 1380   1.309   3.774   1.732  0.3578  0.5306  0.5245
  171CHL    CL2 1381   1.070   3.855   1.582 -0.3585  0.2379  0.3577
  171CHL    CL3 1382   1.125   3.992   1.843 -0.0785 -0.1544 -0.2325
  171CHL     H1 1383   1.253   3.988   1.639 -0.3023 -0.6614 -0.3461
  172CHL     C1 1384   2.494   3.177   2.471  0.5844  0.4154  0.1526
  172CHL    CL1 1385   2.526   3.070   2.329 -0.1772 -0.1979  0.1037
  172CHL    CL2 1386   2.501   3.349   2.437  0.1065 -0.1616 -0.2600
  172CHL    CL3 1387   2.332   3.141   2.531 -0.0815 -0.4318 -0.2821
  172CHL     H1 1388   2.560   3.159   2.557 -0.2791  0.3075  0.8167
  173CHL     C1 1389   1.635   3.109   2.382 -0.6315  0.1050 -0.2088
  173CHL    CL1 1390   1.682   2.953   2.461  0.2955 -0.2614 -0.1249
  173CHL    CL2 1391   1.669   3.097   2.202  0.2292  0.3327  0.0137
  173CHL    CL3 1392   1.454   3.148   2.412  0.0694  0.2734  0.0431
  173CHL     H1 1393   1.691   3.187   2.434 -0.7058 -2.1925  3.7452
  174CHL     C1 1394   3.075   1.397   1.750 -0.4778  0.1122  0.4763
  174CHL    CL1 1395   3.130   1.229   1.710 -0.0435  0.0472  0.4172
  174CHL    CL2 1396   3.143   1.449   1.909 -0.0523  0.0945  0.0081
  174CHL    CL3 1397   3.140   1.504   1.620  0.6860  0.0081  0.0204
  174CHL     H1 1398   2.967   1.398   1.735 -0.6418 -4.1472  0.1976
  175CHL     C1 1399   0.363   2.062   3.944  0.2775  0.5580  0.3582
  175CHL    CL1 1400   0.235   2.116   3.819  0.1460  0.2915 -0.0141
  175CHL    CL2 1401   0.386   1.886   3.960 -0.0311  0.2782 -0.3610
  175CHL    CL3 1402   0.517   2.144   3.896 -0.5934 -0.3263 -0.0536
  175CHL     H1 1403   0.331   2.100   4.042 -1.1548  1.0877 -0.2946
  176CHL     C1 1404   0.229   3.777   1.854  0.7564 -0.5062 -0.2052
  176CHL    CL1 1405   0.174   3.677   1.993 -0.0711  0.0895 -0.1871
  176CHL    CL2 1406   0.326   3.904   1.931  0.0934 -0.0980 -0.4186
  176CHL    CL3 1407   0.345   3.684   1.751  0.0583  0.2631 -0.1039
  176CHL     H1 1408   0.141   3.828   1.813  2.3323  2.9656  0.4405
  177CHL     C1 1409   1.802   2.968   1.791  0.4211  1.1139 -0.4593
  177CHL    CL1 1410   1.644   3.042   1.833  0.1077 -0.1048  0.5614
  177CHL    CL2 1411   1.899   2.978   1.943 -0.3265 -0.2078  0.0420
  177CHL    CL3 1412   1.785   2.786   1.763 -0.0406 -0.1267  0.0443
  177CHL     H1 1413   1.853   3.029   1.716  1.3953  0.2474 -0.5152
  178CHL     C1 1414   1.852   2.300   3.626 -0.2867  0.0485  0.0174
  178CHL    CL1 1415   1.957   2.438   3.569 -0.1512  0.1351  0.0562
  178CHL    CL2 1416   1.865   2.297   3.809  0.2361 -0.3980 -0.0951
  178CHL    CL3 1417   1.686   2.343   3.577  0.4824 -0.5841 -0.1802
  178CHL     H1 1418   1.884   2.205   3.583  0.8980  0.0948  0.7549
  179CHL     C1 1419   1.675   2.189   1.895  0.3691 -0.2980 -0.1098
  179CHL    CL1 1420   1.725   2.112   2.049 -0.0999 -0.2571 -0.0224
  179CHL    CL2 1421   1.801   2.305   1.836  0.2232  0.2325 -0.1631
  179CHL    CL3 1422   1.630   2.070   1.774  0.4695 -0.0204  0.1233
  179CHL     H1 1423   1.591   2.256   1.917  3.4422  3.7743  0.3526
  180CHL     C1 1424   2.559   2.142   2.349  0.3032 -0.0260 -0.2547
  180CHL    CL1 1425   2.538   2.161   2.177  0.2459  0.1211  0.2126
  180CHL    CL2 1426   2.428   2.040   2.418 -0.1199 -0.0110  0.0817
  180CHL    CL3 1427   2.729   2.090   2.386  0.3184  0.1876  0.1165
  180CHL     H1 1428   2.536   2.238   2.396 -0.0509  0.2557 -0.9807
  181CHL     C1 1429   3.504   2.958   2.992  0.8287 -0.3679  0.0417
  181CHL    CL1 1430   3.539   2.843   2.859  0.0927  0.3042  0.3273
  181CHL    CL2 1431   3.561   3.126   2.938  0.2454  0.1284 -0.3524
  181CHL    CL3 1432   3.329   2.968   3.017 -0.0682 -0.2572 -0.3163
  181CHL     H1 1433   3.543   2.932   3.091  1.0090 -0.7197 -0.1181
  182CHL     C1 1434   0.969   1.329   4.338 -0.0201  0.6434 -0.5761
  182CHL    CL1 1435   0.995   1.146   4.344 -0.0025  0.0692 -0.0821
  182CHL    CL2 1436   0.928   1.397   4.500  0.1673  0.2959  0.4939
  182CHL    CL3 1437   1.131   1.398   4.301 -0.0776 -0.1444 -0.3801
  182CHL     H1 1438   0.898   1.363   4.262  1.3879  2.0433 -1.3505
  183CHL     C1 1439   2.676   2.585   1.548 -0.4519 -0.1739  0.4181
  183CHL    CL1 1440   2.580   2.658   1.680 -0.0421  0.0333 -0.0458
  183CHL    CL2 1441   2.633   2.668   1.394  0.1856 -0.2044 -0.0281
  183CHL    CL3 1442   2.844   2.588   1.584  0.1766 -0.6222  0.2221
  183CHL     H1 1443   2.648   2.479   1.539  1.4735 -0.7040  0.1482
  184CHL     C1 1444   0.778   3.909   2.143 -0.1455  0.1447 -1.0939
  184CHL    CL1 1445   0.710   3.813   2.005 -0.3836  0.1605 -0.4143
  184CHL    CL2 1446   0.948   3.864   2.169  0.1621 -0.0745  0.4117
  184CHL    CL3 1447   0.775   4.082   2.110  0.0893 -0.0143 -0.5095
  184CHL     H1 1448   0.719   3.882   2.231  1.9173 -0.3015  0.1975
  185CHL     C1 1449   2.221   2.610   2.457 -0.5292  0.0711 -0.6391
  185CHL    CL1 1450   2.337   2.749   2.469 -0.5281  0.1181 -0.0347
  185CHL    CL2 1451   2.086   2.641   2.340  0.3531  0.0258  0.0122
  185CHL    CL3 1452   2.308   2.470   2.398 -0.1279  0.0248 -0.1134
  185CHL     H1 1453   2.180   2.590   2.556 -0.7569 -2.9117 -1.2281
  186CHL     C1 1454   3.959   3.730   0.143 -0.3858 -0.4503 -0.3773
  186CHL    CL1 1455   3.906   3.897   0.126  0.2561 -0.1410 -0.2641
  186CHL    CL2 1456   3.892   3.639   0.005 -0.0295 -0.0618  0.4287
  186CHL    CL3 1457   4.135   3.705   0.161  0.2858 -0.3138  0.2674
  186CHL     H1 1458   3.902   3.703   0.232 -2.3153 -1.3582 -1.8037
  187CHL     C1 1459   3.217   0.733   4.410  0.9756  0.5052 -0.1809
  187CHL    CL1 1460   3.348   0.850   4.400 -0.1989 -0.0970 -0.1839
  187CHL    CL2 1461   3.285   0.574   4.378  0.0852  0.2862  0.0318
  187CHL    CL3 1462   3.137   0.732   4.575  0.1400 -0.1169  0.0285
  187CHL     H1 1463   3.156   0.763   4.324  3.1332  5.9079 -0.2249
  188CHL     C1 1464   2.760   1.653   4.411 -0.4222  0.0052 -0.4238
  188CHL    CL1 1465   2.906   1.685   4.503  0.4016 -0.2468 -0.2552
  188CHL    CL2 1466   2.727   1.791   4.301 -0.0434  0.2718  0.0834
  188CHL    CL3 1467   2.764   1.497   4.317  0.0773  0.2233  0.3911
  188CHL     H1 1468   2.686   1.646   4.490  1.0588 -2.6146  0.8924
  189CHL     C1 1469   1.429   2.242   3.388 -0.5553  0.4708 -0.3550
  189CHL    CL1 1470   1.300   2.285   3.273  0.0843  0.5973 -0.1558
  189CHL    CL2 1471   1.354   2.132   3.510 -0.0022  0.0734 -0.0049
  189CHL    CL3 1472   1.568   2.144   3.313  0.0958  0.0850 -0.1332
  189CHL     H1 1473   1.481   2.328   3.431  0.3155  0.1336 -0.7229
  190CHL     C1 1474   2.590   0.851   3.922  0.1005  0.5674  0.1138
  190CHL    CL1 1475   2.756   0.775   3.915  0.3829  0.1922 -0.4511
  190CHL    CL2 1476   2.503   0.804   3.773  0.1102  0.0280  0.0342
  190CHL    CL3 1477   2.494   0.784   4.068  0.0440 -0.0511  0.2636
  190CHL     H1 1478   2.608   0.959   3.919 -1.8158  0.9671  1.1494
  191CHL     C1 1479   3.663   2.797   0.774 -0.0092 -0.7019 -0.3580
  191CHL    CL1 1480   3.586   2.914   0.887 -0.6975  0.1161  0.1265
  191CHL    CL2 1481   3.564   2.766   0.620 -0.2311 -0.4768  0.5285
  191CHL    CL3 1482   3.828   2.877   0.731 -0.2119  0.1234  0.3496
  191CHL     H1 1483   3.676   2.703   0.829  0.2993  0.7389  2.1740
  192CHL     C1 1484   3.278   3.321   2.710  0.2131 -0.8337 -0.3066
  192CHL    CL1 1485   3.238   3.502   2.718 -0.2258 -0.2101  0.4686
  192CHL    CL2 1486   3.147   3.218   2.776  0.2944 -0.1108 -0.2246
  192CHL    CL3 1487   3.301   3.284   2.541  0.0669  0.0565  0.0151
  192CHL     H1 1488   3.376   3.302   2.757  0.7617  0.0958 -1.0446
  193CHL     C1 1489   4.038   3.217   0.816  0.2641  0.5100  0.0429
  193CHL    CL1 1490   4.025   3.271   0.645  0.4058 -0.3742 -0.4521
  193CHL    CL2 1491   4.104   3.053   0.827 -0.3861  0.4629 -0.4389
  193CHL    CL3 1492   4.149   3.320   0.910  0.0218 -0.2903  0.0481
  193CHL     H1 1493   3.940   3.214   0.865  2.3390  0.1709  4.7218
  194CHL     C1 1494   2.733   3.726   2.668 -0.0052  1.0809 -0.0086
  194CHL    CL1 1495   2.587   3.642   2.733  0.1051  0.1006 -0.1365
  194CHL    CL2 1496   2.893   3.662   2.729 -0.0166  0.2087  0.0775
  194CHL    CL3 1497   2.728   3.709   2.487 -0.0339  0.0085  0.7263
  194CHL     H1 1498   2.750   3.832   2.692  2.3733  1.3259 -2.2991
  195CHL     C1 1499   0.766   1.015   3.931  0.0428  0.9646  1.1037
  195CHL    CL1 1500   0.623   0.906   3.944  0.1935 -0.0952 -0.5912
  195CHL    CL2 1501   0.751   1.121   4.074 -0.1882 -0.5758 -0.3446
  195CHL    CL3 1502   0.907   0.908   3.961 -0.0937  0.2711  0.1029
  195CHL     H1 1503   0.770   1.078   3.842 -2.9000  0.8135  0.7498
  196CHL     C1 1504   1.785   2.598   4.143  0.3948  0.1187  0.8761
  196CHL    CL1 1505   1.882   2.727   4.220 -0.5120 -0.1780  0.0350
  196CHL    CL2 1506   1.655   2.551   4.254 -0.0713  0.2320 -0.3146
  196CHL    CL3 1507   1.712   2.653   3.982  0.2771 -0.4959 -0.2833
  196CHL     H1 1508   1.855   2.516   4.126 -0.2742 -0.4744  0.9700
  197CHL     C1 1509   3.472   0.228   1.156 -0.2587 -0.6437 -0.2140
  197CHL    CL1 1510   3.483   0.164   0.993  0.2517  0.5340  0.3424
  197CHL    CL2 1511   3.301   0.190   1.226 -0.5591  0.1902  0.2687
  197CHL    CL3 1512   3.602   0.160   1.262 -0.2139  0.1855 -0.0949
  197CHL     H1 1513   3.482   0.337   1.155 -2.2190 -0.4176 -1.3845
  198CHL     C1 1514   0.910   3.300   3.801  0.4064  0.6774  0.2274
  198CHL    CL1 1515   1.003   3.362   3.945 -0.4196 -0.2099  0.2732
  198CHL    CL2 1516   1.023   3.298   3.660 -0.1263 -0.0220 -0.3096
  198CHL    CL3 1517   0.842   3.137   3.832  0.4734  0.5809  0.1096
  198CHL     H1 1518   0.832   3.368   3.766  0.1859  0.9829  1.2760
  199CHL     C1 1519   0.551   3.094   0.663 -0.0400 -0.2355  0.8833
  199CHL    CL1 1520   0.612   2.930   0.724 -0.2510 -0.0583  0.0957
  199CHL    CL2 1521   0.378   3.087   0.602  0.0481  0.1441  0.1855
  199CHL    CL3 1522   0.582   3.237   0.767  0.0223  0.2084 -0.1348
  199CHL     H1 1523   0.614   3.111   0.575  1.3398 -1.3691  1.6131
  200CHL     C1 1524   0.064   3.081   3.914 -0.7616 -0.0238  0.3587
  200CHL    CL1 1525   0.156   3.087   3.768  0.5338 -0.2350 -0.0651
  200CHL    CL2 1526  -0.069   2.966   3.896  0.3402  0.1186  0.0135
  200CHL    CL3 1527   0.181   3.034   4.053 -0.2403 -0.3172  0.3602
  200CHL     H1 1528   0.023   3.182   3.926 -0.6579  0.3000 -1.6651
  201CHL     C1 1529   2.281   2.109   1.947 -0.5899 -0.1179 -0.2365
  201CHL    CL1 1530   2.253   1.939   1.979 -0.1765  0.0176 -0.1010
  201CHL    CL2 1531   2.388   2.131   1.799  0.2213 -0.3058 -0.3981
  201CHL    CL3 1532   2.134   2.209   1.944  0.3170 -0.3231 -0.3057
  201CHL     H1 1533   2.338   2.158   2.027 -1.7300 -0.0294  0.5450
  202CHL     C1 1534   0.460   0.379   2.058  0.4428 -0.1306 -0.2733
  202CHL    CL1 1535   0.564   0.359   2.208  0.0128 -0.3679 -0.1386
  202CHL    CL2 1536   0.538   0.489   1.939 -0.3882  0.2309 -0.0570
  202CHL    CL3 1537   0.446   0.213   1.987  0.1443 -0.0840  0.1640
  202CHL     H1 1538   0.363   0.412   2.095  0.7237  1.0979 -0.5780
  203CHL     C1 1539   0.223   3.719   2.647  0.2376 -0.0965 -0.4666
  203CHL    CL1 1540   0.145   3.621   2.773  0.0279 -0.1684 -0.0617
  203CHL    CL2 1541   0.232   3.898   2.678 -0.1191  0.2201 -0.1371
  203CHL    CL3 1542   0.391   3.654   2.616  0.6218 -0.5918  0.4222
  203CHL     H1 1543   0.152   3.705   2.565 -0.1451 -2.1572  0.1427
  204CHL     C1 1544   1.150   3.867   2.979 -0.0963  0.8114 -0.1201
  204CHL    CL1 1545   1.277   3.852   3.114 -0.2898  0.1668 -0.2684
  204CHL    CL2 1546   1.215   3.970   2.854 -0.2321  0.1636 -0.3223
  204CHL    CL3 1547   1.110   3.719   2.891  0.1907 -0.3870  0.2034
  204CHL     H1 1548   1.054   3.901   3.019 -0.6637 -1.2784  0.4121
  205CHL     C1 1549   0.465   3.206   1.779 -0.1620 -0.2386  0.3697
  205CHL    CL1 1550   0.392   3.071   1.871  0.1797 -0.0664  0.0285
  205CHL    CL2 1551   0.445   3.158   1.599 -0.4102 -0.3088 -0.1758
  205CHL    CL3 1552   0.367   3.352   1.815 -0.0328 -0.3032  0.5156
  205CHL     H1 1553   0.570   3.218   1.808 -0.6482  3.5879  1.1044
  206CHL     C1 1554   2.154   0.713   0.032 -0.6477 -0.6216 -0.1669
  206CHL    CL1 1555   2.081   0.575   0.112 -0.2635  0.4427 -0.2502
  206CHL    CL2 1556   2.274   0.662  -0.091 -0.0695 -0.0881  0.1071
  206CHL    CL3 1557   2.016   0.812  -0.037  0.0043  0.1416  0.3453
  206CHL     H1 1558   2.209   0.767   0.110  0.9071 -1.6552 -0.4835
  207CHL     C1 1559   3.738   3.640   3.014 -0.5305 -0.6734 -0.0098
  207CHL    CL1 1560   3.725   3.467   2.963  0.0704  0.1193  0.4456
  207CHL    CL2 1561   3.701   3.674   3.192  0.4480  0.5577 -0.2937
  207CHL    CL3 1562   3.903   3.712   2.979  0.2340 -0.3871  0.1779
  207CHL     H1 1563   3.661   3.700   2.965  0.9206  2.2748  1.0202
  208CHL     C1 1564   1.449   2.298   2.942 -0.0745 -0.2366  0.6264
  208CHL    CL1 1565   1.461   2.230   2.773 -0.1239  0.0802  0.0001
  208CHL    CL2 1566   1.613   2.319   3.001 -0.3572 -0.3388 -0.0238
  208CHL    CL3 1567   1.349   2.443   2.943 -0.0665 -0.1289 -0.1491
  208CHL     H1 1568   1.390   2.224   2.996 -0.4307 -0.4624 -0.0574
  209CHL     C1 1569   3.574   1.629   3.755 -0.1189  0.3847  0.1120
  209CHL    CL1 1570   3.718   1.571   3.838 -0.1333  0.0921  0.2392
  209CHL    CL2 1571   3.431   1.632   3.856  0.0200  0.0351  0.3149
  209CHL    CL3 1572   3.610   1.795   3.695 -0.0681  0.0045 -0.4240
  209CHL     H1 1573   3.548   1.566   3.670 -0.6149  0.1260  0.4491
  210CHL     C1 1574   3.991   0.348   4.324 -0.0871  0.0913 -0.1174
  210CHL    CL1 1575   3.952   0.181   4.282 -0.1808  0.1393 -0.0866
  210CHL    CL2 1576   4.163   0.382   4.272  0.4091  0.4872 -0.5671
  210CHL    CL3 1577   3.867   0.462   4.241 -0.2048  0.2926  0.2914
  210CHL     H1 1578   3.985   0.348   4.433 -1.7968 -4.0098 -0.0371
  211CHL     C1 1579   2.235   1.036   2.903  0.2376  0.8274  0.3504
  211CHL    CL1 1580   2.227   0.864   2.824 -0.7783 -0.0985 -0.1419
  211CHL    CL2 1581   2.070   1.108   2.899 -0.2250  0.2135  0.4729
  211CHL    CL3 1582   2.286   1.004   3.079  0.2889 -0.3866  0.0622
  211CHL     H1 1583   2.301   1.098   2.841  0.4572 -1.4185 -1.7979
  212CHL     C1 1584   0.512   0.457   3.054 -0.1802  0.5727  0.1143
  212CHL    CL1 1585   0.465   0.573   3.181  0.4940 -0.3415  0.2568
  212CHL    CL2 1586   0.695   0.454   3.036  0.3883 -0.3638 -0.0434
  212CHL    CL3 1587   0.426   0.304   3.090 -0.0875 -0.3288  0.2738
  212CHL     H1 1588   0.471   0.495   2.960  0.6004 -0.2186 -0.5558
  213CHL     C1 1589   3.673   1.368   2.911  0.0687 -0.9661 -0.3892
  213CHL    CL1 1590   3.623   1.227   3.008 -0.2818  0.3303 -0.0013
  213CHL    CL2 1591   3.579   1.359   2.759  0.3106  0.2005 -0.1462
  213CHL    CL3 1592   3.624   1.521   3.006  0.0133 -0.1629  0.2461
  213CHL     H1 1593   3.780   1.360   2.891  0.7238 -0.4067  2.5176
  214CHL     C1 1594   1.512   3.407   3.944  0.7178  0.2222 -0.2908
  214CHL    CL1 1595   1.670   3.322   3.952  0.5350 -0.1968 -0.0360
  214CHL    CL2 1596   1.381   3.279   3.982 -0.6945  0.2493  0.1439
  214CHL    CL3 1597   1.503   3.538   4.075  0.4289 -0.3390 -0.1390
  214CHL     H1 1598   1.502   3.434   3.838 -1.1236  2.5341  0.3768
  215CHL     C1 1599   4.019   0.122   0.364 -0.3312  0.8807  0.1141
  215CHL    CL1 1600   4.134  -0.001   0.439  0.2617 -0.1114 -0.2493
  215CHL    CL2 1601   4.033   0.272   0.457 -0.1329 -0.4532 -0.2877
  215CHL    CL3 1602   4.078   0.142   0.195 -0.0473 -0.2984 -0.0542
  215CHL     H1 1603   3.919   0.080   0.349  0.6308 -0.5426 -3.3591
  216CHL     C1 1604   2.202   0.549   0.592 -0.2536  0.2202  0.0697
  216CHL    CL1 1605   2.238   0.577   0.768 -0.2715  0.0596  0.1229
  216CHL    CL2 1606   2.280   0.666   0.491  0.0254 -0.1265  0.0129
  216CHL    CL3 1607   2.247   0.375   0.533 -0.1156  0.1062 -0.2247
  216CHL     H1 1608   2.093   0.556   0.598 -0.7035 -4.4062  1.9101
  217CHL     C1 1609   2.589   1.108   3.450 -0.0868  0.5464  0.1987
  217CHL    CL1 1610   2.651   1.078   3.279  0.0063 -0.2271 -0.2054
  217CHL    CL2 1611   2.428   1.041   3.486 -0.0291  0.2599 -0.0267
  217CHL    CL3 1612   2.712   1.053   3.574 -0.6117 -0.4237 -0.2013
  217CHL     H1 1613   2.588   1.217   3.465  0.5738  0.5361  0.3542
  218CHL     C1 1614   1.391   2.378   1.524  0.2747 -0.1642  0.2084
  218CHL    CL1 1615   1.399   2.500   1.390 -0.2105 -0.0247 -0.3066
  218CHL    CL2 1616   1.466   2.234   1.450  0.1635 -0.1191  0.0896
  218CHL    CL3 1617   1.504   2.430   1.658  0.1020  0.0222 -0.0397
  218CHL     H1 1618   1.289   2.354   1.557 -0.7583  2.4360 -0.8602
  219CHL     C1 1619   3.257   1.694   4.221  0.8130 -0.0471 -0.3509
  219CHL    CL1 1620   3.300   1.516   4.234 -0.3603 -0.0162  0.7758
  219CHL    CL2 1621   3.103   1.727   4.131  0.3314  0.5356 -0.2580
  219CHL    CL3 1622   3.216   1.733   4.394 -0.0545 -0.0107  0.2785
  219CHL     H1 1623   3.346   1.748   4.187  1.1608 -0.9430 -0.9075
  220CHL     C1 1624   0.264   1.121   1.086  0.2600  0.1257  0.1085
  220CHL    CL1 1625   0.105   1.034   1.107 -0.0231  0.3016 -0.3084
  220CHL    CL2 1626   0.386   0.994   1.046 -0.4699  0.2541 -0.1811
  220CHL    CL3 1627   0.251   1.233   0.942  0.0771  0.2231  0.5463
  220CHL     H1 1628   0.289   1.172   1.179 -1.0780  2.4726 -0.7508
  221CHL     C1 1629   0.404   0.323   3.628 -0.2530 -0.2031 -0.2033
  221CHL    CL1 1630   0.235   0.313   3.552 -0.2858  0.0507  0.0636
  221CHL    CL2 1631   0.438   0.195   3.746 -0.4172  0.2578  0.2759
  221CHL    CL3 1632   0.519   0.347   3.494 -0.1045  0.3991  0.1028
  221CHL     H1 1633   0.399   0.419   3.681 -1.4729  1.3867 -2.9795
  222CHL     C1 1634   2.894   3.942   1.017  0.3881 -0.1829 -0.0597
  222CHL    CL1 1635   2.991   4.065   0.914  0.0676  0.1549 -0.0522
  222CHL    CL2 1636   2.978   3.776   1.029  0.3288 -0.5400  0.1155
  222CHL    CL3 1637   2.884   4.010   1.188 -0.1012 -0.3598 -0.0370
  222CHL     H1 1638   2.794   3.924   0.976  1.1803 -1.6400 -1.4862
  223CHL     C1 1639   2.262   3.811   2.357 -0.5526 -0.7345  0.3698
  223CHL    CL1 1640   2.357   3.804   2.510  0.4510 -0.1196 -0.1072
  223CHL    CL2 1641   2.300   3.682   2.251 -0.1518 -0.1571  0.1157
  223CHL    CL3 1642   2.081   3.806   2.392 -0.1036 -0.0794  0.3485
  223CHL     H1 1643   2.295   3.902   2.306  0.1831  1.7290  4.7245
  224CHL     C1 1644   1.252   1.652   2.836  0.1221 -0.6736 -0.4798
  224CHL    CL1 1645   1.151   1.758   2.950 -0.1894 -0.1478  0.1257
  224CHL    CL2 1646   1.239   1.481   2.871  0.2064 -0.0212  0.0326
  224CHL    CL3 1647   1.169   1.673   2.676 -0.0927  0.0623  0.0275
  224CHL     H1 1648   1.352   1.698   2.832 -1.2269  2.5609  0.1289
  225CHL     C1 1649   3.650   1.195   3.835 -0.1405  0.6176  0.5388
  225CHL    CL1 1650   3.721   1.121   3.690  0.0254  0.1414 -0.1265
  225CHL    CL2 1651   3.514   1.303   3.780 -0.3563 -0.0182 -0.3560
  225CHL    CL3 1652   3.591   1.077   3.952  0.3542 -0.0481 -0.2354
  225CHL     H1 1653   3.733   1.249   3.881  0.7712 -0.7911  0.6255
  226CHL     C1 1654   3.426   0.948   2.862 -0.2017 -0.1175 -0.1753
  226CHL    CL1 1655   3.408   0.869   3.017  0.2910  0.1608  0.1241
  226CHL    CL2 1656   3.606   0.954   2.826 -0.1076  0.1137  0.4523
  226CHL    CL3 1657   3.360   0.831   2.744  0.3016 -0.2245  0.1537
  226CHL     H1 1658   3.383   1.049   2.852  0.6360  0.1070 -1.8908
  227CHL     C1 1659   1.399   2.405   3.876 -0.0859  0.6171 -0.0302
  227CHL    CL1 1660   1.356   2.478   4.049  0.0450  0.0158  0.1261
  227CHL    CL2 1661   1.482   2.242   3.887 -0.1288 -0.4373 -0.1270
  227CHL    CL3 1662   1.252   2.389   3.769 -0.1153 -0.0263  0.1775
  227CHL     H1 1663   1.453   2.481   3.819 -1.4660  1.5371 -0.1452
  228CHL     C1 1664   0.412   1.448   3.391  0.1689  0.5209 -0.1598
  228CHL    CL1 1665   0.414   1.487   3.221 -0.6112  0.3627  0.2465
  228CHL    CL2 1666   0.281   1.529   3.478  0.0568 -0.1345  0.3789
  228CHL    CL3 1667   0.388   1.275   3.414 -0.2701 -0.1211 -0.2874
  228CHL     H1 1668   0.501   1.489   3.439  0.0276 -1.1709  1.7010
  229CHL     C1 1669   2.057   1.334   3.742  0.3420 -0.2434  0.4258
  229CHL    CL1 1670   2.108   1.483   3.826  0.4959 -0.0947 -0.3527
  229CHL    CL2 1671   1.906   1.370   3.651  0.0137  0.0403  0.4168
  229CHL    CL3 1672   2.181   1.276   3.631  0.0899  0.2468 -0.5172
  229CHL     H1 1673   2.028   1.255   3.812 -1.1490 -1.5823 -1.5926
  230CHL     C1 1674   2.664   3.289   2.923  0.2655 -0.5508 -0.4246
  230CHL    CL1 1675   2.590   3.125   2.923 -0.1769  0.2055 -0.0251
  230CHL    CL2 1676   2.784   3.298   3.054  0.0967 -0.0733 -0.0499
  230CHL    CL3 1677   2.761   3.309   2.773  0.3387  0.3469 -0.1240
  230CHL     H1 1678   2.598   3.376   2.931 -0.5564 -1.0316 -1.7190
  231CHL     C1 1679   1.070   3.774   0.397  0.1863  0.0346 -0.2823
  231CHL    CL1 1680   1.091   3.719   0.232  0.0547 -0.0315 -0.3240
  231CHL    CL2 1681   1.075   3.644   0.519  0.3910 -0.0147 -0.3006
  231CHL    CL3 1682   1.194   3.890   0.444  0.1575  0.2183  0.1196
  231CHL     H1 1683   0.971   3.820   0.411  0.5873  0.8063  0.0695
  232CHL     C1 1684   2.888   1.767   2.199 -0.1097 -0.1757 -0.0615
  232CHL    CL1 1685   2.724   1.752   2.279 -0.0307 -0.0578 -0.2568
  232CHL    CL2 1686   3.000   1.626   2.206  0.1568 -0.1390 -0.1400
  232CHL    CL3 1687   2.856   1.797   2.023  0.2513  0.1296  0.1816
  232CHL     H1 1688   2.946   1.845   2.250 -1.9668  0.9897  0.3829
  233CHL     C1 1689   0.970   2.077   3.187 -0.0105 -0.0589  0.2934
  233CHL    CL1 1690   1.033   2.154   3.036 -0.0350 -0.1181 -0.0902
  233CHL    CL2 1691   0.837   1.977   3.121  0.1872 -0.0002 -0.2302
  233CHL    CL3 1692   1.098   1.972   3.264  0.2813  0.6530 -0.5445
  233CHL     H1 1693   0.938   2.158   3.252  0.3561 -0.8500  1.4881
  234CHL     C1 1694   3.265   2.460   2.012  0.2810  0.1257 -1.0894
  234CHL    CL1 1695   3.291   2.638   1.994  0.2241 -0.2646  0.0342
  234CHL    CL2 1696   3.137   2.425   1.890  0.3656  0.3274 -0.4502
  234CHL    CL3 1697   3.422   2.376   1.979 -0.2341  0.5781  0.1286
  234CHL     H1 1698   3.222   2.436   2.110  1.3146  2.1156 -0.0869
  235CHL     C1 1699   2.197   1.915   0.708 -0.2955  0.5212  0.0469
  235CHL    CL1 1700   2.094   1.766   0.726  0.1282  0.1928 -0.2430
  235CHL    CL2 1701   2.100   2.047   0.785  0.1004 -0.0644  0.4492
  235CHL    CL3 1702   2.362   1.914   0.795  0.4490  0.2810  0.0842
  235CHL     H1 1703   2.214   1.928   0.601  0.8069  1.0542  0.2698
  236CHL     C1 1704   2.814   3.944   4.457  0.6836  0.0643 -0.9752
  236CHL    CL1 1705   2.833   3.977   4.634  0.1833 -0.1590 -0.1802
  236CHL    CL2 1706   2.758   3.777   4.441  0.0622  0.1029  0.4668
  236CHL    CL3 1707   2.707   4.074   4.395  0.0727  0.3688 -0.0317
  236CHL     H1 1708   2.920   3.952   4.429  1.1123  0.9526  0.7523
  237CHL     C1 1709   1.625   3.832   0.898 -1.0446 -0.3763  0.6375
  237CHL    CL1 1710   1.777   3.908   0.959  0.6124  0.3066  0.0994
  237CHL    CL2 1711   1.527   3.780   1.032 -0.0757  0.5641  0.0299
  237CHL    CL3 1712   1.555   3.939   0.768 -0.2027  0.1661  0.2068
  237CHL     H1 1713   1.660   3.739   0.852  1.9070 -1.0056  3.8261
  238CHL     C1 1714   2.078   3.063   2.871 -0.4678  1.0632  0.2757
  238CHL    CL1 1715   2.225   3.160   2.899 -0.3146 -0.4329 -0.0212
  238CHL    CL2 1716   1.916   3.150   2.824 -0.6175  0.0745 -0.2805
  238CHL    CL3 1717   2.135   2.928   2.760 -0.0028  0.1343  0.4603
  238CHL     H1 1718   2.053   3.018   2.968 -1.7552  0.4273 -0.3251
  239CHL     C1 1719   0.677   1.747   1.842 -0.3726 -0.3089 -0.0129
  239CHL    CL1 1720   0.529   1.801   1.937  0.1920  0.2859  0.1448
  239CHL    CL2 1721   0.616   1.715   1.675  0.0285 -0.2808 -0.0339
  239CHL    CL3 1722   0.810   1.870   1.861 -0.0991  0.1551  0.6886
  239CHL     H1 1723   0.709   1.660   1.900  1.2248 -1.5925 -2.6545
  240CHL     C1 1724   3.944   0.977   0.222 -0.0507 -0.1751 -0.2657
  240CHL    CL1 1725   3.847   0.833   0.246  0.1662  0.1124  0.0629
  240CHL    CL2 1726   4.083   0.967   0.337  0.1980 -0.6128  0.0874
  240CHL    CL3 1727   3.993   1.004   0.052 -0.0307 -0.1346  0.4317
  240CHL     H1 1728   3.873   1.056   0.247 -0.3735 -0.4481 -0.3111
  241CHL     C1 1729   3.060   0.354   4.222  0.7127 -0.2274  0.7456
  241CHL    CL1 1730   2.900   0.274   4.181 -0.1859  0.3711  0.0711
  241CHL    CL2 1731   3.201   0.246   4.245  0.2401  0.1258  0.1849
  241CHL    CL3 1732   3.103   0.467   4.087 -0.5283 -0.0535 -0.0675
  241CHL     H1 1733   3.058   0.419   4.310 -1.2863 -2.1046  2.2039
  242CHL     C1 1734   0.197   2.118   2.146 -0.3371  0.3453 -0.5130
  242CHL    CL1 1735   0.091   2.194   2.269 -0.1918 -0.0381 -0.0252
  242CHL    CL2 1736   0.364   2.177   2.176 -0.0289 -0.3917 -0.4684
  242CHL    CL3 1737   0.184   1.939   2.166 -0.6141 -0.2123 -0.2599
  242CHL     H1 1738   0.177   2.146   2.043 -0.3530  3.3778  0.2144
  243CHL     C1 1739   2.088   1.184   0.496  0.1006 -0.1316  0.4469
  243CHL    CL1 1740   2.237   1.288   0.504  0.7015 -0.0607  0.0794
  243CHL    CL2 1741   2.075   1.109   0.328 -0.2501  0.1678  0.3878
  243CHL    CL3 1742   2.098   1.068   0.624  0.0412 -0.1423  0.0658
  243CHL     H1 1743   2.011   1.257   0.520  0.7038  1.4436 -2.0111
  244CHL     C1 1744   4.013   3.681   1.719  0.5071  0.0977 -0.6008
  244CHL    CL1 1745   4.144   3.709   1.599  0.0128  0.1326  0.1867
  244CHL    CL2 1746   3.982   3.816   1.832  0.1454  0.0298 -0.1008
  244CHL    CL3 1747   3.859   3.661   1.640  0.3340 -0.0670  0.6218
  244CHL     H1 1748   4.043   3.593   1.778 -1.5834 -0.5326 -0.3891
  245CHL     C1 1749   1.245   0.990   0.506 -0.3877 -0.1260 -0.3415
  245CHL    CL1 1750   1.184   1.133   0.592 -0.2088  0.0088  0.0888
  245CHL    CL2 1751   1.428   1.004   0.484  0.2172 -0.0688  0.1116
  245CHL    CL3 1752   1.217   0.850   0.612  0.0269 -0.3793 -0.0306
  245CHL     H1 1753   1.203   0.967   0.408 -0.0323  2.0872 -1.0724
  246CHL     C1 1754   3.993   1.143   3.146  0.6935 -0.9696  0.0199
  246CHL    CL1 1755   4.141   1.086   3.238 -0.0366 -0.1639 -0.4657
  246CHL    CL2 1756   3.875   1.014   3.116  0.2892 -0.6727 -0.1587
  246CHL    CL3 1757   3.905   1.283   3.209 -0.1743 -0.2132 -0.0142
  246CHL     H1 1758   4.019   1.185   3.048 -1.1753  1.8505  0.6128
  247CHL     C1 1759   3.655   0.489   0.556  0.6649  0.4527  0.0832
  247CHL    CL1 1760   3.703   0.412   0.404 -0.0513 -0.1020  0.0983
  247CHL    CL2 1761   3.486   0.449   0.581 -0.1766 -0.1575  0.3179
  247CHL    CL3 1762   3.755   0.435   0.701 -0.0501 -0.1131  0.3198
  247CHL     H1 1763   3.660   0.597   0.540  0.4710  0.2112 -1.8448
  248CHL     C1 1764   4.066   2.229   3.253 -0.2943 -0.1633  0.1944
  248CHL    CL1 1765   4.007   2.213   3.416 -0.3623  0.4105  0.2837
  248CHL    CL2 1766   4.246   2.257   3.245 -0.2403  0.2437 -0.1188
  248CHL    CL3 1767   4.020   2.083   3.153  0.3124 -0.2952  0.3869
  248CHL     H1 1768   4.027   2.322   3.210  0.5151  0.5332  0.9303
  249CHL     C1 1769   1.580   2.661   2.169  0.3480  0.5558  0.7874
  249CHL    CL1 1770   1.740   2.745   2.150  0.2883 -0.0116  0.3778
  249CHL    CL2 1771   1.465   2.703   2.037  0.4307  0.3814  0.3994
  249CHL    CL3 1772   1.606   2.487   2.150  0.1216  0.4414  0.2502
  249CHL     H1 1773   1.535   2.681   2.267 -0.1993  1.0831  0.4379
  250CHL     C1 1774   1.892   0.881   0.978 -0.1899 -0.0387 -0.4484
  250CHL    CL1 1775   1.855   1.005   0.852 -0.2214  0.3397  0.2337
  250CHL    CL2 1776   2.070   0.852   1.006  0.1697  0.1651 -0.3919
  250CHL    CL3 1777   1.819   0.965   1.121 -0.0161  0.0308 -0.4442
  250CHL     H1 1778   1.833   0.792   0.954  1.2537 -0.8956 -0.9551
  251CHL     C1 1779   0.951   3.162   1.608  1.2209  0.3809 -0.4291
  251CHL    CL1 1780   1.039   3.115   1.759 -0.0051  0.3641  0.3953
  251CHL    CL2 1781   1.046   3.121   1.460 -0.4178  0.1158 -0.1132
  251CHL    CL3 1782   0.783   3.109   1.583  0.2867 -0.1968  0.1570
  251CHL     H1 1783   0.949   3.271   1.611 -0.1959  0.3551  0.3136
  252CHL     C1 1784   1.479   1.102   0.986  0.4437  0.3953 -0.5589
  252CHL    CL1 1785   1.499   1.180   0.832  0.2172  0.0295 -0.4999
  252CHL    CL2 1786   1.325   1.160   1.058 -0.3882  0.0934 -0.0949
  252CHL    CL3 1787   1.496   0.920   0.982  0.1760 -0.0483  0.1367
  252CHL     H1 1788   1.554   1.143   1.054 -1.8006 -0.1757  2.4538
  253CHL     C1 1789   0.550   1.349   3.745  0.0436 -0.1859  0.5850
  253CHL    CL1 1790   0.546   1.529   3.745 -0.1692 -0.0382  0.0921
  253CHL    CL2 1791   0.707   1.291   3.670  0.2329  0.1713 -0.1408
  253CHL    CL3 1792   0.535   1.296   3.919  0.0700  0.2988  0.3701
  253CHL     H1 1793   0.455   1.307   3.712 -0.8487  0.5934  2.0368
  254CHL     C1 1794   0.770   2.332   0.310 -0.2537 -0.4877  0.2228
  254CHL    CL1 1795   0.826   2.505   0.281  0.3299  0.2281 -0.1262
  254CHL    CL2 1796   0.854   2.280   0.455 -0.0221  0.2554 -0.0960
  254CHL    CL3 1797   0.593   2.323   0.346 -0.3280 -0.0983  0.2511
  254CHL     H1 1798   0.797   2.273   0.222  0.6177  0.5146 -0.2051
  255CHL     C1 1799   2.986   3.200   2.406  0.4044 -0.4706 -0.1100
  255CHL    CL1 1800   2.890   3.334   2.330 -0.3602 -0.0936  0.1571
  255CHL    CL2 1801   2.859   3.111   2.497 -0.1992  0.2318  0.3651
  255CHL    CL3 1802   3.062   3.092   2.275  0.0449 -0.4214 -0.0090
  255CHL     H1 1803   3.064   3.251   2.463  0.6099  1.1714 -1.7755
  256CHL     C1 1804   2.146   3.740   4.435 -0.3278  0.5104 -0.8297
  256CHL    CL1 1805   2.119   3.751   4.252 -0.0768 -0.1951 -0.0588
  256CHL    CL2 1806   2.033   3.852   4.515 -0.0197 -0.2284 -0.0193
  256CHL    CL3 1807   2.130   3.580   4.497  0.2155  0.1543 -0.1766
  256CHL     H1 1808   2.250   3.771   4.449  0.6371 -1.8847 -1.9961
  257CHL     C1 1809   1.625   2.732   3.291  0.4174 -0.2746 -0.5509
  257CHL    CL1 1810   1.573   2.902   3.286 -0.0450  0.3162 -0.2614
  257CHL    CL2 1811   1.700   2.701   3.453 -0.3189  0.1773 -0.0698
  257CHL    CL3 1812   1.491   2.619   3.251  0.2251 -0.1904  0.4150
  257CHL     H1 1813   1.711   2.720   3.224  0.4809 -1.2331 -0.3195
  258CHL     C1 1814   3.419   1.637   0.557  0.3665  0.1994  0.1813
  258CHL    CL1 1815   3.375   1.485   0.636 -0.0503 -0.0627 -0.0797
  258CHL    CL2 1816   3.350   1.775   0.652 -0.0550  0.2524 -0.1250
  258CHL    CL3 1817   3.595   1.637   0.524 -0.1149  0.6479  0.2146
  258CHL     H1 1818   3.354   1.654   0.470 -0.4115 -2.4759  0.1419
  259CHL     C1 1819   3.118   2.845   2.611 -0.0260 -0.1920  0.1393
  259CHL    CL1 1820   3.083   2.866   2.781  0.2828  0.0214  0.0666
  259CHL    CL2 1821   3.290   2.889   2.577 -0.3792 -0.2134  0.5344
  259CHL    CL3 1822   3.110   2.670   2.567  0.1753  0.2033  0.0043
  259CHL     H1 1823   3.061   2.912   2.545  1.1662 -0.3071 -1.0666
  260CHL     C1 1824   2.674   1.711   3.204  0.1729 -0.0793 -0.3805
  260CHL    CL1 1825   2.641   1.715   3.026  0.3973 -0.1334 -0.3815
  260CHL    CL2 1826   2.735   1.547   3.240 -0.2722 -0.0996 -0.2441
  260CHL    CL3 1827   2.811   1.825   3.236 -0.0081 -0.2954  0.0647
  260CHL     H1 1828   2.586   1.726   3.268 -0.1044 -1.6257 -0.3599
  261CHL     C1 1829   1.767   1.870   3.683 -0.4013 -0.3400 -0.3801
  261CHL    CL1 1830   1.597   1.929   3.657 -0.1489  0.1825  0.3412
  261CHL    CL2 1831   1.798   1.913   3.853 -0.0107 -0.1335 -0.3622
  261CHL    CL3 1832   1.772   1.686   3.671 -0.0879 -0.0758 -0.2403
  261CHL     H1 1833   1.831   1.921   3.609 -0.4895 -1.1713 -1.0445
  262CHL     C1 1834   1.663   2.666   2.844 -0.2707  0.1844  0.2336
  262CHL    CL1 1835   1.573   2.818   2.872 -0.2823 -0.4157  0.1256
  262CHL    CL2 1836   1.752   2.671   2.681  0.2130 -0.4161 -0.0239
  262CHL    CL3 1837   1.785   2.648   2.978 -0.0751  0.4112 -0.0461
  262CHL     H1 1838   1.586   2.589   2.839 -0.5842  0.5500 -0.7096
  263CHL     C1 1839   2.786   2.708   2.671  0.0907  0.1987  0.1959
  263CHL    CL1 1840   2.822   2.698   2.848 -0.1077 -0.2211 -0.1848
  263CHL    CL2 1841   2.708   2.557   2.609 -0.0485  0.3900 -0.0199
  263CHL    CL3 1842   2.655   2.830   2.648  0.0131 -0.0648 -0.0526
  263CHL     H1 1843   2.872   2.734   2.609  2.0194 -0.9606  2.2270
  264CHL     C1 1844   2.979   3.400   0.992 -0.2101  0.2547 -0.7794
  264CHL    CL1 1845   3.033   3.228   0.994 -0.0479 -0.0640 -0.2030
  264CHL    CL2 1846   3.078   3.485   0.866 -0.1952 -0.0790 -0.2329
  264CHL    CL3 1847   2.806   3.402   0.950 -0.1742  0.0334  0.0228
  264CHL     H1 1848   2.987   3.459   1.084  0.0181 -0.8617 -0.0677
  265CHL     C1 1849   2.648   0.831   2.184 -0.0458 -0.8728 -0.0133
  265CHL    CL1 1850   2.575   0.990   2.168 -0.2378  0.0455  0.0776
  265CHL    CL2 1851   2.776   0.797   2.063 -0.1175 -0.5434  0.1099
  265CHL    CL3 1852   2.724   0.830   2.350 -0.2147  0.0182 -0.2502
  265CHL     H1 1853   2.578   0.748   2.174  1.5614 -2.1446 -1.0595
  266CHL     C1 1854   1.672   0.290   0.008 -0.6568 -0.0246 -0.8441
  266CHL    CL1 1855   1.679   0.457   0.078 -0.0595 -0.0264 -0.2109
  266CHL    CL2 1856   1.833   0.236  -0.062 -0.0320 -0.2275 -0.0576
  266CHL    CL3 1857   1.622   0.184   0.151  0.1032  0.1560 -0.0393
  266CHL     H1 1858   1.606   0.289  -0.079  1.3610  1.5989 -2.4761
  267CHL     C1 1859   3.434   1.856   2.050  0.7792  0.4989 -0.2291
  267CHL    CL1 1860   3.440   2.008   2.148  0.0510  0.0093  0.0395
  267CHL    CL2 1861   3.579   1.792   1.985 -0.4244 -0.1680 -0.0839
  267CHL    CL3 1862   3.365   1.725   2.154  0.2118 -0.1671  0.5908
  267CHL     H1 1863   3.363   1.866   1.967 -0.0046 -0.2513  0.3298
  268CHL     C1 1864   1.244   2.466   1.041  0.5247 -0.1029 -0.1104
  268CHL    CL1 1865   1.176   2.419   0.878  0.0410 -0.2409  0.0547
  268CHL    CL2 1866   1.256   2.328   1.157  0.2010  0.1680  0.0690
  268CHL    CL3 1867   1.401   2.552   1.029  0.1051 -0.0609  0.0731
  268CHL     H1 1868   1.178   2.540   1.088  0.2659  0.0568 -0.7142
  269CHL     C1 1869   1.838   1.271   1.680 -0.5687  0.0851  0.2397
  269CHL    CL1 1870   2.010   1.237   1.635  0.0730  0.1452 -0.1574
  269CHL    CL2 1871   1.799   1.449   1.668  0.2348  0.0875 -0.0860
  269CHL    CL3 1872   1.721   1.170   1.576  0.4016 -0.3243  0.0199
  269CHL     H1 1873   1.824   1.235   1.783 -1.6268 -2.1956 -0.6316
  270CHL     C1 1874   2.113   3.918   2.805 -0.2312 -0.6325  0.6269
  270CHL    CL1 1875   2.028   3.761   2.765  0.1137 -0.2545  0.0866
  270CHL    CL2 1876   2.041   4.025   2.944  0.2118 -0.2603 -0.0824
  270CHL    CL3 1877   2.291   3.891   2.838  0.0458  0.2340 -0.2098
  270CHL     H1 1878   2.117   3.974   2.711  0.6371 -0.6618  0.6404
  271CHL     C1 1879   1.573   1.303   3.513  0.2437  0.2201 -0.0529
  271CHL    CL1 1880   1.413   1.278   3.599  0.3644 -0.0204  0.3274
  271CHL    CL2 1881   1.577   1.192   3.361 -0.3154 -0.1198  0.0754
  271CHL    CL3 1882   1.582   1.479   3.486 -0.2275  0.6301 -0.1267
  271CHL     H1 1883   1.656   1.292   3.585 -0.0919  2.3631  0.7192
  272CHL     C1 1884   3.650   2.121   1.751  0.1201 -1.2548 -0.4769
  272CHL    CL1 1885   3.794   2.128   1.653  0.3181  0.1835 -0.2505
  272CHL    CL2 1886   3.682   2.167   1.927  0.0925 -0.0242  0.3604
  272CHL    CL3 1887   3.527   2.229   1.681  0.0708 -0.5410  0.4715
  272CHL     H1 1888   3.607   2.021   1.759 -1.1325 -0.6628  0.6513
  273CHL     C1 1889   3.719   0.560   3.145 -0.2718 -0.1381 -0.3993
  273CHL    CL1 1890   3.683   0.656   2.995  0.3277 -0.1353  0.5410
  273CHL    CL2 1891   3.584   0.453   3.192  0.2348  0.0217 -0.0924
  273CHL    CL3 1892   3.872   0.461   3.134 -0.5986 -0.0068  0.2065
  273CHL     H1 1893   3.724   0.636   3.224  0.3527  0.6018 -1.1314
  274CHL     C1 1894   2.908   1.742   1.219  0.5404 -0.1490 -0.3040
  274CHL    CL1 1895   2.953   1.919   1.253 -0.1199  0.3006 -0.0725
  274CHL    CL2 1896   2.935   1.645   1.368  0.3974  0.1813  0.4524
  274CHL    CL3 1897   2.727   1.736   1.187  0.2699  0.2082  0.0620
  274CHL     H1 1898   2.959   1.698   1.132 -1.8238 -1.5574 -1.0718
  275CHL     C1 1899   3.002   3.434   0.414  0.5938 -0.2017 -0.0170
  275CHL    CL1 1900   3.171   3.426   0.471 -0.3246 -0.2726  0.4196
  275CHL    CL2 1901   2.990   3.416   0.230  0.2568  0.0257 -0.5433
  275CHL    CL3 1902   2.891   3.310   0.492 -0.1954  0.2590 -0.1227
  275CHL     H1 1903   2.963   3.531   0.448 -0.7476 -0.7980  0.2127
  276CHL     C1 1904   2.173   3.847   0.491 -0.4078  0.1591 -0.2689
  276CHL    CL1 1905   2.060   3.710   0.492 -0.2931  0.1061  0.1595
  276CHL    CL2 1906   2.100   4.009   0.468  0.1147  0.1778 -0.1869
  276CHL    CL3 1907   2.244   3.851   0.653  0.0969  0.2151 -0.0998
  276CHL     H1 1908   2.261   3.827   0.429  2.5208  0.7143  3.3160
  277CHL     C1 1909   2.176   3.109   0.499 -0.8228  0.0445  0.3222
  277CHL    CL1 1910   2.351   3.090   0.445  0.2318 -0.1166  0.0110
  277CHL    CL2 1911   2.099   2.950   0.475  0.3379  0.2231  0.3270
  277CHL    CL3 1912   2.170   3.151   0.678  0.0590  0.1482  0.2467
  277CHL     H1 1913   2.121   3.185   0.442  1.2189 -0.1165 -2.0534
  278CHL     C1 1914   3.197   1.997   1.693 -0.0727 -0.0353 -0.0537
  278CHL    CL1 1915   3.221   2.083   1.846 -0.5062 -0.1683  0.0919
  278CHL    CL2 1916   3.057   1.892   1.709 -0.1668 -0.3177 -0.0879
  278CHL    CL3 1917   3.160   2.128   1.572  0.0140  0.2812  0.1060
  278CHL     H1 1918   3.287   1.940   1.664 -0.0490  1.4572 -3.4221
  279CHL     C1 1919   1.992   3.411   2.434  0.8270 -0.3112  0.1784
  279CHL    CL1 1920   1.871   3.480   2.324 -0.1328  0.1781 -0.1923
  279CHL    CL2 1921   1.932   3.417   2.602  0.1334  0.4617  0.2635
  279CHL    CL3 1922   2.007   3.241   2.389 -0.5734  0.2264  0.1188
  279CHL     H1 1923   2.084   3.468   2.419  0.5807 -0.4934 -2.6479
  280CHL     C1 1924   3.309   3.843   1.597 -0.5449  0.0295 -0.2319
  280CHL    CL1 1925   3.276   3.966   1.726 -0.0675 -0.1743 -0.1751
  280CHL    CL2 1926   3.468   3.758   1.617 -0.0139  0.2581 -0.1736
  280CHL    CL3 1927   3.165   3.735   1.589 -0.1126  0.2277 -0.2807
  280CHL     H1 1928   3.329   3.911   1.513  0.9667 -0.3515 -0.2221
  281CHL     C1 1929   0.493   1.389   2.825  0.1696 -0.3626 -0.1039
  281CHL    CL1 1930   0.323   1.448   2.862 -0.0656 -0.3897 -0.1553
  281CHL    CL2 1931   0.540   1.276   2.953 -0.0937 -0.2903  0.3881
  281CHL    CL3 1932   0.501   1.312   2.660 -0.0228 -0.6925  0.0792
  281CHL     H1 1933   0.560   1.475   2.833  1.7720 -1.6117  0.4716
  282CHL     C1 1934   2.582   2.455   1.083  0.4386  0.8705 -0.0611
  282CHL    CL1 1935   2.561   2.350   1.224 -0.5238 -0.2428 -0.6442
  282CHL    CL2 1936   2.482   2.600   1.105  0.2050 -0.2433 -0.3722
  282CHL    CL3 1937   2.762   2.491   1.083 -0.0225  0.1665 -0.1208
  282CHL     H1 1938   2.540   2.403   0.997 -0.3711 -1.3703  1.5871
  283CHL     C1 1939   1.275   0.161   3.590  0.0192  0.2483 -0.8096
  283CHL    CL1 1940   1.122   0.234   3.637  0.1238  0.2791 -0.0252
  283CHL    CL2 1941   1.266   0.132   3.412 -0.2272 -0.0753 -0.5064
  283CHL    CL3 1942   1.409   0.273   3.635  0.1287 -0.6206 -0.4631
  283CHL     H1 1943   1.272   0.062   3.637 -2.2619 -0.2457 -1.8933
  284CHL     C1 1944   1.585   2.075   4.454 -0.0966 -0.3046  0.0447
  284CHL    CL1 1945   1.742   2.169   4.450 -0.1443 -0.1409 -0.1070
  284CHL    CL2 1946   1.618   1.911   4.531 -0.0792 -0.1583 -0.1602
  284CHL    CL3 1947   1.469   2.157   4.553  0.4369  0.0563  0.2543
  284CHL     H1 1948   1.542   2.071   4.353  0.1561  0.2005 -0.0850
  285CHL     C1 1949   0.555   2.872   3.468  0.0405 -0.5737 -0.6153
  285CHL    CL1 1950   0.379   2.879   3.523 -0.8144  0.2961 -0.2465
  285CHL    CL2 1951   0.568   2.991   3.346 -0.1268  0.0156  0.1555
  285CHL    CL3 1952   0.675   2.876   3.600 -0.1782 -0.0421  0.4384
  285CHL     H1 1953   0.572   2.780   3.411  0.8398 -0.5057 -0.4942
  286CHL     C1 1954   0.316   2.667   3.032 -0.7013 -0.0216 -0.0219
  286CHL    CL1 1955   0.362   2.678   3.203  0.2919 -0.1645  0.1445
  286CHL    CL2 1956   0.472   2.696   2.941 -0.0447 -0.2567 -0.0676
  286CHL    CL3 1957   0.233   2.504   2.999  0.0533 -0.3096  0.2738
  286CHL     H1 1958   0.256   2.754   3.002  1.6894  1.8579  0.3383
  287CHL     C1 1959   0.376   0.554   4.153  0.1439  0.4397  0.1281
  287CHL    CL1 1960   0.532   0.523   4.068  0.1487 -0.0594 -0.1754
  287CHL    CL2 1961   0.338   0.430   4.282  0.2919 -0.3081 -0.2516
  287CHL    CL3 1962   0.373   0.714   4.239 -0.0757  0.2515  0.1317
  287CHL     H1 1963   0.297   0.579   4.081 -1.5492  0.1277  1.7816
  288CHL     C1 1964   1.082   0.316   4.475  0.3439 -0.1387 -0.2323
  288CHL    CL1 1965   1.075   0.468   4.571 -0.1298  0.0224 -0.3561
  288CHL    CL2 1966   1.249   0.263   4.489 -0.1331  0.4583 -0.1388
  288CHL    CL3 1967   0.955   0.202   4.536  0.1501  0.1130 -0.2297
  288CHL     H1 1968   1.061   0.352   4.374  0.7411 -0.7298 -0.5279
  289CHL     C1 1969   2.966   0.624   3.439  0.3734  0.9298 -0.3059
  289CHL    CL1 1970   2.865   0.736   3.346 -0.2522 -0.2556  0.1199
  289CHL    CL2 1971   3.140   0.661   3.420  0.0361  0.2214 -0.0050
  289CHL    CL3 1972   2.913   0.608   3.611 -0.4175  0.1071 -0.4367
  289CHL     H1 1973   2.950   0.521   3.406 -2.2953  0.1298  2.9341
  290CHL     C1 1974   1.471   3.642   0.509 -0.3106 -0.6999  0.5546
  290CHL    CL1 1975   1.439   3.510   0.627  0.1501  0.0363 -0.5669
  290CHL    CL2 1976   1.646   3.681   0.524 -0.3342  0.5008 -0.1350
  290CHL    CL3 1977   1.411   3.584   0.349 -0.1003  0.1688 -0.2651
  290CHL     H1 1978   1.413   3.729   0.543 -0.9633 -0.7635 -0.3655
  291CHL     C1 1979   1.678   1.746   2.387  0.4164 -0.0134  0.3865
  291CHL    CL1 1980   1.561   1.751   2.534  0.1380  0.0518 -0.1969
  291CHL    CL2 1981   1.779   1.893   2.419  0.1296  0.0064 -0.3305
  291CHL    CL3 1982   1.787   1.606   2.378 -0.1005 -0.5095  0.0303
  291CHL     H1 1983   1.622   1.753   2.293 -0.0648  1.5312  0.7597
  292CHL     C1 1984   3.096   3.884   4.123 -0.1743 -0.2533 -0.4076
  292CHL    CL1 1985   3.177   3.961   3.977  0.2974  0.2460  0.1919
  292CHL    CL2 1986   3.164   3.929   4.282 -0.4167 -0.5898 -0.5128
  292CHL    CL3 1987   2.917   3.908   4.123  0.3547  0.0967  0.2570
  292CHL     H1 1988   3.114   3.777   4.108 -0.6915 -0.3239 -0.5453
  293CHL     C1 1989   0.685   0.035   0.679 -0.3062  0.4913 -0.0027
  293CHL    CL1 1990   0.525   0.016   0.610 -0.1625 -0.2510 -0.3779
  293CHL    CL2 1991   0.669   0.056   0.858  0.0829  0.0453  0.1754
  293CHL    CL3 1992   0.769  -0.117   0.642 -0.0065 -0.2678  0.1974
  293CHL     H1 1993   0.744   0.116   0.635  1.1831 -1.1889 -1.2103
  294CHL     C1 1994   0.332   0.407   0.585  0.0113 -0.0834 -0.1729
  294CHL    CL1 1995   0.357   0.557   0.489  0.0922 -0.3237 -0.0033
  294CHL    CL2 1996   0.338   0.449   0.757  0.1795  0.3216 -0.1079
  294CHL    CL3 1997   0.176   0.350   0.525 -0.2919  0.6072 -0.0007
  294CHL     H1 1998   0.416   0.344   0.552 -1.6378 -1.8463 -1.1805
  295CHL     C1 1999   1.797   1.868   1.199 -0.6922 -0.3361 -0.5301
  295CHL    CL1 2000   1.799   1.939   1.036  0.0776 -0.2327 -0.1389
  295CHL    CL2 2001   1.792   2.002   1.319  0.1414 -0.5688 -0.2231
  295CHL    CL3 2002   1.651   1.764   1.213 -0.4226  0.0393 -0.5083
  295CHL     H1 2003   1.888   1.808   1.209 -0.7971 -0.4823 -0.4414
  296CHL     C1 2004   3.708   0.250   2.376  0.3982 -0.0853 -0.2143
  296CHL    CL1 2005   3.604   0.347   2.271  0.3467  0.2358 -0.1732
  296CHL    CL2 2006   3.724   0.095   2.294 -0.3488  0.3776  0.0454
  296CHL    CL3 2007   3.861   0.348   2.396 -0.2958  0.0747  0.3589
  296CHL     H1 2008   3.653   0.249   2.471  1.5476 -0.1888  0.4738
  297CHL     C1 2009   1.438   3.077   0.936  0.7925  0.0171 -0.3806
  297CHL    CL1 2010   1.356   2.914   0.936  0.1590  0.3874  0.2672
  297CHL    CL2 2011   1.578   3.090   0.835 -0.5353  0.0608 -0.1123
  297CHL    CL3 2012   1.313   3.193   0.873 -0.1796  0.2392 -0.3111
  297CHL     H1 2013   1.458   3.089   1.043 -1.1466 -0.5061  0.0854
  298CHL     C1 2014   3.856   3.247   0.235 -0.4869  0.4517  0.1835
  298CHL    CL1 2015   3.992   3.358   0.296  0.0926 -0.0541 -0.1846
  298CHL    CL2 2016   3.914   3.112   0.130  0.0459  0.0491  0.0015
  298CHL    CL3 2017   3.768   3.173   0.374 -0.2358 -0.3313  0.2697
  298CHL     H1 2018   3.788   3.313   0.181  0.0388  0.6539 -0.2328
  299CHL     C1 2019   2.917   0.287   1.975  0.2301 -0.2569 -0.2338
  299CHL    CL1 2020   2.877   0.116   1.960 -0.3061 -0.1915  0.1690
  299CHL    CL2 2021   2.852   0.373   1.828  0.1315 -0.0335  0.1637
  299CHL    CL3 2022   2.850   0.373   2.112 -0.1069  0.3002 -0.0470
  299CHL     H1 2023   3.024   0.303   1.987  0.3312  0.2724 -1.5977
  300CHL     C1 2024   2.219   3.636   3.896  0.1098 -0.1821  0.0865
  300CHL    CL1 2025   2.291   3.646   3.726 -0.3195  0.0641 -0.1896
  300CHL    CL2 2026   2.044   3.631   3.906 -0.0128 -0.1353  0.1183
  300CHL    CL3 2027   2.269   3.483   3.980 -0.1609  0.0794 -0.0786
  300CHL     H1 2028   2.258   3.717   3.959  2.1628  0.0058 -1.3158
  301CHL     C1 2029   0.802   0.315   0.378  0.0236  0.1551  0.0626
  301CHL    CL1 2030   0.781   0.136   0.332  0.1519 -0.0295  0.0868
  301CHL    CL2 2031   0.743   0.425   0.245 -0.2306  0.4081 -0.0020
  301CHL    CL3 2032   0.708   0.358   0.528  0.1194  0.1674 -0.3192
  301CHL     H1 2033   0.909   0.333   0.394  0.3855 -0.5778 -1.3226
  302CHL     C1 2034   2.794   3.641   1.953  0.1079  0.5801 -0.6212
  302CHL    CL1 2035   2.708   3.695   2.107  0.0746  0.1384 -0.3166
  302CHL    CL2 2036   2.695   3.687   1.813  0.0469  0.1067  0.1634
  302CHL    CL3 2037   2.961   3.712   1.950 -0.1468 -0.0708  0.1727
  302CHL     H1 2038   2.794   3.532   1.951 -0.4347  0.5239 -3.8923
  303CHL     C1 2039   0.103   1.767   0.352 -0.7692  0.3366  0.0910
  303CHL    CL1 2040  -0.059   1.784   0.413 -0.4683  0.1884 -0.0397
  303CHL    CL2 2041   0.167   1.598   0.351  0.1844  0.2074  0.1215
  303CHL    CL3 2042   0.100   1.804   0.178 -0.2708 -0.0396  0.0105
  303CHL     H1 2043   0.164   1.843   0.401 -0.8426  0.8269 -0.5685
  304CHL     C1 2044   1.042   2.408   0.002 -0.4531  0.2074  0.4914
  304CHL    CL1 2045   0.942   2.344  -0.131 -0.0077  0.3172  0.3875
  304CHL    CL2 2046   1.127   2.286   0.108  0.3666  0.1826  0.3025
  304CHL    CL3 2047   1.161   2.506  -0.082  0.0103 -0.0507  0.1084
  304CHL     H1 2048   0.993   2.487   0.059 -1.2360  0.6799 -0.7968
  305CHL     C1 2049   0.973   3.905   3.666  0.1544 -0.0686  0.4112
  305CHL    CL1 2050   0.801   3.853   3.659 -0.1600 -0.2599  0.3851
  305CHL    CL2 2051   1.016   3.921   3.835  0.0868  0.1728  0.0739
  305CHL    CL3 2052   1.074   3.772   3.588  0.0133  0.0326 -0.0860
  305CHL     H1 2053   0.996   3.993   3.605  2.2078  0.0980  1.3417
  306CHL     C1 2054   1.723   0.712   1.473 -0.7682  0.1107  0.4433
  306CHL    CL1 2055   1.699   0.561   1.564  0.1627  0.2533 -0.3813
  306CHL    CL2 2056   1.619   0.705   1.324 -0.1039  0.1258  0.0826
  306CHL    CL3 2057   1.690   0.852   1.580  0.3398  0.0352 -0.1865
  306CHL     H1 2058   1.827   0.713   1.440 -1.3373 -2.6799 -1.8888
  307CHL     C1 2059   0.661   1.371   2.338  0.0255  0.0158 -0.6704
  307CHL    CL1 2060   0.759   1.485   2.245  0.0429  0.0907 -0.3664
  307CHL    CL2 2061   0.515   1.316   2.245 -0.1294 -0.3106 -0.2146
  307CHL    CL3 2062   0.751   1.221   2.383 -0.6678  0.2841 -0.5019
  307CHL     H1 2063   0.628   1.425   2.427  0.6097 -1.5155  0.5247
  308CHL     C1 2064   1.842   1.978   0.298  0.4289 -0.4581  0.4122
  308CHL    CL1 2065   1.898   2.148   0.285 -0.0312 -0.2088  0.0517
  308CHL    CL2 2066   1.951   1.885   0.185 -0.0840 -0.0340 -0.2509
  308CHL    CL3 2067   1.853   1.911   0.458  0.1983  0.0183 -0.2734
  308CHL     H1 2068   1.742   1.969   0.254  1.1804 -2.8525 -1.0015
  309CHL     C1 2069   4.024   2.942   2.465  1.0925  0.1687  0.3659
  309CHL    CL1 2070   3.900   2.881   2.587 -0.1048  0.0999  0.4131
  309CHL    CL2 2071   4.034   3.120   2.472  0.2703 -0.4968 -0.2779
  309CHL    CL3 2072   4.187   2.878   2.497  0.1673  0.0714  0.0802
  309CHL     H1 2073   3.994   2.905   2.366 -0.3446  0.3484  0.7021
  310CHL     C1 2074   2.942   3.342   1.479  0.5752 -0.3413 -0.2982
  310CHL    CL1 2075   2.922   3.189   1.399  0.1369  0.0280  0.2449
  310CHL    CL2 2076   2.981   3.480   1.363 -0.1263  0.0072 -0.4492
  310CHL    CL3 2077   2.799   3.384   1.579 -0.0990 -0.5413  0.0122
  310CHL     H1 2078   3.026   3.337   1.548  1.8644 -1.1208 -1.8470
  311CHL     C1 2079   3.199   3.436   1.815 -0.1381 -0.4825 -0.1306
  311CHL    CL1 2080   3.083   3.351   1.923 -0.0501 -0.1146 -0.1074
  311CHL    CL2 2081   3.276   3.567   1.919  0.0825  0.2262  0.2804
  311CHL    CL3 2082   3.306   3.325   1.723 -0.0402 -0.0215  0.2016
  311CHL     H1 2083   3.144   3.494   1.740  1.5433  0.7552 -0.4698
  312CHL     C1 2084   1.518   0.359   2.012  0.3879  0.7397 -0.7920
  312CHL    CL1 2085   1.429   0.212   1.993  0.2609 -0.0605  0.0717
  312CHL    CL2 2086   1.583   0.413   1.853 -0.0517  0.3066 -0.0539
  312CHL    CL3 2087   1.405   0.483   2.072 -0.0507 -0.1247  0.0134
  312CHL     H1 2088   1.601   0.336   2.080 -0.4722 -0.2827 -0.0354
  313CHL     C1 2089   3.342   3.773   2.236 -0.8019 -0.5308 -0.4767
  313CHL    CL1 2090   3.431   3.846   2.378 -0.3727 -0.1170 -0.1728
  313CHL    CL2 2091   3.220   3.649   2.276 -0.4473  0.4341  0.1394
  313CHL    CL3 2092   3.274   3.893   2.129  0.4920 -0.0930 -0.2411
  313CHL     H1 2093   3.407   3.713   2.172  1.0319 -3.4206  3.6640
  314CHL     C1 2094   3.889   2.918   2.129 -0.4665 -0.3607  0.3476
  314CHL    CL1 2095   3.969   3.074   2.139  0.1042  0.0200 -0.2034
  314CHL    CL2 2096   3.814   2.912   1.965 -0.2154 -0.1995 -0.0312
  314CHL    CL3 2097   4.021   2.789   2.130 -0.0078 -0.1433  0.1863
  314CHL     H1 2098   3.818   2.893   2.209  0.1654 -2.7135  0.2204
  315CHL     C1 2099   2.230   1.976   3.861 -0.0095  0.1820  0.1025
  315CHL    CL1 2100   2.147   2.004   4.021 -0.2934 -0.0912 -0.0394
  315CHL    CL2 2101   2.103   1.938   3.737 -0.1320 -0.2658  0.0717
  315CHL    CL3 2102   2.318   2.120   3.785 -0.0781  0.5973 -0.1861
  315CHL     H1 2103   2.310   1.901   3.869 -2.1190 -2.3300 -0.8817
  316CHL     C1 2104   2.189   0.489   4.053 -0.9275 -0.0173  0.2273
  316CHL    CL1 2105   2.135   0.396   4.198 -0.2664 -0.3736  0.3938
  316CHL    CL2 2106   2.125   0.404   3.902  0.4634 -0.0507 -0.3456
  316CHL    CL3 2107   2.138   0.653   4.054 -0.0301 -0.2176  0.0089
  316CHL     H1 2108   2.298   0.499   4.049 -0.8087 -1.4511 -2.6396
  317CHL     C1 2109   2.615   1.104   2.687 -0.7454 -0.3619 -0.0140
  317CHL    CL1 2110   2.588   1.045   2.854 -0.2656  0.3080  0.0163
  317CHL    CL2 2111   2.456   1.154   2.620 -0.1170 -0.3548  0.0222
  317CHL    CL3 2112   2.737   1.244   2.695  0.2428 -0.0995 -0.5099
  317CHL     H1 2113   2.672   1.028   2.633  1.2781  1.3321 -0.3884
  318CHL     C1 2114   1.278   0.287   1.607  0.7355 -0.3333 -0.5201
  318CHL    CL1 2115   1.416   0.172   1.599  0.0391  0.3135  0.1638
  318CHL    CL2 2116   1.330   0.444   1.525  0.0683 -0.0579  0.1196
  318CHL    CL3 2117   1.116   0.229   1.545 -0.1438 -0.3138  0.0475
  318CHL     H1 2118   1.267   0.319   1.711  0.5625  2.1917 -1.2585
  319CHL     C1 2119   0.880   3.540   1.785  0.1918 -0.0782  0.0879
  319CHL    CL1 2120   1.049   3.507   1.736 -0.0643  0.2577 -0.4659
  319CHL    CL2 2121   0.797   3.649   1.668 -0.0116 -0.1075 -0.9344
  319CHL    CL3 2122   0.793   3.381   1.788 -0.3087 -0.2532 -0.0578
  319CHL     H1 2123   0.878   3.577   1.888  1.1752  1.1504 -0.3128
  320CHL     C1 2124   2.272   1.641   4.166 -0.1286  0.6258  0.0466
  320CHL    CL1 2125   2.099   1.684   4.134  0.2002 -0.2565 -0.4189
  320CHL    CL2 2126   2.294   1.482   4.258 -0.0864 -0.0406 -0.3636
  320CHL    CL3 2127   2.372   1.645   4.013  0.5740 -0.2088 -0.1659
  320CHL     H1 2128   2.305   1.719   4.235  3.4716 -1.8000  1.3387
  321CHL     C1 2129   0.935   4.038   1.060 -0.4199 -0.0577 -0.1747
  321CHL    CL1 2130   0.980   3.981   1.220 -0.1181  0.4323  0.1308
  321CHL    CL2 2131   0.893   4.212   1.085 -0.5855 -0.3425 -0.0647
  321CHL    CL3 2132   1.062   4.023   0.931 -0.3498 -0.2385 -0.2295
  321CHL     H1 2133   0.847   3.984   1.023 -0.4998 -0.6750  0.8610
  322CHL     C1 2134   3.192   1.151   2.465 -0.6106  0.0240  0.7167
  322CHL    CL1 2135   3.316   1.209   2.585 -0.1451 -0.2916 -0.1212
  322CHL    CL2 2136   3.058   1.081   2.564 -0.0803  0.2259 -0.0630
  322CHL    CL3 2137   3.150   1.271   2.331  0.0533  0.1781 -0.2091
  322CHL     H1 2138   3.242   1.067   2.415  0.7385  2.0797 -1.6389
  323CHL     C1 2139   0.527   3.368   3.585 -1.2747 -0.4739 -0.1393
  323CHL    CL1 2140   0.564   3.519   3.670  0.0710 -0.1369 -0.0336
  323CHL    CL2 2141   0.652   3.310   3.468 -0.1637 -0.0446 -0.1237
  323CHL    CL3 2142   0.506   3.230   3.696 -0.1041  0.3486 -0.0695
  323CHL     H1 2143   0.432   3.374   3.531 -0.3958  1.6880 -1.6002
  324CHL     C1 2144   1.065   0.599   1.150 -0.9092 -0.4006  1.2239
  324CHL    CL1 2145   1.058   0.765   1.213 -0.2982  0.0065 -0.0313
  324CHL    CL2 2146   1.057   0.481   1.287  0.0277  0.3326  0.0563
  324CHL    CL3 2147   0.933   0.569   1.037 -0.3470 -0.2125  0.0608
  324CHL     H1 2148   1.160   0.584   1.099 -0.2801  0.9224  1.9630
  325CHL     C1 2149   3.723   0.140   3.114 -0.5899 -0.4775  0.5141
  325CHL    CL1 2150   3.568   0.086   3.195 -0.0903  0.1688 -0.1406
  325CHL    CL2 2151   3.862   0.029   3.157  0.0618 -0.2381 -0.5602
  325CHL    CL3 2152   3.698   0.143   2.929  0.1597  0.3247  0.5593
  325CHL     H1 2153   3.745   0.241   3.150 -0.3248  0.2655 -1.5664
  326CHL     C1 2154   1.402   3.374   3.446  0.0077 -0.1523 -0.2581
  326CHL    CL1 2155   1.278   3.507   3.488 -0.0364  0.3376 -0.1097
  326CHL    CL2 2156   1.519   3.425   3.314  0.2442 -0.3393  0.2390
  326CHL    CL3 2157   1.499   3.322   3.591 -0.2127  0.3394 -0.0152
  326CHL     H1 2158   1.343   3.287   3.417 -1.1084 -0.4657  2.6560
  327CHL     C1 2159   3.579   0.183   4.449 -1.1630 -0.6298  0.0847
  327CHL    CL1 2160   3.724   0.157   4.564 -0.1674  0.1960  0.2763
  327CHL    CL2 2161   3.460   0.050   4.489 -0.2550 -0.2350  0.0973
  327CHL    CL3 2162   3.533   0.350   4.472  0.0438 -0.5072  0.1181
  327CHL     H1 2163   3.624   0.155   4.354 -1.0897 -1.2275  0.2899
  328CHL     C1 2164   0.083   0.273   1.654  1.2683  0.1873 -0.1001
  328CHL    CL1 2165   0.082   0.124   1.758  0.0443 -0.0361 -0.1787
  328CHL    CL2 2166   0.266   0.316   1.645 -0.2910 -0.1756  0.0859
  328CHL    CL3 2167   0.014   0.233   1.496 -0.5474  0.2432 -0.4657
  328CHL     H1 2168   0.027   0.353   1.704  2.4023  0.8328  0.1856
  329CHL     C1 2169   1.028   0.643   3.208  0.1156 -0.0180 -0.3221
  329CHL    CL1 2170   0.989   0.767   3.326  0.3095 -0.5834 -0.1953
  329CHL    CL2 2171   0.973   0.478   3.255  0.0175  0.2706 -0.3998
  329CHL    CL3 2172   0.992   0.705   3.041  0.0317 -0.2139 -0.0768
  329CHL     H1 2173   1.137   0.635   3.214  0.1441  0.5344  0.0556
  330CHL     C1 2174   1.055   0.916   0.167 -0.3506  0.0509  0.2902
  330CHL    CL1 2175   1.142   0.766   0.232  0.5754 -0.1439  0.1971
  330CHL    CL2 2176   0.940   0.988   0.284 -0.1928 -0.0647  0.1312
  330CHL    CL3 2177   1.182   1.037   0.127 -0.0976  0.0587  0.0190
  330CHL     H1 2178   1.000   0.899   0.074 -1.1953 -0.4773  0.8732
  331CHL     C1 2179   1.550   3.306   4.438  0.2258 -0.0205 -0.1550
  331CHL    CL1 2180   1.519   3.175   4.565 -0.2051  0.2504  0.6148
  331CHL    CL2 2181   1.462   3.464   4.466 -0.1042 -0.5315  0.1126
  331CHL    CL3 2182   1.724   3.327   4.382  0.4242  0.0800  0.5439
  331CHL     H1 2183   1.492   3.273   4.351 -1.5331  1.1681  0.5100
  332CHL     C1 2184   1.335   2.591   0.368 -0.1540 -0.2877  0.4225
  332CHL    CL1 2185   1.400   2.526   0.514 -0.3475 -0.0860  0.1713
  332CHL    CL2 2186   1.407   2.508   0.228  0.1257 -0.4460  0.5859
  332CHL    CL3 2187   1.155   2.553   0.381 -0.2780  0.0800  0.3202
  332CHL     H1 2188   1.369   2.692   0.343 -0.4728 -0.3853 -0.4087
  333CHL     C1 2189   2.454   1.250   3.951 -0.5216  0.2920 -0.4836
  333CHL    CL1 2190   2.613   1.291   4.037  0.3413 -0.2201 -0.1399
  333CHL    CL2 2191   2.496   1.170   3.793  0.0194  0.1300  0.1032
  333CHL    CL3 2192   2.380   1.128   4.060 -0.0680  0.2157 -0.2876
  333CHL     H1 2193   2.392   1.338   3.936  1.1152  1.5204 -0.3023
  334CHL     C1 2194   1.954   0.804   1.877  0.0555 -0.4087 -1.0526
  334CHL    CL1 2195   2.061   0.844   1.740  0.1580  0.0702 -0.1662
  334CHL    CL2 2196   1.875   0.647   1.861  0.0182  0.0102  0.3580
  334CHL    CL3 2197   2.056   0.799   2.030  0.3856 -0.1562  0.2212
  334CHL     H1 2198   1.873   0.876   1.892  0.9113 -0.0286  2.6325
  335CHL     C1 2199   4.127   3.285   1.849 -0.5676 -0.6631 -0.2054
  335CHL    CL1 2200   3.959   3.350   1.889  0.0946 -0.2346  0.2403
  335CHL    CL2 2201   4.149   3.105   1.864 -0.1291 -0.5409  0.1295
  335CHL    CL3 2202   4.172   3.328   1.676 -0.1536 -0.4691  0.2654
  335CHL     H1 2203   4.199   3.339   1.913 -2.4393 -0.2117  1.6153
  336CHL     C1 2204   3.373   3.572   1.219  0.7130  0.0791  0.1701
  336CHL    CL1 2205   3.357   3.739   1.143 -0.4539  0.2103 -0.2266
  336CHL    CL2 2206   3.316   3.438   1.104  0.6534 -0.2349 -0.5272
  336CHL    CL3 2207   3.545   3.565   1.256  0.0252  0.0797  0.0403
  336CHL     H1 2208   3.318   3.571   1.315 -0.6002 -2.3834 -0.5192
  337CHL     C1 2209   4.104   1.719   3.208 -0.5120 -0.3366 -0.0531
  337CHL    CL1 2210   3.933   1.746   3.167  0.1250 -0.1505  0.0651
  337CHL    CL2 2211   4.130   1.552   3.281  0.1815 -0.0611  0.1263
  337CHL    CL3 2212   4.208   1.741   3.061 -0.0486 -0.1142  0.0051
  337CHL     H1 2213   4.127   1.802   3.275 -5.2450  0.7107  0.6140
  338CHL     C1 2214   0.152   1.831   1.498  0.6041 -0.3280 -0.1530
  338CHL    CL1 2215   0.181   1.888   1.328  0.0646 -0.1654  0.1825
  338CHL    CL2 2216   0.078   1.667   1.502 -0.2963 -0.1406 -0.0699
  338CHL    CL3 2217   0.306   1.821   1.580  0.3534 -0.5200 -0.2850
  338CHL     H1 2218   0.088   1.906   1.546 -2.0827 -0.0550 -3.7165
  339CHL     C1 2219   0.372   3.591   0.991 -0.7925  0.2089  0.3064
  339CHL    CL1 2220   0.223   3.554   1.081  0.2292  0.2453  0.4601
  339CHL    CL2 2221   0.440   3.747   1.052 -0.1159  0.1156 -0.1828
  339CHL    CL3 2222   0.505   3.460   1.025 -0.2303 -0.0395  0.1198
  339CHL     H1 2223   0.359   3.614   0.885 -1.6203 -2.7413 -0.3260
  340CHL     C1 2224   0.289   2.623   2.126 -0.3642  0.5631 -0.0162
  340CHL    CL1 2225   0.296   2.804   2.122  0.0111  0.2751 -0.1732
  340CHL    CL2 2226   0.439   2.571   2.216  0.2538 -0.0565  0.0412
  340CHL    CL3 2227   0.142   2.551   2.210 -0.0658 -0.0438  0.3457
  340CHL     H1 2228   0.279   2.572   2.030  1.0771  0.5064 -0.1542
  341CHL     C1 2229   1.420   0.429   2.481 -0.3213  0.5456  0.1397
  341CHL    CL1 2230   1.452   0.602   2.502  0.1399  0.1495  0.4828
  341CHL    CL2 2231   1.444   0.330   2.632  0.0202 -0.0676 -0.0275
  341CHL    CL3 2232   1.263   0.394   2.398  0.1646 -0.3532  0.1178
  341CHL     H1 2233   1.494   0.394   2.408  1.5413  1.6825  1.3943
  342CHL     C1 2234   3.128   1.208   4.252 -0.1602  0.6968  0.6406
  342CHL    CL1 2235   3.111   1.212   4.430 -0.1913  0.2093  0.0299
  342CHL    CL2 2236   3.287   1.137   4.217  0.2326 -0.2751  0.2014
  342CHL    CL3 2237   2.989   1.109   4.180  0.0140  0.1747  0.1704
  342CHL     H1 2238   3.136   1.312   4.220  0.2704  0.2150 -0.8884
  343CHL     C1 2239   2.733   2.899   4.256 -0.1658 -0.4626  0.4540
  343CHL    CL1 2240   2.806   2.771   4.154  0.2162  0.1998 -0.3999
  343CHL    CL2 2241   2.704   3.049   4.160 -0.0256 -0.3372 -0.6125
  343CHL    CL3 2242   2.572   2.852   4.325  0.0966 -0.1548  0.3687
  343CHL     H1 2243   2.801   2.922   4.339  3.0675 -1.2375 -1.7745
  344CHL     C1 2244   2.185   2.680   1.987  0.2059 -0.3892 -0.1295
  344CHL    CL1 2245   2.028   2.599   1.984  0.4769 -0.3058  0.3636
  344CHL    CL2 2246   2.318   2.583   2.036 -0.1036  0.1863 -0.2020
  344CHL    CL3 2247   2.226   2.766   1.832  0.0010 -0.1602  0.0856
  344CHL     H1 2248   2.174   2.758   2.064 -0.3220  1.7452 -2.2411
  345CHL     C1 2249   1.895   3.368   1.810  0.0173 -0.2635 -0.1662
  345CHL    CL1 2250   2.038   3.281   1.740  0.2871 -0.3039 -0.0040
  345CHL    CL2 2251   1.941   3.435   1.969 -0.2181 -0.6507 -0.1236
  345CHL    CL3 2252   1.846   3.498   1.703  0.2517 -0.0064 -0.3243
  345CHL     H1 2253   1.807   3.305   1.826 -1.2555  1.5863  0.4356
  346CHL     C1 2254   3.010   0.802   2.982 -0.3532  0.2205  0.4743
  346CHL    CL1 2255   2.989   0.774   2.805  0.1532  0.1224 -0.4500
  346CHL    CL2 2256   3.122   0.678   3.048  0.0705 -0.3322  0.1969
  346CHL    CL3 2257   3.074   0.971   2.999 -0.1636  0.3137 -0.1113
  346CHL     H1 2258   2.913   0.786   3.029 -1.1311 -0.4125 -1.2526
  347CHL     C1 2259   2.166   1.643   2.306 -0.1739 -0.3433 -0.7219
  347CHL    CL1 2260   2.327   1.650   2.229  0.1816  0.0260  0.2238
  347CHL    CL2 2261   2.067   1.778   2.255  0.0936 -0.0907  0.0127
  347CHL    CL3 2262   2.083   1.483   2.279  0.2071  0.1338  0.0204
  347CHL     H1 2263   2.190   1.655   2.412 -0.9381  0.1202 -0.5933
  348CHL     C1 2264   2.745   1.698   3.781 -0.0277 -0.5148 -0.0160
  348CHL    CL1 2265   2.790   1.821   3.655 -0.0757  0.1435 -0.3512
  348CHL    CL2 2266   2.666   1.800   3.903 -0.0955 -0.3059  0.1044
  348CHL    CL3 2267   2.622   1.580   3.725  0.0424  0.0767  0.0995
  348CHL     H1 2268   2.830   1.646   3.825 -1.1457  0.4237  3.6116
  349CHL     C1 2269   0.504   1.517   0.960  0.1293 -0.2984 -0.2827
  349CHL    CL1 2270   0.498   1.435   1.118 -0.0060  0.4197 -0.0795
  349CHL    CL2 2271   0.654   1.617   0.962  0.2123 -0.0827  0.2031
  349CHL    CL3 2272   0.537   1.408   0.816 -0.0648  0.2652 -0.2020
  349CHL     H1 2273   0.425   1.590   0.938 -1.5795 -1.6972  0.9351
  350CHL     C1 2274   0.292   3.970   0.006  0.5723 -0.6233  0.3871
  350CHL    CL1 2275   0.373   3.845  -0.094  0.4820 -0.0314  0.1313
  350CHL    CL2 2276   0.125   3.977  -0.053 -0.6897  0.0943  0.2783
  350CHL    CL3 2277   0.296   3.948   0.190  0.0650 -0.0415  0.2975
  350CHL     H1 2278   0.347   4.059  -0.025 -1.5683  0.1103 -1.5757
  351CHL     C1 2279   3.275   0.534   1.931  0.0295  0.4107 -0.8721
  351CHL    CL1 2280   3.108   0.598   1.951 -0.3615  0.3481 -0.0171
  351CHL    CL2 2281   3.366   0.534   2.089  0.2057  0.3635 -0.1024
  351CHL    CL3 2282   3.255   0.362   1.883 -0.2113  0.3079 -0.0565
  351CHL     H1 2283   3.334   0.588   1.855  0.6856 -0.2854 -0.8714
  352CHL     C1 2284   1.563   0.782   0.274  0.1160  0.1730  0.3330
  352CHL    CL1 2285   1.445   0.686   0.378 -0.0002 -0.0444 -0.2032
  352CHL    CL2 2286   1.727   0.708   0.279 -0.0048  0.3238  0.1922
  352CHL    CL3 2287   1.491   0.767   0.110 -0.5368 -0.1807  0.2103
  352CHL     H1 2288   1.558   0.886   0.305 -0.2934  0.6332 -1.1953
  353CHL     C1 2289   0.715   0.686   2.402 -0.0485 -0.4577 -0.6236
  353CHL    CL1 2290   0.710   0.726   2.232 -0.3466  0.1173  0.1636
  353CHL    CL2 2291   0.777   0.834   2.491 -0.0310 -0.0046 -0.2773
  353CHL    CL3 2292   0.559   0.615   2.465  0.4566  0.1615  0.2712
  353CHL     H1 2293   0.797   0.615   2.414 -1.2368 -1.7535  0.1479
  354CHL     C1 2294   0.835   0.887   0.799  0.0933 -0.3621 -0.5900
  354CHL    CL1 2295   0.941   0.933   0.931 -0.4228 -0.0154 -0.3641
  354CHL    CL2 2296   0.813   1.021   0.680  0.3441  0.4699 -0.5273
  354CHL    CL3 2297   0.910   0.743   0.720 -0.2890  0.4525  0.4251
  354CHL     H1 2298   0.738   0.852   0.837  0.0324 -0.1555 -0.5553
  355CHL     C1 2299   3.623   0.128   3.917 -0.4125  0.1754  0.2469
  355CHL    CL1 2300   3.751   0.120   4.041  0.2875 -0.1282  0.2711
  355CHL    CL2 2301   3.651  -0.015   3.814 -0.1631  0.4219 -0.1082
  355CHL    CL3 2302   3.458   0.154   3.974 -0.1589  0.3975 -0.3652
  355CHL     H1 2303   3.640   0.209   3.845  0.2187 -0.3163 -0.1713
  356CHL     C1 2304   1.986   2.967   0.092  0.0489  0.5229  0.4848
  356CHL    CL1 2305   1.855   2.851   0.042 -0.1433  0.1123 -0.2789
  356CHL    CL2 2306   2.144   2.875   0.135  0.0586 -0.1906 -0.1614
  356CHL    CL3 2307   2.004   3.085  -0.038  0.3578 -0.2062 -0.1630
  356CHL     H1 2308   1.946   3.027   0.175  1.7686  1.4506  0.6901
  357CHL     C1 2309   4.091   0.349   1.153 -0.3410 -0.2825 -0.7584
  357CHL    CL1 2310   3.952   0.275   1.239  0.0863 -0.2872  0.2419
  357CHL    CL2 2311   4.079   0.341   0.975 -0.0634  0.2088 -0.1963
  357CHL    CL3 2312   4.127   0.514   1.212  0.4526  0.0365  0.0174
  357CHL     H1 2313   4.173   0.281   1.179  0.3468  0.9506  0.4354
  358CHL     C1 2314   2.528   1.386   2.321 -0.4660  0.1416 -0.3774
  358CHL    CL1 2315   2.674   1.284   2.297 -0.1220 -0.0596  0.1862
  358CHL    CL2 2316   2.390   1.269   2.302 -0.3332  0.1082 -0.2205
  358CHL    CL3 2317   2.519   1.469   2.478  0.0147  0.2031  0.0340
  358CHL     H1 2318   2.525   1.467   2.247  1.0608  0.1671 -0.4426
  359CHL     C1 2319   2.207   3.606   1.761  0.3585  0.4541  0.3713
  359CHL    CL1 2320   2.370   3.542   1.778  0.1350 -0.0409 -0.1867
  359CHL    CL2 2321   2.185   3.755   1.863  0.1662  0.1869  0.2576
  359CHL    CL3 2322   2.170   3.618   1.582  0.1500  0.1491 -0.1717
  359CHL     H1 2323   2.139   3.527   1.796 -3.9942  2.5736 -2.3561
  360CHL     C1 2324   3.731   1.180   2.374 -0.5198  0.6646 -0.6181
  360CHL    CL1 2325   3.872   1.090   2.303  0.0559 -0.3153  0.2341
  360CHL    CL2 2326   3.640   1.063   2.475  0.1093 -0.5683  0.2539
  360CHL    CL3 2327   3.791   1.317   2.463  0.7004 -0.5124  0.0302
  360CHL     H1 2328   3.670   1.214   2.290 -0.9107  1.6828  0.0765
  361CHL     C1 2329   2.959   0.944   1.588 -0.3954 -0.0782 -0.4643
  361CHL    CL1 2330   2.782   0.988   1.584  0.2081 -0.3186  0.2021
  361CHL    CL2 2331   2.995   0.803   1.693  0.0600 -0.2029 -0.0348
  361CHL    CL3 2332   3.030   0.933   1.420 -0.0332  0.2805 -0.0701
  361CHL     H1 2333   2.998   1.032   1.639 -0.5875  0.8336 -1.8226
  362CHL     C1 2334   2.670   0.233   0.404 -0.6190  0.1749 -0.2529
  362CHL    CL1 2335   2.702   0.228   0.584  0.2105 -0.0513  0.1034
  362CHL    CL2 2336   2.633   0.063   0.354  0.0506  0.2279 -0.1328
  362CHL    CL3 2337   2.540   0.348   0.374  0.1954 -0.2531 -0.2454
  362CHL     H1 2338   2.760   0.264   0.350 -0.2333 -0.0122  0.2744
  363CHL     C1 2339   0.188   2.286   0.319 -0.3092  0.0482 -0.2495
  363CHL    CL1 2340   0.128   2.119   0.334 -0.0222 -0.1280  0.2550
  363CHL    CL2 2341   0.066   2.403   0.277  0.2391  0.0645  0.0860
  363CHL    CL3 2342   0.262   2.344   0.479  0.1384 -0.2443 -0.0248
  363CHL     H1 2343   0.266   2.288   0.241  0.0354 -1.1193  0.0480
  364CHL     C1 2344   0.716   0.669   4.407  0.0239 -0.2999  0.4632
  364CHL    CL1 2345   0.757   0.507   4.349 -0.4019 -0.0686 -0.1090
  364CHL    CL2 2346   0.793   0.721   4.560 -0.0982 -0.3931  0.2002
  364CHL    CL3 2347   0.759   0.793   4.279  0.2228  0.0918 -0.1002
  364CHL     H1 2348   0.607   0.667   4.415  0.1609 -0.3037  3.0895
  365CHL     C1 2349   0.128   1.162   4.264 -0.2755 -0.3190 -0.2061
  365CHL    CL1 2350   0.037   1.297   4.201 -0.1071  0.2836  0.3737
  365CHL    CL2 2351   0.057   0.997   4.231  0.0177  0.1457  0.0322
  365CHL    CL3 2352   0.285   1.151   4.182 -0.0879 -0.1215  0.1216
  365CHL     H1 2353   0.147   1.172   4.372  0.2804 -0.5995 -0.2747
  366CHL     C1 2354   0.799   1.126   3.276 -0.0674 -0.6125  0.1456
  366CHL    CL1 2355   0.854   1.067   3.438 -0.0735 -0.3850 -0.1501
  366CHL    CL2 2356   0.687   0.998   3.213  0.3439  0.4227  0.1131
  366CHL    CL3 2357   0.728   1.288   3.267 -0.0690  0.2197 -0.0489
  366CHL     H1 2358   0.886   1.138   3.211 -1.3067  0.6395 -1.3477
  367CHL     C1 2359   3.753   3.573   2.590  1.2141  0.2129 -0.0781
  367CHL    CL1 2360   3.845   3.431   2.531  0.1403  0.0640  0.1156
  367CHL    CL2 2361   3.765   3.721   2.496  0.1582 -0.3963 -0.1474
  367CHL    CL3 2362   3.580   3.528   2.597 -0.0599  0.5015  0.0121
  367CHL     H1 2363   3.781   3.601   2.692 -4.2326  1.0331  1.5511
  368CHL     C1 2364   1.576   3.574   2.653  0.8108 -0.0090  0.0368
  368CHL    CL1 2365   1.469   3.696   2.721 -0.5405  0.3537 -0.4273
  368CHL    CL2 2366   1.669   3.644   2.517 -0.2005 -0.2611  0.4121
  368CHL    CL3 2367   1.689   3.535   2.790  0.2802  0.0344  0.3025
  368CHL     H1 2368   1.519   3.486   2.622  0.1891  0.2843  0.3306
  369CHL     C1 2369   1.472   1.620   0.837  0.5755 -0.9691 -0.2224
  369CHL    CL1 2370   1.583   1.540   0.949 -0.2813 -0.2220  0.1489
  369CHL    CL2 2371   1.555   1.704   0.703  0.3481 -0.0555  0.0701
  369CHL    CL3 2372   1.367   1.491   0.758 -0.1659  0.1467 -0.1461
  369CHL     H1 2373   1.410   1.683   0.901 -0.7249 -0.6660 -1.7230
  370CHL     C1 2374   3.562   1.416   2.134  0.0271  0.3689 -0.2637
  370CHL    CL1 2375   3.509   1.426   2.305 -0.0996  0.3043  0.1511
  370CHL    CL2 2376   3.730   1.493   2.126  0.2706 -0.0311  0.1963
  370CHL    CL3 2377   3.568   1.246   2.067  0.4891  0.1222 -0.1206
  370CHL     H1 2378   3.498   1.482   2.074  0.9322  1.6198  0.1168
  371CHL     C1 2379   3.778   2.181   2.330 -0.0809 -0.2325 -0.2518
  371CHL    CL1 2380   3.858   2.264   2.474 -0.0139  0.4240  0.1001
  371CHL    CL2 2381   3.645   2.273   2.244 -0.1635 -0.2841  0.0579
  371CHL    CL3 2382   3.905   2.120   2.225 -0.2207  0.1410 -0.2283
  371CHL     H1 2383   3.723   2.100   2.377 -2.3650  0.7798 -1.0500
  372CHL     C1 2384   2.521   0.502   2.708 -0.1703 -0.2437  0.4006
  372CHL    CL1 2385   2.512   0.400   2.857  0.0122 -0.3398 -0.0866
  372CHL    CL2 2386   2.494   0.675   2.739 -0.1772  0.0451  0.1211
  372CHL    CL3 2387   2.687   0.487   2.627  0.4540 -0.2234  0.0397
  372CHL     H1 2388   2.443   0.464   2.641 -1.6372 -0.5658  2.2021
  373CHL     C1 2389   2.418   2.486   4.045 -0.7258  0.3151 -0.3255
  373CHL    CL1 2390   2.266   2.479   3.953  0.4070 -0.2774  0.4486
  373CHL    CL2 2391   2.554   2.522   3.931 -0.2083  0.0952 -0.1208
  373CHL    CL3 2392   2.417   2.615   4.172  0.1540  0.1796  0.3770
  373CHL     H1 2393   2.442   2.390   4.094  2.5742  1.3103  0.3088
  374CHL     C1 2394   2.605   1.040   0.452 -0.6232  0.0762 -0.2105
  374CHL    CL1 2395   2.700   0.894   0.498  0.4577 -0.2936  0.0049
  374CHL    CL2 2396   2.446   1.007   0.379  0.3347 -0.0399  0.1806
  374CHL    CL3 2397   2.595   1.157   0.583  0.2223 -0.2042 -0.4668
  374CHL     H1 2398   2.666   1.093   0.379  2.2693 -1.4316  0.9325
  375CHL     C1 2399   1.789   1.919   2.924 -0.3737 -0.2957  0.1572
  375CHL    CL1 2400   1.771   2.045   2.800  0.1807 -0.9930 -0.2292
  375CHL    CL2 2401   1.649   1.929   3.036  0.1447 -0.2782 -0.0814
  375CHL    CL3 2402   1.807   1.761   2.835  0.4026  0.0486 -0.1883
  375CHL     H1 2403   1.879   1.939   2.983  0.4730 -1.8068 -0.5761
  376CHL     C1 2404   2.371   1.644   1.607  0.3774 -0.0050 -0.7843
  376CHL    CL1 2405   2.433   1.745   1.742  0.3298 -0.1150 -0.0872
  376CHL    CL2 2406   2.513   1.597   1.503  0.2783 -0.2182  0.3344
  376CHL    CL3 2407   2.288   1.498   1.675 -0.2924 -0.0080  0.0526
  376CHL     H1 2408   2.301   1.693   1.539 -2.6519 -0.0517  2.0637
  377CHL     C1 2409   0.726   3.013   2.839  0.2453 -0.2023 -0.4155
  377CHL    CL1 2410   0.637   3.087   2.974  0.1460 -0.0975  0.2421
  377CHL    CL2 2411   0.805   2.860   2.880 -0.1978 -0.0174 -0.3494
  377CHL    CL3 2412   0.595   2.968   2.730  0.0607  0.2794 -0.0632
  377CHL     H1 2413   0.802   3.079   2.797  0.4000  0.1229  0.3590
  378CHL     C1 2414   3.805   0.721   1.159  0.1027  0.2234 -0.6603
  378CHL    CL1 2415   3.831   0.625   1.012 -0.2872  0.0149  0.2396
  378CHL    CL2 2416   3.710   0.620   1.272  0.1188  0.0835  0.1426
  378CHL    CL3 2417   3.963   0.782   1.230 -0.0761  0.2871 -0.2032
  378CHL     H1 2418   3.744   0.810   1.143  0.0671  0.9117  2.5404
  379CHL     C1 2419   1.632   1.627   1.969 -0.2482  0.2845 -0.0818
  379CHL    CL1 2420   1.501   1.501   1.994 -0.3014 -0.3223  0.1645
  379CHL    CL2 2421   1.594   1.786   2.048  0.0754  0.0523  0.5398
  379CHL    CL3 2422   1.791   1.565   2.017 -0.1289  0.1234  0.2160
  379CHL     H1 2423   1.632   1.631   1.860 -2.9733  1.7785 -0.1097
  380CHL     C1 2424   0.371   2.004   0.748  0.0937  0.6121 -0.6187
  380CHL    CL1 2425   0.446   1.889   0.872  0.1241 -0.1992 -0.0556
  380CHL    CL2 2426   0.239   1.921   0.652 -0.0919 -0.0671 -0.5613
  380CHL    CL3 2427   0.302   2.142   0.826  0.0279  0.0165 -0.2656
  380CHL     H1 2428   0.443   2.044   0.676  1.7060 -2.1790 -0.6910
  381CHL     C1 2429   1.100   3.211   4.243 -0.1144 -0.0065  0.2674
  381CHL    CL1 2430   1.084   3.043   4.187 -0.1178 -0.0470  0.2965
  381CHL    CL2 2431   0.933   3.264   4.292  0.1345 -0.0183  0.0436
  381CHL    CL3 2432   1.225   3.236   4.369 -0.3043  0.2310 -0.2955
  381CHL     H1 2433   1.129   3.264   4.152  1.4845  1.2794  1.4579
  382CHL     C1 2434   0.418   2.110   2.859  0.3081 -0.0445  0.1519
  382CHL    CL1 2435   0.586   2.097   2.783 -0.0393 -0.5396 -0.6075
  382CHL    CL2 2436   0.371   1.942   2.915 -0.0178 -0.0376  0.0140
  382CHL    CL3 2437   0.421   2.207   3.008 -0.2051 -0.1764  0.6099
  382CHL     H1 2438   0.350   2.148   2.782  0.9673 -2.7774 -1.9210
  383CHL     C1 2439   1.341   2.483   2.387  0.1666  0.5375 -1.0385
  383CHL    CL1 2440   1.262   2.627   2.313 -0.3929  0.3924  0.2212
  383CHL    CL2 2441   1.455   2.532   2.517  0.3470 -0.1077 -0.2516
  383CHL    CL3 2442   1.207   2.392   2.466 -0.0210  0.0789  0.2981
  383CHL     H1 2443   1.390   2.420   2.312  1.0946  0.4141 -0.3444
  384CHL     C1 2444   3.424   0.821   0.351  0.3914  0.3380  0.1381
  384CHL    CL1 2445   3.502   0.787   0.195 -0.3295 -0.2824  0.0390
  384CHL    CL2 2446   3.554   0.849   0.464  0.1817 -0.1687  0.1485
  384CHL    CL3 2447   3.316   0.959   0.325  0.1786  0.0463  0.1271
  384CHL     H1 2448   3.358   0.740   0.384 -0.8567  0.9077 -0.8720
  385CHL     C1 2449   3.289   0.750   1.047 -0.5483 -0.1828 -0.3152
  385CHL    CL1 2450   3.407   0.615   1.058  0.1669  0.0507  0.1302
  385CHL    CL2 2451   3.255   0.812   1.215  0.1585  0.0203  0.0235
  385CHL    CL3 2452   3.374   0.866   0.934  0.2663 -0.1671  0.3953
  385CHL     H1 2453   3.194   0.720   1.002 -1.3936 -0.3784  1.4961
  386CHL     C1 2454   3.253   3.484   3.172  0.3350 -0.2336 -0.4310
  386CHL    CL1 2455   3.165   3.333   3.225 -0.1937  0.1251  0.5580
  386CHL    CL2 2456   3.384   3.443   3.062 -0.0364 -0.0837 -0.2265
  386CHL    CL3 2457   3.132   3.579   3.065 -0.3512  0.3128 -0.2489
  386CHL     H1 2458   3.293   3.530   3.262  0.2592 -1.3434  0.1928
  387CHL     C1 2459   0.871   1.165   1.251  0.5603  0.3042  0.0817
  387CHL    CL1 2460   0.961   1.111   1.402 -0.0654  0.1260  0.0327
  387CHL    CL2 2461   0.712   1.083   1.224  0.1786 -0.0182  0.1564
  387CHL    CL3 2462   0.835   1.339   1.248  0.5412 -0.0011 -0.0743
  387CHL     H1 2463   0.925   1.132   1.161  0.0121 -1.2544  0.2846
  388CHL     C1 2464   1.984   1.900   1.620 -0.0011 -0.1926 -0.2871
  388CHL    CL1 2465   2.004   1.739   1.542  0.2619  0.0938 -0.3847
  388CHL    CL2 2466   1.915   1.866   1.782 -0.2447 -0.1624  0.0110
  388CHL    CL3 2467   2.148   1.971   1.632 -0.0267  0.1916  0.1483
  388CHL     H1 2468   1.916   1.964   1.563  0.3774  1.4520  1.0191
  389CHL     C1 2469   2.944   2.884   1.121  0.1999 -0.6078  0.3752
  389CHL    CL1 2470   2.789   2.948   1.086  0.1929  0.3498  0.6182
  389CHL    CL2 2471   2.950   2.771   1.269  0.1891 -0.3315  0.3719
  389CHL    CL3 2472   3.033   2.810   0.982 -0.2892 -0.0703 -0.1751
  389CHL     H1 2473   3.003   2.974   1.139 -1.0224  0.3624 -0.4112
  390CHL     C1 2474   1.840   2.691   0.838  0.0702  0.2091 -0.5172
  390CHL    CL1 2475   1.811   2.677   1.017  0.4490  0.1588  0.4109
  390CHL    CL2 2476   1.684   2.631   0.753 -0.4782  0.3542  0.4974
  390CHL    CL3 2477   1.913   2.847   0.787 -0.0347  0.3061  0.2795
  390CHL     H1 2478   1.923   2.621   0.825  1.6680  1.8752  0.2694
  391CHL     C1 2479   3.643   0.777   3.539  0.2572 -0.1576 -0.8680
  391CHL    CL1 2480   3.685   0.869   3.391  0.0887  0.3006 -0.1069
  391CHL    CL2 2481   3.532   0.645   3.499  0.5324  0.5339 -0.3860
  391CHL    CL3 2482   3.793   0.695   3.595  0.1738 -0.1584 -0.0812
  391CHL     H1 2483   3.619   0.842   3.624  1.8361 -0.1454 -0.3942
  392CHL     C1 2484   0.662   3.880   2.896 -0.2342 -0.2596  0.2227
  392CHL    CL1 2485   0.641   3.709   2.936  0.0822  0.0576  0.0494
  392CHL    CL2 2486   0.793   3.909   2.779 -0.0809 -0.2857 -0.3928
  392CHL    CL3 2487   0.516   3.946   2.838  0.0034  0.6515 -0.0314
  392CHL     H1 2488   0.681   3.932   2.991  1.3394  1.5002 -0.9808
  393CHL     C1 2489   2.503   3.139   3.816  0.4184 -0.0863  0.1341
  393CHL    CL1 2490   2.441   3.020   3.938  0.1022 -0.3021  0.4131
  393CHL    CL2 2491   2.359   3.215   3.724  0.1293 -0.2692 -0.0129
  393CHL    CL3 2492   2.600   3.264   3.893  0.0226  0.4236 -0.2341
  393CHL     H1 2493   2.568   3.084   3.748  2.1797  0.0340  1.6309
  394CHL     C1 2494   2.491   0.311   3.736 -0.2354 -0.5913  0.2928
  394CHL    CL1 2495   2.523   0.212   3.878  0.1893 -0.2222 -0.1898
  394CHL    CL2 2496   2.613   0.439   3.705  0.1360 -0.1090 -0.7151
  394CHL    CL3 2497   2.447   0.213   3.595 -0.2574  0.3341  0.4267
  394CHL     H1 2498   2.399   0.364   3.764 -0.7718 -0.9059 -0.8099
  395CHL     C1 2499   2.501   0.266   0.898  0.2588  0.5504 -0.3467
  395CHL    CL1 2500   2.407   0.274   1.044  0.3212  0.6033 -0.3666
  395CHL    CL2 2501   2.647   0.172   0.960  0.1999  0.3318 -0.2889
  395CHL    CL3 2502   2.425   0.174   0.769  0.4085  0.0408 -0.0145
  395CHL     H1 2503   2.519   0.366   0.856  2.6844  0.8274  1.1807
  396CHL     C1 2504   0.967   1.851   0.774  0.3334  0.6655 -0.0604
  396CHL    CL1 2505   1.088   1.934   0.661  0.1961  0.3548 -0.3936
  396CHL    CL2 2506   0.803   1.860   0.699 -0.0294 -0.2289 -0.0427
  396CHL    CL3 2507   1.023   1.676   0.788 -0.3366 -0.1435  0.3874
  396CHL     H1 2508   0.970   1.906   0.868 -2.1843  0.3611  0.2439
  397CHL     C1 2509   3.342   2.573   2.950 -0.1019 -0.6295 -0.1184
  397CHL    CL1 2510   3.166   2.540   2.953  0.0017 -0.2340 -0.3827
  397CHL    CL2 2511   3.405   2.438   3.057  0.5340 -0.0737 -0.0772
  397CHL    CL3 2512   3.396   2.551   2.777  0.3454 -0.0528  0.4011
  397CHL     H1 2513   3.360   2.672   2.993 -1.0046 -0.9048  0.9415
  398CHL     C1 2514   1.527   2.869   4.161 -0.7090 -0.5801  0.2086
  398CHL    CL1 2515   1.579   3.046   4.162  0.1786  0.0020 -0.4187
  398CHL    CL2 2516   1.443   2.828   4.313 -0.0606  0.3937  0.2044
  398CHL    CL3 2517   1.410   2.863   4.036  0.2524  0.1103 -0.1971
  398CHL     H1 2518   1.618   2.810   4.145  0.5464  1.7820 -2.2013
  399CHL     C1 2519   3.079   1.789   2.577  0.2101  0.6616  0.1546
  399CHL    CL1 2520   2.962   1.924   2.566  0.1377 -0.2908  0.2208
  399CHL    CL2 2521   3.023   1.634   2.519 -0.1375  0.1920 -0.0091
  399CHL    CL3 2522   3.224   1.846   2.485  0.3729  0.7066 -0.1480
  399CHL     H1 2523   3.098   1.798   2.685 -2.5411 -0.0271  0.7667
  400CHL     C1 2524   3.890   2.361   0.170  0.2860 -0.4506 -0.9375
  400CHL    CL1 2525   3.728   2.349   0.096  0.0870  0.1316 -0.1541
  400CHL    CL2 2526   3.887   2.440   0.336  0.1164 -0.0507 -0.0173
  400CHL    CL3 2527   3.962   2.201   0.173  0.1480 -0.2201 -0.0789
  400CHL     H1 2528   3.947   2.425   0.102  1.3564 -0.2378  0.1217
  401CHL     C1 2529   0.708   3.118   1.129 -0.2920 -0.2071 -0.3554
  401CHL    CL1 2530   0.691   2.937   1.122  0.0552  0.2058 -0.1332
  401CHL    CL2 2531   0.625   3.181   1.276  0.1133  0.2072 -0.0225
  401CHL    CL3 2532   0.875   3.172   1.119 -0.0965  0.3281 -0.0920
  401CHL     H1 2533   0.670   3.165   1.037  1.6316 -0.3956 -1.2995
  402CHL     C1 2534   4.023   3.454   1.297 -0.5087 -0.8456  0.0186
  402CHL    CL1 2535   3.887   3.361   1.223 -0.3406  0.1021 -0.5406
  402CHL    CL2 2536   4.164   3.347   1.270  0.0554 -0.1156 -0.1274
  402CHL    CL3 2537   4.046   3.611   1.224 -0.0666 -0.2986  0.5610
  402CHL     H1 2538   3.996   3.472   1.402  0.7366 -1.1288  0.3954
  403CHL     C1 2539   0.657   2.876   4.101  0.0559  0.9791 -0.0356
  403CHL    CL1 2540   0.666   2.699   4.131  0.0112 -0.0917  0.0611
  403CHL    CL2 2541   0.498   2.901   4.016 -0.0988  0.3734  0.2271
  403CHL    CL3 2542   0.663   2.962   4.256  0.2224 -0.6761 -0.4957
  403CHL     H1 2543   0.746   2.903   4.044  1.2269 -0.5742  0.9758
  404CHL     C1 2544   3.184   2.194   2.513 -0.2919  0.6979  0.0460
  404CHL    CL1 2545   3.363   2.179   2.519  0.0933  0.3154  0.0698
  404CHL    CL2 2546   3.124   2.210   2.682  0.4326  0.1656  0.1296
  404CHL    CL3 2547   3.137   2.326   2.401  0.0055  0.6513 -0.3510
  404CHL     H1 2548   3.149   2.103   2.464 -2.6726  1.5305  0.0728
  405CHL     C1 2549   3.661   1.790   2.590  0.4802 -0.2627  0.6562
  405CHL    CL1 2550   3.776   1.694   2.689 -0.0341  0.4561 -0.1596
  405CHL    CL2 2551   3.634   1.963   2.636  0.0662 -0.1833 -0.1875
  405CHL    CL3 2552   3.698   1.780   2.419 -0.1479  0.1183  0.3281
  405CHL     H1 2553   3.568   1.733   2.598  0.6644 -0.8293 -0.8639
  406CHL     C1 2554   0.975   0.311   2.064 -0.0148  0.1306  0.3794
  406CHL    CL1 2555   1.088   0.198   2.150 -0.2639  0.2760  0.3107
  406CHL    CL2 2556   1.049   0.482   2.071  0.5410  0.0002  0.0021
  406CHL    CL3 2557   0.955   0.266   1.888 -0.3044  0.3330 -0.2875
  406CHL     H1 2558   0.872   0.318   2.101 -0.8034 -1.5993 -1.3057
  407CHL     C1 2559   1.372   0.821   3.546  0.1037  0.2714 -0.8093
  407CHL    CL1 2560   1.216   0.891   3.598  0.2697  0.1523 -0.1235
  407CHL    CL2 2561   1.500   0.889   3.654  0.1889 -0.3248  0.0287
  407CHL    CL3 2562   1.388   0.644   3.555 -0.1202  0.1223  0.1619
  407CHL     H1 2563   1.384   0.859   3.444 -0.6966  1.8788 -0.3379
  408CHL     C1 2564   1.932   1.402   1.201  0.1495  0.4729 -0.6211
  408CHL    CL1 2565   1.768   1.386   1.256 -0.6452  0.0571  0.0585
  408CHL    CL2 2566   1.967   1.572   1.145  0.1015  0.0239  0.1615
  408CHL    CL3 2567   2.040   1.359   1.339  0.2096 -0.4173 -0.1227
  408CHL     H1 2568   1.949   1.328   1.123 -0.6818  0.4909 -0.8236
  409CHL     C1 2569   3.994   0.707   2.706  0.6155 -0.1069 -1.1365
  409CHL    CL1 2570   4.010   0.760   2.877  0.2475  0.4739 -0.0179
  409CHL    CL2 2571   4.141   0.747   2.611 -0.3984  0.1131  0.0337
  409CHL    CL3 2572   3.944   0.526   2.692 -0.0535 -0.0195 -0.0048
  409CHL     H1 2573   3.910   0.765   2.669 -0.5390 -1.2623 -0.4172
  410CHL     C1 2574   3.609   1.115   1.308 -0.3332 -0.1440 -0.0285
  410CHL    CL1 2575   3.434   1.128   1.364 -0.1101  0.2770  0.0323
  410CHL    CL2 2576   3.681   0.985   1.404  0.3651  0.2949 -0.5991
  410CHL    CL3 2577   3.607   1.067   1.134  0.3844  0.0067 -0.2963
  410CHL     H1 2578   3.662   1.210   1.319  0.5997 -0.4360 -1.7563
  411CHL     C1 2579   2.946   1.270   0.283  1.0493  0.0044 -0.0676
  411CHL    CL1 2580   2.964   1.145   0.415 -0.0241  0.2259  0.1278
  411CHL    CL2 2581   2.774   1.316   0.280  0.2794  0.2334  0.0776
  411CHL    CL3 2582   3.042   1.422   0.292 -0.0851  0.2895 -0.2378
  411CHL     H1 2583   2.963   1.219   0.188  0.8795 -1.4879  0.6643
  412CHL     C1 2584   3.404   3.212   2.086  0.3163  0.5250 -0.4847
  412CHL    CL1 2585   3.374   3.338   2.208  0.4360 -0.2110 -0.1460
  412CHL    CL2 2586   3.575   3.213   2.030 -0.3444  0.0598  0.0834
  412CHL    CL3 2587   3.351   3.056   2.153 -0.5401 -0.0655  0.2353
  412CHL     H1 2588   3.335   3.231   2.003 -1.9186 -1.9373  0.6162
  413CHL     C1 2589   0.544   2.304   4.427 -0.0366  0.3908 -1.0675
  413CHL    CL1 2590   0.366   2.301   4.462 -0.3948  0.0311  0.1020
  413CHL    CL2 2591   0.565   2.300   4.247  0.0495  0.2154 -0.3704
  413CHL    CL3 2592   0.598   2.466   4.488  0.4199  0.0375 -0.0638
  413CHL     H1 2593   0.592   2.218   4.475  1.5546  0.6093 -2.1917
  414CHL     C1 2594   0.524   3.401   0.132 -0.3269  0.0211  0.4314
  414CHL    CL1 2595   0.352   3.399   0.179  0.1017  0.1259 -0.2549
  414CHL    CL2 2596   0.602   3.570   0.143  0.1574  0.3496 -0.2432
  414CHL    CL3 2597   0.607   3.273   0.230 -0.1232  0.0462 -0.2981
  414CHL     H1 2598   0.541   3.370   0.028  2.2629  0.9390  0.4957
  415CHL     C1 2599   1.290   0.217   3.957 -0.4995  0.0382 -0.0812
  415CHL    CL1 2600   1.141   0.175   4.053 -0.0632  0.0458 -0.0877
  415CHL    CL2 2601   1.279   0.392   3.915  0.0459 -0.2739 -0.1631
  415CHL    CL3 2602   1.438   0.177   4.039 -0.1615  0.2562 -0.0717
  415CHL     H1 2603   1.291   0.158   3.865  2.0980  0.2889 -0.2890
  416CHL     C1 2604   0.647   2.704   1.722  0.8967  0.1181 -0.4247
  416CHL    CL1 2605   0.560   2.696   1.878 -0.2137 -0.0388 -0.0236
  416CHL    CL2 2606   0.569   2.828   1.613 -0.2420  0.3427  0.0871
  416CHL    CL3 2607   0.813   2.743   1.756 -0.1986 -0.1081  0.2846
  416CHL     H1 2608   0.643   2.601   1.684  0.4593  0.3161 -0.9223
  417CHL     C1 2609   0.924   2.618   0.729  0.4372 -0.3329  0.0504
  417CHL    CL1 2610   0.895   2.718   0.874 -0.3635 -0.1059 -0.0381
  417CHL    CL2 2611   0.767   2.587   0.648 -0.0959  0.1484  0.0117
  417CHL    CL3 2612   1.026   2.717   0.623 -0.2622  0.1867  0.6969
  417CHL     H1 2613   0.962   2.518   0.755 -1.9482 -1.5525 -0.8255
  418CHL     C1 2614   1.713   0.048   2.380 -0.4916 -0.3832 -0.2594
  418CHL    CL1 2615   1.828  -0.037   2.269 -0.1200 -0.0021  0.0220
  418CHL    CL2 2616   1.620   0.174   2.284 -0.0734  0.0029  0.0996
  418CHL    CL3 2617   1.608  -0.082   2.437 -0.2994 -0.1314 -0.0474
  418CHL     H1 2618   1.765   0.080   2.470 -0.9976 -0.6785  0.1431
  419CHL     C1 2619   0.435   0.966   0.111  1.2025 -0.1746  0.0422
  419CHL    CL1 2620   0.261   0.999   0.129 -0.4091  0.6490 -0.1898
  419CHL    CL2 2621   0.446   0.809   0.193  0.0866 -0.3552  0.1803
  419CHL    CL3 2622   0.481   0.961  -0.060  0.1091  0.0143  0.2903
  419CHL     H1 2623   0.491   1.043   0.165 -0.8592  0.7177  1.0012
  420CHL     C1 2624   3.552   3.325   3.487  0.3399 -0.1054 -0.0995
  420CHL    CL1 2625   3.572   3.503   3.453  0.0936  0.0804 -0.2097
  420CHL    CL2 2626   3.383   3.262   3.509 -0.0548  0.0799 -0.4377
  420CHL    CL3 2627   3.635   3.240   3.356  0.1574 -0.5077  0.2101
  420CHL     H1 2628   3.599   3.304   3.584 -2.0071  1.3280  1.4500
  421CHL     C1 2629   0.845   1.988   2.356 -0.0165 -0.3132  0.1315
  421CHL    CL1 2630   0.792   2.012   2.186 -0.0117  0.0496 -0.0334
  421CHL    CL2 2631   0.731   2.027   2.496  0.0959  0.0570 -0.3522
  421CHL    CL3 2632   0.896   1.815   2.378  0.0722 -0.0768 -0.0882
  421CHL     H1 2633   0.933   2.053   2.367 -1.0460  0.7816  2.6752
  422CHL     C1 2634   0.000   0.739   0.844 -0.2034  0.2328 -0.3823
  422CHL    CL1 2635   0.136   0.661   0.925 -0.6180  0.1963 -0.0975
  422CHL    CL2 2636   0.052   0.896   0.762  0.2569 -0.3219  0.1749
  422CHL    CL3 2637  -0.046   0.617   0.716  0.3437 -0.1068 -0.2946
  422CHL     H1 2638  -0.073   0.758   0.923  1.1939  1.0210  0.7782
  423CHL     C1 2639   1.918   2.546   0.425 -0.5831  0.2967 -0.2537
  423CHL    CL1 2640   1.742   2.553   0.379  0.0066  0.1918 -0.0384
  423CHL    CL2 2641   1.935   2.444   0.580 -0.1247 -0.0311  0.0088
  423CHL    CL3 2642   2.020   2.486   0.293  0.0161 -0.1467 -0.3323
  423CHL     H1 2643   1.936   2.648   0.459  0.1540 -0.2882  1.1978
  424CHL     C1 2644   1.930   1.679   3.223 -0.0999  0.2555 -1.0172
  424CHL    CL1 2645   1.872   1.822   3.317  0.6161 -0.2080  0.7972
  424CHL    CL2 2646   2.094   1.706   3.151 -0.3056 -0.4182 -0.1892
  424CHL    CL3 2647   1.925   1.536   3.324 -0.2022  0.2526 -0.0315
  424CHL     H1 2648   1.850   1.655   3.153 -1.1653  0.0027  0.2287
  425CHL     C1 2649   3.264   2.821   1.696 -0.4180  0.2040 -0.2122
  425CHL    CL1 2650   3.163   2.880   1.559 -0.2153  0.0216 -0.2112
  425CHL    CL2 2651   3.390   2.714   1.637 -0.3556  0.4963  0.5686
  425CHL    CL3 2652   3.340   2.938   1.803  0.0294  0.2541 -0.1534
  425CHL     H1 2653   3.196   2.766   1.761 -3.8730  2.0478 -1.9995
  426CHL     C1 2654   0.640   3.587   4.050  0.0487 -0.1061 -0.1420
  426CHL    CL1 2655   0.691   3.703   3.930 -0.1874  0.0736 -0.4693
  426CHL    CL2 2656   0.691   3.639   4.217 -0.3753  0.0727 -0.0192
  426CHL    CL3 2657   0.455   3.585   4.049 -0.2253 -0.2716  0.3383
  426CHL     H1 2658   0.689   3.496   4.014 -1.2963 -0.3238 -1.5073
  427CHL     C1 2659   1.447   0.740   3.106 -0.2493 -0.8938  0.7012
  427CHL    CL1 2660   1.389   0.694   2.942 -0.2889  0.4216 -0.2808
  427CHL    CL2 2661   1.325   0.853   3.186  0.1651  0.0558  0.4861
  427CHL    CL3 2662   1.461   0.590   3.195 -0.2614 -0.3077  0.1279
  427CHL     H1 2663   1.549   0.780   3.096 -0.1261 -1.0315  1.3551
  428CHL     C1 2664   2.301   0.272   4.481 -0.1652 -0.4171 -0.4731
  428CHL    CL1 2665   2.425   0.377   4.558  0.2947  0.0912  0.4198
  428CHL    CL2 2666   2.378   0.173   4.355 -0.2600 -0.0122 -0.1262
  428CHL    CL3 2667   2.218   0.158   4.586 -0.4955  0.2236  0.2248
  428CHL     H1 2668   2.237   0.343   4.428  0.2026  0.3651  0.1149
  429CHL     C1 2669   3.102   2.488   0.430 -0.6819 -0.0440 -0.2390
  429CHL    CL1 2670   3.272   2.436   0.408  0.0598  0.4989 -0.0336
  429CHL    CL2 2671   3.032   2.561   0.282 -0.2545  0.1072 -0.2110
  429CHL    CL3 2672   3.015   2.336   0.462  0.1867 -0.0088 -0.1192
  429CHL     H1 2673   3.107   2.560   0.513  0.4411  1.4999 -1.5661
  430CHL     C1 2674   2.819   0.603   1.301  0.3007 -0.3309  0.4164
  430CHL    CL1 2675   2.732   0.455   1.346 -0.1524 -0.2206 -0.2809
  430CHL    CL2 2676   2.988   0.573   1.334  0.3420 -0.2319  0.1953
  430CHL    CL3 2677   2.791   0.629   1.128 -0.0524 -0.1767 -0.2045
  430CHL     H1 2678   2.789   0.683   1.369  0.2388  1.1603 -1.3100
  431CHL     C1 2679   2.168   3.321   0.977 -0.4517  0.5849 -0.5760
  431CHL    CL1 2680   2.344   3.281   0.959 -0.3549 -0.0735 -0.1946
  431CHL    CL2 2681   2.148   3.367   1.153  0.1968 -0.1914  0.4889
  431CHL    CL3 2682   2.133   3.463   0.881 -0.0652 -0.1756  0.4664
  431CHL     H1 2683   2.106   3.234   0.952 -1.2294  0.2619  2.1522
  432CHL     C1 2684   1.873   0.534   2.958  0.1562  0.1210  0.5462
  432CHL    CL1 2685   1.780   0.546   3.110  0.5285  0.5784 -0.0864
  432CHL    CL2 2686   1.792   0.419   2.846  0.1331 -0.3976  0.3580
  432CHL    CL3 2687   1.894   0.697   2.882  0.4191 -0.0785 -0.1622
  432CHL     H1 2688   1.976   0.498   2.968  0.7570  1.7118  0.5200
  433CHL     C1 2689   2.896   0.115   1.523 -0.0430  0.1381  0.4028
  433CHL    CL1 2690   3.048   0.196   1.570 -0.0629 -0.0450  0.1101
  433CHL    CL2 2691   2.938  -0.045   1.592 -0.1198 -0.0091  0.0371
  433CHL    CL3 2692   2.745   0.184   1.587 -0.2201  0.1718  0.1216
  433CHL     H1 2693   2.881   0.106   1.415 -1.7723 -0.6946  0.6867
  434CHL     C1 2694   4.066   1.874   0.927  0.7876 -0.0629  0.4034
  434CHL    CL1 2695   3.947   1.834   1.065  0.1788  0.1904 -0.6370
  434CHL    CL2 2696   4.223   1.920   0.995 -0.4605 -0.4920  0.6319
  434CHL    CL3 2697   4.062   1.723   0.822 -0.5609 -0.1141  0.3483
  434CHL     H1 2698   4.014   1.950   0.867  2.8941  0.4329 -0.8916
  435CHL     C1 2699   3.773   2.835   4.180 -0.8966 -0.3612  0.5270
  435CHL    CL1 2700   3.702   2.894   4.034 -0.2296 -0.2593 -0.1386
  435CHL    CL2 2701   3.803   2.965   4.291  0.0712 -0.0042  0.1983
  435CHL    CL3 2702   3.665   2.714   4.251  0.3693 -0.1906  0.2472
  435CHL     H1 2703   3.861   2.777   4.153 -0.8451 -0.3207  0.6098
  436CHL     C1 2704   2.504   3.532   0.711 -0.1600  0.3982  0.5943
  436CHL    CL1 2705   2.578   3.693   0.667 -0.2185 -0.0061  0.1842
  436CHL    CL2 2706   2.369   3.530   0.593  0.3965  0.1347 -0.2345
  436CHL    CL3 2707   2.608   3.382   0.675 -0.1742 -0.0362  0.2609
  436CHL     H1 2708   2.462   3.524   0.812 -0.2735 -0.9273  0.4646
  437CHL     C1 2709   4.121   0.078   3.926  0.1159 -0.5324 -1.4080
  437CHL    CL1 2710   4.295   0.110   3.920  0.2257 -0.1183 -0.3217
  437CHL    CL2 2711   4.042   0.234   3.898  0.2389 -0.4231 -0.2000
  437CHL    CL3 2712   4.098  -0.043   3.804  0.1971 -0.0871  0.2081
  437CHL     H1 2713   4.094   0.036   4.024  2.3890  2.5019  0.7383
  438CHL     C1 2714   4.158   0.571   3.961 -0.1376  0.3882  0.2151
  438CHL    CL1 2715   4.045   0.636   3.841 -0.3006 -0.0886  0.1548
  438CHL    CL2 2716   4.294   0.486   3.878 -0.3571  0.0267  0.0356
  438CHL    CL3 2717   4.194   0.705   4.071 -0.1427 -0.2154 -0.0736
  438CHL     H1 2718   4.103   0.487   4.005  0.3308 -0.5966 -1.0449
  439CHL     C1 2719   3.722   0.874   4.262 -0.5179 -0.4601  0.8244
  439CHL    CL1 2720   3.716   0.752   4.389 -0.2475  0.3535  0.7373
  439CHL    CL2 2721   3.727   1.037   4.341 -0.2187  0.1653 -0.0904
  439CHL    CL3 2722   3.863   0.860   4.154 -0.5323  0.3006  0.4898
  439CHL     H1 2723   3.626   0.861   4.210 -0.2761 -0.5085  0.3870
  440CHL     C1 2724   4.143   2.187   1.552 -0.6801  0.0452 -1.0707
  440CHL    CL1 2725   4.048   2.061   1.469  0.0345 -0.2070  0.0297
  440CHL    CL2 2726   4.189   2.136   1.721  0.0071  0.0751 -0.2223
  440CHL    CL3 2727   4.301   2.206   1.472 -0.5321  0.0247 -0.7215
  440CHL     H1 2728   4.088   2.281   1.542 -0.8460 -0.1848 -2.5307
  441CHL     C1 2729   1.158   0.299   0.579  0.2796 -0.2280  0.1531
  441CHL    CL1 2730   1.044   0.164   0.579  0.1675  0.0206  0.1487
  441CHL    CL2 2731   1.207   0.350   0.412 -0.4422  0.0080  0.4292
  441CHL    CL3 2732   1.074   0.438   0.660 -0.1585 -0.0543 -0.2302
  441CHL     H1 2733   1.248   0.269   0.634  0.0195 -0.1567  0.6266
  442CHL     C1 2734   0.191   3.012   0.005  0.3696 -0.9009 -0.0405
  442CHL    CL1 2735   0.349   3.043  -0.076 -0.1051 -0.1132  0.2280
  442CHL    CL2 2736   0.119   3.174   0.049 -0.1954 -0.1027 -0.1779
  442CHL    CL3 2737   0.074   2.928  -0.094  0.1285 -0.2180  0.4873
  442CHL     H1 2738   0.205   2.957   0.099  0.0076  0.4688  0.8440
  443CHL     C1 2739   0.322   0.917   1.752  0.0426  0.0739  0.0484
  443CHL    CL1 2740   0.261   0.758   1.804  0.0652  0.3211  0.0093
  443CHL    CL2 2741   0.222   1.001   1.629 -0.1787 -0.0963 -0.0121
  443CHL    CL3 2742   0.319   1.013   1.903 -0.0124  0.2048  0.1790
  443CHL     H1 2743   0.428   0.907   1.728 -0.0687 -1.8038  0.1957
  444CHL     C1 2744   2.866   0.083   2.792  0.0689  0.7192  0.2730
  444CHL    CL1 2745   2.961   0.100   2.939 -0.0555  0.0790 -0.1324
  444CHL    CL2 2746   2.962  -0.015   2.681  0.1037  0.0709 -0.0998
  444CHL    CL3 2747   2.703  -0.000   2.826 -0.0545  0.5409  0.0419
  444CHL     H1 2748   2.865   0.183   2.747  1.6517  0.5210 -0.2578
  445CHL     C1 2749   1.291   1.197   1.562 -0.3529  0.0064  1.2435
  445CHL    CL1 2750   1.402   1.233   1.702 -0.0693  0.1562  0.1743
  445CHL    CL2 2751   1.304   1.337   1.453 -0.0008 -0.0427  0.1117
  445CHL    CL3 2752   1.345   1.041   1.487  0.1157  0.1966  0.5838
  445CHL     H1 2753   1.187   1.187   1.594 -0.1553 -1.1655  1.5816
  446CHL     C1 2754   1.532   0.641   0.757 -0.5256 -0.2835  0.1331
  446CHL    CL1 2755   1.556   0.509   0.643 -0.0125 -0.4697 -0.2597
  446CHL    CL2 2756   1.539   0.571   0.924  0.0935 -0.2085 -0.5023
  446CHL    CL3 2757   1.648   0.779   0.739  0.0331  0.1802  0.4387
  446CHL     H1 2758   1.435   0.683   0.728 -0.0031  0.3806 -0.7002
  447CHL     C1 2759   3.886   3.644   3.474 -0.4617  0.1220  0.7060
  447CHL    CL1 2760   4.004   3.755   3.394 -0.1585  0.5524  0.1501
  447CHL    CL2 2761   3.940   3.470   3.480  0.0519 -0.1008 -0.3641
  447CHL    CL3 2762   3.871   3.701   3.645  0.0630  0.1643 -0.1226
  447CHL     H1 2763   3.786   3.649   3.430 -0.9785  1.0997  1.9353
  448CHL     C1 2764   1.296   1.521   0.346  0.1267 -0.1835 -0.0712
  448CHL    CL1 2765   1.459   1.498   0.428  0.2230  0.1472  0.7190
  448CHL    CL2 2766   1.233   1.354   0.325 -0.0066 -0.3599  0.1093
  448CHL    CL3 2767   1.191   1.619   0.454 -0.0682  0.1588  0.6001
  448CHL     H1 2768   1.298   1.563   0.245  2.3060  1.4953  0.6039
  449CHL     C1 2769   2.029   0.191   1.833  0.4075 -0.1414  0.6315
  449CHL    CL1 2770   2.066   0.321   1.958 -0.4573 -0.1148  0.1541
  449CHL    CL2 2771   2.072   0.040   1.910  0.2671 -0.4140  0.3131
  449CHL    CL3 2772   1.848   0.187   1.799 -0.3146  0.0870 -0.1829
  449CHL     H1 2773   2.074   0.199   1.734 -2.1521  2.1335 -0.4538
  450CHL     C1 2774   0.714   1.351   0.396 -0.1761 -0.0063  0.9214
  450CHL    CL1 2775   0.889   1.342   0.376 -0.6334 -0.1195 -0.2995
  450CHL    CL2 2776   0.676   1.481   0.509 -0.1452 -0.3235  0.1207
  450CHL    CL3 2777   0.646   1.372   0.234  0.3547 -0.3374 -0.0437
  450CHL     H1 2778   0.669   1.260   0.437 -0.6689 -1.2134 -2.0968
  451CHL     C1 2779   0.758   0.068   3.275 -0.1097  0.1419 -0.1401
  451CHL    CL1 2780   0.836   0.071   3.444  0.1121 -0.3715  0.3126
  451CHL    CL2 2781   0.855  -0.042   3.177 -0.2430  0.0114  0.0411
  451CHL    CL3 2782   0.581   0.031   3.287 -0.3403  0.0021  0.0900
  451CHL     H1 2783   0.777   0.165   3.228  2.1516 -0.5695 -0.8246
  452CHL     C1 2784   3.615   2.789   0.166 -0.0893 -0.1819  0.2355
  452CHL    CL1 2785   3.590   2.932   0.265 -0.5509 -0.0228 -0.1835
  452CHL    CL2 2786   3.493   2.782   0.042  0.1477 -0.3306  0.0082
  452CHL    CL3 2787   3.785   2.789   0.100  0.0833  0.0096  0.0861
  452CHL     H1 2788   3.591   2.704   0.231  0.2079 -1.4399 -1.2421
  453CHL     C1 2789   3.386   3.884   2.771 -0.3648 -0.1282  0.3998
  453CHL    CL1 2790   3.406   3.817   2.931 -0.2460 -0.2296  0.2263
  453CHL    CL2 2791   3.270   4.014   2.801 -0.3843 -0.1378 -0.4886
  453CHL    CL3 2792   3.536   3.946   2.701  0.1910  0.3666  0.3303
  453CHL     H1 2793   3.352   3.804   2.705 -0.7083  0.4656 -0.1429
  454CHL     C1 2794   1.642   2.315   0.944  0.4632  0.2312  0.0492
  454CHL    CL1 2795   1.678   2.260   1.114  0.3494  0.4340 -0.1615
  454CHL    CL2 2796   1.769   2.248   0.840  0.2188  0.0139 -0.1333
  454CHL    CL3 2797   1.485   2.246   0.889  0.1120 -0.1606  0.0634
  454CHL     H1 2798   1.646   2.424   0.942 -0.8435  0.2808 -0.9525
  455CHL     C1 2799   3.524   2.878   3.465 -0.5962  1.7140  0.6746
  455CHL    CL1 2800   3.542   2.729   3.358 -0.5487  0.0330  0.5304
  455CHL    CL2 2801   3.351   2.938   3.457 -0.0735 -0.1308 -0.1740
  455CHL    CL3 2802   3.547   2.825   3.637 -0.1468  0.0704 -0.0768
  455CHL     H1 2803   3.594   2.957   3.435 -1.4033  1.6016 -1.7567
  456CHL     C1 2804   1.241   3.922   2.431 -0.4979  0.2230  0.6577
  456CHL    CL1 2805   1.215   3.764   2.515 -0.0098  0.1650  0.3266
  456CHL    CL2 2806   1.295   3.889   2.264 -0.0178 -0.0420 -0.2282
  456CHL    CL3 2807   1.108   4.044   2.435  0.2073 -0.1458 -0.4512
  456CHL     H1 2808   1.327   3.956   2.489  0.2553 -0.2979 -0.1356
  457CHL     C1 2809   3.617   3.886   4.183  0.5243 -0.0178  0.3225
  457CHL    CL1 2810   3.767   3.839   4.100 -0.4038  0.6223 -0.0950
  457CHL    CL2 2811   3.492   3.830   4.061 -0.3532 -0.5005 -0.3668
  457CHL    CL3 2812   3.601   3.801   4.338  0.1461  0.1096 -0.0878
  457CHL     H1 2813   3.608   3.994   4.201 -0.8015  0.6704 -3.6172
  458CHL     C1 2814   1.719   3.945   4.129  0.4628 -0.5859  0.0916
  458CHL    CL1 2815   1.770   3.777   4.076 -0.2808 -0.1722  0.3965
  458CHL    CL2 2816   1.811   3.996   4.270  0.1054 -0.1468 -0.0773
  458CHL    CL3 2817   1.761   4.060   4.003  0.2857 -0.1213  0.1559
  458CHL     H1 2818   1.610   3.945   4.139  0.2465 -0.1170 -1.9035
  459CHL     C1 2819   2.979   2.294   3.322 -0.0600  0.1899  0.2295
  459CHL    CL1 2820   2.927   2.139   3.411 -0.0415 -0.4754  0.0148
  459CHL    CL2 2821   3.095   2.389   3.436  0.3481 -0.1796 -0.1051
  459CHL    CL3 2822   3.081   2.276   3.176  0.0722 -0.5712 -0.3042
  459CHL     H1 2823   2.891   2.359   3.318  0.4205  0.9146  0.9213
  460CHL     C1 2824   1.213   1.869   1.928 -1.0721 -0.2549  0.8690
  460CHL    CL1 2825   1.077   1.785   2.002  0.3063  0.0107 -0.2903
  460CHL    CL2 2826   1.262   1.806   1.762 -0.0381 -0.2854  0.0875
  460CHL    CL3 2827   1.187   2.051   1.927 -0.1565 -0.7183 -0.3234
  460CHL     H1 2828   1.304   1.856   1.988 -0.6311 -1.4639 -0.0343
  461CHL     C1 2829   1.146   2.732   2.640 -0.3730 -0.1188 -0.6206
  461CHL    CL1 2830   1.073   2.620   2.777  0.5977 -0.4338  0.0656
  461CHL    CL2 2831   1.007   2.843   2.589  0.0664  0.1330  0.6093
  461CHL    CL3 2832   1.282   2.824   2.712  0.1287 -0.0697  0.0517
  461CHL     H1 2833   1.182   2.676   2.554  1.2006  1.0765 -0.7988
  462CHL     C1 2834   0.266   3.357   2.300  0.2860 -0.5396 -0.8160
  462CHL    CL1 2835   0.098   3.399   2.257 -0.3674 -0.3567 -0.1244
  462CHL    CL2 2836   0.292   3.282   2.458 -0.4989 -0.0836  0.0933
  462CHL    CL3 2837   0.323   3.239   2.185  0.0578  0.3374 -0.2518
  462CHL     H1 2838   0.327   3.448   2.297 -0.0300 -0.2675  0.6211
  463CHL     C1 2839   1.368   1.732   3.278 -0.2322 -0.2058  0.6392
  463CHL    CL1 2840   1.289   1.627   3.393 -0.0459  0.2263 -0.2986
  463CHL    CL2 2841   1.502   1.817   3.360  0.7150  0.1439 -0.0874
  463CHL    CL3 2842   1.453   1.647   3.131 -0.4440 -0.4785 -0.0145
  463CHL     H1 2843   1.302   1.812   3.242  2.7963  1.9133 -0.5943
  464CHL     C1 2844   3.823   1.053   0.696 -0.2455  0.5875  0.3831
  464CHL    CL1 2845   3.873   0.896   0.631  0.3120  0.1334 -0.1044
  464CHL    CL2 2846   3.666   1.029   0.768 -0.4189  0.1878 -0.4200
  464CHL    CL3 2847   3.943   1.120   0.811 -0.0001 -0.3152  0.6283
  464CHL     H1 2848   3.813   1.121   0.611  1.7420  0.7373  0.2078
  465CHL     C1 2849   3.853   2.548   1.937 -0.0111  0.0950  0.4640
  465CHL    CL1 2850   3.830   2.502   1.772 -0.0312  0.0963  0.2859
  465CHL    CL2 2851   3.693   2.563   2.022 -0.5909 -0.1449 -0.2748
  465CHL    CL3 2852   3.966   2.431   2.015 -0.2171 -0.1245  0.0195
  465CHL     H1 2853   3.897   2.647   1.951  0.0802  0.8577 -3.7636
  466CHL     C1 2854   3.601   1.280   0.300 -0.4798 -0.2715  0.4060
  466CHL    CL1 2855   3.435   1.336   0.237 -0.1860 -0.3414 -0.1422
  466CHL    CL2 2856   3.583   1.226   0.470  0.3612 -0.2445  0.1454
  466CHL    CL3 2857   3.653   1.134   0.200  0.1666 -0.4234  0.0617
  466CHL     H1 2858   3.668   1.363   0.274 -3.5858  2.2653 -0.1529
  467CHL     C1 2859   2.105   0.455   1.406 -0.8197 -0.2379  0.7452
  467CHL    CL1 2860   2.276   0.410   1.418 -0.4561  0.3175  0.1471
  467CHL    CL2 2861   2.001   0.326   1.477 -0.2629 -0.0013  0.0400
  467CHL    CL3 2862   2.092   0.600   1.507  0.2344  0.0902 -0.2237
  467CHL     H1 2863   2.071   0.485   1.306 -1.6075  0.9773  1.3512
  468CHL     C1 2864   3.509   1.405   1.758 -0.3048  0.8372 -0.0705
  468CHL    CL1 2865   3.425   1.558   1.814 -0.6473  0.4271  0.0487
  468CHL    CL2 2866   3.485   1.362   1.583  0.0560  0.1143  0.1663
  468CHL    CL3 2867   3.683   1.432   1.788 -0.0245 -0.2746  0.1580
  468CHL     H1 2868   3.492   1.316   1.820  1.7527  0.5783  0.2153
  469CHL     C1 2869   1.686   3.367   1.063  0.9357 -0.4025 -0.4496
  469CHL    CL1 2870   1.824   3.253   1.043 -0.0098  0.0155 -0.1874
  469CHL    CL2 2871   1.699   3.506   1.189  0.1022  0.2641  0.1554
  469CHL    CL3 2872   1.649   3.446   0.907  0.1990  0.4450  0.4474
  469CHL     H1 2873   1.595   3.315   1.092  1.6193 -0.2459  2.2617
  470CHL     C1 2874   2.464   3.222   1.341  0.3715 -0.0541  0.0173
  470CHL    CL1 2875   2.487   3.369   1.449  0.5646  0.1594 -0.1567
  470CHL    CL2 2876   2.581   3.229   1.203  0.1325 -0.3048  0.3082
  470CHL    CL3 2877   2.486   3.082   1.444 -0.1193 -0.1808 -0.0645
  470CHL     H1 2878   2.362   3.212   1.304  0.1015 -0.9331  0.9500
  471CHL     C1 2879   4.121   2.553   1.233 -0.7923 -0.0661  0.1169
  471CHL    CL1 2880   4.239   2.545   1.094 -0.1863  0.0092  0.0763
  471CHL    CL2 2881   4.036   2.398   1.250  0.0932  0.5222 -0.2522
  471CHL    CL3 2882   4.212   2.597   1.381 -0.1444  0.3676  0.0127
  471CHL     H1 2883   4.051   2.632   1.208  0.3415  0.3784 -1.8800
  472CHL     C1 2884   3.592   0.565   3.963 -0.4505  0.5044  0.0559
  472CHL    CL1 2885   3.478   0.484   3.856  0.2053  0.3431  0.4766
  472CHL    CL2 2886   3.644   0.722   3.893  0.3176 -0.2899  0.2339
  472CHL    CL3 2887   3.499   0.595   4.115 -0.0622  0.0644 -0.2769
  472CHL     H1 2888   3.689   0.517   3.983 -0.7057  0.0741  0.2798
  473CHL     C1 2889   1.171   0.373   2.964  0.4291  0.6500 -0.1146
  473CHL    CL1 2890   1.336   0.325   2.999 -0.2118  0.1969 -0.1345
  473CHL    CL2 2891   1.172   0.435   2.792  0.0765  0.0407  0.0629
  473CHL    CL3 2892   1.068   0.231   2.959  0.1779  0.2621  0.4141
  473CHL     H1 2893   1.128   0.451   3.027 -1.4237 -1.3383  1.2337
  474CHL     C1 2894   2.842   2.204   1.803  0.4439 -0.3926  0.2649
  474CHL    CL1 2895   2.721   2.342   1.812  0.1458 -0.1966 -0.0045
  474CHL    CL2 2896   2.919   2.165   1.966 -0.0701  0.1038 -0.2240
  474CHL    CL3 2897   2.740   2.067   1.750  0.2239 -0.4619  0.1056
  474CHL     H1 2898   2.924   2.234   1.736 -0.9260  1.1309 -0.8222
  475CHL     C1 2899   0.470   3.545   0.507 -0.1956 -0.7015 -0.0929
  475CHL    CL1 2900   0.375   3.444   0.624 -0.1869 -0.2511 -0.1032
  475CHL    CL2 2901   0.432   3.721   0.516 -0.0108 -0.0549 -0.0010
  475CHL    CL3 2902   0.642   3.517   0.538  0.1827  0.1124 -0.1903
  475CHL     H1 2903   0.452   3.525   0.401  3.0108  0.7456 -1.0298
  476CHL     C1 2904   2.342   3.195   2.017  0.4194 -0.2387  0.6879
  476CHL    CL1 2905   2.451   3.316   2.104  0.0441 -0.0753  0.3048
  476CHL    CL2 2906   2.420   3.038   1.981 -0.0079 -0.3961 -0.0289
  476CHL    CL3 2907   2.193   3.163   2.105 -0.0973 -0.1902  0.6742
  476CHL     H1 2908   2.315   3.242   1.922  2.8917 -0.5764 -0.2480
  477CHL     C1 2909   3.183   3.470   4.148  0.1763 -0.9094 -0.0829
  477CHL    CL1 2910   3.032   3.533   4.071  0.0187 -0.3154 -0.0641
  477CHL    CL2 2911   3.251   3.602   4.257  0.0722 -0.0430  0.2940
  477CHL    CL3 2912   3.135   3.319   4.236  0.1126 -0.4380  0.2149
  477CHL     H1 2913   3.259   3.447   4.072 -0.3190  0.0308 -0.8851
  478CHL     C1 2914   3.387   3.129   1.221 -0.3730 -0.2516  0.5505
  478CHL    CL1 2915   3.564   3.132   1.193  0.2509 -0.0827  0.0586
  478CHL    CL2 2916   3.359   2.957   1.259  0.4129 -0.2711 -0.0173
  478CHL    CL3 2917   3.334   3.230   1.369 -0.0966 -0.3865 -0.2837
  478CHL     H1 2918   3.338   3.165   1.130 -0.1866 -1.3148  0.0097
  479CHL     C1 2919   0.311   0.971   2.331 -0.5635  0.0301  0.5090
  479CHL    CL1 2920   0.295   0.843   2.201  0.5708 -0.2747  0.1590
  479CHL    CL2 2921   0.481   0.972   2.389 -0.1504  0.2609 -0.2516
  479CHL    CL3 2922   0.256   1.132   2.274 -0.0603 -0.0658 -0.0315
  479CHL     H1 2923   0.251   0.952   2.421 -1.1665  1.1262  0.3673
  480CHL     C1 2924   2.281   1.759   2.759 -0.2672  0.0523 -0.5944
  480CHL    CL1 2925   2.160   1.819   2.630 -0.0233  0.5178 -0.1557
  480CHL    CL2 2926   2.456   1.767   2.712  0.3625  0.0411  0.1247
  480CHL    CL3 2927   2.250   1.861   2.911  0.0188 -0.1262  0.0670
  480CHL     H1 2928   2.249   1.656   2.782 -0.1590  0.1151 -0.1415
  481CHL     C1 2929   2.121   2.345   4.298  0.7163  0.7488 -0.6592
  481CHL    CL1 2930   2.054   2.492   4.378  0.1719 -0.0907  0.4222
  481CHL    CL2 2931   2.096   2.219   4.424 -0.0930  0.0303  0.0334
  481CHL    CL3 2932   2.038   2.307   4.146 -0.4750  0.1708  0.3505
  481CHL     H1 2933   2.228   2.361   4.283  0.5509  1.5436 -1.0557
  482CHL     C1 2934   2.395   3.290   4.403 -0.0659 -0.3969  0.0923
  482CHL    CL1 2935   2.259   3.294   4.278  0.6675  0.0644 -0.1913
  482CHL    CL2 2936   2.400   3.141   4.494  0.2468 -0.3167 -0.0300
  482CHL    CL3 2937   2.558   3.311   4.320 -0.3586 -0.2594 -0.1721
  482CHL     H1 2938   2.395   3.373   4.475  1.5250  0.8948 -1.3017
  483CHL     C1 2939   2.354   1.467   3.096 -0.4169  0.0553 -0.0247
  483CHL    CL1 2940   2.239   1.456   2.952 -0.0210  0.1351 -0.0056
  483CHL    CL2 2941   2.266   1.413   3.243  0.1424  0.0261 -0.0269
  483CHL    CL3 2942   2.490   1.348   3.060  0.3241 -0.1556  0.0929
  483CHL     H1 2943   2.394   1.568   3.108  1.1119 -0.6722  1.2716
  484CHL     C1 2944   2.321   2.705   3.700 -0.1372 -0.0442 -0.5615
  484CHL    CL1 2945   2.156   2.749   3.758  0.3618 -0.5036 -0.0821
  484CHL    CL2 2946   2.303   2.577   3.577  0.3353 -0.0077  0.3990
  484CHL    CL3 2947   2.397   2.855   3.644 -0.2127  0.0299  0.3628
  484CHL     H1 2948   2.365   2.657   3.788 -1.5330 -0.4317 -0.0564
  485CHL     C1 2949   0.800   1.790   1.372  0.1866  0.2419 -0.3786
  485CHL    CL1 2950   0.889   1.676   1.266  0.0327  0.0146  0.0113
  485CHL    CL2 2951   0.923   1.855   1.491  0.1393  0.1363 -0.3154
  485CHL    CL3 2952   0.721   1.913   1.269  0.4853  0.0845 -0.1055
  485CHL     H1 2953   0.720   1.735   1.424 -1.2655  0.8251 -1.8891
  486CHL     C1 2954   1.077   3.825   4.232 -0.3692 -0.6334  0.2898
  486CHL    CL1 2955   1.192   3.957   4.277 -0.1733  0.2533 -0.1068
  486CHL    CL2 2956   0.927   3.911   4.167  0.1039  0.0893 -0.0461
  486CHL    CL3 2957   1.141   3.736   4.090 -0.1030  0.1236  0.1255
  486CHL     H1 2958   1.053   3.761   4.318  0.4232 -1.5810 -0.1625
  487CHL     C1 2959   4.121   2.021   2.750 -0.3656  0.7705 -0.0567
  487CHL    CL1 2960   3.947   2.027   2.794 -0.0176 -0.0393 -0.3302
  487CHL    CL2 2961   4.145   2.052   2.576 -0.2382  0.1486 -0.1820
  487CHL    CL3 2962   4.219   2.122   2.858  0.0358 -0.2946 -0.4204
  487CHL     H1 2963   4.157   1.919   2.767 -0.9070  0.7461  1.0219
  488CHL     C1 2964   2.203   0.262   2.654 -0.3370  0.6362 -0.1537
  488CHL    CL1 2965   2.334   0.142   2.682 -0.2732 -0.3082 -0.0102
  488CHL    CL2 2966   2.059   0.197   2.572 -0.0790 -0.4871  0.4504
  488CHL    CL3 2967   2.168   0.345   2.806 -0.0641  0.2352  0.1579
  488CHL     H1 2968   2.245   0.336   2.585  0.2362  3.3313  2.8635
  489CHL     C1 2969   3.700   1.718   1.415 -0.2683  0.0851  0.0791
  489CHL    CL1 2970   3.806   1.566   1.419 -0.0295 -0.1560 -0.1957
  489CHL    CL2 2971   3.639   1.756   1.578  0.2379  0.4550  0.1619
  489CHL    CL3 2972   3.798   1.857   1.358  0.1010 -0.6782 -0.0678
  489CHL     H1 2973   3.614   1.688   1.354 -0.2136 -2.3260  1.0569
  490CHL     C1 2974   3.816   2.906   1.269 -0.0848 -0.7515  0.0657
  490CHL    CL1 2975   3.942   2.961   1.387  0.0524 -0.3897  0.0302
  490CHL    CL2 2976   3.888   2.885   1.103  0.1278  0.1125 -0.0568
  490CHL    CL3 2977   3.750   2.747   1.312  0.3421  0.1623 -0.0917
  490CHL     H1 2978   3.727   2.969   1.265 -0.1916 -0.9217 -0.2865
  491CHL     C1 2979   4.061   1.777   1.865  0.3234 -0.0725 -0.1265
  491CHL    CL1 2980   3.996   1.788   2.036  0.1939 -0.0358  0.1042
  491CHL    CL2 2981   3.982   1.889   1.753 -0.3851 -0.0684  0.0118
  491CHL    CL3 2982   4.233   1.816   1.858  0.3532  0.6281  0.2985
  491CHL     H1 2983   4.051   1.675   1.826 -1.1417  0.0979 -0.2462
  492CHL     C1 2984   1.727   0.336   3.497 -0.2897 -0.7509  0.1300
  492CHL    CL1 2985   1.767   0.514   3.520 -0.2261 -0.2237 -0.0421
  492CHL    CL2 2986   1.821   0.257   3.361  0.4214 -0.2007 -0.0648
  492CHL    CL3 2987   1.753   0.248   3.652  0.5224 -0.2335  0.1800
  492CHL     H1 2988   1.620   0.324   3.476 -0.1101 -1.9636 -0.2018
  493CHL     C1 2989   1.395   2.023   0.378 -0.2882 -0.2638  0.4264
  493CHL    CL1 2990   1.435   2.064   0.549 -0.2455  0.0321  0.0299
  493CHL    CL2 2991   1.435   1.844   0.354 -0.5081 -0.0691  0.2401
  493CHL    CL3 2992   1.218   2.040   0.362  0.1564  0.1233  0.0623
  493CHL     H1 2993   1.441   2.097   0.312  1.7371 -0.0973  1.9423
  494CHL     C1 2994   2.764   2.031   0.952  0.0967  0.3170  0.2658
  494CHL    CL1 2995   2.868   2.170   1.014 -0.2255  0.2731 -0.1881
  494CHL    CL2 2996   2.604   2.054   1.020 -0.1544 -0.1073 -0.0128
  494CHL    CL3 2997   2.757   2.020   0.768 -0.5618  0.2367  0.1848
  494CHL     H1 2998   2.806   1.935   0.987  1.0243  0.4011 -0.5727
  495CHL     C1 2999   0.985   2.714   1.296  0.5090  0.1722  0.7402
  495CHL    CL1 3000   1.090   2.641   1.420 -0.0144 -0.6307  0.0861
  495CHL    CL2 3001   1.083   2.848   1.230 -0.0009  0.0513 -0.0654
  495CHL    CL3 3002   0.938   2.607   1.163 -0.2434 -0.4258  0.1104
  495CHL     H1 3003   0.894   2.756   1.340  0.8198  2.7653 -0.9142
  496CHL     C1 3004   0.071   1.653   2.545  0.0121  0.1362 -0.2111
  496CHL    CL1 3005   0.120   1.696   2.708 -0.2018 -0.4333 -0.4357
  496CHL    CL2 3006   0.175   1.525   2.472  0.1070 -0.0144  0.2958
  496CHL    CL3 3007  -0.089   1.599   2.508 -0.1803  0.3123  0.1110
  496CHL     H1 3008   0.076   1.737   2.473 -1.9883 -0.5748 -1.2622
  497CHL     C1 3009   0.752   2.247   0.965  0.4217 -0.4458  0.1324
  497CHL    CL1 3010   0.884   2.204   1.086  0.1509  0.1695 -0.4500
  497CHL    CL2 3011   0.672   2.410   0.983 -0.1382 -0.1340  0.2366
  497CHL    CL3 3012   0.821   2.231   0.801 -0.3134  0.2577 -0.2264
  497CHL     H1 3013   0.680   2.166   0.975 -0.8462  0.7869  1.2693
  498CHL     C1 3014   1.889   1.458   0.136 -0.2117  0.0576 -0.2007
  498CHL    CL1 3015   2.003   1.561   0.231 -0.0897 -0.1234 -0.1793
  498CHL    CL2 3016   1.724   1.533   0.124 -0.0924  0.1815 -0.2426
  498CHL    CL3 3017   1.956   1.437  -0.035  0.0222 -0.3571 -0.3719
  498CHL     H1 3018   1.894   1.363   0.190  0.0088  0.2455  0.1201
  499CHL     C1 3019   3.360   2.231   0.798  0.7503  0.7477 -0.3863
  499CHL    CL1 3020   3.328   2.189   0.629  0.0423 -0.2591 -0.3100
  499CHL    CL2 3021   3.247   2.160   0.914  0.0979 -0.0231  0.1048
  499CHL    CL3 3022   3.529   2.197   0.848 -0.0972 -0.2802  0.2532
  499CHL     H1 3023   3.341   2.338   0.798 -1.8019  0.3867  1.7710
  500CHL     C1 3024   0.803   1.618   2.826 -0.1087  0.7312  0.0911
  500CHL    CL1 3025   0.716   1.766   2.788  0.1385 -0.1980  0.3860
  500CHL    CL2 3026   0.749   1.546   2.983 -0.2657 -0.0655 -0.3221
  500CHL    CL3 3027   0.814   1.510   2.679 -0.1247  0.2578 -0.2419
  500CHL     H1 3028   0.906   1.644   2.852 -0.0324 -0.9661  1.7124
  501CHL     C1 3029   1.118   3.148   2.220  0.0704 -0.4064 -0.5856
  501CHL    CL1 3030   0.991   3.146   2.347 -0.2810 -0.1256  0.3301
  501CHL    CL2 3031   1.133   2.974   2.172  0.1298  0.2905  0.1485
  501CHL    CL3 3032   1.073   3.257   2.081  0.1285  0.5999 -0.1917
  501CHL     H1 3033   1.208   3.181   2.272 -2.2838  0.5315  3.3391
  502CHL     C1 3034   0.491   1.852   0.252 -0.3329 -0.1390  0.4065
  502CHL    CL1 3035   0.402   1.997   0.200  0.5461  0.2385  0.0325
  502CHL    CL2 3036   0.493   1.809   0.423 -0.0954 -0.3349 -0.2885
  502CHL    CL3 3037   0.430   1.716   0.146  0.2151  0.0931 -0.1316
  502CHL     H1 3038   0.595   1.874   0.227 -0.1456  0.9493  1.9579
  503CHL     C1 3039   0.305   2.442   2.550  0.5670  0.2956 -0.2889
  503CHL    CL1 3040   0.338   2.275   2.499  0.0732  0.2698  0.0007
  503CHL    CL2 3041   0.151   2.453   2.641  0.2447 -0.2088  0.2673
  503CHL    CL3 3042   0.430   2.503   2.654  0.3829 -0.1912  0.0253
  503CHL     H1 3043   0.304   2.508   2.462 -0.1771  0.0208 -0.4936
  504CHL     C1 3044   2.537   3.805   4.125  0.5610 -0.0064  0.1504
  504CHL    CL1 3045   2.436   3.954   4.111  0.0868  0.0171  0.1069
  504CHL    CL2 3046   2.473   3.680   4.238 -0.0577 -0.1328 -0.0297
  504CHL    CL3 3047   2.574   3.716   3.974 -0.0141  0.1212  0.5502
  504CHL     H1 3048   2.632   3.839   4.168  1.7340 -2.2817 -0.4481
  505CHL     C1 3049   2.834   0.018   3.663  0.1833 -0.4666 -0.6475
  505CHL    CL1 3050   2.867   0.163   3.768  0.1966  0.2697  0.0708
  505CHL    CL2 3051   2.668  -0.053   3.698 -0.3031  0.0395 -0.2895
  505CHL    CL3 3052   2.851   0.070   3.491  0.3462  0.1505 -0.0620
  505CHL     H1 3053   2.917  -0.049   3.689  3.1299  3.2410  0.3780
  506CHL     C1 3054   2.341   3.933   1.440  0.8701 -0.4694 -0.0035
  506CHL    CL1 3055   2.345   3.942   1.258  0.0906 -0.1234  0.1512
  506CHL    CL2 3056   2.507   3.885   1.480 -0.2748  0.0010 -0.1353
  506CHL    CL3 3057   2.286   4.087   1.517 -0.2826  0.1268  0.3315
  506CHL     H1 3058   2.269   3.852   1.457 -2.0508  1.6778 -1.2400
  507CHL     C1 3059   2.679   0.938   4.458 -0.3879 -0.0389  0.0960
  507CHL    CL1 3060   2.828   0.948   4.556  0.4609 -0.1301  0.0908
  507CHL    CL2 3061   2.562   0.811   4.521  0.1382  0.0369  0.4359
  507CHL    CL3 3062   2.608   1.101   4.437  0.1457 -0.4014 -0.1321
  507CHL     H1 3063   2.717   0.905   4.361  0.8114  2.7602 -0.4901
  508CHL     C1 3064   0.124   0.195   2.994 -0.3485  0.5332  0.0834
  508CHL    CL1 3065   0.116   0.233   3.170 -0.1480  0.4092  0.2351
  508CHL    CL2 3066  -0.013   0.090   2.929 -0.0723 -0.1589 -0.3191
  508CHL    CL3 3067   0.118   0.343   2.904  0.1307  0.2242 -0.1062
  508CHL     H1 3068   0.217   0.143   2.966 -1.1813  0.7434 -3.5217
  509CHL     C1 3069   0.955   2.884   4.473 -0.1248  1.0640 -0.0662
  509CHL    CL1 3070   1.132   2.837   4.503  0.1012 -0.1565  0.1511
  509CHL    CL2 3071   0.855   2.735   4.504 -0.1282 -0.0434 -0.1463
  509CHL    CL3 3072   0.916   3.026   4.576  0.0548 -0.7790  0.0039
  509CHL     H1 3073   0.934   2.912   4.370 -2.5739  0.2654  0.1538
  510CHL     C1 3074   1.752   3.835   1.766 -0.0551  0.2803 -0.0690
  510CHL    CL1 3075   1.903   3.863   1.671 -0.2576  0.1459 -0.3475
  510CHL    CL2 3076   1.754   3.897   1.935  0.0914  0.0011 -0.1501
  510CHL    CL3 3077   1.610   3.912   1.685 -0.1408  0.5136 -0.1060
  510CHL     H1 3078   1.732   3.727   1.763  1.1095  0.0687 -1.6794
  511CHL     C1 3079   0.139   2.610   4.169 -0.7585  0.7900  0.0671
  511CHL    CL1 3080   0.279   2.694   4.253 -0.1630 -0.0954  0.2174
  511CHL    CL2 3081  -0.007   2.628   4.278 -0.1369 -0.3029  0.3084
  511CHL    CL3 3082   0.125   2.669   4.000 -0.1914 -0.6054  0.4874
  511CHL     H1 3083   0.171   2.506   4.170 -1.5063  0.5537  0.5962
  512CHL     C1 3084   2.147   2.408   1.103  0.5736  0.0686  0.0787
  512CHL    CL1 3085   1.996   2.405   1.197  0.3042 -0.2869  0.2170
  512CHL    CL2 3086   2.243   2.257   1.136  0.3232  0.4913  0.1280
  512CHL    CL3 3087   2.108   2.404   0.928  0.7524 -0.0333 -0.0227
  512CHL     H1 3088   2.211   2.493   1.128 -0.6632  1.2658 -0.7096
  513CHL     C1 3089   0.378   0.302   0.147  0.2442 -0.1069  0.4667
  513CHL    CL1 3090   0.445   0.471   0.166 -0.0436 -0.0481 -0.1375
  513CHL    CL2 3091   0.459   0.226   0.004  0.2947  0.2459 -0.2605
  513CHL    CL3 3092   0.413   0.208   0.303 -0.1860  0.0752  0.5623
  513CHL     H1 3093   0.270   0.299   0.130  0.4038 -2.6419 -0.4718
  514CHL     C1 3094   2.330   1.837   1.180  0.3302  0.1291 -0.3355
  514CHL    CL1 3095   2.152   1.896   1.172  0.1491 -0.1311  0.4102
  514CHL    CL2 3096   2.416   1.928   1.306 -0.1183 -0.2677 -0.1922
  514CHL    CL3 3097   2.325   1.663   1.231  0.0291 -0.1838  0.0928
  514CHL     H1 3098   2.371   1.849   1.079 -1.2397 -1.0161 -1.1550
  515CHL     C1 3099   3.032   2.682   3.243 -0.6365  0.0031 -0.2779
  515CHL    CL1 3100   2.972   2.803   3.131  0.0026  0.4457 -0.3180
  515CHL    CL2 3101   3.210   2.699   3.252  0.3027  0.0663 -0.2758
  515CHL    CL3 3102   2.957   2.715   3.401 -0.3034 -0.1724  0.1513
  515CHL     H1 3103   3.011   2.580   3.209  2.3444 -1.4162  1.7531
  516CHL     C1 3104   3.165   2.830   4.180 -0.1879 -0.1376 -0.6038
  516CHL    CL1 3105   3.115   2.702   4.288 -0.4700  0.1636 -0.1047
  516CHL    CL2 3106   3.074   2.980   4.213 -0.1790 -0.0555 -0.0990
  516CHL    CL3 3107   3.345   2.855   4.188 -0.1823 -0.0346  0.3975
  516CHL     H1 3108   3.133   2.790   4.083 -0.3136 -2.2748  0.2707
  517CHL     C1 3109   2.042   0.172   0.983 -0.5442  1.1276  0.8241
  517CHL    CL1 3110   2.108   0.042   0.874  0.2328 -0.1588  0.0260
  517CHL    CL2 3111   1.873   0.179   1.012  0.3844 -0.0790 -0.2616
  517CHL    CL3 3112   2.117   0.147   1.144 -0.6103  0.7421 -0.2201
  517CHL     H1 3113   2.068   0.275   0.956 -1.2588  1.1274  0.1072
   4.16085   4.04795   4.49348
