# Supplementary material for: Enzyme-like Acyl Transfer Catalysis in a Bifunctional Organic Cage
Source: J Am Chem Soc. 2024 Jun 24;146(26):17887–97. doi: 10.1021/jacs.4c03560 (PMC11228979; doi:10.1021/jacs.4c03560)
Supplement: Supplementary file 2 — ja4c03560_si_002.zip [file ja4c03560_si_002.zip › computational_SI/MD_input/README.txt]

The folders contain the last frames from MD simulations in GROMACS format (conf.gro) togheter with force-field parameters (topol.top). The folder 'groamcs_parameter_files' contains *mdp files with input parameters for molecular dynamics simulations using GROMACS. The simulations can be run with GROMACS using command similar to:
gmx grompp -f path_to_this_folder/gromacs_parameter_files/4_run.mdp -c conf.gro -p topol.top -o run.tpr
gmx mdrun -v -deffnm run
