# Supplementary material for: Enzyme-like Acyl Transfer Catalysis in a Bifunctional Organic Cage
Source: J Am Chem Soc. 2024 Jun 24;146(26):17887–97. doi: 10.1021/jacs.4c03560 (PMC11228979; doi:10.1021/jacs.4c03560)
Supplement: Supplementary file 2 — ja4c03560_si_002.zip [file ja4c03560_si_002.zip › computational_SI/MD_input/cage_1/conf.gro]

God Rules Over Mankind, Animals, Cosmos and Such
 2676
    1CAG     H1    1   1.485   3.543   0.323 -0.8807  0.3477 -3.3955
    1CAG     O1    2   1.406   3.487   0.338 -0.4160  0.3784 -0.1461
    1CAG     C1    3   1.319   3.582   0.345  0.2934 -0.0996 -0.3622
    1CAG     C2    4   1.187   3.552   0.403 -0.4800 -0.4257 -0.5261
    1CAG     O2    5   1.364   3.695   0.320  0.1474  0.5584  0.7915
    1CAG     C3    6   1.189   3.519   0.558  0.7636 -0.1007 -0.1622
    1CAG     C4    7   1.119   3.426   0.342 -0.3012 -0.6904 -0.2700
    1CAG     C5    8   1.068   3.665   0.399 -0.2240  0.6410  0.3194
    1CAG     C6    9   1.300   3.515   0.643  0.6754 -0.2812  0.5572
    1CAG     C7   10   1.063   3.485   0.614  0.8120  0.0643 -0.4992
    1CAG     C8   11   1.160   3.359   0.221  0.6680  0.1319 -0.1652
    1CAG     C9   12   0.999   3.389   0.404 -0.5043  0.5553 -0.1312
    1CAG    C10   13   1.062   3.792   0.346 -0.3526 -0.2571 -0.0777
    1CAG    C11   14   0.954   3.621   0.460  0.6913 -0.2222  0.0611
    1CAG     H2   15   1.399   3.523   0.599  0.6271 -3.4798 -0.3797
    1CAG    C12   16   1.290   3.495   0.784  0.6121  0.5196 -0.0805
    1CAG    C13   17   1.052   3.460   0.754  0.0147  0.1598  0.1423
    1CAG    C14   18   0.952   3.480   0.513 -1.0182  0.4599  0.2272
    1CAG     H3   19   1.248   3.398   0.171  1.1761  0.2783  0.8079
    1CAG    C15   20   1.092   3.243   0.179 -0.6216 -0.2979  0.1738
    1CAG    C16   21   0.935   3.272   0.363 -0.6718 -0.7994  0.2842
    1CAG     H4   22   1.147   3.838   0.296 -1.1696  2.7699  1.0695
    1CAG    C17   23   0.951   3.874   0.362 -0.7058 -0.3692 -0.1223
    1CAG    C18   24   0.839   3.699   0.481  0.1532 -0.2658 -0.1818
    1CAG     N1   25   1.411   3.485   0.859 -0.1063 -0.3622 -0.0423
    1CAG    C19   26   1.166   3.463   0.832  0.2349 -0.3434 -0.3971
    1CAG     H5   27   0.961   3.424   0.801 -0.1047 -0.2713 -0.4117
    1CAG     H6   28   0.855   3.443   0.549 -0.5831 -0.5597  0.3582
    1CAG     N2   29   1.132   3.180   0.058 -0.3808 -0.8127 -0.5937
    1CAG    C20   30   0.975   3.200   0.246 -0.0146  0.2373 -0.4866
    1CAG     H7   31   0.836   3.252   0.403 -1.0474 -0.1188 -0.2852
    1CAG     N3   32   0.958   4.000   0.302  0.9203  0.3966  0.6947
    1CAG    C21   33   0.842   3.824   0.430 -0.6805 -0.6582  0.6831
    1CAG     H8   34   0.751   3.665   0.535  0.8838  0.1908  1.3171
    1CAG     H9   35   1.479   3.551   0.824 -0.6935  0.3361  0.1021
    1CAG    C22   36   1.451   3.396   0.954  0.3452  0.0020  0.2521
    1CAG    H10   37   1.156   3.427   0.934 -0.5316  1.2226  0.0975
    1CAG    H11   38   1.231   3.185   0.040  0.1546 -0.3117  2.0795
    1CAG    C23   39   1.069   3.097  -0.032 -0.0080  0.7066 -0.4136
    1CAG    H12   40   0.907   3.124   0.209  1.7156 -1.2525 -0.7025
    1CAG    H13   41   1.017   4.009   0.220 -0.0152  1.5386  0.1257
    1CAG    C24   42   0.888   4.121   0.325 -0.5527  0.8462  1.2716
    1CAG    H14   43   0.754   3.887   0.442 -0.1265  0.6824 -1.6920
    1CAG     O3   44   1.368   3.317   0.985 -0.1742  0.1121  0.3855
    1CAG    C25   45   1.591   3.406   1.001 -0.3706  0.2336 -0.2833
    1CAG     O4   46   0.948   3.089  -0.028  0.3845 -0.6794 -0.4076
    1CAG    C26   47   1.159   3.047  -0.142  0.2446 -0.2987 -0.4300
    1CAG     O5   48   0.820   4.127   0.422  0.4473 -0.4256 -0.0011
    1CAG    C27   49   0.895   4.221   0.215  0.1601 -0.1352 -0.3993
    1CAG    C28   50   1.616   3.336   1.121 -0.3237 -0.4043  0.3210
    1CAG     N4   51   1.685   3.497   0.956  0.1970  0.6543  0.2608
    1CAG    C29   52   1.100   2.986  -0.255  0.3207  0.2098 -0.4134
    1CAG     N5   53   1.294   3.058  -0.151 -0.3849 -0.1886 -0.3962
    1CAG    C30   54   0.783   4.306   0.217  0.7122 -1.1572 -0.2815
    1CAG     N6   55   0.983   4.220   0.114 -0.4448  0.0381  0.5355
    1CAG    H15   56   1.540   3.271   1.162 -1.1806  0.1934 -0.2734
    1CAG    C31   57   1.740   3.339   1.192 -0.2753  0.1084  0.3656
    1CAG    C32   58   1.804   3.512   1.025  0.9778  0.1599 -0.5888
    1CAG    H16   59   0.991   2.987  -0.257  0.3084 -0.0683  0.0191
    1CAG    C33   60   1.171   2.928  -0.358 -0.4844  0.3090  0.2979
    1CAG    C34   61   1.364   3.000  -0.249  0.0219 -0.0169  0.5313
    1CAG    H17   62   0.714   4.310   0.301  2.7778 -0.0802  1.4341
    1CAG    C35   63   0.767   4.391   0.103 -0.4151  0.1684 -0.4585
    1CAG    C36   64   0.964   4.295   0.003  0.2553 -0.1413 -0.0573
    1CAG    H18   65   1.757   3.272   1.275 -0.6924  1.4250  1.5561
    1CAG    C37   66   1.834   3.423   1.134 -1.1034 -0.5779  0.1014
    1CAG    C38   67   1.890   3.613   0.987 -0.7863 -1.1678 -1.1345
    1CAG    H19   68   1.123   2.885  -0.446  1.2636 -0.1939 -0.4619
    1CAG    C39   69   1.306   2.926  -0.357 -0.4231  0.5101  0.5236
    1CAG    C40   70   1.501   3.015  -0.246 -0.0138  0.6002 -0.3970
    1CAG    H20   71   0.682   4.456   0.085 -1.8716 -1.7461 -0.7896
    1CAG    C41   72   0.858   4.385   0.002 -0.5482 -0.3362  0.4156
    1CAG    C42   73   1.060   4.289  -0.106  0.8184 -0.1182  0.1439
    1CAG    H21   74   1.932   3.430   1.180 -0.7734  1.6274 -0.8086
    1CAG    C43   75   1.868   3.685   0.866  0.2801  0.1018 -0.3462
    1CAG    C44   76   1.993   3.659   1.075 -0.5577  0.2464 -0.3972
    1CAG    H22   77   1.359   2.873  -0.435 -0.2413 -0.4852  1.2994
    1CAG    C45   78   1.566   3.111  -0.164 -0.5175 -0.2754 -0.1681
    1CAG    C46   79   1.585   2.913  -0.303 -0.1976  0.6853  0.4113
    1CAG    H23   80   0.853   4.456  -0.079 -3.2040  1.0816  1.7012
    1CAG    C47   81   1.028   4.330  -0.235  0.2285  0.0585  0.0253
    1CAG    C48   82   1.185   4.230  -0.086 -0.4158  0.5449  0.2842
    1CAG    H24   83   1.801   3.648   0.789  1.3945  0.1704 -1.3722
    1CAG    C49   84   1.954   3.782   0.830 -1.3280 -0.5525  0.0180
    1CAG    H25   85   2.014   3.614   1.172  0.1052  0.7496 -0.2998
    1CAG    C50   86   2.073   3.771   1.039  0.6469 -0.9026 -0.2883
    1CAG    H26   87   1.508   3.173  -0.097 -2.2741 -3.0554  1.0865
    1CAG    C51   88   1.706   3.116  -0.153  1.0225 -0.8505 -0.2128
    1CAG    H27   89   1.544   2.822  -0.347 -1.1015  1.4117 -0.2822
    1CAG    C52   90   1.727   2.920  -0.291  0.6337 -0.1996 -0.2149
    1CAG    H28   91   0.926   4.354  -0.264 -1.1295 -3.1628  1.6539
    1CAG    C53   92   1.116   4.322  -0.338  0.2221 -0.0498 -0.3867
    1CAG    H29   93   1.203   4.197   0.016 -2.0964 -1.3568  0.0397
    1CAG    C54   94   1.277   4.215  -0.193  0.1501  0.8096  0.6450
    1CAG    H30   95   1.955   3.804   0.724 -0.2077 -0.6452 -0.0025
    1CAG    C55   96   2.055   3.833   0.914  0.3413 -0.1609  0.6544
    1CAG    H31   97   2.145   3.806   1.113 -0.2567 -1.7962  1.0585
    1CAG    H32   98   1.757   3.178  -0.080  0.2963  0.0196 -0.4223
    1CAG    C56   99   1.789   3.028  -0.228 -0.4133 -0.3811 -0.3155
    1CAG    H33  100   1.786   2.839  -0.332  2.2766 -0.4027  2.3200
    1CAG    H34  101   1.077   4.347  -0.437 -1.4762 -3.2545 -0.6311
    1CAG    C57  102   1.246   4.263  -0.322 -0.0866 -0.7001  0.6117
    1CAG    H35  103   1.375   4.172  -0.177  0.5266  0.3749 -2.1926
    1CAG    C58  104   2.138   3.945   0.871 -0.0931  0.2847 -0.1219
    1CAG    C59  105   1.935   3.046  -0.228  0.5233 -0.1695 -0.1847
    1CAG    C60  106   1.342   4.270  -0.426 -0.3224 -0.5875  0.0318
    1CAG    C61  107   2.242   3.994   0.958  0.1529  0.3526  0.2079
    1CAG     N7  108   2.105   4.003   0.751  0.2820 -0.6499  0.6037
    1CAG    C62  109   2.024   2.955  -0.288 -0.6569 -0.0591 -1.0621
    1CAG     N8  110   1.982   3.167  -0.183  0.5596 -0.2364 -0.3678
    1CAG    C63  111   1.315   4.315  -0.559  0.3053 -0.0127 -0.3417
    1CAG     N9  112   1.474   4.234  -0.398 -0.5610  0.1383 -0.1510
    1CAG    H36  113   2.267   3.945   1.052 -0.2458  2.1272  1.2908
    1CAG    C64  114   2.314   4.105   0.913  0.2239 -0.2586 -0.3956
    1CAG    C65  115   2.186   4.105   0.701  0.1226  0.5150  0.6299
    1CAG    H37  116   1.993   2.861  -0.333  2.0187 -0.5748 -2.0304
    1CAG    C66  117   2.158   2.983  -0.299 -0.9139 -0.0584  0.3024
    1CAG    C67  118   2.113   3.197  -0.186 -0.1443  0.5317 -0.4730
    1CAG    H38  119   1.213   4.336  -0.592 -0.4794 -1.3034  1.0815
    1CAG    C68  120   1.416   4.312  -0.654  0.4364 -0.5266 -0.2801
    1CAG    C69  121   1.569   4.222  -0.492 -0.1773  0.1582  0.5096
    1CAG    H39  122   2.400   4.139   0.970  2.6505  1.0971 -4.4140
    1CAG    C70  123   2.290   4.149   0.780 -1.1749 -0.7370 -0.4593
    1CAG    C71  124   2.189   4.152   0.559 -0.3358 -0.0595 -0.1199
    1CAG    H40  125   2.229   2.911  -0.339 -0.1409  0.1751  1.2375
    1CAG    C72  126   2.202   3.105  -0.245 -0.8012 -0.4098  0.2576
    1CAG    C73  127   2.177   3.324  -0.144 -0.5336  0.4539  0.2432
    1CAG    H41  128   1.401   4.348  -0.756 -0.5792 -1.4134 -0.4561
    1CAG    C74  129   1.533   4.254  -0.621 -0.0231  0.1826  0.1022
    1CAG    C75  130   1.713   4.175  -0.466  0.1690 -0.5775 -0.6178
    1CAG    H42  131   2.354   4.229   0.743 -1.7242  0.0923  0.3448
    1CAG     O6  132   2.245   4.244   0.509  0.1199 -0.4209  0.1728
    1CAG    N10  133   2.125   4.065   0.470 -0.0372  0.3610 -0.3670
    1CAG    H43  134   2.307   3.132  -0.235 -0.3612 -1.5131 -1.0799
    1CAG     O7  135   2.292   3.334  -0.106 -0.2033  0.4034  0.3733
    1CAG    N11  136   2.100   3.437  -0.146  0.3749 -0.3579  0.8311
    1CAG    H44  137   1.605   4.235  -0.700 -0.5096  0.5375 -0.4282
    1CAG     O8  138   1.774   4.119  -0.555 -0.2808 -0.4876 -0.3504
    1CAG    N12  139   1.742   4.174  -0.326 -0.0988 -0.1193 -0.4133
    1CAG    H45  140   2.070   3.996   0.521  2.2228  0.0588  1.8864
    1CAG    C76  141   2.156   4.058   0.331  0.5679 -0.3289 -0.8096
    1CAG    H46  142   2.000   3.422  -0.149  0.3712 -0.2499  0.0814
    1CAG    C77  143   2.137   3.567  -0.127 -0.3055  0.0666  0.2443
    1CAG    H47  144   1.671   4.204  -0.260 -0.5171  0.8305 -1.2661
    1CAG    C78  145   1.862   4.140  -0.272 -0.2872  1.2174 -0.9361
    1CAG    C79  146   2.274   4.105   0.267 -0.6452  0.0308 -0.4102
    1CAG    C80  147   2.059   3.997   0.253  0.1949  0.4481 -0.2507
    1CAG    C81  148   2.260   3.622  -0.167  0.5481 -0.3279 -0.4236
    1CAG    C82  149   2.044   3.650  -0.059  0.1104 -0.7507 -0.7007
    1CAG    C83  150   1.984   4.173  -0.327 -0.7010  0.0249  0.6369
    1CAG    C84  151   1.851   4.058  -0.157  0.1229 -0.4192 -0.5688
    1CAG    H48  152   2.358   4.144   0.324  1.6779  0.3379 -3.7004
    1CAG    C85  153   2.297   4.091   0.134  0.0450  0.4370  0.4225
    1CAG    H49  154   1.971   3.953   0.299 -0.3810  1.1554 -0.6616
    1CAG    C86  155   2.080   3.974   0.116 -0.3564 -0.0896 -0.3687
    1CAG    H50  156   2.328   3.551  -0.211  1.8624  0.5169  0.1745
    1CAG    C87  157   2.292   3.757  -0.149  0.1731  0.3492 -0.1953
    1CAG    H51  158   1.946   3.613  -0.030  0.1354 -0.3949 -0.1353
    1CAG    C88  159   2.072   3.791  -0.042  0.3656 -0.5540 -0.3290
    1CAG    H52  160   1.996   4.237  -0.414  1.9307 -1.6532 -0.3709
    1CAG    C89  161   2.106   4.132  -0.268 -0.0934  0.0657  0.1026
    1CAG    H53  162   1.759   4.043  -0.103  1.8640  0.6575  2.9560
    1CAG    C90  163   1.972   4.006  -0.102  0.2859 -0.0553 -0.1916
    1CAG    H54  164   2.394   4.111   0.090 -1.0296 -0.9388 -2.9450
    1CAG    C91  165   2.201   4.022   0.060 -0.5733  0.7885  0.1964
    1CAG    C92  166   1.981   3.903   0.014  0.1967 -0.3710  0.3800
    1CAG    H55  167   2.391   3.795  -0.173  0.3939  0.7218  1.1962
    1CAG    C93  168   2.193   3.839  -0.092  0.2148 -0.6389  0.4979
    1CAG    H56  169   2.205   4.143  -0.311  0.1576 -0.6494  0.4847
    1CAG    C94  170   2.098   4.047  -0.156  0.2920  0.6776  0.2620
    1CAG    C95  171   2.219   3.989  -0.086 -0.3432  0.4980 -0.3794
    1CAG    C96  172   1.846   3.855   0.080  0.0814 -0.2834 -0.2648
    1CAG    H57  173   2.315   4.028  -0.121 -0.1049  2.4465  2.0917
    1CAG     O9  174   1.763   3.952   0.110  0.5841 -1.1353  0.4375
    1CAG    O10  175   1.807   3.740   0.103 -0.1394 -0.3468 -0.0556
    1CAG    H58  176   1.678   3.909   0.132 -0.5117 -1.1728 -3.1441
    2CHL     C1  177   1.919   2.408   1.749  0.0563 -0.0890  0.3879
    2CHL    CL1  178   1.899   2.230   1.782 -0.4335  0.0496 -0.1179
    2CHL    CL2  179   2.039   2.485   1.860  0.4063 -0.1312 -0.2269
    2CHL    CL3  180   1.989   2.412   1.576  0.2612 -0.2050 -0.0719
    2CHL     H1  181   1.819   2.454   1.747 -0.1206 -0.4852  0.1070
    3CHL     C1  182   1.425   0.524   1.912 -0.3207 -0.0825  0.5621
    3CHL    CL1  183   1.532   0.642   1.827 -0.0632 -0.0885 -0.4997
    3CHL    CL2  184   1.347   0.416   1.775  0.0868  0.3466  0.0203
    3CHL    CL3  185   1.531   0.422   2.014  0.1196  0.6733  0.0296
    3CHL     H1  186   1.355   0.582   1.973  0.8833  1.1341  0.8223
    4CHL     C1  187   0.017   1.958   3.608 -0.4948  0.1988 -0.3399
    4CHL    CL1  188   0.010   2.122   3.686  0.4193  0.0428 -0.0121
    4CHL    CL2  189  -0.083   1.832   3.686 -0.1541 -0.3303  0.0148
    4CHL    CL3  190  -0.025   1.968   3.434  0.4867  0.5327  0.0193
    4CHL     H1  191   0.118   1.919   3.625 -1.0266 -0.3479  2.0191
    5CHL     C1  192   1.560   0.113   3.097 -0.5151  0.0344 -0.0108
    5CHL    CL1  193   1.698   0.111   3.205 -0.0357 -0.3143 -0.1635
    5CHL    CL2  194   1.419   0.205   3.155  0.0795  0.1970 -0.2734
    5CHL    CL3  195   1.617   0.173   2.936  0.1792  0.1424 -0.0825
    5CHL     H1  196   1.532   0.007   3.089  0.1348 -0.0350 -2.0290
    6CHL     C1  197   0.141   2.250   1.288 -0.0704  0.0454 -0.3212
    6CHL    CL1  198   0.141   2.429   1.329 -0.1680  0.1513 -0.7299
    6CHL    CL2  199   0.287   2.210   1.189 -0.2195  0.1822  0.0120
    6CHL    CL3  200   0.164   2.166   1.445  0.2794 -0.0301  0.3212
    6CHL     H1  201   0.046   2.227   1.240 -0.0620 -0.1300 -0.2552
    7CHL     C1  202   2.986   2.854   0.862 -0.1212 -0.0319 -0.2539
    7CHL    CL1  203   2.910   2.711   0.949 -0.0619 -0.1546  0.2656
    7CHL    CL2  204   2.859   2.948   0.768  0.0251 -0.1058 -0.2354
    7CHL    CL3  205   3.070   2.952   0.990  0.1340 -0.2740  0.1361
    7CHL     H1  206   3.055   2.818   0.785 -0.4838  1.7818 -1.4831
    8CHL     C1  207   0.299   3.244   0.908 -0.6511  0.1899 -0.3695
    8CHL    CL1  208   0.284   3.399   1.003 -0.1564  0.2243 -0.0508
    8CHL    CL2  209   0.211   3.109   0.993 -0.2250 -0.1421 -0.2279
    8CHL    CL3  210   0.221   3.265   0.750 -0.2389  0.0185 -0.2260
    8CHL     H1  211   0.405   3.220   0.892  0.2269  2.5730  1.3171
    9CHL     C1  212   1.848   0.499   3.325  0.1886  0.0359 -0.6155
    9CHL    CL1  213   1.738   0.461   3.186  0.3751 -0.1384  0.2710
    9CHL    CL2  214   1.757   0.578   3.461 -0.3745  0.2216  0.0299
    9CHL    CL3  215   1.925   0.336   3.384  0.3426 -0.0711 -0.4992
    9CHL     H1  216   1.925   0.567   3.287 -1.2347  1.8539 -0.3330
   10CHL     C1  217   2.708   0.895   1.116 -0.1770  0.5976 -1.0932
   10CHL    CL1  218   2.804   0.924   1.271 -0.3135 -0.0165  0.0045
   10CHL    CL2  219   2.773   0.769   0.998 -0.0986 -0.0979  0.5258
   10CHL    CL3  220   2.536   0.863   1.145 -0.1658  0.1920 -0.0315
   10CHL     H1  221   2.711   0.995   1.072  3.2034  1.8522  1.5994
   11CHL     C1  222   3.579   0.032   0.182  0.5542  1.1174  0.4342
   11CHL    CL1  223   3.561   0.202   0.122  0.1501 -0.5343  0.1365
   11CHL    CL2  224   3.687   0.019   0.321 -0.1365 -0.0646  0.2348
   11CHL    CL3  225   3.417  -0.042   0.222 -0.1116  0.4219  0.0805
   11CHL     H1  226   3.614  -0.026   0.095  0.7660 -1.9469  2.3970
   12CHL     C1  227   1.310   3.306   3.634  0.2098 -0.2048  0.1138
   12CHL    CL1  228   1.388   3.412   3.506 -0.3188  0.1453  0.2041
   12CHL    CL2  229   1.255   3.401   3.783  0.0139 -0.3561 -0.1524
   12CHL    CL3  230   1.169   3.224   3.545 -0.1699  0.4475 -0.2927
   12CHL     H1  231   1.380   3.228   3.666  2.2218  0.7627 -1.7301
   13CHL     C1  232   4.129   0.770   1.170 -0.1641 -0.9571  0.5235
   13CHL    CL1  233   4.137   0.947   1.177  0.1149 -0.1384 -0.3715
   13CHL    CL2  234   4.186   0.734   1.004  0.1394  0.1138 -0.2070
   13CHL    CL3  235   4.253   0.720   1.286 -0.0973 -0.1289 -0.5489
   13CHL     H1  236   4.028   0.732   1.186  1.2167 -5.0412  0.6728
   14CHL     C1  237   0.241   1.315   3.978 -0.5003 -0.1945 -0.7679
   14CHL    CL1  238   0.418   1.351   3.999 -0.3175 -0.3538  0.1970
   14CHL    CL2  239   0.141   1.395   4.098  0.0159  0.2184 -0.2207
   14CHL    CL3  240   0.186   1.360   3.818  0.0668  0.0162  0.2367
   14CHL     H1  241   0.231   1.207   3.991  0.5333 -0.1104  1.0136
   15CHL     C1  242   1.564   2.465   1.454  0.0924 -0.1754  0.1454
   15CHL    CL1  243   1.687   2.582   1.370  0.0172  0.0877 -0.1354
   15CHL    CL2  244   1.653   2.319   1.511 -0.0438  0.0883  0.1644
   15CHL    CL3  245   1.483   2.564   1.582  0.0295 -0.1116  0.2109
   15CHL     H1  246   1.490   2.435   1.379  0.3273 -1.1417  0.2834
   16CHL     C1  247   1.523   2.495   4.016  0.1538  0.2080  0.2214
   16CHL    CL1  248   1.603   2.489   4.176 -0.0856  0.0723 -0.3028
   16CHL    CL2  249   1.415   2.641   4.026 -0.1483 -0.2645  0.2779
   16CHL    CL3  250   1.638   2.512   3.881 -0.1794 -0.1554 -0.5158
   16CHL     H1  251   1.480   2.395   4.004  0.2712  0.2118 -0.2799
   17CHL     C1  252   0.479   2.301   3.606 -0.6067 -0.0158 -0.0398
   17CHL    CL1  253   0.589   2.207   3.492  0.0365  0.1028 -0.2054
   17CHL    CL2  254   0.550   2.461   3.635 -0.4576  0.1263 -0.2669
   17CHL    CL3  255   0.309   2.334   3.551  0.0749  0.4693  0.1469
   17CHL     H1  256   0.464   2.245   3.699 -0.3948 -1.1767 -0.6816
   18CHL     C1  257   4.209   3.094   3.385  0.2817 -0.7044  0.0787
   18CHL    CL1  258   4.170   2.985   3.242  0.0529 -0.2746 -0.2518
   18CHL    CL2  259   4.266   3.253   3.324  0.0981  0.0651 -0.0366
   18CHL    CL3  260   4.067   3.091   3.499 -0.2663 -0.0556  0.1378
   18CHL     H1  261   4.298   3.055   3.435 -0.9771 -0.7436  2.4099
   19CHL     C1  262   4.265   0.774   1.680  0.0036 -0.4215 -0.0894
   19CHL    CL1  263   4.438   0.827   1.687 -0.1365  0.0754  0.6917
   19CHL    CL2  264   4.186   0.737   1.833  0.3068 -0.1298 -0.0746
   19CHL    CL3  265   4.167   0.914   1.600  0.6063  0.4135  0.1260
   19CHL     H1  266   4.261   0.682   1.621 -1.6850 -0.5484  0.1827
   20CHL     C1  267   3.530   3.840   0.852  0.4648  0.8996 -0.3703
   20CHL    CL1  268   3.532   3.716   0.985  0.0674 -0.5517  0.0854
   20CHL    CL2  269   3.365   3.850   0.783 -0.1064  0.1664  0.3859
   20CHL    CL3  270   3.577   4.007   0.909  0.0729  0.5291  0.4506
   20CHL     H1  271   3.601   3.802   0.777  1.0890  0.4154  0.4337
   21CHL     C1  272   3.871   3.005   0.043 -0.1077 -1.1411  0.2906
   21CHL    CL1  273   3.731   3.095  -0.030 -0.0860  0.0139  0.3724
   21CHL    CL2  274   4.025   3.047  -0.042  0.3651  0.0777 -0.0409
   21CHL    CL3  275   3.876   3.045   0.219 -0.5248  0.3047 -0.0879
   21CHL     H1  276   3.845   2.900   0.027 -1.3339 -0.5121 -2.4917
   22CHL     C1  277   3.954   1.489   3.720 -0.8805 -0.3602 -0.4257
   22CHL    CL1  278   3.857   1.630   3.760 -0.1935 -0.0104  0.4414
   22CHL    CL2  279   3.942   1.453   3.548  0.2826  0.1354  0.4997
   22CHL    CL3  280   4.133   1.512   3.761  0.5358 -0.0927 -0.1873
   22CHL     H1  281   3.923   1.411   3.790 -2.3300 -0.3029 -0.9777
   23CHL     C1  282   4.097   3.332   0.842 -0.1498 -0.1392  0.3650
   23CHL    CL1  283   4.177   3.182   0.891  0.0278  0.0855 -0.0744
   23CHL    CL2  284   4.189   3.367   0.689  0.1225  0.0869 -0.1357
   23CHL    CL3  285   3.919   3.314   0.815 -0.3258 -0.1876  0.2660
   23CHL     H1  286   4.128   3.419   0.901 -0.1132 -0.8898  1.4731
   24CHL     C1  287   1.099   1.040   0.920  0.2578  0.1822 -0.5498
   24CHL    CL1  288   0.997   1.069   0.780 -0.0902 -0.0519  0.0338
   24CHL    CL2  289   1.175   0.878   0.887  0.2043  0.1901 -0.4130
   24CHL    CL3  290   1.217   1.177   0.936 -0.3247 -0.1747  0.0987
   24CHL     H1  291   1.036   1.035   1.009 -0.9595 -0.3910 -1.4223
   25CHL     C1  292   3.133   3.905   1.271 -0.3536  0.1022 -0.3828
   25CHL    CL1  293   3.001   3.779   1.287 -0.1122  0.0453 -0.2475
   25CHL    CL2  294   3.187   3.903   1.096 -0.3084  0.0140 -0.4239
   25CHL    CL3  295   3.058   4.067   1.304 -0.2945  0.1219 -0.2857
   25CHL     H1  296   3.217   3.885   1.337 -1.6247  1.5521  1.7830
   26CHL     C1  297   3.894   1.295   1.371  0.4624  0.3619 -0.2078
   26CHL    CL1  298   3.758   1.409   1.392  0.1413  0.1184  0.0004
   26CHL    CL2  299   3.955   1.264   1.200 -0.1461 -0.3381 -0.1627
   26CHL    CL3  300   4.037   1.320   1.469  0.3732  0.0158 -0.0881
   26CHL     H1  301   3.856   1.203   1.417 -1.2754  2.4623  2.9874
   27CHL     C1  302   3.072   1.785   1.407  0.5072 -0.1517  0.7075
   27CHL    CL1  303   3.030   1.904   1.283  0.3535 -0.3684 -0.2670
   27CHL    CL2  304   3.089   1.627   1.328 -0.3642 -0.5238  0.1295
   27CHL    CL3  305   3.218   1.839   1.485 -0.4794  0.2620 -0.0724
   27CHL     H1  306   2.983   1.789   1.471 -1.0851 -2.3260 -1.1807
   28CHL     C1  307   3.660   1.826   2.097 -0.0567  1.1024  0.2976
   28CHL    CL1  308   3.645   1.796   2.275  0.0815 -0.1071 -0.1525
   28CHL    CL2  309   3.623   1.998   2.059  0.0774 -0.2334 -0.1264
   28CHL    CL3  310   3.812   1.768   2.024 -0.3968  0.0576 -0.1279
   28CHL     H1  311   3.580   1.781   2.037 -0.3829  0.0965  1.4438
   29CHL     C1  312   4.203   2.485   3.223 -0.1820  0.3726  0.3264
   29CHL    CL1  313   4.092   2.451   3.081  0.0780 -0.3526 -0.2480
   29CHL    CL2  314   4.100   2.564   3.344 -0.4541 -0.3105  0.3068
   29CHL    CL3  315   4.273   2.328   3.284  0.1852 -0.4814  0.2580
   29CHL     H1  316   4.285   2.542   3.179 -0.3566  0.7801  0.5230
   30CHL     C1  317   2.645   2.284   1.943  0.3173  0.5507 -0.1243
   30CHL    CL1  318   2.694   2.161   1.815 -0.0639 -0.1402 -0.1126
   30CHL    CL2  319   2.793   2.377   1.997  0.3958 -0.3930 -0.0318
   30CHL    CL3  320   2.521   2.397   1.874 -0.0331 -0.0834 -0.0312
   30CHL     H1  321   2.595   2.237   2.028 -1.2764 -0.4495 -1.5457
   31CHL     C1  322   1.875   0.964   2.844  0.0966 -0.9119 -0.0414
   31CHL    CL1  323   1.910   0.813   2.939 -0.1030  0.3756  0.4009
   31CHL    CL2  324   1.804   0.944   2.680  0.0082  0.0521 -0.2187
   31CHL    CL3  325   1.783   1.082   2.957  0.1475 -0.2304 -0.0868
   31CHL     H1  326   1.975   1.006   2.838 -0.7861  1.4443  0.7689
   32CHL     C1  327   4.200   1.819   1.294 -0.6770 -0.1196  0.5284
   32CHL    CL1  328   4.330   1.835   1.179 -0.3702 -0.2799  0.0390
   32CHL    CL2  329   4.146   1.990   1.341 -0.1298  0.5711  0.1465
   32CHL    CL3  330   4.054   1.728   1.229  0.4324  0.2293 -0.0072
   32CHL     H1  331   4.238   1.771   1.384  0.5883 -2.4729 -1.1487
   33CHL     C1  332   2.749   0.739   3.118 -0.2008 -0.0609  0.2942
   33CHL    CL1  333   2.635   0.674   3.229  0.1889  0.1755  0.3241
   33CHL    CL2  334   2.759   0.640   2.973  0.2017  0.0714  0.3773
   33CHL    CL3  335   2.730   0.915   3.095  0.3494 -0.3680 -0.0489
   33CHL     H1  336   2.847   0.715   3.161 -0.3666  0.9548  1.3036
   34CHL     C1  337   0.338   2.535   2.874 -0.5193 -0.3455 -0.0169
   34CHL    CL1  338   0.494   2.447   2.835  0.0882  0.2849  0.1946
   34CHL    CL2  339   0.271   2.479   3.042  0.1912 -0.0659 -0.1688
   34CHL    CL3  340   0.375   2.705   2.884  0.1553  0.2837 -0.2500
   34CHL     H1  341   0.262   2.529   2.796 -0.6631  3.7689 -0.3675
   35CHL     C1  342   3.660   0.115   1.327 -0.6120  0.5658 -0.7152
   35CHL    CL1  343   3.486   0.118   1.345  0.0058  0.2675 -0.0430
   35CHL    CL2  344   3.728   0.281   1.349 -0.4532 -0.2092 -0.3017
   35CHL    CL3  345   3.737   0.008   1.444 -0.3341 -0.0799  0.1304
   35CHL     H1  346   3.686   0.093   1.223  0.7886  0.6836 -0.4141
   36CHL     C1  347   1.294   3.351   1.843  0.3544  0.7353  0.0646
   36CHL    CL1  348   1.432   3.250   1.787 -0.1067  0.3757 -0.0102
   36CHL    CL2  349   1.259   3.470   1.712  0.0460 -0.0450  0.1269
   36CHL    CL3  350   1.148   3.255   1.873  0.3377 -0.2505 -0.1090
   36CHL     H1  351   1.316   3.410   1.933 -2.7941  1.2867  0.5914
   37CHL     C1  352   2.599   0.225   2.468  0.0366  0.2632 -0.0795
   37CHL    CL1  353   2.477   0.288   2.348 -0.1032 -0.2091 -0.1565
   37CHL    CL2  354   2.681   0.074   2.405 -0.1222  0.1649 -0.3348
   37CHL    CL3  355   2.731   0.346   2.498  0.3266 -0.3800 -0.0584
   37CHL     H1  356   2.542   0.197   2.556  2.2735  0.2807  1.4697
   38CHL     C1  357   3.963   1.064   3.587  0.9740 -0.2800  0.0040
   38CHL    CL1  358   3.964   0.933   3.714 -0.0202  0.1165  0.4014
   38CHL    CL2  359   4.079   1.028   3.453  0.1055 -0.3475 -0.3967
   38CHL    CL3  360   3.795   1.099   3.518 -0.3730 -0.0323 -0.2958
   38CHL     H1  361   3.997   1.154   3.639  0.5725 -0.6072  0.8474
   39CHL     C1  362   2.523   0.133   3.113  0.9357 -0.2394  0.6739
   39CHL    CL1  363   2.473   0.269   2.999 -0.1170  0.4211 -0.4182
   39CHL    CL2  364   2.680   0.054   3.070 -0.1747 -0.2135  0.4124
   39CHL    CL3  365   2.545   0.209   3.281 -0.4981  0.4654  0.1325
   39CHL     H1  366   2.446   0.056   3.126 -0.9805  1.3558 -0.5032
   40CHL     C1  367   0.961   1.792   0.372  0.3243 -0.0652 -0.0665
   40CHL    CL1  368   0.802   1.716   0.409 -0.1410  0.5696  0.0064
   40CHL    CL2  369   0.967   1.966   0.411 -0.3769 -0.0392  0.0150
   40CHL    CL3  370   1.095   1.711   0.435  0.0467  0.0595 -0.2968
   40CHL     H1  371   0.969   1.779   0.263 -1.0855  0.8882 -0.3091
   41CHL     C1  372   0.967   1.089   3.816  0.2422  0.0668  0.2689
   41CHL    CL1  373   0.826   1.141   3.906 -0.2106  0.4397 -0.2584
   41CHL    CL2  374   0.953   0.913   3.783 -0.0821 -0.5474  0.1150
   41CHL    CL3  375   0.986   1.181   3.658 -0.2779  0.1197 -0.1183
   41CHL     H1  376   1.057   1.105   3.875 -0.1486 -1.3195  1.3240
   42CHL     C1  377   0.792   2.175   4.085  0.0733  0.5657 -0.2868
   42CHL    CL1  378   0.853   2.027   4.164 -0.2260  0.2240  0.2387
   42CHL    CL2  379   0.942   2.269   4.035 -0.2068  0.0144 -0.2857
   42CHL    CL3  380   0.683   2.157   3.943  0.3035 -0.1486  0.3606
   42CHL     H1  381   0.739   2.240   4.156  0.3350 -0.4767  0.8900
   43CHL     C1  382   1.382   1.235   3.213  0.2813 -0.6927 -0.3362
   43CHL    CL1  383   1.558   1.212   3.233  0.1252  0.1898  0.0027
   43CHL    CL2  384   1.327   1.392   3.287 -0.0479 -0.1668 -0.1731
   43CHL    CL3  385   1.332   1.240   3.042  0.1597 -0.0633 -0.1049
   43CHL     H1  386   1.337   1.147   3.259 -2.1657  0.3072 -0.6394
   44CHL     C1  387   1.404   1.861   0.460  0.2276  0.2176 -0.2414
   44CHL    CL1  388   1.498   1.810   0.603  0.1723  0.2773  0.2915
   44CHL    CL2  389   1.323   2.019   0.500  0.0036  0.3019 -0.3249
   44CHL    CL3  390   1.520   1.884   0.327 -0.0918  0.1455  0.0109
   44CHL     H1  391   1.334   1.782   0.429  0.4483  0.0394 -0.2920
   45CHL     C1  392   0.193   2.136   0.414 -0.3968  0.3761  0.0747
   45CHL    CL1  393   0.065   2.068   0.523 -0.1451 -0.7370 -0.3232
   45CHL    CL2  394   0.355   2.140   0.492 -0.0290 -0.6565  0.3392
   45CHL    CL3  395   0.200   2.037   0.269  0.6167 -0.1894  0.1046
   45CHL     H1  396   0.150   2.230   0.377 -1.8806 -1.0902 -2.2569
   46CHL     C1  397   1.478   2.161   2.140  0.5429 -0.0468  0.0139
   46CHL    CL1  398   1.462   2.315   2.240  0.2845 -0.2558  0.1610
   46CHL    CL2  399   1.650   2.118   2.114  0.1763 -0.2454 -0.5040
   46CHL    CL3  400   1.378   2.029   2.215  0.1997 -0.0551  0.0758
   46CHL     H1  401   1.423   2.183   2.048 -0.0850  0.3395  0.4736
   47CHL     C1  402   2.326   2.110   3.906  0.5322 -0.5343 -0.1577
   47CHL    CL1  403   2.286   2.228   4.041 -0.3643  0.4211 -0.0495
   47CHL    CL2  404   2.453   2.197   3.796  0.0096  0.1404 -0.0270
   47CHL    CL3  405   2.372   1.947   3.955  0.3331 -0.1789 -0.0090
   47CHL     H1  406   2.236   2.093   3.846 -0.0254 -0.1198  0.5527
   48CHL     C1  407   0.110   3.735   0.874 -0.5824 -0.2092  0.8323
   48CHL    CL1  408  -0.004   3.673   0.998  0.1021  0.3377 -0.5329
   48CHL    CL2  409   0.118   3.617   0.732 -0.1695  0.0333 -0.0265
   48CHL    CL3  410   0.051   3.894   0.801  0.0815  0.0978  0.1020
   48CHL     H1  411   0.210   3.758   0.910 -0.9017  2.9141  0.0144
   49CHL     C1  412   2.131   1.552   3.951  0.5861  0.1723  0.5258
   49CHL    CL1  413   2.173   1.705   4.034 -0.1914  0.1924 -0.5067
   49CHL    CL2  414   2.280   1.459   3.914  0.2072 -0.0654  0.0436
   49CHL    CL3  415   2.024   1.459   4.064  0.0498 -0.3286  0.0283
   49CHL     H1  416   2.070   1.570   3.862 -1.7069 -1.1432  1.7351
   50CHL     C1  417   0.709   3.321   2.201  0.3263 -0.2232  0.3079
   50CHL    CL1  418   0.643   3.385   2.042  0.1842 -0.5762  0.5456
   50CHL    CL2  419   0.581   3.321   2.325 -0.4241 -0.1167 -0.0383
   50CHL    CL3  420   0.763   3.148   2.162  0.2300  0.3620  0.1732
   50CHL     H1  421   0.794   3.379   2.238  0.3643  0.1726 -0.3913
   51CHL     C1  422   0.768   0.852   3.498 -0.6806 -0.0462  0.0362
   51CHL    CL1  423   0.947   0.852   3.459 -0.2922  0.0847  0.1560
   51CHL    CL2  424   0.682   1.004   3.430  0.2923 -0.1082 -0.0726
   51CHL    CL3  425   0.684   0.709   3.435 -0.3654  0.0158 -0.2569
   51CHL     H1  426   0.753   0.842   3.606 -1.6097 -2.2085 -0.2488
   52CHL     C1  427   4.246   0.980   3.975  0.1717 -0.0471  0.4629
   52CHL    CL1  428   4.099   0.903   4.040 -0.1100 -0.1397  0.0420
   52CHL    CL2  429   4.202   1.127   3.877  0.2200 -0.0995  0.2178
   52CHL    CL3  430   4.351   1.030   4.119  0.1687  0.2407 -0.0085
   52CHL     H1  431   4.296   0.902   3.916 -1.8748 -0.6948 -0.5126
   53CHL     C1  432   4.214   2.062   0.934 -0.0103  0.3589  0.4923
   53CHL    CL1  433   4.132   2.053   0.775 -0.2035 -0.2143  0.0494
   53CHL    CL2  434   4.389   2.068   0.903 -0.0439 -0.0304 -0.3301
   53CHL    CL3  435   4.155   2.209   1.004  0.0873 -0.0302  0.3278
   53CHL     H1  436   4.193   1.975   0.998  2.4718  0.1219  1.1131
   54CHL     C1  437   1.074   1.908   3.014  1.0324 -0.3170  0.2646
   54CHL    CL1  438   1.024   1.830   2.857 -0.0160 -0.3147  0.1973
   54CHL    CL2  439   0.988   1.825   3.147  0.0544 -0.0704  0.0541
   54CHL    CL3  440   1.249   1.869   3.031 -0.2506 -0.2234 -0.2634
   54CHL     H1  441   1.051   2.015   3.014 -1.2762 -0.7592 -0.3675
   55CHL     C1  442   3.864   2.979   0.746 -0.2870 -0.4958  0.2918
   55CHL    CL1  443   3.698   3.005   0.805  0.6474  0.1329  0.0878
   55CHL    CL2  444   3.969   2.896   0.871  0.2950  0.2768 -0.2948
   55CHL    CL3  445   3.864   2.899   0.582 -0.1580 -0.1898  0.0685
   55CHL     H1  446   3.894   3.084   0.743  0.7944 -0.8223 -1.1943
   56CHL     C1  447   1.048   3.484   1.218 -0.1870  0.1515  0.1805
   56CHL    CL1  448   0.983   3.328   1.164 -0.1215  0.0679 -0.1000
   56CHL    CL2  449   0.926   3.614   1.195 -0.5649  0.0652  0.5025
   56CHL    CL3  450   1.091   3.471   1.393 -0.0673  0.0488 -0.0610
   56CHL     H1  451   1.145   3.485   1.167  0.6522 -2.8773  1.4585
   57CHL     C1  452   3.201   1.457   0.013  0.1685 -0.1863  0.1855
   57CHL    CL1  453   3.138   1.486  -0.153  0.3294 -0.0702  0.2009
   57CHL    CL2  454   3.078   1.435   0.138 -0.0920  0.1713  0.0961
   57CHL    CL3  455   3.323   1.326   0.007  0.0344  0.3862  0.1628
   57CHL     H1  456   3.255   1.549   0.034  0.6252 -0.1500 -1.0791
   58CHL     C1  457   2.609   3.319   4.074  0.1358 -0.1250 -0.4369
   58CHL    CL1  458   2.633   3.457   3.961 -0.1239 -0.2883 -0.1853
   58CHL    CL2  459   2.570   3.171   3.976  0.1020  0.3186 -0.0383
   58CHL    CL3  460   2.740   3.285   4.199 -0.0092  0.1598 -0.3142
   58CHL     H1  461   2.527   3.354   4.138 -0.2623 -3.1391  0.8740
   59CHL     C1  462   3.569   1.362   3.766  0.0757  0.0406  0.3030
   59CHL    CL1  463   3.497   1.490   3.869  0.0440  0.0483 -0.0538
   59CHL    CL2  464   3.460   1.222   3.800 -0.2225 -0.3552 -0.1401
   59CHL    CL3  465   3.555   1.418   3.597  0.2481  0.2802  0.3536
   59CHL     H1  466   3.669   1.334   3.801 -1.0253 -0.8762  2.9253
   60CHL     C1  467   3.254   2.231   3.722 -0.3093 -0.3835  0.7519
   60CHL    CL1  468   3.274   2.312   3.567  0.2799 -0.0283 -0.0705
   60CHL    CL2  469   3.180   2.326   3.857 -0.1333  0.0998 -0.4537
   60CHL    CL3  470   3.170   2.068   3.701  0.0532 -0.4244  0.2499
   60CHL     H1  471   3.351   2.200   3.763  0.9669 -0.6883 -2.2763
   61CHL     C1  472   4.189   0.292   1.101 -0.0437 -0.0622  0.0490
   61CHL    CL1  473   4.055   0.231   1.213  0.0719 -0.2078  0.1865
   61CHL    CL2  474   4.303   0.402   1.196 -0.3378  0.0698  0.1539
   61CHL    CL3  475   4.303   0.159   1.038  0.2522 -0.3656 -0.0982
   61CHL     H1  476   4.152   0.356   1.021  1.4321  2.6153  1.3633
   62CHL     C1  477   0.841   0.188   3.394 -0.4722  0.3732 -0.3718
   62CHL    CL1  478   0.683   0.113   3.380  0.0250 -0.1772 -0.0877
   62CHL    CL2  479   0.841   0.349   3.471 -0.3174 -0.2742  0.3410
   62CHL    CL3  480   0.941   0.075   3.489 -0.6159 -0.0971  0.1795
   62CHL     H1  481   0.900   0.211   3.304 -0.2370  1.7877  0.1171
   63CHL     C1  482   3.517   3.933   2.553  0.5077  0.6303  0.3018
   63CHL    CL1  483   3.528   3.753   2.585 -0.0782  0.0579  0.1142
   63CHL    CL2  484   3.674   4.009   2.519 -0.0235 -0.0268 -0.1744
   63CHL    CL3  485   3.383   3.966   2.433 -0.0509  0.0316 -0.0804
   63CHL     H1  486   3.472   3.960   2.649  2.0195 -1.0285  1.5574
   64CHL     C1  487   1.438   0.798   1.252  0.4754 -0.4229  0.0632
   64CHL    CL1  488   1.284   0.711   1.223 -0.0911  0.0930  0.2853
   64CHL    CL2  489   1.493   0.909   1.122 -0.4019 -0.0766  0.0015
   64CHL    CL3  490   1.412   0.904   1.388 -0.2172  0.6203 -0.4791
   64CHL     H1  491   1.514   0.726   1.282  0.4264 -1.0588 -1.2283
   65CHL     C1  492   2.157   2.258   2.512  0.1253  0.0968 -0.3375
   65CHL    CL1  493   2.173   2.092   2.570  0.0209 -0.2832  0.1736
   65CHL    CL2  494   2.018   2.285   2.406  0.2196  0.0311  0.4920
   65CHL    CL3  495   2.125   2.358   2.661 -0.2500 -0.1097 -0.2259
   65CHL     H1  496   2.248   2.297   2.464  0.0425 -0.0042 -0.5766
   66CHL     C1  497   1.417   2.584   3.482 -0.1316  0.3653 -0.0432
   66CHL    CL1  498   1.379   2.550   3.652  0.2071 -0.1392 -0.0270
   66CHL    CL2  499   1.591   2.640   3.482  0.2883  0.2627  0.0744
   66CHL    CL3  500   1.399   2.437   3.379  0.3653 -0.3630 -0.2068
   66CHL     H1  501   1.356   2.667   3.444  1.5106  1.4216 -0.4459
   67CHL     C1  502   2.609   0.401   1.074 -0.2777  0.4757  0.1052
   67CHL    CL1  503   2.660   0.425   0.902  0.1092 -0.2986 -0.3825
   67CHL    CL2  504   2.730   0.446   1.197  0.0913 -0.2448  0.1026
   67CHL    CL3  505   2.457   0.495   1.116 -0.1539  0.1194 -0.2971
   67CHL     H1  506   2.582   0.295   1.073 -0.5343  0.5218 -1.7905
   68CHL     C1  507   2.516   0.805   1.529 -0.1261 -1.1333  0.6110
   68CHL    CL1  508   2.448   0.755   1.689  0.3818  0.1810 -0.2685
   68CHL    CL2  509   2.528   0.989   1.539  0.4557 -0.1115 -0.2826
   68CHL    CL3  510   2.687   0.753   1.512  0.4694  0.2100 -0.2308
   68CHL     H1  511   2.461   0.775   1.440  1.5129  1.6163 -1.4832
   69CHL     C1  512   2.875   2.676   1.664  0.1150  0.3917 -0.2809
   69CHL    CL1  513   2.750   2.572   1.579 -0.7590  0.4634 -0.0516
   69CHL    CL2  514   2.949   2.593   1.802  0.1035 -0.1474  0.0966
   69CHL    CL3  515   2.987   2.731   1.535  0.1008 -0.0082 -0.0730
   69CHL     H1  516   2.819   2.768   1.684  1.2587  1.0893 -0.2096
   70CHL     C1  517   1.537   3.659   4.107  0.7049  0.3340 -0.0029
   70CHL    CL1  518   1.644   3.686   3.967 -0.3846 -0.2920  0.3467
   70CHL    CL2  519   1.445   3.816   4.154 -0.1572 -0.1332  0.1366
   70CHL    CL3  520   1.420   3.528   4.070  0.0664 -0.0813  0.1344
   70CHL     H1  521   1.591   3.629   4.197 -1.0889  2.5139  1.9364
   71CHL     C1  522   2.655   3.667   3.290 -0.6976  0.1297 -0.5779
   71CHL    CL1  523   2.830   3.722   3.283 -0.3383  0.0530  0.3660
   71CHL    CL2  524   2.593   3.656   3.126 -0.4001  0.3473  0.2310
   71CHL    CL3  525   2.645   3.493   3.362  0.4443 -0.1845  0.2605
   71CHL     H1  526   2.588   3.732   3.348 -1.9187  0.6021 -2.4383
   72CHL     C1  527   0.743   2.408   0.659 -0.6594  0.5785  0.3658
   72CHL    CL1  528   0.867   2.281   0.616  0.0153 -0.4198 -0.1152
   72CHL    CL2  529   0.616   2.324   0.758 -0.1803 -0.1621 -0.2334
   72CHL    CL3  530   0.822   2.536   0.758  0.3890  0.0810 -0.0281
   72CHL     H1  531   0.697   2.442   0.566 -0.5326 -4.4043 -1.8780
   73CHL     C1  532   4.060   0.148   3.433 -0.5071  0.0572  0.0521
   73CHL    CL1  533   3.997   0.201   3.594  0.4052  0.3826  0.1934
   73CHL    CL2  534   3.977   0.234   3.296  0.0485  0.2741 -0.0298
   73CHL    CL3  535   4.239   0.194   3.428  0.2430 -0.1301  0.2103
   73CHL     H1  536   4.056   0.039   3.433  0.5382 -0.0050  1.4251
   74CHL     C1  537   0.793   1.408   2.688  0.7051  0.0590  0.1536
   74CHL    CL1  538   0.645   1.513   2.669  0.2283 -0.3511  0.1542
   74CHL    CL2  539   0.842   1.410   2.861  0.3710  0.0713 -0.3741
   74CHL    CL3  540   0.749   1.250   2.635  0.2716 -0.3447 -0.1922
   74CHL     H1  541   0.877   1.433   2.622 -0.2185 -1.2400 -1.6141
   75CHL     C1  542   1.044   3.893   3.001 -0.0583 -0.3790 -0.2951
   75CHL    CL1  543   1.051   3.975   2.830  0.6067 -0.3552  0.3337
   75CHL    CL2  544   1.215   3.888   3.053 -0.1503 -0.5893  0.2201
   75CHL    CL3  545   0.924   3.969   3.119 -0.1999  0.4554  0.4208
   75CHL     H1  546   1.011   3.789   2.988 -2.2356  0.4165 -1.6210
   76CHL     C1  547   4.039   2.506   0.156  0.6737  0.5208 -0.4386
   76CHL    CL1  548   3.970   2.645   0.071 -0.2339 -0.8785  0.0301
   76CHL    CL2  549   3.922   2.367   0.125 -0.3663  0.1760  0.0360
   76CHL    CL3  550   4.196   2.455   0.099 -0.4225 -0.0356  0.2908
   76CHL     H1  551   4.044   2.522   0.264 -0.7052 -0.9662 -0.1254
   77CHL     C1  552   3.298   1.210   1.234  0.0432 -0.5598 -0.4422
   77CHL    CL1  553   3.379   1.113   1.106 -0.0534  0.0060  0.1296
   77CHL    CL2  554   3.417   1.330   1.293  0.0243 -0.7317  0.4242
   77CHL    CL3  555   3.145   1.289   1.182 -0.1905  0.2557  0.1072
   77CHL     H1  556   3.278   1.149   1.322  0.8008 -0.2857 -0.0755
   78CHL     C1  557   1.526   0.311   0.420 -0.7255  0.0458  0.4310
   78CHL    CL1  558   1.506   0.266   0.591  0.0596  0.2179  0.2313
   78CHL    CL2  559   1.694   0.296   0.365 -0.1494 -0.0582 -0.0273
   78CHL    CL3  560   1.396   0.247   0.312 -0.2185 -0.0227  0.1738
   78CHL     H1  561   1.509   0.419   0.418 -0.7620  0.0703  1.6099
   79CHL     C1  562   3.858   1.410   1.970 -0.4525 -0.6196  0.3242
   79CHL    CL1  563   4.028   1.455   1.997 -0.5372 -0.0699  0.2033
   79CHL    CL2  564   3.761   1.425   2.115 -0.1060  0.5837 -0.3392
   79CHL    CL3  565   3.788   1.477   1.817 -0.0339 -0.2242  0.3805
   79CHL     H1  566   3.872   1.301   1.965  0.0795 -0.7312  2.8189
   80CHL     C1  567   3.009   0.092   3.452 -0.1030 -0.0046  0.8448
   80CHL    CL1  568   3.065  -0.052   3.543  0.3046  0.1690  0.2238
   80CHL    CL2  569   2.833   0.101   3.423  0.1912  0.0314 -0.2098
   80CHL    CL3  570   3.070   0.251   3.514  0.0061  0.3109  0.0454
   80CHL     H1  571   3.058   0.078   3.355 -0.8295  0.1846  0.4489
   81CHL     C1  572   2.123   1.239   2.670  0.3149 -0.6873 -0.1271
   81CHL    CL1  573   1.969   1.285   2.588 -0.2536 -0.2914  0.0617
   81CHL    CL2  574   2.187   1.091   2.603  0.3094  0.3884  0.0523
   81CHL    CL3  575   2.236   1.382   2.645 -0.2773 -0.0456  0.1477
   81CHL     H1  576   2.083   1.223   2.771 -0.0468  2.6091  0.3730
   82CHL     C1  577   1.275   3.384   2.402  0.3265  0.2780 -0.3994
   82CHL    CL1  578   1.440   3.322   2.386 -0.0896  0.1600 -0.2017
   82CHL    CL2  579   1.292   3.565   2.447  0.0015  0.2001 -0.2664
   82CHL    CL3  580   1.172   3.365   2.258  0.0905 -0.2892 -0.1590
   82CHL     H1  581   1.228   3.331   2.486  0.1447  0.6184 -0.2811
   83CHL     C1  582   1.205   0.812   0.007 -0.9964  0.8424 -0.0167
   83CHL    CL1  583   1.211   0.978  -0.059  0.1295 -0.0952  0.1705
   83CHL    CL2  584   1.100   0.824   0.154  0.1478 -0.2325 -0.2604
   83CHL    CL3  585   1.160   0.676  -0.105  0.3132 -0.3823 -0.0759
   83CHL     H1  586   1.306   0.800   0.049 -2.1141  2.5089  3.6085
   84CHL     C1  587   0.330   2.911   3.357 -0.1624  0.6873 -0.0771
   84CHL    CL1  588   0.371   3.058   3.447 -0.1264 -0.1960 -0.2263
   84CHL    CL2  589   0.233   2.800   3.461 -0.0673 -0.1443 -0.0525
   84CHL    CL3  590   0.224   2.941   3.218  0.0927 -0.1842 -0.1933
   84CHL     H1  591   0.421   2.856   3.330  0.0451  1.0927 -0.2128
   85CHL     C1  592   3.575   2.363   4.092  0.1230  0.1353 -0.1221
   85CHL    CL1  593   3.656   2.523   4.084 -0.1818 -0.0306 -0.3496
   85CHL    CL2  594   3.692   2.238   4.033 -0.0739  0.0216 -0.0431
   85CHL    CL3  595   3.512   2.320   4.263  0.0682 -0.2661  0.1574
   85CHL     H1  596   3.489   2.363   4.025 -0.6292  1.7014  0.7824
   86CHL     C1  597   0.283   3.465   3.872 -0.1170 -0.2437  0.2838
   86CHL    CL1  598   0.298   3.542   4.037 -0.4156  0.2444  0.2661
   86CHL    CL2  599   0.375   3.580   3.775 -0.2403  0.0760 -0.2473
   86CHL    CL3  600   0.367   3.303   3.873 -0.6865 -0.2613  0.5845
   86CHL     H1  601   0.180   3.454   3.837 -0.6590 -1.7417  2.1902
   87CHL     C1  602   1.425   2.096   1.097 -0.2675  0.1425  0.2948
   87CHL    CL1  603   1.416   1.920   1.108  0.5269 -0.2301  0.3734
   87CHL    CL2  604   1.582   2.156   1.158 -0.0356  0.2465  0.0180
   87CHL    CL3  605   1.417   2.133   0.920 -0.4822  0.2031  0.1716
   87CHL     H1  606   1.350   2.149   1.156 -0.9989  0.0558 -0.5362
   88CHL     C1  607   3.389   2.424   1.272  0.1538  0.5420 -0.1739
   88CHL    CL1  608   3.533   2.422   1.380  0.0783 -0.0521 -0.2329
   88CHL    CL2  609   3.333   2.595   1.263 -0.1361 -0.4661  0.1075
   88CHL    CL3  610   3.439   2.376   1.108 -0.0594 -0.2595 -0.1518
   88CHL     H1  611   3.300   2.369   1.305 -0.1672  1.0410 -0.2044
   89CHL     C1  612   0.655   3.499   2.946 -0.7083  0.1137  0.2974
   89CHL    CL1  613   0.694   3.676   2.970  0.0996  0.3521  0.3203
   89CHL    CL2  614   0.610   3.462   2.772  0.4137  0.0203 -0.2503
   89CHL    CL3  615   0.818   3.426   2.988  0.1321  0.0010 -0.2975
   89CHL     H1  616   0.581   3.468   3.020 -0.3126  0.0842  0.6858
   90CHL     C1  617   1.476   3.007   3.271  0.4413  0.5176 -0.2273
   90CHL    CL1  618   1.543   3.020   3.437 -0.0939 -0.0622  0.0391
   90CHL    CL2  619   1.400   2.839   3.252  0.2060 -0.2377 -0.0481
   90CHL    CL3  620   1.357   3.135   3.230  0.0321 -0.0647  0.2343
   90CHL     H1  621   1.553   3.010   3.193 -0.3694 -1.9051 -1.2336
   91CHL     C1  622   3.995   0.235   1.807 -0.5926  0.6789 -0.0753
   91CHL    CL1  623   3.893   0.155   1.942  0.0582 -0.4122  0.5538
   91CHL    CL2  624   3.901   0.248   1.655  0.1748  0.3382  0.2174
   91CHL    CL3  625   4.060   0.397   1.869 -0.4371  0.2937 -0.0553
   91CHL     H1  626   4.065   0.151   1.794 -0.7338  0.8784 -2.9192
   92CHL     C1  627   0.964   1.324   2.260  0.0421 -0.0267 -0.2253
   92CHL    CL1  628   0.828   1.435   2.299 -0.0283  0.3322 -0.0653
   92CHL    CL2  629   1.075   1.409   2.139  0.1178  0.2542 -0.2677
   92CHL    CL3  630   1.038   1.276   2.419  0.1117  0.3675  0.2859
   92CHL     H1  631   0.916   1.239   2.211 -2.3471  1.5585 -0.7961
   93CHL     C1  632   2.290   0.529   1.929  0.2662 -0.4778 -0.0977
   93CHL    CL1  633   2.368   0.426   2.058 -0.4624  0.0694 -0.1546
   93CHL    CL2  634   2.174   0.431   1.832 -0.1696 -0.1189  0.1659
   93CHL    CL3  635   2.174   0.647   2.010  0.3032 -0.4812  0.2192
   93CHL     H1  636   2.365   0.578   1.866  0.6887  0.1861  0.8874
   94CHL     C1  637   0.033   0.156   4.000  1.0389 -0.6050  0.6127
   94CHL    CL1  638  -0.147   0.174   4.011  0.2293 -0.1809  0.2960
   94CHL    CL2  639   0.110   0.069   4.139  0.4069  0.3429 -0.4018
   94CHL    CL3  640   0.093   0.078   3.849 -0.0251 -0.0064 -0.1329
   94CHL     H1  641   0.065   0.260   4.014 -2.3609  0.1463  4.8771
   95CHL     C1  642   1.111   3.169   2.799  0.3710 -0.0645  0.1406
   95CHL    CL1  643   0.951   3.132   2.729 -0.5176  0.0681 -0.1220
   95CHL    CL2  644   1.137   3.346   2.767 -0.0939 -0.2813 -0.0075
   95CHL    CL3  645   1.110   3.133   2.976 -0.3427  0.0496 -0.3411
   95CHL     H1  646   1.181   3.104   2.746 -0.0558 -1.6198  1.4223
   96CHL     C1  647   3.618   1.923   3.633  0.2328  0.9568  0.4852
   96CHL    CL1  648   3.667   2.002   3.776 -0.1128 -0.0621 -0.1107
   96CHL    CL2  649   3.483   1.814   3.655 -0.0118 -0.0954  0.1619
   96CHL    CL3  650   3.566   2.035   3.504  0.0845 -0.1356 -0.2520
   96CHL     H1  651   3.695   1.854   3.598 -0.0334 -0.2106  2.0510
   97CHL     C1  652   4.223   2.706   2.197  0.7821 -0.1336  0.2630
   97CHL    CL1  653   4.217   2.847   2.306  0.3702  0.2688 -0.2577
   97CHL    CL2  654   4.192   2.746   2.023  0.0564  0.1812  0.2918
   97CHL    CL3  655   4.380   2.611   2.223  0.0866 -0.0810 -0.3615
   97CHL     H1  656   4.137   2.644   2.226 -0.6262  0.6849 -1.8851
   98CHL     C1  657   2.998   2.927   0.339  0.2268  0.3311 -0.5345
   98CHL    CL1  658   3.067   2.970   0.176 -0.2329 -0.0593 -0.1174
   98CHL    CL2  659   3.036   3.074   0.442  0.3510 -0.2570  0.1132
   98CHL    CL3  660   2.816   2.896   0.334  0.0641  0.5061  0.2319
   98CHL     H1  661   3.061   2.841   0.363  1.7828  0.7542 -2.7025
   99CHL     C1  662   2.767   0.067   0.638 -1.0343 -1.2614  0.3154
   99CHL    CL1  663   2.865   0.218   0.656  0.3148  0.5286  0.3825
   99CHL    CL2  664   2.608   0.105   0.704  0.2929  0.1467  0.3793
   99CHL    CL3  665   2.747   0.015   0.470 -0.0119 -0.2305 -0.3193
   99CHL     H1  666   2.822  -0.007   0.697  1.2052 -0.3988 -0.5808
  100CHL     C1  667   1.736   1.378   1.484 -0.6786 -0.7839  0.4076
  100CHL    CL1  668   1.860   1.301   1.589  0.7135 -0.2108  0.4463
  100CHL    CL2  669   1.581   1.294   1.492 -0.3985 -0.2041 -0.0260
  100CHL    CL3  670   1.725   1.545   1.531 -0.2641  0.1285 -0.3756
  100CHL     H1  671   1.782   1.368   1.385 -0.6873  3.1406 -0.1600
  101CHL     C1  672   1.496   3.195   2.904 -0.5481  0.8046  0.2945
  101CHL    CL1  673   1.643   3.294   2.958  0.2852 -0.0789 -0.2507
  101CHL    CL2  674   1.470   3.223   2.726 -0.1502 -0.0694 -0.0688
  101CHL    CL3  675   1.544   3.022   2.941  0.1826 -0.2198 -0.0071
  101CHL     H1  676   1.401   3.218   2.952 -1.3017 -0.0336 -0.7558
  102CHL     C1  677   3.863   0.711   3.165 -0.4510  0.0527 -0.1238
  102CHL    CL1  678   3.800   0.601   3.291  0.0669  0.0252 -0.2648
  102CHL    CL2  679   3.787   0.878   3.177  0.1818  0.2159 -0.5863
  102CHL    CL3  680   4.039   0.714   3.198 -0.0244  0.0058  0.1174
  102CHL     H1  681   3.851   0.672   3.064 -1.0090 -1.0542  0.3513
  103CHL     C1  682   2.369   1.392   3.089  0.1422 -0.0331  0.0787
  103CHL    CL1  683   2.428   1.558   3.109 -0.2632 -0.0383 -0.0223
  103CHL    CL2  684   2.188   1.387   3.099  0.3084 -0.3796 -0.0436
  103CHL    CL3  685   2.431   1.326   2.937 -0.2562 -0.0876  0.0662
  103CHL     H1  686   2.421   1.332   3.165 -1.9910 -2.7743 -0.4362
  104CHL     C1  687   1.446   3.906   3.547  0.4960 -0.1231  0.1952
  104CHL    CL1  688   1.375   3.769   3.635  0.3430  0.0598  0.2338
  104CHL    CL2  689   1.610   3.858   3.494  0.2898 -0.0664 -0.0716
  104CHL    CL3  690   1.338   3.957   3.412  0.2069  0.0190  0.1105
  104CHL     H1  691   1.458   3.991   3.614  0.7803  0.1051 -0.1400
  105CHL     C1  692   2.773   2.762   3.865 -0.0534  0.5000 -0.2586
  105CHL    CL1  693   2.861   2.915   3.854 -0.1428  0.1622 -0.4193
  105CHL    CL2  694   2.600   2.772   3.818  0.2647 -0.2758 -0.1429
  105CHL    CL3  695   2.854   2.630   3.770  0.3525 -0.0710 -0.5432
  105CHL     H1  696   2.775   2.729   3.970 -0.0140 -0.1726 -0.4652
  106CHL     C1  697   3.092   0.396   1.475 -0.4752 -0.1684 -0.3128
  106CHL    CL1  698   3.088   0.445   1.303  0.0876  0.0420 -0.3019
  106CHL    CL2  699   3.267   0.355   1.518  0.1067  0.1471  0.2138
  106CHL    CL3  700   3.017   0.519   1.589  0.1766  0.3619 -0.1477
  106CHL     H1  701   3.042   0.299   1.484 -0.2567 -0.3643 -1.1361
  107CHL     C1  702   3.502   2.796   3.232 -0.4299  0.6824 -0.4093
  107CHL    CL1  703   3.679   2.759   3.262  0.1337  0.1445 -0.2667
  107CHL    CL2  704   3.480   2.714   3.074 -0.2798 -0.5768 -0.1164
  107CHL    CL3  705   3.415   2.717   3.374  0.3792 -0.2330  0.3957
  107CHL     H1  706   3.480   2.903   3.219  1.0648  1.0711  0.0269
  108CHL     C1  707   1.247   0.004   1.493  0.0683  0.5029 -0.2116
  108CHL    CL1  708   1.098  -0.095   1.463 -0.2660  0.1918  0.0138
  108CHL    CL2  709   1.307   0.071   1.333  0.0697  0.0099  0.1113
  108CHL    CL3  710   1.197   0.147   1.592 -0.3248  0.0677 -0.1913
  108CHL     H1  711   1.333  -0.051   1.532 -0.1959 -1.8217 -2.6299
  109CHL     C1  712   1.082   2.405   3.595  0.1229 -0.6578 -0.3683
  109CHL    CL1  713   0.946   2.278   3.589 -0.2810  0.1146 -0.3143
  109CHL    CL2  714   1.061   2.513   3.454  0.2041  0.0668  0.2939
  109CHL    CL3  715   1.057   2.514   3.736 -0.1010 -0.2817 -0.3461
  109CHL     H1  716   1.182   2.364   3.605  0.3661 -0.3844 -1.4909
  110CHL     C1  717   3.603   3.129   3.580 -0.5439  0.1386 -0.4483
  110CHL    CL1  718   3.539   2.970   3.639  0.2335  0.2153 -0.4587
  110CHL    CL2  719   3.731   3.096   3.450  0.2563  0.3501 -0.2533
  110CHL    CL3  720   3.471   3.219   3.510  0.0117 -0.0082 -0.0063
  110CHL     H1  721   3.657   3.172   3.665 -0.7808 -1.8092  0.7538
  111CHL     C1  722   0.542   1.306   2.999  0.2006  0.5276 -0.2464
  111CHL    CL1  723   0.526   1.468   3.084  0.1445 -0.0396  0.1416
  111CHL    CL2  724   0.600   1.178   3.112 -0.3776 -0.0988 -0.0179
  111CHL    CL3  725   0.380   1.247   2.932 -0.0104 -0.2674 -0.3209
  111CHL     H1  726   0.613   1.306   2.915  1.4129  1.6620  0.7394
  112CHL     C1  727   2.122   1.942   2.955  0.6810  0.4264  0.1251
  112CHL    CL1  728   2.238   2.063   2.909 -0.0348  0.3290 -0.2166
  112CHL    CL2  729   2.173   1.880   3.116  0.1629 -0.2548 -0.0541
  112CHL    CL3  730   1.956   2.009   2.981  0.1251  0.4072 -0.1114
  112CHL     H1  731   2.116   1.853   2.891  1.2628  0.6242 -0.2057
  113CHL     C1  732   1.728   1.165   0.151 -0.7382  0.2320 -0.1341
  113CHL    CL1  733   1.757   1.139  -0.027  0.5763  0.0015 -0.0010
  113CHL    CL2  734   1.576   1.076   0.200 -0.4674 -0.4261  0.5621
  113CHL    CL3  735   1.879   1.126   0.248  0.0817 -0.2946 -0.2927
  113CHL     H1  736   1.697   1.270   0.157  0.2859  0.4906  1.2663
  114CHL     C1  737   2.832   1.843   1.689  0.2539  0.0898 -0.1717
  114CHL    CL1  738   2.813   1.678   1.620  0.2355  0.3750 -0.6780
  114CHL    CL2  739   3.002   1.877   1.751 -0.2502 -0.0615 -0.1367
  114CHL    CL3  740   2.784   1.958   1.562  0.2372  0.1165  0.5621
  114CHL     H1  741   2.769   1.856   1.777 -2.0857 -1.2512 -1.5523
  115CHL     C1  742   2.088   3.939   3.167 -0.0727 -0.3697 -0.1095
  115CHL    CL1  743   2.146   4.112   3.206  0.1201  0.0481 -0.0371
  115CHL    CL2  744   2.030   3.926   2.995  0.0886  0.5504  0.2773
  115CHL    CL3  745   2.221   3.830   3.180 -0.3038 -0.3027  0.0977
  115CHL     H1  746   2.002   3.913   3.230  0.2422  2.2852  1.5526
  116CHL     C1  747   0.586   3.187   1.180 -0.5281 -0.3361  0.2876
  116CHL    CL1  748   0.697   3.260   1.045  0.4580  0.2273  0.1117
  116CHL    CL2  749   0.513   3.044   1.107  0.0016  0.2734  0.5269
  116CHL    CL3  750   0.683   3.134   1.327  0.0904 -0.0998  0.1089
  116CHL     H1  751   0.508   3.260   1.205  0.9225  1.7202 -0.7909
  117CHL     C1  752   1.300   3.106   1.491 -0.5811 -0.3545  0.3328
  117CHL    CL1  753   1.423   2.973   1.503  0.0949 -0.3839 -0.3400
  117CHL    CL2  754   1.356   3.244   1.374  0.1986  0.3583  0.0273
  117CHL    CL3  755   1.147   3.030   1.434  0.2472 -0.0103  0.3005
  117CHL     H1  756   1.277   3.154   1.587 -0.3623  0.5431 -0.0462
  118CHL     C1  757   1.727   2.971   2.064  0.4711 -0.4258 -0.8303
  118CHL    CL1  758   1.568   3.014   1.996 -0.2726  0.0628  0.1471
  118CHL    CL2  759   1.844   3.102   2.038  0.0995 -0.0851 -0.2137
  118CHL    CL3  760   1.704   2.926   2.233  0.1513 -0.0790 -0.1343
  118CHL     H1  761   1.767   2.878   2.022  1.4852 -0.7836  0.8128
  119CHL     C1  762   4.026   3.096   1.821  0.5898 -0.1255  0.0196
  119CHL    CL1  763   4.024   2.927   1.750 -0.3729 -0.1946 -0.2119
  119CHL    CL2  764   3.976   3.068   1.987 -0.3271 -0.1254  0.0657
  119CHL    CL3  765   4.193   3.159   1.818  0.2216  0.0070  0.1351
  119CHL     H1  766   3.955   3.166   1.776  0.2193  0.3809  1.3641
  120CHL     C1  767   3.592   2.183   2.502  0.4079 -0.1175 -0.2284
  120CHL    CL1  768   3.412   2.171   2.483  0.0343  0.0592 -0.0153
  120CHL    CL2  769   3.678   2.173   2.346  0.0975  0.2077  0.3389
  120CHL    CL3  770   3.634   2.329   2.600 -0.0758  0.0116 -0.0372
  120CHL     H1  771   3.624   2.095   2.558  0.5176  0.0050 -0.0983
  121CHL     C1  772   3.058   1.133   3.949 -0.6065  0.4258 -0.8703
  121CHL    CL1  773   2.892   1.160   3.896  0.0876  0.0348 -0.2203
  121CHL    CL2  774   3.068   1.017   4.084  0.0301 -0.1737  0.1282
  121CHL    CL3  775   3.159   1.065   3.819 -0.0029  0.1521  0.2804
  121CHL     H1  776   3.109   1.225   3.978  1.0561  0.1008 -2.5211
  122CHL     C1  777   1.091   2.193   1.637 -0.0724  0.1303  0.1591
  122CHL    CL1  778   1.181   2.329   1.546 -0.1229  0.3192  0.1055
  122CHL    CL2  779   0.929   2.242   1.698  0.5270 -0.0284  0.1427
  122CHL    CL3  780   1.062   2.061   1.527 -0.1655 -0.2750 -0.0433
  122CHL     H1  781   1.150   2.152   1.720  2.1286 -0.0503 -1.4067
  123CHL     C1  782   3.048   3.722   0.817 -0.5638 -0.2099 -0.3087
  123CHL    CL1  783   3.120   3.563   0.862  0.1139 -0.3940  0.3571
  123CHL    CL2  784   3.006   3.692   0.643  0.1308  0.4071 -0.1401
  123CHL    CL3  785   2.903   3.769   0.910  0.1899 -0.2755  0.0079
  123CHL     H1  786   3.122   3.802   0.831 -0.9888  0.2472 -0.6543
  124CHL     C1  787   3.218   1.804   2.115 -0.7815 -0.5419 -0.8401
  124CHL    CL1  788   3.065   1.893   2.105 -0.3062  0.2548  0.0979
  124CHL    CL2  789   3.334   1.827   1.980  0.0133  0.1058 -0.1547
  124CHL    CL3  790   3.306   1.840   2.273 -0.2299  0.0213 -0.2469
  124CHL     H1  791   3.187   1.699   2.124  0.5690 -0.9755 -0.9735
  125CHL     C1  792   0.243   0.987   1.155  0.0169 -0.5183 -0.1408
  125CHL    CL1  793   0.277   1.160   1.184 -0.0132 -0.1572 -0.1196
  125CHL    CL2  794   0.336   0.908   1.024  0.2879 -0.0311  0.2888
  125CHL    CL3  795   0.272   0.894   1.309 -0.3598 -0.3852  0.1229
  125CHL     H1  796   0.140   0.959   1.129  0.2781 -1.3271 -0.3448
  126CHL     C1  797   4.040   2.361   0.570 -0.0911 -0.1945 -0.0494
  126CHL    CL1  798   3.988   2.204   0.502  0.2939 -0.1211 -0.4011
  126CHL    CL2  799   4.203   2.408   0.503 -0.4527  0.0793 -0.4311
  126CHL    CL3  800   3.915   2.496   0.520 -0.0910 -0.0559  0.1061
  126CHL     H1  801   4.045   2.351   0.679 -1.9013  1.1292  0.2085
  127CHL     C1  802   2.300   2.108   2.193 -0.3872  0.8103  0.7256
  127CHL    CL1  803   2.250   2.260   2.108  0.1673  0.1157  0.2080
  127CHL    CL2  804   2.398   2.022   2.069 -0.2239 -0.7437  0.0983
  127CHL    CL3  805   2.422   2.136   2.325  0.4174  0.1012  0.0362
  127CHL     H1  806   2.212   2.047   2.212 -1.5532  2.0442 -0.5030
  128CHL     C1  807   0.956   2.205   1.134 -0.3074  0.2192 -0.9524
  128CHL    CL1  808   1.076   2.091   1.203  0.3008  0.0059  0.1601
  128CHL    CL2  809   0.989   2.250   0.967  0.3426 -0.4140  0.1197
  128CHL    CL3  810   0.796   2.138   1.132  0.1947 -0.0680  0.0302
  128CHL     H1  811   0.948   2.289   1.204  1.2593  0.4471 -1.0021
  129CHL     C1  812   0.348   0.031   3.424  0.3463 -0.5026  0.7008
  129CHL    CL1  813   0.383  -0.020   3.595  0.2591 -0.2400  0.1909
  129CHL    CL2  814   0.201  -0.057   3.375 -0.4604  0.2409 -0.0019
  129CHL    CL3  815   0.347   0.210   3.416 -0.1239  0.1298 -0.2887
  129CHL     H1  816   0.433  -0.002   3.362  1.0280 -1.1254  1.9326
  130CHL     C1  817   0.394   3.601   3.363 -0.3552 -0.0895  0.5431
  130CHL    CL1  818   0.572   3.639   3.395 -0.2581  0.3529  0.3843
  130CHL    CL2  819   0.368   3.615   3.180 -0.3386  0.0091 -0.1659
  130CHL    CL3  820   0.348   3.443   3.421  0.2500 -0.4326 -0.1234
  130CHL     H1  821   0.342   3.681   3.417 -2.9896 -1.0977 -0.3456
  131CHL     C1  822   2.279   1.683   1.569 -0.2363 -0.3675 -0.0856
  131CHL    CL1  823   2.278   1.601   1.414 -0.0230  0.1940  0.3895
  131CHL    CL2  824   2.146   1.637   1.673 -0.0313 -0.2555 -0.0629
  131CHL    CL3  825   2.436   1.664   1.652  0.1915  0.1342  0.4517
  131CHL     H1  826   2.273   1.788   1.536 -1.7476 -0.6292 -0.7071
  132CHL     C1  827   0.412   1.515   1.994  0.4755  1.0187 -0.0724
  132CHL    CL1  828   0.399   1.340   1.945  0.1138  0.1820  0.0257
  132CHL    CL2  829   0.247   1.588   1.988  0.0362 -0.0787 -0.2013
  132CHL    CL3  830   0.473   1.532   2.157  0.0395  0.2226 -0.2934
  132CHL     H1  831   0.485   1.553   1.921  3.0669 -0.3269  1.6564
  133CHL     C1  832   3.237   1.550   3.564 -0.4857  0.4753 -0.2207
  133CHL    CL1  833   3.261   1.607   3.398 -0.3714 -0.0765  0.1004
  133CHL    CL2  834   3.149   1.690   3.645  0.5154 -0.4746 -0.1065
  133CHL    CL3  835   3.152   1.393   3.565  0.1589  0.3425 -0.4058
  133CHL     H1  836   3.334   1.538   3.615 -0.0982 -0.3700 -1.1274
  134CHL     C1  837   1.851   1.571   0.486 -0.7304 -0.2626 -0.3520
  134CHL    CL1  838   1.856   1.609   0.663 -0.1745  0.0523  0.1382
  134CHL    CL2  839   1.716   1.455   0.461 -0.4287 -0.0019 -0.1387
  134CHL    CL3  840   1.821   1.717   0.391  0.3267  0.1599 -0.1394
  134CHL     H1  841   1.947   1.522   0.464  0.5185  1.6594  0.5327
  135CHL     C1  842   3.274   3.799   1.746  0.1758  0.9422 -0.0788
  135CHL    CL1  843   3.210   3.801   1.914 -0.0169 -0.1731  0.1741
  135CHL    CL2  844   3.183   3.905   1.634  0.0192 -0.0978 -0.0405
  135CHL    CL3  845   3.450   3.832   1.756  0.6048 -0.1063 -0.3551
  135CHL     H1  846   3.263   3.696   1.711 -0.1581  0.8558  0.2740
  136CHL     C1  847   2.906   0.763   3.490 -0.1580  0.3556  0.5869
  136CHL    CL1  848   2.886   0.587   3.452 -0.1578  0.1051 -0.0569
  136CHL    CL2  849   2.992   0.790   3.642 -0.1735  0.4484 -0.1054
  136CHL    CL3  850   2.993   0.852   3.355  0.3656  0.2296 -0.2008
  136CHL     H1  851   2.813   0.820   3.505 -1.6042 -1.7850  0.2559
  137CHL     C1  852   3.331   0.961   3.337 -0.1774  0.1368  0.2452
  137CHL    CL1  853   3.503   0.994   3.293  0.1677 -0.2860  0.1520
  137CHL    CL2  854   3.319   0.803   3.422 -0.0410  0.2619 -0.2599
  137CHL    CL3  855   3.241   1.085   3.435  0.3083  0.3117  0.2326
  137CHL     H1  856   3.282   0.948   3.240  2.9441 -1.6815 -1.2419
  138CHL     C1  857   1.813   1.943   1.342  1.3760 -0.6313 -0.5523
  138CHL    CL1  858   1.905   2.094   1.343 -0.0013 -0.2663  0.3416
  138CHL    CL2  859   1.909   1.820   1.430  0.1422  0.1939 -0.2345
  138CHL    CL3  860   1.646   1.967   1.421 -0.1718  0.0033  0.0631
  138CHL     H1  861   1.804   1.921   1.235 -5.5725  2.5420 -1.1749
  139CHL     C1  862   1.992   3.859   3.591  0.7136 -0.0364 -0.4343
  139CHL    CL1  863   1.967   3.775   3.749  0.3870  0.2508 -0.3883
  139CHL    CL2  864   2.171   3.910   3.582  0.0113  0.2090  0.1920
  139CHL    CL3  865   1.954   3.752   3.460  0.1771  0.5996  0.0283
  139CHL     H1  866   1.928   3.947   3.592 -1.1090 -1.3006  0.8015
  140CHL     C1  867   3.314   3.097   4.048 -0.0729 -0.0925 -0.2298
  140CHL    CL1  868   3.421   2.949   4.032  0.1062  0.0738 -0.0693
  140CHL    CL2  869   3.389   3.222   4.149 -0.2991 -0.2614  0.3377
  140CHL    CL3  870   3.296   3.166   3.891 -0.2642 -0.2190  0.6467
  140CHL     H1  871   3.213   3.071   4.079 -0.1887  0.0985 -0.4497
  141CHL     C1  872   0.103   2.044   2.150  0.7004 -0.1150  0.6962
  141CHL    CL1  873   0.114   1.863   2.132  0.0870 -0.2480  0.1130
  141CHL    CL2  874   0.089   2.129   1.995  0.2506 -0.3668  0.5105
  141CHL    CL3  875  -0.034   2.090   2.247 -0.1426  0.1886 -0.0524
  141CHL     H1  876   0.190   2.080   2.206  0.1288 -2.3169  3.2288
  142CHL     C1  877   4.033   2.301   2.078  0.2698 -0.0279  0.1704
  142CHL    CL1  878   3.866   2.292   2.009  0.2001  0.2379  0.2588
  142CHL    CL2  879   4.146   2.393   1.979 -0.0322 -0.1469  0.0251
  142CHL    CL3  880   4.003   2.374   2.238  0.2442 -0.0133 -0.1750
  142CHL     H1  881   4.059   2.194   2.079 -0.4231 -0.2280  2.5496
  143CHL     C1  882   3.750   2.700   2.682  0.7524  0.1453  0.3728
  143CHL    CL1  883   3.790   2.872   2.658 -0.0367  0.1937 -0.6626
  143CHL    CL2  884   3.797   2.616   2.534 -0.0430  0.4535  0.0007
  143CHL    CL3  885   3.852   2.661   2.826  0.0347  0.1900  0.3004
  143CHL     H1  886   3.642   2.693   2.698  0.7235 -0.0533  0.0897
  144CHL     C1  887   3.202   3.074   1.544 -0.2601  0.7825 -0.4561
  144CHL    CL1  888   3.238   3.043   1.366 -0.0482 -0.5925  0.1218
  144CHL    CL2  889   3.279   3.216   1.603  0.2738 -0.2150 -0.1729
  144CHL    CL3  890   3.021   3.074   1.573 -0.0950 -0.1659 -0.2302
  144CHL     H1  891   3.239   2.983   1.592 -0.1396  0.6593 -0.7793
  145CHL     C1  892   2.580   0.319   1.582 -0.2463 -0.4315  0.3284
  145CHL    CL1  893   2.716   0.244   1.500 -0.4023  0.2281  0.0613
  145CHL    CL2  894   2.431   0.214   1.567 -0.0050  0.1993  0.0090
  145CHL    CL3  895   2.617   0.330   1.757  0.2306  0.3484 -0.4291
  145CHL     H1  896   2.570   0.422   1.546  1.6176  0.3403  1.7975
  146CHL     C1  897   1.817   3.219   2.414 -0.3386  0.0799  0.4839
  146CHL    CL1  898   1.694   3.134   2.510 -0.4101 -0.2551 -0.3799
  146CHL    CL2  899   1.800   3.401   2.393  0.0618 -0.0558  0.3151
  146CHL    CL3  900   1.975   3.219   2.494 -0.3653  0.3250  0.3418
  146CHL     H1  901   1.827   3.175   2.315 -2.5776  2.7912 -1.0872
  147CHL     C1  902   1.622   3.625   3.234  0.2889 -0.2426  0.7183
  147CHL    CL1  903   1.705   3.481   3.311 -0.0155  0.7111  0.2827
  147CHL    CL2  904   1.703   3.722   3.105 -0.4669 -0.3947  0.1183
  147CHL    CL3  905   1.458   3.564   3.170 -0.1683 -0.7258 -0.1549
  147CHL     H1  906   1.580   3.688   3.312  2.4174  2.2644 -0.0150
  148CHL     C1  907   2.341   0.703   2.336  0.1333  0.4176 -0.5917
  148CHL    CL1  908   2.344   0.881   2.344 -0.2470  0.3636  0.0413
  148CHL    CL2  909   2.510   0.640   2.363  0.3951 -0.2390  0.2483
  148CHL    CL3  910   2.236   0.625   2.454  0.2114 -0.3970  0.3556
  148CHL     H1  911   2.321   0.669   2.234 -3.2850 -0.0519  0.0938
  149CHL     C1  912   3.304   2.335   2.175 -0.1421 -0.3890  0.1213
  149CHL    CL1  913   3.327   2.168   2.115  0.2778  0.3413 -0.0494
  149CHL    CL2  914   3.427   2.432   2.092 -0.3958 -0.0044  0.4875
  149CHL    CL3  915   3.137   2.367   2.120 -0.1385 -0.2158  0.2658
  149CHL     H1  916   3.323   2.321   2.282 -0.7968  0.1753  0.3182
  150CHL     C1  917   3.724   2.845   2.146 -0.0150  0.9205 -0.3709
  150CHL    CL1  918   3.558   2.788   2.195 -0.0250 -0.0075 -0.5096
  150CHL    CL2  919   3.808   2.926   2.288  0.2600  0.1125  0.3482
  150CHL    CL3  920   3.811   2.691   2.122 -0.1863  0.1436  0.2739
  150CHL     H1  921   3.721   2.905   2.054  0.1971 -1.1747 -1.8106
  151CHL     C1  922   2.603   1.368   2.579 -0.5349 -0.3733 -0.5111
  151CHL    CL1  923   2.714   1.509   2.632  0.2583 -0.3994 -0.1841
  151CHL    CL2  924   2.559   1.384   2.405 -0.2812  0.0076  0.2452
  151CHL    CL3  925   2.675   1.207   2.602 -0.1468 -0.3979 -0.1243
  151CHL     H1  926   2.505   1.374   2.628 -0.3141  1.7185 -0.2289
  152CHL     C1  927   3.915   3.614   1.711  0.0270 -0.0571 -0.7295
  152CHL    CL1  928   3.851   3.775   1.743  0.1167  0.1274 -0.2577
  152CHL    CL2  929   4.027   3.581   1.847 -0.6969  0.2974  0.4579
  152CHL    CL3  930   3.791   3.491   1.674 -0.4621 -0.2356  0.0781
  152CHL     H1  931   3.980   3.620   1.623  0.1547  2.4492 -0.5326
  153CHL     C1  932   0.661   0.783   2.990  0.0912 -0.0945  0.0325
  153CHL    CL1  933   0.725   0.614   2.976  0.1710  0.4816  0.0196
  153CHL    CL2  934   0.741   0.863   3.129 -0.0788  0.0021 -0.3244
  153CHL    CL3  935   0.666   0.883   2.836 -0.2621 -0.3067  0.2520
  153CHL     H1  936   0.554   0.773   3.011 -0.0080 -0.6664 -0.6908
  154CHL     C1  937   2.805   1.521   1.100 -0.3918  0.6245 -0.1819
  154CHL    CL1  938   2.855   1.637   0.980 -0.3395  0.1467  0.0367
  154CHL    CL2  939   2.667   1.609   1.192 -0.0881  0.1465  0.2053
  154CHL    CL3  940   2.734   1.369   1.044  0.1051  0.3212 -0.1703
  154CHL     H1  941   2.888   1.499   1.168  0.0870 -0.8263 -1.2000
  155CHL     C1  942   1.999   3.316   0.723 -0.4399  0.0505  0.3638
  155CHL    CL1  943   1.999   3.393   0.553  0.0024  0.4911 -0.1588
  155CHL    CL2  944   1.899   3.168   0.718 -0.1563  0.1028 -0.1652
  155CHL    CL3  945   2.157   3.264   0.772 -0.1841  0.0513 -0.2194
  155CHL     H1  946   1.953   3.389   0.790 -0.3083 -0.1236  0.6452
  156CHL     C1  947   0.067   2.076   2.938  0.0053 -0.1271 -0.0767
  156CHL    CL1  948  -0.002   1.990   2.794 -0.1535  0.1970  0.6431
  156CHL    CL2  949   0.227   2.156   2.893 -0.1724 -0.3217 -0.6226
  156CHL    CL3  950  -0.045   2.210   2.986 -0.6262  0.4253 -0.4228
  156CHL     H1  951   0.077   2.009   3.024 -2.0894 -1.2081 -0.6100
  157CHL     C1  952   0.990   2.313   2.073 -0.0915  0.3457  0.1347
  157CHL    CL1  953   1.009   2.133   2.056  0.2517  0.0637 -0.0818
  157CHL    CL2  954   0.895   2.349   2.224 -0.1101 -0.1901  0.5325
  157CHL    CL3  955   1.152   2.391   2.088  0.0308 -0.1170 -0.2929
  157CHL     H1  956   0.934   2.356   1.989 -0.2284  3.1186  1.5212
  158CHL     C1  957   3.798   2.430   1.087  0.2994  0.3484  0.0034
  158CHL    CL1  958   3.836   2.414   0.911  0.3685  0.1915  0.0868
  158CHL    CL2  959   3.919   2.335   1.185 -0.5047  0.2581 -0.3803
  158CHL    CL3  960   3.786   2.607   1.123 -0.2371 -0.1330 -0.2179
  158CHL     H1  961   3.700   2.385   1.103  0.3804  0.3111  0.3914
  159CHL     C1  962   3.423   3.587   1.447  0.4879 -0.8063 -0.0411
  159CHL    CL1  963   3.446   3.753   1.381  0.1122 -0.0099 -0.0758
  159CHL    CL2  964   3.244   3.564   1.484 -0.3604  0.1611 -0.4488
  159CHL    CL3  965   3.474   3.455   1.325 -0.1600  0.3594  0.1268
  159CHL     H1  966   3.485   3.583   1.537  0.8513  2.0763 -0.0914
  160CHL     C1  967   2.173   2.956   1.008 -0.1798  0.1827  0.6498
  160CHL    CL1  968   2.017   3.033   1.061 -0.3737 -0.1576 -0.1993
  160CHL    CL2  969   2.164   2.885   0.838 -0.0668 -0.0087 -0.0006
  160CHL    CL3  970   2.319   3.057   1.009 -0.0148  0.1301  0.5034
  160CHL     H1  971   2.195   2.883   1.087 -0.4039  1.5166  2.0023
  161CHL     C1  972   3.887   2.458   1.601 -0.2485 -0.3272  0.6402
  161CHL    CL1  973   3.830   2.575   1.478  0.0404 -0.0586  0.2427
  161CHL    CL2  974   4.032   2.369   1.547 -0.0844 -0.2498  0.4683
  161CHL    CL3  975   3.922   2.526   1.759  0.2222 -0.3102 -0.1120
  161CHL     H1  976   3.806   2.385   1.614  0.1742 -1.3503 -1.8403
  162CHL     C1  977   3.531   2.792   0.348 -0.0701  0.3617 -0.0065
  162CHL    CL1  978   3.654   2.685   0.270 -0.3528 -0.0186  0.0936
  162CHL    CL2  979   3.388   2.817   0.238  0.2197 -0.2624 -0.0206
  162CHL    CL3  980   3.475   2.729   0.508 -0.6215  0.1928 -0.2063
  162CHL     H1  981   3.593   2.881   0.368  2.9409 -1.8123  1.0741
  163CHL     C1  982   0.938   0.321   1.421 -0.4091 -0.1904  0.3020
  163CHL    CL1  983   0.785   0.417   1.420  0.0976 -0.1344  0.3931
  163CHL    CL2  984   0.907   0.153   1.346 -0.3237 -0.2285  0.0536
  163CHL    CL3  985   1.086   0.416   1.356  0.3264  0.2291  0.2215
  163CHL     H1  986   0.958   0.295   1.525 -1.4657 -1.4196  0.2287
  164CHL     C1  987   3.165   2.522   2.927 -0.9705 -0.7662 -0.1056
  164CHL    CL1  988   3.248   2.417   2.814 -0.4150  0.2221  0.3967
  164CHL    CL2  989   3.232   2.515   3.094 -0.1700  0.3042 -0.2582
  164CHL    CL3  990   3.156   2.687   2.847 -0.2984 -0.2799  0.3818
  164CHL     H1  991   3.060   2.492   2.929 -1.2870  0.2461 -0.6235
  165CHL     C1  992   3.979   2.178   2.680  0.4265  0.6153 -0.1099
  165CHL    CL1  993   3.942   2.157   2.507  0.2414  0.3895  0.0795
  165CHL    CL2  994   3.975   2.345   2.737 -0.0588 -0.0603  0.1397
  165CHL    CL3  995   3.860   2.077   2.761 -0.0527  0.1909 -0.1245
  165CHL     H1  996   4.075   2.130   2.702  0.2590  0.4879  0.3595
  166CHL     C1  997   1.106   1.746   0.887 -0.6813  0.5954  0.4707
  166CHL    CL1  998   1.103   1.783   1.059 -0.3315  0.1140  0.1457
  166CHL    CL2  999   1.064   1.574   0.847 -0.1315 -0.0282 -0.3095
  166CHL    CL3 1000   0.997   1.853   0.800 -0.1703 -0.2416  0.2568
  166CHL     H1 1001   1.200   1.762   0.833 -0.9191  1.1776  0.2148
  167CHL     C1 1002   0.438   1.028   2.339 -0.4784 -0.0799 -0.2291
  167CHL    CL1 1003   0.463   0.959   2.174 -0.0008 -0.3383  0.0107
  167CHL    CL2 1004   0.449   0.887   2.453  0.1815  0.0146  0.0145
  167CHL    CL3 1005   0.559   1.155   2.376  0.2662 -0.0259 -0.0028
  167CHL     H1 1006   0.340   1.075   2.331 -0.4914 -0.3832 -3.0656
  168CHL     C1 1007   3.005   1.865   0.648 -0.0738  0.0736 -0.1076
  168CHL    CL1 1008   3.053   1.692   0.628  0.0854 -0.1801 -0.1052
  168CHL    CL2 1009   3.070   1.953   0.509  0.3619 -0.2379 -0.2389
  168CHL    CL3 1010   2.827   1.873   0.647  0.1352  0.0497  0.1572
  168CHL     H1 1011   3.053   1.904   0.738  2.1628 -1.9380 -0.3229
  169CHL     C1 1012   1.554   1.473   3.959  0.7167 -0.1446  0.9192
  169CHL    CL1 1013   1.686   1.489   4.076 -0.1178  0.3454  0.1881
  169CHL    CL2 1014   1.513   1.298   3.939 -0.4664  0.0288 -0.0169
  169CHL    CL3 1015   1.411   1.570   4.005 -0.0602  0.1280 -0.3212
  169CHL     H1 1016   1.585   1.509   3.861 -0.0556 -2.3680 -0.1987
  170CHL     C1 1017   2.357   0.453   3.470 -0.2409 -0.6061 -0.2783
  170CHL    CL1 1018   2.253   0.587   3.537  0.3962 -0.5140 -0.2025
  170CHL    CL2 1019   2.524   0.495   3.539  0.3735  0.1732  0.1495
  170CHL    CL3 1020   2.298   0.293   3.532 -0.1581  0.0108 -0.0059
  170CHL     H1 1021   2.366   0.446   3.361  2.5973 -1.4860 -0.0652
  171CHL     C1 1022   1.766   2.023   0.058 -0.7767  0.2775 -0.1418
  171CHL    CL1 1023   1.823   2.156  -0.054 -0.0870  0.0772  0.0538
  171CHL    CL2 1024   1.775   1.849  -0.013 -0.1816 -0.1676  0.2396
  171CHL    CL3 1025   1.873   2.018   0.204  0.0785 -0.0057  0.3754
  171CHL     H1 1026   1.661   2.041   0.084 -1.3156 -0.4442 -1.6903
  172CHL     C1 1027   3.508   0.152   3.555 -0.1542  0.4648 -0.1490
  172CHL    CL1 1028   3.535   0.292   3.439 -0.2686  0.2018  0.3492
  172CHL    CL2 1029   3.659   0.135   3.659  0.1755  0.0050  0.3681
  172CHL    CL3 1030   3.363   0.173   3.655  0.2459  0.1321  0.0310
  172CHL     H1 1031   3.502   0.064   3.489  3.3440  1.1736 -1.6416
  173CHL     C1 1032   1.359   2.099   3.859 -0.3878 -0.2031 -0.0205
  173CHL    CL1 1033   1.192   2.082   3.810 -0.3652 -0.0611  0.1357
  173CHL    CL2 1034   1.442   2.213   3.741 -0.0495 -0.2629 -0.0642
  173CHL    CL3 1035   1.385   2.171   4.024 -0.0553  0.0429 -0.0712
  173CHL     H1 1036   1.402   1.998   3.855 -0.3090 -0.2211  0.8925
  174CHL     C1 1037   1.169   0.889   2.179  0.3216 -0.4422 -0.1305
  174CHL    CL1 1038   1.164   0.716   2.139  0.1903 -0.1368  0.2973
  174CHL    CL2 1039   1.334   0.943   2.232  0.1473  0.2889  0.2904
  174CHL    CL3 1040   1.124   0.974   2.026  0.3210 -0.1832  0.0387
  174CHL     H1 1041   1.099   0.908   2.261  0.8302 -2.2640  0.7835
  175CHL     C1 1042   0.474   0.357   3.781  0.7922  0.2265  1.0364
  175CHL    CL1 1043   0.477   0.456   3.629  0.2658 -0.1034 -0.1864
  175CHL    CL2 1044   0.603   0.399   3.899 -0.1361  0.0849 -0.5189
  175CHL    CL3 1045   0.312   0.359   3.869  0.2044 -0.1171 -0.0772
  175CHL     H1 1046   0.486   0.250   3.760 -4.3103  0.0711 -2.7481
  176CHL     C1 1047   0.172   1.627   0.348 -0.7228  0.0711  0.0399
  176CHL    CL1 1048   0.033   1.738   0.311 -0.0483 -0.6310  0.2800
  176CHL    CL2 1049   0.265   1.707   0.478 -0.0133 -0.1894  0.0087
  176CHL    CL3 1050   0.098   1.473   0.399  0.1586 -0.0126 -0.1645
  176CHL     H1 1051   0.229   1.615   0.255 -0.5616  1.3091 -0.0400
  177CHL     C1 1052   0.424   1.926   3.765  0.0223  0.4630  0.9576
  177CHL    CL1 1053   0.402   1.972   3.587  0.0291 -0.2926  0.0952
  177CHL    CL2 1054   0.355   2.058   3.865 -0.1216 -0.0132 -0.4836
  177CHL    CL3 1055   0.315   1.784   3.804  0.3341  0.2360  0.1760
  177CHL     H1 1056   0.531   1.910   3.777  0.0441 -1.6167 -1.1337
  178CHL     C1 1057   0.622   3.694   0.937 -0.4377  0.2105 -0.6104
  178CHL    CL1 1058   0.708   3.847   0.977 -0.1440  0.1255  0.1171
  178CHL    CL2 1059   0.588   3.600   1.079 -0.2630  0.0233  0.0500
  178CHL    CL3 1060   0.464   3.727   0.862 -0.1926  0.2875  0.5941
  178CHL     H1 1061   0.694   3.647   0.869  0.8711  0.5456  0.4964
  179CHL     C1 1062   3.874   3.469   0.323  0.0890  0.0651 -0.4856
  179CHL    CL1 1063   3.749   3.393   0.223  0.1809 -0.2559 -0.0079
  179CHL    CL2 1064   3.795   3.621   0.391  0.0788 -0.1790 -0.2115
  179CHL    CL3 1065   3.930   3.368   0.459  0.1894 -0.2196  0.5794
  179CHL     H1 1066   3.962   3.507   0.269 -1.3057  0.2570 -2.7239
  180CHL     C1 1067   3.103   1.369   2.678 -0.3450  0.4090 -0.4859
  180CHL    CL1 1068   3.274   1.333   2.627  0.1140 -0.2440 -0.5520
  180CHL    CL2 1069   3.089   1.304   2.842 -0.3428 -0.1508  0.2948
  180CHL    CL3 1070   3.076   1.546   2.700  0.4141  0.3552 -0.1709
  180CHL     H1 1071   3.024   1.325   2.617  1.0716  0.3122 -2.3225
  181CHL     C1 1072   0.534   0.177   3.073  0.0771 -0.4696 -0.3987
  181CHL    CL1 1073   0.702   0.252   3.048 -0.1384  0.0013 -0.2681
  181CHL    CL2 1074   0.409   0.220   2.946 -0.1733 -0.5492 -0.0028
  181CHL    CL3 1075   0.542  -0.002   3.100  0.1885  0.5856 -0.1751
  181CHL     H1 1076   0.485   0.221   3.161  2.1880  0.9980  0.1260
  182CHL     C1 1077   4.205   1.033   0.663  0.3022 -0.3602  0.2261
  182CHL    CL1 1078   4.165   1.132   0.814 -0.6147  0.0749 -0.2561
  182CHL    CL2 1079   4.269   1.159   0.547 -0.5048 -0.3304  0.3001
  182CHL    CL3 1080   4.323   0.902   0.703 -0.1738  0.1904  0.2873
  182CHL     H1 1081   4.102   1.007   0.637 -0.3802  2.0026  0.3393
  183CHL     C1 1082   3.606   0.662   3.821 -0.6721 -1.3900  0.5925
  183CHL    CL1 1083   3.634   0.607   3.652  0.0505  0.0526  0.0015
  183CHL    CL2 1084   3.722   0.566   3.928 -0.1235 -0.2613  0.0110
  183CHL    CL3 1085   3.657   0.833   3.832  0.6074  0.2418 -0.0160
  183CHL     H1 1086   3.500   0.651   3.847 -1.3479 -0.8491 -1.7644
  184CHL     C1 1087   1.083   3.741   3.856 -0.0621  0.1221  0.2525
  184CHL    CL1 1088   1.117   3.716   4.024  0.2795 -0.1416  0.3119
  184CHL    CL2 1089   0.935   3.644   3.811  0.1647 -0.0388 -0.2867
  184CHL    CL3 1090   1.091   3.914   3.799 -0.3044  0.2129  0.0796
  184CHL     H1 1091   1.165   3.695   3.800  0.4351  1.5175 -0.2310
  185CHL     C1 1092   2.712   1.459   3.904 -0.6407  0.2783 -0.1060
  185CHL    CL1 1093   2.822   1.448   3.760 -0.1968  0.0978 -0.0177
  185CHL    CL2 1094   2.814   1.442   4.049  0.3233 -0.2145 -0.3430
  185CHL    CL3 1095   2.636   1.624   3.877 -0.2122  0.4792  0.3489
  185CHL     H1 1096   2.647   1.371   3.899  0.8924 -0.9115  0.2233
  186CHL     C1 1097   3.918   3.231   2.476  0.1453 -0.4226  0.1462
  186CHL    CL1 1098   3.955   3.382   2.559  0.3655 -0.1957  0.2240
  186CHL    CL2 1099   3.917   3.253   2.301  0.1069 -0.0587  0.0561
  186CHL    CL3 1100   4.043   3.114   2.517  0.3895 -0.1857  0.2381
  186CHL     H1 1101   3.826   3.183   2.510 -0.2443  1.2697  1.6433
  187CHL     C1 1102   3.391   1.046   0.577  0.4381  0.8623 -0.6593
  187CHL    CL1 1103   3.347   1.142   0.727 -0.2662 -0.1960  0.1362
  187CHL    CL2 1104   3.370   0.864   0.599 -0.0138  0.4299 -0.0810
  187CHL    CL3 1105   3.286   1.087   0.442  0.4124  0.2370  0.1398
  187CHL     H1 1106   3.497   1.067   0.562  0.8884  0.9586  2.0232
  188CHL     C1 1107   2.386   3.020   0.324 -0.2588 -0.2691  0.0920
  188CHL    CL1 1108   2.247   3.128   0.352 -0.0011 -0.3419  0.1260
  188CHL    CL2 1109   2.336   2.856   0.392  0.0177  0.2180  0.0459
  188CHL    CL3 1110   2.399   3.009   0.148  0.0101 -0.0481 -0.1502
  188CHL     H1 1111   2.477   3.051   0.376 -0.9497 -0.2343  1.3438
  189CHL     C1 1112   0.754   3.188   3.703 -0.0452  0.7531  0.3240
  189CHL    CL1 1113   0.886   3.287   3.766  0.2900 -0.1726  0.1898
  189CHL    CL2 1114   0.724   3.205   3.525 -0.1546 -0.0949  0.1466
  189CHL    CL3 1115   0.769   3.006   3.727  0.1044 -0.0256 -0.2776
  189CHL     H1 1116   0.659   3.219   3.746  0.1930  2.2849 -0.2052
  190CHL     C1 1117   1.764   1.521   1.139 -0.5680  0.6682  0.4189
  190CHL    CL1 1118   1.859   1.532   0.982  0.4186  0.4525 -0.0921
  190CHL    CL2 1119   1.643   1.647   1.156  0.1352 -0.2775  0.1732
  190CHL    CL3 1120   1.675   1.364   1.163  0.1937 -0.1342 -0.0942
  190CHL     H1 1121   1.833   1.518   1.225 -2.1398 -0.1613  1.7003
  191CHL     C1 1122   3.432   3.241   2.476 -0.9062 -0.1785 -0.6798
  191CHL    CL1 1123   3.423   3.107   2.356 -0.0809 -0.2545  0.0723
  191CHL    CL2 1124   3.503   3.171   2.628 -0.1667  0.2120  0.1211
  191CHL    CL3 1125   3.553   3.360   2.405  0.1868  0.1048 -0.2309
  191CHL     H1 1126   3.336   3.290   2.491  0.0184  0.9930  2.1810
  192CHL     C1 1127   1.194   0.259   1.037 -0.3975  0.4459 -0.5111
  192CHL    CL1 1128   1.065   0.145   0.977  0.3509 -0.1597 -0.1457
  192CHL    CL2 1129   1.352   0.212   0.972  0.3769  0.4035 -0.2400
  192CHL    CL3 1130   1.164   0.427   0.978 -0.0674  0.0139 -0.3053
  192CHL     H1 1131   1.215   0.260   1.144 -0.7442 -1.2204 -0.3942
  193CHL     C1 1132   1.574   1.228   2.260 -0.4110 -0.4962  0.0844
  193CHL    CL1 1133   1.414   1.308   2.251  0.2285 -0.6345  0.0844
  193CHL    CL2 1134   1.708   1.346   2.257  0.0258  0.0257  0.1343
  193CHL    CL3 1135   1.588   1.109   2.398 -0.2226  0.1742 -0.6950
  193CHL     H1 1136   1.578   1.163   2.172  2.7335  0.1215 -0.3785
  194CHL     C1 1137   0.430   3.942   1.206 -0.2976  0.1666 -0.0176
  194CHL    CL1 1138   0.376   4.013   1.054 -0.1624  0.4789  0.0742
  194CHL    CL2 1139   0.460   4.064   1.337 -0.3349  0.2659 -0.3626
  194CHL    CL3 1140   0.306   3.827   1.263 -0.0501 -0.0720  0.2531
  194CHL     H1 1141   0.514   3.873   1.187 -1.7612 -2.6749  2.9296
  195CHL     C1 1142   3.264   3.653   2.311 -0.0003  0.3466  0.3921
  195CHL    CL1 1143   3.418   3.656   2.206 -0.2466 -0.0094  0.3211
  195CHL    CL2 1144   3.138   3.747   2.220 -0.1504 -0.5199  0.0404
  195CHL    CL3 1145   3.223   3.487   2.341 -0.0018 -0.1046 -0.3354
  195CHL     H1 1146   3.289   3.705   2.404  0.7603  1.7561 -0.5622
  196CHL     C1 1147   3.191   0.456   3.932 -0.2597 -0.1116  0.2380
  196CHL    CL1 1148   3.361   0.489   3.997 -0.1022 -0.2950 -0.2094
  196CHL    CL2 1149   3.132   0.309   4.022 -0.1009  0.0032 -0.2720
  196CHL    CL3 1150   3.076   0.583   3.965  0.2076 -0.0076  0.0189
  196CHL     H1 1151   3.195   0.429   3.826  1.2502 -0.1240  0.2725
  197CHL     C1 1152   0.007   3.362   2.315  0.1234 -0.0495  0.4673
  197CHL    CL1 1153   0.185   3.345   2.335  0.1416 -0.5121  0.1448
  197CHL    CL2 1154  -0.043   3.528   2.357 -0.1491 -0.2839 -0.0213
  197CHL    CL3 1155  -0.030   3.324   2.146  0.0708 -0.2428 -0.0402
  197CHL     H1 1156  -0.053   3.292   2.374 -2.0568  1.2252 -0.1211
  198CHL     C1 1157   1.674   3.618   1.933 -0.4658  0.6594 -0.4380
  198CHL    CL1 1158   1.834   3.666   1.858  0.2928  0.3186 -0.1053
  198CHL    CL2 1159   1.534   3.674   1.827  0.1147  0.0841 -0.1291
  198CHL    CL3 1160   1.681   3.440   1.973  0.1453 -0.0597 -0.1083
  198CHL     H1 1161   1.675   3.676   2.026 -0.8099  1.4565 -0.9263
  199CHL     C1 1162   2.938   2.026   3.248  0.0488  0.0733 -0.0977
  199CHL    CL1 1163   2.801   1.912   3.228  0.0112 -0.1543  0.0229
  199CHL    CL2 1164   2.884   2.179   3.338 -0.0063 -0.1340 -0.1727
  199CHL    CL3 1165   3.076   1.948   3.333 -0.2687 -0.0554 -0.4089
  199CHL     H1 1166   2.980   2.054   3.151  1.3447  1.3866  0.8017
  200CHL     C1 1167   1.672   0.304   1.716  0.3361 -0.1693  0.7155
  200CHL    CL1 1168   1.670   0.381   1.552  0.0290  0.0264 -0.2892
  200CHL    CL2 1169   1.633   0.131   1.713  0.0171 -0.1143 -0.4990
  200CHL    CL3 1170   1.841   0.328   1.760  0.2640 -0.1838 -0.2739
  200CHL     H1 1171   1.612   0.365   1.785  3.1796  2.9226  0.6815
  201CHL     C1 1172   0.932   3.578   2.532  0.5764 -0.0088  0.6915
  201CHL    CL1 1173   0.879   3.687   2.388 -0.2934 -0.1881 -0.1465
  201CHL    CL2 1174   0.902   3.680   2.681 -0.3014  0.5033  0.0118
  201CHL    CL3 1175   0.855   3.416   2.543 -0.2748 -0.6361 -0.3409
  201CHL     H1 1176   1.041   3.568   2.534  0.8212  2.1812  2.7373
  202CHL     C1 1177   2.539   0.814   3.925  0.3696 -0.4288 -0.1769
  202CHL    CL1 1178   2.719   0.833   3.936  0.0631  0.0982  0.2157
  202CHL    CL2 1179   2.463   0.907   3.789  0.1164 -0.0797 -0.0214
  202CHL    CL3 1180   2.506   0.642   3.889 -0.0224  0.4423  0.3465
  202CHL     H1 1181   2.477   0.838   4.013  0.5670 -1.4092  0.2355
  203CHL     C1 1182   0.735   1.786   1.285  0.3224  0.0855  0.8194
  203CHL    CL1 1183   0.716   1.688   1.139  0.1871 -0.0492  0.1965
  203CHL    CL2 1184   0.678   1.710   1.425 -0.0920  0.3535  0.0849
  203CHL    CL3 1185   0.910   1.834   1.312  0.0656 -0.2881  0.1103
  203CHL     H1 1186   0.684   1.883   1.280 -0.0222  0.0049  2.3515
  204CHL     C1 1187   0.357   2.511   4.056 -1.0084 -0.4189  0.6278
  204CHL    CL1 1188   0.291   2.359   4.002  0.3611  0.3491 -0.3638
  204CHL    CL2 1189   0.521   2.482   4.126  0.0147  0.0349 -0.0253
  204CHL    CL3 1190   0.379   2.638   3.922 -0.5260  0.2822 -0.2259
  204CHL     H1 1191   0.287   2.556   4.128 -1.7820 -0.7807  0.1078
  205CHL     C1 1192   2.668   3.941   1.197  0.2321  0.4512  0.5655
  205CHL    CL1 1193   2.726   4.035   1.051 -0.0095 -0.2297  0.1154
  205CHL    CL2 1194   2.512   4.005   1.261  0.1128  0.1065 -0.0217
  205CHL    CL3 1195   2.617   3.781   1.143 -0.2605 -0.1571 -0.3997
  205CHL     H1 1196   2.734   3.933   1.284  0.2536  0.3448  0.5381
  206CHL     C1 1197   0.514   2.487   2.071  0.8488 -0.3280  0.2604
  206CHL    CL1 1198   0.488   2.589   2.221 -0.2059 -0.3381 -0.0775
  206CHL    CL2 1199   0.370   2.419   1.994  0.6535 -0.3007 -0.1464
  206CHL    CL3 1200   0.614   2.583   1.954  0.5506 -0.0655 -0.2541
  206CHL     H1 1201   0.580   2.403   2.095  0.2953 -0.5299  1.1284
  207CHL     C1 1202   2.891   1.361   0.660  0.1610 -0.0504 -0.2433
  207CHL    CL1 1203   2.957   1.233   0.758 -0.1207 -0.0128  0.3386
  207CHL    CL2 1204   2.945   1.334   0.491  0.1287 -0.0635 -0.0456
  207CHL    CL3 1205   2.713   1.365   0.684 -0.1818 -0.1003  0.2799
  207CHL     H1 1206   2.946   1.451   0.690 -0.5497  1.3827 -2.8724
  208CHL     C1 1207   2.034   0.098   1.496  0.3327 -0.1761 -0.1105
  208CHL    CL1 1208   2.111   0.009   1.365  0.0515  0.3914  0.1018
  208CHL    CL2 1209   2.104   0.049   1.651  0.1558 -0.1424  0.0286
  208CHL    CL3 1210   2.050   0.276   1.481  0.3100  0.0568  0.2382
  208CHL     H1 1211   1.929   0.069   1.504 -0.4466  2.3576 -0.2815
  209CHL     C1 1212   0.842   2.967   3.242 -0.0609 -0.8076 -0.9545
  209CHL    CL1 1213   0.858   2.927   3.065  0.2027  0.0263  0.1208
  209CHL    CL2 1214   0.733   2.856   3.327  0.2686  0.0549 -0.0184
  209CHL    CL3 1215   1.013   2.987   3.310 -0.1200  0.0563 -0.1965
  209CHL     H1 1216   0.799   3.067   3.252  0.8633 -0.5177  0.6167
  210CHL     C1 1217   1.291   2.344   0.272 -0.1928  0.0593  0.1564
  210CHL    CL1 1218   1.272   2.471   0.147 -0.3928 -0.5617 -0.2452
  210CHL    CL2 1219   1.145   2.239   0.271  0.1736  0.2466 -0.1556
  210CHL    CL3 1220   1.450   2.259   0.250  0.3922 -0.1042  0.3472
  210CHL     H1 1221   1.293   2.380   0.376 -0.9295  0.4677  0.0357
  211CHL     C1 1222   2.419   0.848   2.730 -0.2020  0.0555 -0.0047
  211CHL    CL1 1223   2.477   0.981   2.832  0.2419  0.3237  0.0423
  211CHL    CL2 1224   2.542   0.724   2.720 -0.0786  0.4111  0.0335
  211CHL    CL3 1225   2.270   0.783   2.807 -0.0809  0.0273  0.4168
  211CHL     H1 1226   2.404   0.879   2.627  1.7717 -4.8422 -2.0699
  212CHL     C1 1227   3.397   1.474   0.946 -0.4963  0.4453 -0.5790
  212CHL    CL1 1228   3.543   1.412   0.870  0.2034 -0.1074 -0.0618
  212CHL    CL2 1229   3.427   1.608   1.059 -0.0131  0.0964 -0.0112
  212CHL    CL3 1230   3.284   1.529   0.822  0.0728 -0.1194  0.0829
  212CHL     H1 1231   3.351   1.390   1.000 -2.8609 -0.6457 -3.9403
  213CHL     C1 1232   1.741   2.642   3.015 -0.2833  0.6154  0.1486
  213CHL    CL1 1233   1.571   2.613   3.059  0.1645  0.6230  0.0160
  213CHL    CL2 1234   1.783   2.794   2.929  0.6668 -0.2351  0.0884
  213CHL    CL3 1235   1.826   2.629   3.177 -0.4690 -0.4368 -0.4144
  213CHL     H1 1236   1.776   2.566   2.945  0.0005  1.7228 -0.9556
  214CHL     C1 1237   1.877   2.394   1.058 -0.6241 -0.4466 -0.2527
  214CHL    CL1 1238   1.787   2.338   0.912 -0.2171  0.0789 -0.4588
  214CHL    CL2 1239   2.018   2.289   1.108  0.3223 -0.1803 -0.4119
  214CHL    CL3 1240   1.923   2.568   1.046  0.0565 -0.1386  0.2373
  214CHL     H1 1241   1.803   2.400   1.139 -1.3783 -0.0976 -0.9557
  215CHL     C1 1242   4.286   3.771   3.072 -0.0406 -0.3469 -0.1945
  215CHL    CL1 1243   4.318   3.597   3.121 -0.2128  0.4901 -0.6854
  215CHL    CL2 1244   4.206   3.870   3.200 -0.1069  0.2006 -0.0270
  215CHL    CL3 1245   4.441   3.853   3.023  0.7007  0.4159 -0.2525
  215CHL     H1 1246   4.217   3.773   2.987 -1.4154  1.5447  0.8795
  216CHL     C1 1247   2.293   1.209   0.479  0.4704 -0.6307  0.5033
  216CHL    CL1 1248   2.274   1.047   0.393  0.4465 -0.2723 -0.2206
  216CHL    CL2 1249   2.130   1.250   0.532 -0.1736  0.3613  0.5358
  216CHL    CL3 1250   2.424   1.218   0.600 -0.0106 -0.1333 -0.1615
  216CHL     H1 1251   2.313   1.272   0.391 -1.7526 -2.2353 -1.2615
  217CHL     C1 1252   2.856   0.847   0.535 -0.5970 -0.3061  0.0515
  217CHL    CL1 1253   3.027   0.905   0.527 -0.2961 -0.0630 -0.0764
  217CHL    CL2 1254   2.858   0.685   0.613  0.2685 -0.4510 -0.0842
  217CHL    CL3 1255   2.762   0.962   0.633  0.2610 -0.0467  0.1545
  217CHL     H1 1256   2.833   0.840   0.428  0.7428  1.5500 -0.3992
  218CHL     C1 1257   2.292   3.084   1.935  0.1074  0.6052 -0.2206
  218CHL    CL1 1258   2.153   3.160   1.848  0.2934 -0.2681  0.1447
  218CHL    CL2 1259   2.337   2.926   1.852 -0.3861 -0.1630  0.1371
  218CHL    CL3 1260   2.441   3.181   1.943  0.1380 -0.3662 -0.0050
  218CHL     H1 1261   2.257   3.062   2.036 -1.4526  1.7118 -0.4886
  219CHL     C1 1262   3.910   2.122   3.352 -0.3608  0.5338 -0.1026
  219CHL    CL1 1263   3.924   1.981   3.458 -0.4033  0.0828  0.1622
  219CHL    CL2 1264   3.850   2.055   3.200 -0.1162  0.0072  0.3277
  219CHL    CL3 1265   3.821   2.251   3.435  0.1242 -0.2288  0.0952
  219CHL     H1 1266   4.012   2.159   3.334 -0.0316 -0.1156  0.3867
  220CHL     C1 1267   3.073   0.010   0.385  0.0535  0.0568  0.2205
  220CHL    CL1 1268   3.205  -0.040   0.494  0.4646 -0.0978 -0.1501
  220CHL    CL2 1269   3.128   0.150   0.283  0.1960 -0.1329  0.2084
  220CHL    CL3 1270   3.038  -0.123   0.264 -0.2892  0.3182  0.0318
  220CHL     H1 1271   2.991   0.036   0.453  0.0643  0.1030  0.2154
  221CHL     C1 1272   2.232   2.760   1.460 -0.4542  0.6457 -0.6012
  221CHL    CL1 1273   2.280   2.671   1.614  0.0122  0.3928 -0.2129
  221CHL    CL2 1274   2.149   2.654   1.343 -0.6636 -0.0073 -0.0482
  221CHL    CL3 1275   2.147   2.910   1.491 -0.3122  0.2422 -0.0049
  221CHL     H1 1276   2.327   2.790   1.415  1.1475 -2.2790  0.5306
  222CHL     C1 1277   2.617   3.067   1.433 -0.1268 -0.5197  0.0720
  222CHL    CL1 1278   2.460   3.039   1.355  0.2402  0.2022 -0.1770
  222CHL    CL2 1279   2.616   3.006   1.604 -0.1779  0.0590 -0.0328
  222CHL    CL3 1280   2.726   2.974   1.338 -0.5124 -0.4058  0.0591
  222CHL     H1 1281   2.643   3.173   1.421 -0.7940 -0.5727 -2.2785
  223CHL     C1 1282   3.329   1.942   0.917 -0.8027  0.0827 -0.0495
  223CHL    CL1 1283   3.334   1.842   0.766 -0.0237  0.0349 -0.0409
  223CHL    CL2 1284   3.441   2.081   0.889  0.2089 -0.2182 -0.1730
  223CHL    CL3 1285   3.152   1.999   0.955  0.2706 -0.2160 -0.2011
  223CHL     H1 1286   3.374   1.880   0.996  1.3209 -1.1413 -2.0813
  224CHL     C1 1287   3.475   3.210   0.525  0.3977 -0.1136 -0.4141
  224CHL    CL1 1288   3.373   3.120   0.652  0.0722 -0.0501  0.0159
  224CHL    CL2 1289   3.653   3.168   0.526 -0.0078  0.3819 -0.3132
  224CHL    CL3 1290   3.415   3.165   0.361  0.1458 -0.2212 -0.0576
  224CHL     H1 1291   3.475   3.319   0.534  3.0355 -0.0589 -0.4345
  225CHL     C1 1292   3.096   2.600   4.116 -0.5460  0.5708 -0.2258
  225CHL    CL1 1293   3.150   2.755   4.043  0.1617  0.0264  0.0049
  225CHL    CL2 1294   3.239   2.492   4.156 -0.1631 -0.3192 -0.0743
  225CHL    CL3 1295   3.009   2.642   4.272  0.0172  0.1835  0.4303
  225CHL     H1 1296   3.036   2.549   4.039  0.9935 -1.5430 -0.1064
  226CHL     C1 1297   3.347   3.586   0.391  0.1543  0.3798  0.1087
  226CHL    CL1 1298   3.458   3.635   0.520  0.2958 -0.1800 -0.1258
  226CHL    CL2 1299   3.440   3.544   0.240 -0.1037  0.4785  0.0501
  226CHL    CL3 1300   3.237   3.455   0.460  0.1978 -0.6309 -0.0392
  226CHL     H1 1301   3.283   3.673   0.370 -1.7978 -1.1085 -0.3865
  227CHL     C1 1302   3.740   1.694   3.305 -0.0510 -0.7291  0.8634
  227CHL    CL1 1303   3.627   1.779   3.187 -0.0705 -0.1207 -0.0922
  227CHL    CL2 1304   3.684   1.528   3.334  0.3254  0.0222 -0.0350
  227CHL    CL3 1305   3.906   1.692   3.249  0.1204  0.2048  0.1099
  227CHL     H1 1306   3.731   1.751   3.398 -3.1595  1.2479 -0.4789
  228CHL     C1 1307   2.771   0.794   1.930  0.4372 -0.6009 -0.3089
  228CHL    CL1 1308   2.619   0.739   2.016 -0.2157  0.1032  0.0133
  228CHL    CL2 1309   2.840   0.669   1.834  0.3545  0.3782 -0.7119
  228CHL    CL3 1310   2.743   0.944   1.824  0.8232  0.1921  0.1915
  228CHL     H1 1311   2.848   0.829   2.001 -1.3583  1.9782  0.5312
  229CHL     C1 1312   0.951   2.462   3.108 -0.3772 -0.8050 -0.2324
  229CHL    CL1 1313   0.786   2.456   3.041  0.4042  0.0113  0.2648
  229CHL    CL2 1314   1.059   2.345   3.026 -0.3377  0.1046  0.1871
  229CHL    CL3 1315   1.023   2.622   3.079  0.0883  0.0395  0.3796
  229CHL     H1 1316   0.956   2.447   3.216 -1.0520  0.5489  0.0015
  230CHL     C1 1317   3.472   0.971   0.043 -0.4706 -0.1670  0.6532
  230CHL    CL1 1318   3.569   1.065  -0.070 -0.0724  0.1543  0.1552
  230CHL    CL2 1319   3.404   0.854  -0.075 -0.5780  0.0140 -0.1097
  230CHL    CL3 1320   3.589   0.909   0.171  0.1321 -0.5208  0.2102
  230CHL     H1 1321   3.390   1.024   0.092 -3.4827 -5.3781  1.9747
  231CHL     C1 1322   0.533   2.287   1.563  0.7894 -0.1350  0.0192
  231CHL    CL1 1323   0.456   2.375   1.427 -0.1124  0.1210 -0.4040
  231CHL    CL2 1324   0.414   2.241   1.695  0.0221 -0.3934 -0.1151
  231CHL    CL3 1325   0.641   2.152   1.499 -0.0145  0.3129 -0.0544
  231CHL     H1 1326   0.594   2.366   1.608 -1.2418  2.0486 -0.8390
  232CHL     C1 1327   0.566   0.493   2.621  0.7314 -0.7210  0.2154
  232CHL    CL1 1328   0.450   0.517   2.756 -0.4412  0.0046 -0.1231
  232CHL    CL2 1329   0.469   0.518   2.477  0.2061 -0.2201  0.2294
  232CHL    CL3 1330   0.713   0.599   2.620  0.2616 -0.2720  0.8209
  232CHL     H1 1331   0.601   0.390   2.633 -0.4803 -0.9701  1.8826
  233CHL     C1 1332   0.345   3.694   2.092 -0.1742  0.7136 -0.4969
  233CHL    CL1 1333   0.497   3.698   2.191  0.0057 -0.4179 -0.1645
  233CHL    CL2 1334   0.312   3.527   2.046  0.1514  0.1978  0.0444
  233CHL    CL3 1335   0.211   3.768   2.180 -0.1726 -0.0196 -0.3176
  233CHL     H1 1336   0.367   3.743   1.997 -0.6782  0.1759 -0.8931
  234CHL     C1 1337   2.643   2.700   2.016 -0.1672  0.4301 -0.0525
  234CHL    CL1 1338   2.797   2.680   2.115  0.0052  0.1405  0.2594
  234CHL    CL2 1339   2.499   2.738   2.121 -0.0678 -0.0098 -0.0690
  234CHL    CL3 1340   2.682   2.830   1.900 -0.0048 -0.1248  0.3780
  234CHL     H1 1341   2.625   2.602   1.970  0.1098 -0.7248  2.1864
  235CHL     C1 1342   2.691   3.218   3.054  0.0353 -0.0001  0.0784
  235CHL    CL1 1343   2.591   3.265   2.916  0.0851 -0.1666 -0.1252
  235CHL    CL2 1344   2.798   3.358   3.076  0.2395  0.0655  0.1092
  235CHL    CL3 1345   2.596   3.191   3.203 -0.1122 -0.2576  0.4432
  235CHL     H1 1346   2.751   3.130   3.031 -0.5016 -0.0753 -1.1054
  236CHL     C1 1347   2.806   2.156   0.071  0.1787  0.0082 -0.1527
  236CHL    CL1 1348   2.917   2.280   0.141 -0.0568  0.1845  0.0021
  236CHL    CL2 1349   2.642   2.146   0.150 -0.3618  0.2924  0.3434
  236CHL    CL3 1350   2.779   2.176  -0.105 -0.0758  0.3684 -0.2402
  236CHL     H1 1351   2.859   2.062   0.086  0.0360 -0.0900 -0.2684
  237CHL     C1 1352   0.829   2.687   2.729  0.1239  0.5931  0.5189
  237CHL    CL1 1353   0.675   2.739   2.644  0.1654  0.2900  0.6352
  237CHL    CL2 1354   0.881   2.540   2.641 -0.2831 -0.0553 -0.3603
  237CHL    CL3 1355   0.956   2.811   2.727 -0.4024  0.3930  0.1450
  237CHL     H1 1356   0.793   2.669   2.831 -3.2002  4.4782  0.2985
  238CHL     C1 1357   4.241   2.887   0.534  0.0719 -0.0914  0.3607
  238CHL    CL1 1358   4.422   2.894   0.545 -0.3874 -0.0014 -0.2749
  238CHL    CL2 1359   4.170   3.043   0.486  0.2465 -0.1072  0.3653
  238CHL    CL3 1360   4.191   2.758   0.419 -0.2558  0.1065  0.1593
  238CHL     H1 1361   4.202   2.856   0.631 -0.2103 -0.2357  0.2014
  239CHL     C1 1362   0.524   1.931   0.778 -0.2773 -0.6671  0.0359
  239CHL    CL1 1363   0.458   1.762   0.793 -0.4281  0.3517  0.1385
  239CHL    CL2 1364   0.405   2.034   0.856  0.2430  0.1810  0.2402
  239CHL    CL3 1365   0.682   1.964   0.843  0.0165 -0.2260  0.2063
  239CHL     H1 1366   0.517   1.971   0.676  0.2809  2.3522  1.0920
  240CHL     C1 1367   1.780   3.430   3.664  1.1327 -0.0684  0.3243
  240CHL    CL1 1368   1.685   3.580   3.620 -0.1790  0.2481 -0.3849
  240CHL    CL2 1369   1.804   3.418   3.837  0.2982 -0.3216 -0.1093
  240CHL    CL3 1370   1.686   3.286   3.611 -0.2483  0.0840  0.0231
  240CHL     H1 1371   1.879   3.438   3.619  0.6476 -2.2874 -1.3514
  241CHL     C1 1372   4.146   2.775   1.237  0.2375  0.5552  0.5031
  241CHL    CL1 1373   4.315   2.794   1.297 -0.2571  0.0148 -0.2844
  241CHL    CL2 1374   4.111   2.608   1.271 -0.0106 -0.2042  0.0356
  241CHL    CL3 1375   4.037   2.885   1.315 -0.4319 -0.2785  0.2444
  241CHL     H1 1376   4.154   2.786   1.129  1.9449  1.5866  0.6938
  242CHL     C1 1377   0.763   3.607   1.596  0.2406 -0.1100 -0.2351
  242CHL    CL1 1378   0.654   3.638   1.737  0.2427 -0.0719 -0.0962
  242CHL    CL2 1379   0.792   3.424   1.604 -0.0260 -0.5724 -0.2532
  242CHL    CL3 1380   0.693   3.638   1.428  0.2314 -0.2202 -0.2652
  242CHL     H1 1381   0.864   3.650   1.601  0.6052 -0.0303 -4.4239
  243CHL     C1 1382   1.656   0.516   0.979  0.6044 -0.0550  0.4871
  243CHL    CL1 1383   1.485   0.544   0.934 -0.0864 -0.1702  0.0053
  243CHL    CL2 1384   1.675   0.379   1.093 -0.0916 -0.0835 -0.0091
  243CHL    CL3 1385   1.749   0.487   0.823 -0.0009 -0.1969  0.3006
  243CHL     H1 1386   1.707   0.602   1.025 -2.7364  0.7165  3.1867
  244CHL     C1 1387   3.223   2.427   0.537  0.1902  0.3666 -0.6956
  244CHL    CL1 1388   3.283   2.322   0.399 -0.1931 -0.0072 -0.0357
  244CHL    CL2 1389   3.124   2.571   0.497  0.2015 -0.2384  0.3043
  244CHL    CL3 1390   3.123   2.315   0.649  0.3543 -0.0073 -0.4624
  244CHL     H1 1391   3.307   2.468   0.593 -0.2921  0.6867 -0.2028
  245CHL     C1 1392   3.217   0.847   1.625 -0.2237  0.9885 -0.0206
  245CHL    CL1 1393   3.386   0.789   1.644  0.2094  0.1414 -0.1219
  245CHL    CL2 1394   3.166   0.949   1.764  0.3140 -0.1131 -0.3067
  245CHL    CL3 1395   3.191   0.932   1.470 -0.1571  0.0789  0.0909
  245CHL     H1 1396   3.153   0.758   1.626 -1.3804  1.8000  0.0892
  246CHL     C1 1397   4.197   3.768   3.754 -0.0748  0.7584  0.1484
  246CHL    CL1 1398   4.135   3.738   3.582  0.5411 -0.2784  0.0267
  246CHL    CL2 1399   4.108   3.667   3.874  0.0216  0.1155  0.2981
  246CHL    CL3 1400   4.370   3.720   3.773 -0.1903  0.1648  0.0172
  246CHL     H1 1401   4.182   3.875   3.771 -2.2599  0.8976 -2.0178
  247CHL     C1 1402   0.506   3.353   0.559  0.5518 -0.1039  0.4224
  247CHL    CL1 1403   0.604   3.401   0.410  0.1971  0.0335  0.1374
  247CHL    CL2 1404   0.492   3.176   0.575  0.2966 -0.0995 -0.2279
  247CHL    CL3 1405   0.555   3.439   0.712 -0.2231 -0.1062  0.0724
  247CHL     H1 1406   0.408   3.396   0.537  1.0069  1.2472  0.8990
  248CHL     C1 1407   1.535   0.533   2.573 -0.6142  0.3807 -1.0472
  248CHL    CL1 1408   1.622   0.521   2.731 -0.2442 -0.1500 -0.0407
  248CHL    CL2 1409   1.451   0.689   2.535 -0.2014  0.0652 -0.2231
  248CHL    CL3 1410   1.654   0.495   2.439  0.2952 -0.0747  0.0580
  248CHL     H1 1411   1.459   0.454   2.575 -0.6260  0.3840  0.8455
  249CHL     C1 1412   0.687   2.642   1.508  0.3858  0.3845  0.1344
  249CHL    CL1 1413   0.571   2.737   1.609  0.0203  0.1977  0.1163
  249CHL    CL2 1414   0.760   2.750   1.393  0.2802 -0.4678 -0.0621
  249CHL    CL3 1415   0.813   2.578   1.611 -0.0573  0.0464 -0.4128
  249CHL     H1 1416   0.633   2.563   1.456 -0.4922  0.6288  0.6507
  250CHL     C1 1417   0.619   3.864   3.970  0.8865  0.0640 -0.2736
  250CHL    CL1 1418   0.486   3.981   4.011 -0.3490  0.1092  0.0702
  250CHL    CL2 1419   0.632   3.816   3.796 -0.1570  0.1203 -0.1379
  250CHL    CL3 1420   0.775   3.929   4.032 -0.2389  0.1546 -0.1671
  250CHL     H1 1421   0.602   3.768   4.021  2.7357 -0.3749 -0.4243
  251CHL     C1 1422   1.223   1.165   1.723  0.7608 -0.3922 -0.6939
  251CHL    CL1 1423   1.178   1.319   1.809 -0.0327  0.1280 -0.0259
  251CHL    CL2 1424   1.239   1.185   1.549 -0.1890 -0.0345 -0.5651
  251CHL    CL3 1425   1.372   1.078   1.775  0.0440  0.2551 -0.2160
  251CHL     H1 1426   1.132   1.104   1.726  0.2362  0.4217  0.7411
  252CHL     C1 1427   3.933   3.527   3.312 -0.4465 -0.5209  0.2326
  252CHL    CL1 1428   3.885   3.439   3.166  0.1665  0.2411 -0.2871
  252CHL    CL2 1429   3.875   3.699   3.311  0.4954 -0.3158 -0.2462
  252CHL    CL3 1430   3.869   3.441   3.457  0.1763  0.0382 -0.0218
  252CHL     H1 1431   4.042   3.528   3.317 -0.4383  0.3465 -0.0377
  253CHL     C1 1432   4.254   3.822   0.410  0.1590  0.2607  0.0822
  253CHL    CL1 1433   4.282   3.776   0.235 -0.6201  0.1229  0.2873
  253CHL    CL2 1434   4.197   3.995   0.419 -0.1649 -0.3250  0.1301
  253CHL    CL3 1435   4.134   3.712   0.477 -0.0293 -0.1836 -0.1528
  253CHL     H1 1436   4.342   3.802   0.472 -0.8102 -1.9435  0.8214
  254CHL     C1 1437   2.498   3.252   2.411  0.4083  0.1641  0.5164
  254CHL    CL1 1438   2.548   3.394   2.301  0.0824  0.1296 -0.6286
  254CHL    CL2 1439   2.323   3.255   2.395  0.1468  0.0664 -0.0991
  254CHL    CL3 1440   2.574   3.095   2.369 -0.3778 -0.1396  0.1210
  254CHL     H1 1441   2.519   3.270   2.517  0.1447 -1.1044  0.8005
  255CHL     C1 1442   0.476   0.809   3.825 -0.1892 -0.4010 -0.0893
  255CHL    CL1 1443   0.333   0.706   3.837 -0.2579  0.1111 -0.2466
  255CHL    CL2 1444   0.470   0.934   3.697  0.1753 -0.1722  0.0968
  255CHL    CL3 1445   0.477   0.888   3.983 -0.3695  0.3185  0.1187
  255CHL     H1 1446   0.567   0.749   3.821 -0.9225 -1.4673 -2.0633
  256CHL     C1 1447   2.760   3.923   2.065 -0.6760 -0.1078  0.4340
  256CHL    CL1 1448   2.592   3.958   1.996 -0.0025 -0.0695  0.3447
  256CHL    CL2 1449   2.757   3.744   2.096  0.0156 -0.2707 -0.6080
  256CHL    CL3 1450   2.896   3.961   1.956 -0.1394 -0.0117  0.2743
  256CHL     H1 1451   2.779   3.989   2.150 -1.0256  3.9085 -2.3085
  257CHL     C1 1452   3.126   2.884   1.979  0.4967  0.6900  0.2929
  257CHL    CL1 1453   3.189   3.002   1.864 -0.7429  0.2381  0.1200
  257CHL    CL2 1454   3.243   2.747   1.977 -0.6630 -0.0641  0.1446
  257CHL    CL3 1455   3.101   2.942   2.148 -0.0191  0.1817 -0.0250
  257CHL     H1 1456   3.027   2.874   1.932  0.4548  1.3310  0.2380
  258CHL     C1 1457   3.591   2.566   3.644  0.0457  0.6955 -0.3429
  258CHL    CL1 1458   3.738   2.654   3.601 -0.1915 -0.0660  0.1324
  258CHL    CL2 1459   3.624   2.388   3.680 -0.2094  0.0232 -0.3211
  258CHL    CL3 1460   3.504   2.651   3.778  0.3910  0.4076 -0.3255
  258CHL     H1 1461   3.519   2.574   3.562  0.9720  0.7448 -1.1612
  259CHL     C1 1462   3.121   0.613   0.248 -0.3295 -0.1946  0.3531
  259CHL    CL1 1463   3.184   0.772   0.257  0.3992  0.2347 -0.0928
  259CHL    CL2 1464   3.149   0.529   0.403  0.0407  0.0015  0.0712
  259CHL    CL3 1465   2.943   0.619   0.218 -0.0032 -0.2954 -0.0237
  259CHL     H1 1466   3.158   0.556   0.162 -1.3323  1.0412 -0.9425
  260CHL     C1 1467   1.111   2.843   1.815  0.2916  0.8376 -0.0490
  260CHL    CL1 1468   1.231   2.920   1.917  0.1406  0.1850 -0.1647
  260CHL    CL2 1469   1.196   2.757   1.676 -0.1040  0.0358 -0.0555
  260CHL    CL3 1470   1.015   2.715   1.899 -0.0666 -0.2343  0.6576
  260CHL     H1 1471   1.038   2.910   1.769 -1.5604  0.3423  2.0304
  261CHL     C1 1472   3.654   3.003   1.265  0.4963 -0.3979  0.3907
  261CHL    CL1 1473   3.758   3.068   1.132  0.2426  0.2380 -0.0045
  261CHL    CL2 1474   3.563   3.129   1.354 -0.0850  0.0667  0.5820
  261CHL    CL3 1475   3.539   2.886   1.189  0.2710  0.0421 -0.1124
  261CHL     H1 1476   3.723   2.960   1.339  1.7516  2.6296  1.1221
  262CHL     C1 1477   0.029   1.111   1.925  0.1757  0.3742  0.2560
  262CHL    CL1 1478   0.043   1.278   1.863 -0.1704 -0.1617 -0.1153
  262CHL    CL2 1479   0.155   1.059   2.039  0.1612 -0.3875 -0.3009
  262CHL    CL3 1480  -0.125   1.080   2.011 -0.0267  0.4809  0.0952
  262CHL     H1 1481   0.038   1.043   1.840 -0.9097  2.1866 -1.3734
  263CHL     C1 1482   1.396   2.439   0.721 -0.3208  0.0707  0.7835
  263CHL    CL1 1483   1.259   2.370   0.630 -0.0137 -0.2061  0.1383
  263CHL    CL2 1484   1.534   2.462   0.608 -0.4369  0.2681  0.1967
  263CHL    CL3 1485   1.354   2.599   0.789 -0.4013 -0.3841 -0.2450
  263CHL     H1 1486   1.425   2.370   0.801  0.4766  0.0323  0.4792
  264CHL     C1 1487   3.586   2.350   3.072  0.0557 -0.3982  0.2657
  264CHL    CL1 1488   3.546   2.269   3.231  0.2617 -0.1873 -0.0812
  264CHL    CL2 1489   3.717   2.469   3.094 -0.1149 -0.6025 -0.1887
  264CHL    CL3 1490   3.640   2.233   2.938 -0.0686 -0.0487 -0.1382
  264CHL     H1 1491   3.494   2.399   3.040  0.5417 -0.1389 -0.7914
  265CHL     C1 1492   3.922   0.320   0.616 -0.2784 -0.0193  0.4996
  265CHL    CL1 1493   3.856   0.151   0.571  0.2451  0.3272 -0.2485
  265CHL    CL2 1494   3.985   0.323   0.784  0.2865  0.2191  0.3640
  265CHL    CL3 1495   4.044   0.355   0.486 -0.3819 -0.2432 -0.6318
  265CHL     H1 1496   3.838   0.389   0.613 -2.9642 -3.0685 -1.7742
  266CHL     C1 1497   4.175   0.447   2.999 -0.2526  0.0657 -0.2159
  266CHL    CL1 1498   4.061   0.359   2.895 -0.3057  0.1190 -0.4796
  266CHL    CL2 1499   4.307   0.352   3.074  0.0550  0.1307 -0.0359
  266CHL    CL3 1500   4.270   0.560   2.889 -0.1446  0.0069 -0.0790
  266CHL     H1 1501   4.119   0.511   3.069  2.2319  1.3475  0.7298
  267CHL     C1 1502   3.497   0.749   3.042  0.7694  0.6661  0.0242
  267CHL    CL1 1503   3.317   0.767   3.054 -0.2610  0.4783  0.0024
  267CHL    CL2 1504   3.543   0.579   3.050 -0.3161  0.2473  0.2383
  267CHL    CL3 1505   3.551   0.844   2.904 -0.1055  0.0727  0.1009
  267CHL     H1 1506   3.539   0.797   3.131  3.8680 -1.2616 -0.2481
  268CHL     C1 1507   1.115   2.723   0.381 -0.0551 -0.6246 -0.2362
  268CHL    CL1 1508   0.993   2.613   0.474  0.0364  0.4995  0.0474
  268CHL    CL2 1509   1.095   2.902   0.424  0.0821 -0.0806 -0.0459
  268CHL    CL3 1510   1.285   2.680   0.426  0.0137 -0.0049  0.1201
  268CHL     H1 1511   1.086   2.704   0.277 -0.8055 -1.8929  0.1933
  269CHL     C1 1512   1.571   2.528   2.005 -0.2538  0.1625 -0.3006
  269CHL    CL1 1513   1.735   2.603   1.991  0.1187  0.1581  0.1397
  269CHL    CL2 1514   1.455   2.661   1.980  0.1096  0.1426  0.0110
  269CHL    CL3 1515   1.539   2.402   1.873 -0.1148  0.0263  0.2392
  269CHL     H1 1516   1.554   2.487   2.105  0.1239 -0.2994 -0.4238
  270CHL     C1 1517   1.863   0.901   1.351 -0.3047 -0.1101 -0.0774
  270CHL    CL1 1518   1.810   0.744   1.280 -0.0138  0.0529 -0.0892
  270CHL    CL2 1519   1.798   1.031   1.245  0.1518  0.2756 -0.2820
  270CHL    CL3 1520   1.777   0.913   1.515  0.6027  0.3080 -0.0601
  270CHL     H1 1521   1.972   0.902   1.357 -0.1751  2.7750 -1.3005
  271CHL     C1 1522   1.360   3.783   1.069  0.2888  0.4637 -0.8408
  271CHL    CL1 1523   1.479   3.781   0.940  0.1256 -0.1815 -0.2440
  271CHL    CL2 1524   1.188   3.789   1.023 -0.0274 -0.2004  0.1119
  271CHL    CL3 1525   1.400   3.645   1.188  0.5432  0.1191  0.1388
  271CHL     H1 1526   1.381   3.862   1.141  1.0301 -0.2025 -0.3075
  272CHL     C1 1527   3.888   1.235   3.047  0.1851 -0.1147 -0.3182
  272CHL    CL1 1528   4.016   1.157   3.133 -0.0995 -0.3947 -0.2582
  272CHL    CL2 1529   3.734   1.236   3.149 -0.4676  0.2680  0.2462
  272CHL    CL3 1530   3.937   1.411   3.033  0.1363  0.0209 -0.0521
  272CHL     H1 1531   3.859   1.196   2.949 -0.2942  1.9722 -1.0627
  273CHL     C1 1532   0.247   0.740   0.433  0.3384 -0.2252 -0.2734
  273CHL    CL1 1533   0.363   0.599   0.440  0.3494  0.3710  0.1087
  273CHL    CL2 1534   0.280   0.851   0.292  0.1233 -0.1037  0.1037
  273CHL    CL3 1535   0.077   0.681   0.421  0.0759 -0.0389 -0.4607
  273CHL     H1 1536   0.250   0.790   0.530 -0.1364 -1.1550  0.2293
  274CHL     C1 1537   4.175   1.964   4.047  0.3310  0.0810  0.2974
  274CHL    CL1 1538   4.136   2.029   4.219  0.4316  0.3810  0.2080
  274CHL    CL2 1539   4.261   1.808   4.065 -0.1097  0.0155 -0.0449
  274CHL    CL3 1540   4.018   1.952   3.962 -0.2722 -0.0245  0.1097
  274CHL     H1 1541   4.242   2.034   3.997  1.0183 -0.2944  0.6748
  275CHL     C1 1542   1.392   0.941   3.574  0.2732 -0.7407  0.0918
  275CHL    CL1 1543   1.286   1.076   3.509 -0.3267 -0.0310 -0.2749
  275CHL    CL2 1544   1.379   0.930   3.751 -0.1440  0.3566 -0.0026
  275CHL    CL3 1545   1.335   0.793   3.488 -0.2332 -0.0228 -0.0435
  275CHL     H1 1546   1.496   0.962   3.545  0.2156  0.2914  0.5867
  276CHL     C1 1547   0.984   2.806   2.334  0.1546  0.0520 -0.0916
  276CHL    CL1 1548   0.822   2.771   2.272 -0.4185 -0.3880  0.0087
  276CHL    CL2 1549   1.106   2.687   2.292  0.3988  0.5929  0.1326
  276CHL    CL3 1550   1.054   2.970   2.288  0.0974 -0.3724  0.0115
  276CHL     H1 1551   0.976   2.795   2.443  1.3743  0.7529  0.0877
  277CHL     C1 1552   1.800   2.968   1.614 -0.3647 -0.4343  0.5943
  277CHL    CL1 1553   1.700   2.847   1.696 -0.2294  0.3435  0.1537
  277CHL    CL2 1554   1.770   2.957   1.435  0.0455 -0.0574  0.2324
  277CHL    CL3 1555   1.781   3.139   1.657 -0.4308 -0.1050  0.3014
  277CHL     H1 1556   1.906   2.944   1.628 -0.5444 -0.4628  2.0669
  278CHL     C1 1557   0.489   3.944   0.328 -0.1251  0.4311  0.1061
  278CHL    CL1 1558   0.319   3.919   0.381 -0.2020 -0.1546  0.3723
  278CHL    CL2 1559   0.553   3.841   0.201 -0.0501 -0.2222 -0.2210
  278CHL    CL3 1560   0.496   4.108   0.249  0.1061 -0.0937  0.2614
  278CHL     H1 1561   0.562   3.946   0.411  2.4756 -2.2193 -1.8863
  279CHL     C1 1562   0.823   3.480   0.097  0.0196 -0.1015  0.2325
  279CHL    CL1 1563   0.877   3.648   0.119 -0.2064 -0.1861 -0.4717
  279CHL    CL2 1564   0.642   3.467   0.100 -0.0135  0.0356  0.0913
  279CHL    CL3 1565   0.873   3.414  -0.063 -0.2069 -0.1920 -0.4757
  279CHL     H1 1566   0.864   3.414   0.175  0.5693 -2.0790 -1.6237
  280CHL     C1 1567   3.518   3.285   2.057 -1.0029 -0.5174  0.3942
  280CHL    CL1 1568   3.361   3.336   1.984  0.0146 -0.0158  0.3651
  280CHL    CL2 1569   3.581   3.166   1.939 -0.0715  0.2439  0.1380
  280CHL    CL3 1570   3.630   3.428   2.072 -0.4112  0.4879  0.1435
  280CHL     H1 1571   3.487   3.229   2.145 -1.3673 -0.3721  0.3619
  281CHL     C1 1572   3.556   0.652   1.903 -0.5209 -0.0175  0.0055
  281CHL    CL1 1573   3.698   0.543   1.941 -0.2668 -0.4428 -0.0798
  281CHL    CL2 1574   3.421   0.541   1.847  0.1137 -0.0980 -0.0326
  281CHL    CL3 1575   3.526   0.745   2.057  0.0391  0.2413 -0.0675
  281CHL     H1 1576   3.593   0.722   1.826  1.3059 -0.6991  0.2185
  282CHL     C1 1577   4.098   3.821   1.417  0.1419 -0.0772  0.4793
  282CHL    CL1 1578   4.211   3.819   1.279  0.3893 -0.2530 -0.1971
  282CHL    CL2 1579   3.976   3.685   1.387  0.2119  0.0771  0.1835
  282CHL    CL3 1580   4.185   3.795   1.568 -0.2908 -0.3743  0.2135
  282CHL     H1 1581   4.043   3.916   1.411  1.4417  0.6531 -0.7058
  283CHL     C1 1582   1.949   1.736   2.645  0.1420 -0.1354 -0.1690
  283CHL    CL1 1583   1.951   1.651   2.485  0.2342 -0.1418  0.0046
  283CHL    CL2 1584   1.799   1.836   2.664 -0.0397 -0.0179  0.0330
  283CHL    CL3 1585   1.963   1.603   2.756 -0.4220  0.0350  0.1040
  283CHL     H1 1586   2.034   1.802   2.664  0.6373 -0.5919 -0.7658
  284CHL     C1 1587   3.762   0.756   0.658 -0.2944  0.3577 -0.8021
  284CHL    CL1 1588   3.730   0.841   0.501  0.3780 -0.0188  0.3215
  284CHL    CL2 1589   3.925   0.669   0.654  0.1190  0.4789 -0.0030
  284CHL    CL3 1590   3.787   0.876   0.794  0.3320 -0.1666  0.1310
  284CHL     H1 1591   3.687   0.681   0.684  0.7390 -0.5150 -0.2426
  285CHL     C1 1592   2.187   1.284   1.311  0.3726  0.0955 -0.2285
  285CHL    CL1 1593   2.076   1.276   1.167  0.0195  0.0662  0.1685
  285CHL    CL2 1594   2.121   1.168   1.428  0.1181 -0.2331 -0.0890
  285CHL    CL3 1595   2.352   1.239   1.265  0.1425 -0.0351 -0.3168
  285CHL     H1 1596   2.194   1.387   1.348 -0.9863  0.8822 -2.0428
  286CHL     C1 1597   2.421   0.540   0.430 -0.2883 -0.2236 -0.4126
  286CHL    CL1 1598   2.538   0.462   0.552  0.1236 -0.1850  0.0420
  286CHL    CL2 1599   2.402   0.714   0.474  0.0145  0.0857  0.6455
  286CHL    CL3 1600   2.494   0.511   0.263  0.4070  0.3003  0.0281
  286CHL     H1 1601   2.328   0.483   0.433  0.1719 -1.0633 -1.5437
  287CHL     C1 1602   0.542   2.495   0.376 -0.0351 -0.5821  0.0035
  287CHL    CL1 1603   0.443   2.494   0.515  0.3151  0.0453 -0.4976
  287CHL    CL2 1604   0.639   2.655   0.401  0.2716  0.1043  0.0849
  287CHL    CL3 1605   0.639   2.352   0.346 -0.3532  0.2613 -0.1226
  287CHL     H1 1606   0.479   2.509   0.288  0.1258 -0.0229 -0.0225
  288CHL     C1 1607   1.561   2.940   1.104  0.1798  0.1568  0.0624
  288CHL    CL1 1608   1.625   2.779   1.079 -0.0774 -0.2604 -0.0137
  288CHL    CL2 1609   1.586   3.055   0.965  0.3049 -0.2493 -0.3378
  288CHL    CL3 1610   1.388   2.937   1.156  0.0171  0.0150 -0.1353
  288CHL     H1 1611   1.600   2.986   1.195 -1.6183 -0.5010  1.2302
  289CHL     C1 1612   2.344   3.591   3.613  0.1878 -0.0945  0.3970
  289CHL    CL1 1613   2.382   3.419   3.608  0.1752  0.9384 -0.4702
  289CHL    CL2 1614   2.487   3.679   3.683 -0.1239 -0.1668  0.2476
  289CHL    CL3 1615   2.319   3.647   3.437 -0.3052 -0.0386 -0.0185
  289CHL     H1 1616   2.253   3.607   3.672 -0.5160  0.0177 -0.6812
  290CHL     C1 1617   0.873   1.706   1.815  0.1985  0.3943  0.8118
  290CHL    CL1 1618   0.750   1.579   1.791 -0.3135 -0.1105 -0.0716
  290CHL    CL2 1619   0.837   1.859   1.723 -0.0357 -0.0652  0.2527
  290CHL    CL3 1620   0.885   1.728   1.997 -0.3644 -0.0338 -0.1224
  290CHL     H1 1621   0.971   1.669   1.784  0.0938  0.4629  0.3929
  291CHL     C1 1622   4.000   0.293   2.469  0.2690 -0.1045  0.3137
  291CHL    CL1 1623   4.111   0.148   2.482 -0.2575  0.2875 -0.6930
  291CHL    CL2 1624   4.091   0.439   2.521  0.2256 -0.1077  0.2709
  291CHL    CL3 1625   3.927   0.323   2.306 -0.2651  0.1127 -0.2031
  291CHL     H1 1626   3.923   0.276   2.545 -0.2949  2.4232  0.3922
  292CHL     C1 1627   2.116   3.102   3.536 -0.3093  0.7903 -0.0165
  292CHL    CL1 1628   2.072   3.265   3.599 -0.1410 -0.0161  0.1382
  292CHL    CL2 1629   1.967   3.014   3.495  0.7341  0.0245 -0.0096
  292CHL    CL3 1630   2.220   3.122   3.392 -0.0556  0.2569  0.4778
  292CHL     H1 1631   2.172   3.045   3.612 -4.1776 -0.7659  1.9811
  293CHL     C1 1632   3.172   3.625   2.874  0.7187 -0.2964 -0.1105
  293CHL    CL1 1633   3.320   3.521   2.876  0.1234 -0.0323  0.2488
  293CHL    CL2 1634   3.055   3.594   3.007 -0.0182  0.1838  0.0893
  293CHL    CL3 1635   3.232   3.798   2.891  0.1412 -0.0613 -0.0564
  293CHL     H1 1636   3.134   3.626   2.771  0.9868 -0.9436 -0.2175
  294CHL     C1 1637   1.800   0.021   1.080 -0.1379  0.5766 -0.6179
  294CHL    CL1 1638   1.691   0.016   1.226  0.0858  0.6677  0.3179
  294CHL    CL2 1639   1.696   0.041   0.940 -0.0182 -0.2245 -0.0230
  294CHL    CL3 1640   1.935   0.140   1.095  0.0579 -0.0873  0.1271
  294CHL     H1 1641   1.847  -0.078   1.071 -1.6884 -0.0514 -2.3964
  295CHL     C1 1642   2.734   3.404   0.494  0.7512  0.0822 -0.0060
  295CHL    CL1 1643   2.695   3.242   0.434 -0.1376  0.0427 -0.2249
  295CHL    CL2 1644   2.867   3.387   0.608  0.0382 -0.0984  0.1077
  295CHL    CL3 1645   2.767   3.518   0.357 -0.4219  0.3689  0.0703
  295CHL     H1 1646   2.644   3.448   0.538  0.3086 -0.4666 -0.3484
  296CHL     C1 1647   0.406   1.977   3.242  1.4147 -0.7964 -0.7168
  296CHL    CL1 1648   0.269   2.096   3.287  0.0459  0.4370  0.2907
  296CHL    CL2 1649   0.330   1.861   3.120  0.1144 -0.4439  0.5020
  296CHL    CL3 1650   0.547   2.064   3.169  0.5923 -0.0173  0.2858
  296CHL     H1 1651   0.444   1.929   3.333  0.6723  1.4967  0.8968
  297CHL     C1 1652   2.465   2.073   1.075  0.2969 -1.5966 -0.1282
  297CHL    CL1 1653   2.448   1.962   1.209 -0.0989 -0.0096 -0.4114
  297CHL    CL2 1654   2.605   2.051   0.966 -0.0909  0.6681 -0.2148
  297CHL    CL3 1655   2.315   2.077   0.979  0.1607 -0.0906  0.1178
  297CHL     H1 1656   2.468   2.173   1.121  1.4505 -1.8268  0.3380
  298CHL     C1 1657   1.043   0.521   0.513  0.2380 -0.4621  0.3623
  298CHL    CL1 1658   1.198   0.458   0.585  0.1996 -0.2445 -0.4121
  298CHL    CL2 1659   1.034   0.697   0.558 -0.0148  0.1602  0.2055
  298CHL    CL3 1660   1.064   0.502   0.331 -0.1185 -0.0154  0.1704
  298CHL     H1 1661   0.956   0.469   0.554  1.2090 -0.3988  2.6450
  299CHL     C1 1662   1.381   0.111   2.640 -0.4612 -0.3747  0.5636
  299CHL    CL1 1663   1.250   0.223   2.588  0.0148 -0.2996  0.3018
  299CHL    CL2 1664   1.331  -0.062   2.618  0.4574  0.1619  0.1934
  299CHL    CL3 1665   1.543   0.135   2.565 -0.2987 -0.3171  0.0904
  299CHL     H1 1666   1.404   0.115   2.747 -0.9733 -1.7603  0.7489
  300CHL     C1 1667   1.713   3.798   0.474 -0.4614 -0.3985 -0.0032
  300CHL    CL1 1668   1.738   3.946   0.573  0.1302  0.0828  0.0492
  300CHL    CL2 1669   1.861   3.723   0.435  0.2463 -0.3423  0.1673
  300CHL    CL3 1670   1.627   3.693   0.582 -0.0419  0.0892 -0.0737
  300CHL     H1 1671   1.653   3.826   0.387 -0.7468 -1.7300 -0.2427
  301CHL     C1 1672   2.796   0.235   0.096 -0.2299 -0.6927  0.8846
  301CHL    CL1 1673   2.885   0.091   0.023 -0.4262  0.1298  0.3047
  301CHL    CL2 1674   2.778   0.352  -0.043  0.3754 -0.0251 -0.3234
  301CHL    CL3 1675   2.637   0.193   0.152  0.0489 -0.3591 -0.1339
  301CHL     H1 1676   2.841   0.279   0.186 -0.3408  0.4204  0.4090
  302CHL     C1 1677   4.190   2.757   2.855 -0.0198  0.6301  0.1874
  302CHL    CL1 1678   4.266   2.712   2.699 -0.3887  0.2867  0.4252
  302CHL    CL2 1679   4.306   2.739   2.988  0.0650  0.3036  0.0931
  302CHL    CL3 1680   4.127   2.927   2.856  0.0407 -0.3139  0.2528
  302CHL     H1 1681   4.103   2.693   2.875  0.2613  0.3446  0.5182
  303CHL     C1 1682   3.641   1.976   1.308  0.4087 -0.0105 -0.1054
  303CHL    CL1 1683   3.664   1.796   1.282 -0.1079  0.0948 -0.1857
  303CHL    CL2 1684   3.767   2.050   1.195  0.4765  0.4009 -0.0461
  303CHL    CL3 1685   3.468   2.009   1.271 -0.1299 -0.1073  0.0521
  303CHL     H1 1686   3.665   2.006   1.411 -1.7217  0.3357  0.3334
  304CHL     C1 1687   2.329   3.907   2.265  0.3191  0.4247  0.2371
  304CHL    CL1 1688   2.398   3.758   2.338  0.0814 -0.0831  0.0134
  304CHL    CL2 1689   2.273   3.880   2.092  0.0512  0.0675  0.0128
  304CHL    CL3 1690   2.201   3.975   2.376 -0.1570  0.2505  0.3405
  304CHL     H1 1691   2.404   3.987   2.261  0.4775  0.3834  1.6937
  305CHL     C1 1692   1.794   2.848   0.555  0.2765  0.5470 -0.2908
  305CHL    CL1 1693   1.965   2.886   0.514 -0.0089  0.2274 -0.4774
  305CHL    CL2 1694   1.698   2.799   0.410  0.1984 -0.0879  0.1551
  305CHL    CL3 1695   1.765   2.747   0.703  0.1068 -0.0763  0.3179
  305CHL     H1 1696   1.756   2.948   0.580  0.1123 -0.3267  3.5533
  306CHL     C1 1697   2.306   1.051   0.017 -0.1621  0.4332 -0.2727
  306CHL    CL1 1698   2.457   1.093  -0.070 -0.1401 -0.1479 -0.4101
  306CHL    CL2 1699   2.171   1.143  -0.062  0.3607 -0.0240  0.2257
  306CHL    CL3 1700   2.264   0.879   0.020  0.0738 -0.1682 -0.4896
  306CHL     H1 1701   2.319   1.082   0.121 -0.6191  1.7123 -0.5761
  307CHL     C1 1702   1.141   0.363   2.943  0.9532  0.9163  0.0020
  307CHL    CL1 1703   1.112   0.422   3.112 -0.4543 -0.8275 -0.0999
  307CHL    CL2 1704   1.023   0.456   2.841 -0.1341  0.2634 -0.3930
  307CHL    CL3 1705   1.307   0.387   2.886 -0.0091  0.0047  0.4203
  307CHL     H1 1706   1.123   0.255   2.946 -0.0263  1.0006 -1.5139
  308CHL     C1 1707   3.843   3.379   3.823  0.1838  0.4285  0.3304
  308CHL    CL1 1708   3.916   3.420   3.985 -0.2424  0.4813  0.2075
  308CHL    CL2 1709   3.869   3.195   3.800  0.2622 -0.0218  0.2642
  308CHL    CL3 1710   3.670   3.422   3.832 -0.2832  0.3032  0.0797
  308CHL     H1 1711   3.896   3.431   3.743 -1.0161  0.4470 -0.4669
  309CHL     C1 1712   3.872   3.777   2.224 -0.2462  0.4633  0.0747
  309CHL    CL1 1713   3.713   3.779   2.140 -0.1463  0.1288 -0.5019
  309CHL    CL2 1714   3.949   3.941   2.220 -0.0566  0.0278 -0.0322
  309CHL    CL3 1715   3.852   3.719   2.392  0.0705 -0.2660 -0.6354
  309CHL     H1 1716   3.928   3.706   2.163  1.1181  2.0462 -0.5882
  310CHL     C1 1717   2.625   2.602   0.096 -0.5931  0.2515 -0.2087
  310CHL    CL1 1718   2.606   2.777   0.057 -0.2125 -0.0387 -0.3993
  310CHL    CL2 1719   2.461   2.534   0.092 -0.3308  0.1968  0.2432
  310CHL    CL3 1720   2.725   2.517  -0.031 -0.1941  0.1148 -0.3157
  310CHL     H1 1721   2.660   2.589   0.199 -2.3093  1.5612  0.6062
  311CHL     C1 1722   3.311   1.502   1.651  0.3169 -0.5546 -0.2573
  311CHL    CL1 1723   3.192   1.588   1.756  0.0305 -0.0825  0.2878
  311CHL    CL2 1724   3.484   1.561   1.671  0.1126  0.2813  0.1044
  311CHL    CL3 1725   3.295   1.323   1.682  0.0606 -0.0868 -0.0529
  311CHL     H1 1726   3.283   1.522   1.547 -1.8558 -2.3182 -0.0873
  312CHL     C1 1727   1.383   0.750   0.447 -0.2747  0.0558  0.3317
  312CHL    CL1 1728   1.511   0.766   0.325  0.0458 -0.0762 -0.2631
  312CHL    CL2 1729   1.458   0.701   0.602  0.2174  0.2893  0.1272
  312CHL    CL3 1730   1.303   0.908   0.472 -0.0948 -0.0313 -0.0417
  312CHL     H1 1731   1.311   0.673   0.418  0.1384 -0.3299  0.3240
  313CHL     C1 1732   0.749   1.191   1.097  0.1830  0.4384 -0.3049
  313CHL    CL1 1733   0.608   1.229   0.986  0.3542  0.5338  0.4264
  313CHL    CL2 1734   0.858   1.324   1.054  0.0553  0.2745  0.6047
  313CHL    CL3 1735   0.702   1.210   1.269 -0.0832 -0.1014  0.4853
  313CHL     H1 1736   0.795   1.100   1.057  3.8469  2.4524 -1.1521
  314CHL     C1 1737   0.325   2.908   2.443 -0.6916  0.3503  0.3379
  314CHL    CL1 1738   0.176   2.986   2.512 -0.1988  0.3635 -0.2493
  314CHL    CL2 1739   0.460   3.003   2.505  0.2859  0.2752 -0.0568
  314CHL    CL3 1740   0.343   2.741   2.499  0.2361 -0.1165  0.0015
  314CHL     H1 1741   0.291   2.900   2.339 -3.0992 -0.8967  1.1476
  315CHL     C1 1742   0.501   1.521   3.669  0.0917  0.4097  0.2458
  315CHL    CL1 1743   0.533   1.623   3.526 -0.0177 -0.0787  0.0348
  315CHL    CL2 1744   0.492   1.350   3.617  0.4587 -0.1710  0.0874
  315CHL    CL3 1745   0.631   1.550   3.786 -0.0164  0.0622  0.1144
  315CHL     H1 1746   0.405   1.548   3.713  0.2073  0.4526  0.4737
  316CHL     C1 1747   3.745   1.939   1.726  0.4949 -0.4080 -0.6751
  316CHL    CL1 1748   3.812   1.862   1.577  0.0541  0.0530 -0.1515
  316CHL    CL2 1749   3.807   2.107   1.708  0.2371  0.1209 -0.0483
  316CHL    CL3 1750   3.570   1.924   1.720  0.2313 -0.3217  0.0993
  316CHL     H1 1751   3.786   1.894   1.817 -2.4405 -1.7868  0.0716
  317CHL     C1 1752   2.613   2.845   2.911 -0.5809  0.3759 -0.2460
  317CHL    CL1 1753   2.559   2.753   2.760 -0.3361  0.0560  0.0299
  317CHL    CL2 1754   2.585   2.768   3.063 -0.2003  0.0983  0.1815
  317CHL    CL3 1755   2.786   2.907   2.899 -0.0629 -0.1275  0.6814
  317CHL     H1 1756   2.549   2.933   2.925 -0.4910  0.5056 -0.6368
  318CHL     C1 1757   2.570   0.149   3.869 -0.0366  0.3064 -0.0178
  318CHL    CL1 1758   2.484   0.285   3.950 -0.0828  0.1827 -0.2925
  318CHL    CL2 1759   2.579   0.013   3.984  0.4955  0.3339 -0.2584
  318CHL    CL3 1760   2.497   0.087   3.714  0.0962 -0.0540 -0.1658
  318CHL     H1 1761   2.672   0.179   3.842  0.2416 -2.1311 -2.0709
  319CHL     C1 1762   0.491   3.197   3.048 -0.0097 -0.1873  0.4325
  319CHL    CL1 1763   0.593   3.241   3.195 -0.0001 -0.1710  0.2994
  319CHL    CL2 1764   0.368   3.324   3.029 -0.1902  0.0565 -0.4238
  319CHL    CL3 1765   0.595   3.163   2.908 -0.3164 -0.1023 -0.1497
  319CHL     H1 1766   0.446   3.104   3.082 -1.3230  0.6177  0.9874
  320CHL     C1 1767   3.253   1.414   2.215  0.0933  0.0569  0.3767
  320CHL    CL1 1768   3.420   1.481   2.210 -0.1617  0.2598 -0.0219
  320CHL    CL2 1769   3.272   1.245   2.281  0.1754 -0.1467 -0.1282
  320CHL    CL3 1770   3.146   1.519   2.313 -0.1705 -0.3688  0.3032
  320CHL     H1 1771   3.216   1.406   2.112 -0.3195 -1.7064  0.6256
  321CHL     C1 1772   2.266   1.281   2.106  0.1502  0.4357 -0.3589
  321CHL    CL1 1773   2.436   1.281   2.049 -0.1427  0.2660  0.0997
  321CHL    CL2 1774   2.227   1.202   2.269  0.3645 -0.1225  0.3520
  321CHL    CL3 1775   2.192   1.450   2.099  0.1715  0.4207 -0.1640
  321CHL     H1 1776   2.201   1.227   2.036 -2.3026  2.7391 -0.0205
  322CHL     C1 1777   3.382   1.303   3.056  0.2088 -0.1631 -0.2079
  322CHL    CL1 1778   3.346   1.135   3.021 -0.1251 -0.2610 -0.3223
  322CHL    CL2 1779   3.448   1.396   2.916 -0.2514  0.7341 -0.5550
  322CHL    CL3 1780   3.246   1.397   3.130  0.1699 -0.3500 -0.2323
  322CHL     H1 1781   3.458   1.288   3.134 -0.4546 -2.3953  0.0792
  323CHL     C1 1782   0.242   3.098   1.402 -0.3041 -0.3144  0.7002
  323CHL    CL1 1783   0.283   3.261   1.448  0.0220  0.2370 -0.1701
  323CHL    CL2 1784   0.340   2.970   1.476  0.3836  0.1244 -0.0038
  323CHL    CL3 1785   0.077   3.076   1.446  0.2428  0.0807  0.1499
  323CHL     H1 1786   0.241   3.081   1.294 -0.4188  0.0648  0.6421
  324CHL     C1 1787   3.653   0.067   3.009 -0.2498  0.2346 -0.1153
  324CHL    CL1 1788   3.633   0.193   2.881 -0.0797 -0.0152  0.4936
  324CHL    CL2 1789   3.552  -0.063   2.956  0.1854  0.0834 -0.5597
  324CHL    CL3 1790   3.823   0.012   3.027  0.7509 -0.2262 -0.2384
  324CHL     H1 1791   3.599   0.111   3.094  0.3202  0.7765 -0.0208
  325CHL     C1 1792   1.920   0.345   2.209  0.2852 -1.4376 -0.5603
  325CHL    CL1 1793   2.092   0.293   2.203  0.6699 -0.1834 -0.1486
  325CHL    CL2 1794   1.900   0.446   2.063  0.4938 -0.1395  0.0204
  325CHL    CL3 1795   1.802   0.212   2.200 -0.7001 -0.3189  0.3555
  325CHL     H1 1796   1.903   0.402   2.301 -2.4959 -0.1536 -1.7393
  326CHL     C1 1797   2.954   3.102   2.640  0.2579 -0.0895  0.0048
  326CHL    CL1 1798   2.993   3.188   2.788 -0.0536 -0.2115 -0.0197
  326CHL    CL2 1799   2.783   3.100   2.605 -0.0516  0.3210 -0.5533
  326CHL    CL3 1800   3.048   3.171   2.504 -0.1368  0.0768  0.2573
  326CHL     H1 1801   2.999   3.004   2.655  2.0965  0.8896  1.2494
  327CHL     C1 1802   0.350   1.554   1.426 -0.0505 -0.3120  0.1907
  327CHL    CL1 1803   0.198   1.461   1.385 -0.0093 -0.0303  0.1176
  327CHL    CL2 1804   0.304   1.732   1.409 -0.0506 -0.3452  0.4244
  327CHL    CL3 1805   0.371   1.514   1.606 -0.0047 -0.1153  0.2131
  327CHL     H1 1806   0.432   1.526   1.360 -0.1066 -1.9316  0.7687
  328CHL     C1 1807   0.764   0.305   2.330  0.1840  0.4202  0.1975
  328CHL    CL1 1808   0.790   0.456   2.239 -0.1903  0.1384 -0.3141
  328CHL    CL2 1809   0.761   0.163   2.220 -0.2492 -0.4280 -0.2763
  328CHL    CL3 1810   0.885   0.268   2.457 -0.3945 -0.2899  0.2591
  328CHL     H1 1811   0.664   0.305   2.375 -1.0760 -1.8950 -2.3414
  329CHL     C1 1812   4.218   0.564   3.677 -0.7974  0.1797  0.0286
  329CHL    CL1 1813   4.158   0.510   3.835 -0.2064  0.0971  0.0842
  329CHL    CL2 1814   4.105   0.544   3.543 -0.2999  0.4078  0.3359
  329CHL    CL3 1815   4.293   0.726   3.696 -0.2563 -0.2749  0.1603
  329CHL     H1 1816   4.305   0.500   3.657 -0.8385  0.5134 -1.2980
  330CHL     C1 1817   3.959   3.780   0.930  0.0341 -0.7742  0.0288
  330CHL    CL1 1818   3.890   3.673   1.056 -0.2297 -0.2565  0.4679
  330CHL    CL2 1819   3.908   3.759   0.760 -0.3862 -0.2592 -0.2385
  330CHL    CL3 1820   3.953   3.951   0.970  0.0275 -0.2641 -0.5600
  330CHL     H1 1821   4.068   3.769   0.934  0.4038  2.2762  2.0185
  331CHL     C1 1822   1.351   2.744   2.610 -0.0703  0.6077 -0.1646
  331CHL    CL1 1823   1.298   2.843   2.747  0.1005  0.4804  0.1656
  331CHL    CL2 1824   1.226   2.616   2.586  0.4059  0.1837 -0.4580
  331CHL    CL3 1825   1.348   2.837   2.457  0.0592 -0.2448 -0.1034
  331CHL     H1 1826   1.449   2.707   2.642  0.8114  1.4692 -1.7330
  332CHL     C1 1827   0.455   1.088   1.633 -0.3350 -0.8240  0.3166
  332CHL    CL1 1828   0.521   0.947   1.552 -0.4416 -0.0228 -0.2288
  332CHL    CL2 1829   0.384   1.046   1.794  0.0726 -0.1887 -0.0862
  332CHL    CL3 1830   0.593   1.208   1.653  0.2289 -0.3401  0.1915
  332CHL     H1 1831   0.375   1.123   1.566 -0.3387 -0.8651  0.2999
  333CHL     C1 1832   2.057   0.290   2.754  0.2223  0.1403  0.3617
  333CHL    CL1 1833   2.139   0.444   2.784  0.1440  0.5251 -0.1186
  333CHL    CL2 1834   1.920   0.283   2.860  0.1245  0.2044  0.2596
  333CHL    CL3 1835   2.016   0.260   2.582 -0.3901  0.2255 -0.5406
  333CHL     H1 1836   2.125   0.210   2.785 -0.8686 -0.7497  0.5426
  334CHL     C1 1837   0.199   0.511   0.847 -0.6639 -0.0659  0.3828
  334CHL    CL1 1838   0.230   0.334   0.825 -0.1893 -0.3365 -0.0612
  334CHL    CL2 1839   0.334   0.610   0.776 -0.0615  0.1777  0.1184
  334CHL    CL3 1840   0.053   0.559   0.755 -0.3058  0.0686 -0.1103
  334CHL     H1 1841   0.196   0.540   0.952  0.3140 -2.0227  1.0138
  335CHL     C1 1842   4.191   1.839   1.834 -0.1201 -0.1782  0.2830
  335CHL    CL1 1843   4.123   2.008   1.803 -0.4972 -0.0986 -0.1441
  335CHL    CL2 1844   4.083   1.721   1.752  0.3308 -0.4107 -0.1998
  335CHL    CL3 1845   4.361   1.818   1.778  0.0324  0.0116 -0.4130
  335CHL     H1 1846   4.190   1.830   1.943  0.6158 -1.2782  0.2174
  336CHL     C1 1847   1.143   3.012   0.905  0.3603 -0.6129  0.4852
  336CHL    CL1 1848   1.127   2.840   0.835 -0.1403 -0.4684 -0.1908
  336CHL    CL2 1849   1.077   3.129   0.786  0.1361 -0.1956 -0.1436
  336CHL    CL3 1850   1.036   3.016   1.051  0.1231 -0.1052  0.1613
  336CHL     H1 1851   1.246   3.030   0.938  0.0752 -0.6706  1.4240
  337CHL     C1 1852   2.220   2.068   0.290 -0.1841  0.0108  0.0209
  337CHL    CL1 1853   2.354   1.995   0.388  0.0534  0.1259  0.2486
  337CHL    CL2 1854   2.253   2.238   0.252 -0.1150 -0.2947 -0.1803
  337CHL    CL3 1855   2.221   1.990   0.129  0.1805 -0.0854 -0.0633
  337CHL     H1 1856   2.121   2.067   0.336  0.4823 -3.3730  1.7114
  338CHL     C1 1857   1.670   0.999   0.737 -0.2195 -0.2224 -0.1247
  338CHL    CL1 1858   1.669   0.995   0.557 -0.0897 -0.2014 -0.0002
  338CHL    CL2 1859   1.807   0.914   0.828  0.0975  0.0158 -0.0348
  338CHL    CL3 1860   1.667   1.176   0.780  0.3431  0.1769 -0.4255
  338CHL     H1 1861   1.574   0.955   0.767 -0.3470  0.1306 -0.0215
  339CHL     C1 1862   2.726   2.394   0.425  0.1477  0.0484 -0.6389
  339CHL    CL1 1863   2.805   2.283   0.536  0.4140  0.1167  0.0392
  339CHL    CL2 1864   2.544   2.368   0.437 -0.1824 -0.2450 -0.0428
  339CHL    CL3 1865   2.777   2.566   0.457 -0.2802 -0.1388  0.2226
  339CHL     H1 1866   2.762   2.376   0.324  2.1308 -0.2795  0.0817
  340CHL     C1 1867   0.745   0.183   1.805 -0.0668 -0.3881  1.0248
  340CHL    CL1 1868   0.831   0.082   1.683  0.2344  0.3431  0.3366
  340CHL    CL2 1869   0.674   0.316   1.716 -0.3849  0.0290  0.2915
  340CHL    CL3 1870   0.622   0.075   1.889  0.0068  0.3979 -0.0270
  340CHL     H1 1871   0.820   0.221   1.875  1.5506  1.5561 -1.5625
  341CHL     C1 1872   0.710   2.879   0.711  0.3627  0.7873 -0.2563
  341CHL    CL1 1873   0.768   2.969   0.558  0.3040 -0.1366  0.3480
  341CHL    CL2 1874   0.757   2.970   0.863 -0.4746  0.1650  0.0315
  341CHL    CL3 1875   0.534   2.851   0.706 -0.3406 -0.0127  0.0144
  341CHL     H1 1876   0.749   2.777   0.718 -1.3939 -0.1361 -2.7562
  342CHL     C1 1877   3.296   3.118   3.179 -0.5009  0.4768 -0.3894
  342CHL    CL1 1878   3.282   3.006   3.044  0.3076  0.2512 -0.1094
  342CHL    CL2 1879   3.188   3.263   3.148 -0.0000 -0.2358 -0.0286
  342CHL    CL3 1880   3.256   3.045   3.339  0.4631  0.1227 -0.2998
  342CHL     H1 1881   3.393   3.169   3.185 -0.5772  0.5838 -0.0312
  343CHL     C1 1882   0.202   1.070   3.368  0.4739 -0.1518  0.9072
  343CHL    CL1 1883   0.301   1.210   3.305  0.2812  0.2251 -0.1893
  343CHL    CL2 1884   0.148   1.106   3.535 -0.5154 -0.3069  0.4435
  343CHL    CL3 1885   0.053   1.066   3.262  0.2433  0.0644 -0.0540
  343CHL     H1 1886   0.249   0.973   3.355  0.4419  0.0246 -0.8121
  344CHL     C1 1887   0.241   0.500   0.112  0.0086  0.3797 -0.3490
  344CHL    CL1 1888   0.405   0.431   0.071 -0.0599  0.3278  0.1705
  344CHL    CL2 1889   0.177   0.606  -0.018  0.3879  0.2365 -0.2373
  344CHL    CL3 1890   0.135   0.355   0.155  0.0714  0.0884  0.1800
  344CHL     H1 1891   0.250   0.566   0.199  0.5200 -1.2789  0.9158
  345CHL     C1 1892   0.915   2.694   4.103  0.3502  0.1093 -0.3727
  345CHL    CL1 1893   0.881   2.590   4.251  0.0463 -0.0589  0.1165
  345CHL    CL2 1894   1.059   2.647   4.026  0.2932 -0.0546  0.2341
  345CHL    CL3 1895   0.775   2.682   3.987 -0.0049  0.0624  0.0334
  345CHL     H1 1896   0.914   2.800   4.132  1.6799  0.4894 -1.5912
  346CHL     C1 1897   3.656   1.158   2.574  0.1362  0.1498 -0.5405
  346CHL    CL1 1898   3.532   1.033   2.579  0.0038 -0.3215 -0.0581
  346CHL    CL2 1899   3.597   1.284   2.456 -0.2085  0.1801 -0.2306
  346CHL    CL3 1900   3.685   1.222   2.733  0.0844 -0.2549  0.3375
  346CHL     H1 1901   3.746   1.110   2.535 -0.8426 -1.5703 -0.7891
  347CHL     C1 1902   1.284   2.079   2.601  0.7327 -0.5961  0.1117
  347CHL    CL1 1903   1.456   2.041   2.563 -0.5175  0.2335  0.4153
  347CHL    CL2 1904   1.274   2.109   2.779  0.3045 -0.0126  0.2754
  347CHL    CL3 1905   1.232   2.220   2.502 -0.1605  0.1106  0.1664
  347CHL     H1 1906   1.217   1.995   2.578 -0.6035  1.3677 -4.1796
  348CHL     C1 1907   3.287   1.952   2.845  0.3855  0.6183 -0.2580
  348CHL    CL1 1908   3.238   1.789   2.902  0.2456  0.3037  0.0934
  348CHL    CL2 1909   3.237   1.983   2.679  0.3228 -0.0917  0.1849
  348CHL    CL3 1910   3.242   2.078   2.965 -0.1829 -0.0885  0.4893
  348CHL     H1 1911   3.395   1.943   2.835  0.4386  1.2011 -0.2483
  349CHL     C1 1912   2.630   3.236   0.825 -0.0241  0.0847  0.6319
  349CHL    CL1 1913   2.576   3.405   0.883  0.0944  0.2781 -0.1136
  349CHL    CL2 1914   2.682   3.123   0.960  0.1965  0.3826 -0.4477
  349CHL    CL3 1915   2.505   3.159   0.722  0.2277  0.0711  0.0896
  349CHL     H1 1916   2.713   3.247   0.754 -1.2210  1.1122 -0.6496
  350CHL     C1 1917   3.655   2.032   0.455 -0.2112 -0.0350 -0.3694
  350CHL    CL1 1918   3.662   2.152   0.575  0.3827  0.4851 -0.3065
  350CHL    CL2 1919   3.489   2.005   0.397  0.0823  0.3241  0.5495
  350CHL    CL3 1920   3.757   2.083   0.317 -0.1819 -0.4565 -0.6245
  350CHL     H1 1921   3.702   1.944   0.500  0.3179  0.3698 -0.1191
  351CHL     C1 1922   0.624   1.984   2.748 -0.5754 -1.1933  0.2363
  351CHL    CL1 1923   0.481   2.021   2.647  0.1803  0.4428 -0.0535
  351CHL    CL2 1924   0.661   2.142   2.827  0.1814  0.2767  0.0464
  351CHL    CL3 1925   0.572   1.842   2.851  0.1498 -0.2334 -0.1261
  351CHL     H1 1926   0.709   1.958   2.685  0.9120  3.4163 -0.0753
  352CHL     C1 1927   1.434   1.921   1.777  0.0505  0.4547  0.4383
  352CHL    CL1 1928   1.285   1.954   1.869 -0.0241 -0.0003 -0.0817
  352CHL    CL2 1929   1.381   1.860   1.619 -0.1931  0.1011  0.0202
  352CHL    CL3 1930   1.495   2.095   1.750 -0.0272 -0.0747 -0.3107
  352CHL     H1 1931   1.496   1.849   1.832 -0.3455  1.0014  1.6486
  353CHL     C1 1932   0.075   2.595   0.917  0.6600  0.0731 -0.0253
  353CHL    CL1 1933   0.127   2.767   0.886  0.1434  0.1336 -0.0242
  353CHL    CL2 1934  -0.084   2.584   0.835  0.0644 -0.2138  0.1737
  353CHL    CL3 1935   0.187   2.497   0.822 -0.4154 -0.1190  0.2825
  353CHL     H1 1936   0.065   2.570   1.024 -0.2599 -1.3966 -0.4229
  354CHL     C1 1937   0.496   1.719   0.161  0.4539  0.5625 -0.4718
  354CHL    CL1 1938   0.464   1.542   0.169  0.1491 -0.3235  0.4273
  354CHL    CL2 1939   0.650   1.733   0.063  0.2236 -0.0255  0.2819
  354CHL    CL3 1940   0.370   1.810   0.077 -0.3005 -0.1786 -0.0589
  354CHL     H1 1941   0.510   1.759   0.262 -1.4437 -0.8542  0.4206
  355CHL     C1 1942   4.043   1.691   2.470  0.3638 -0.3287 -0.4546
  355CHL    CL1 1943   4.012   1.807   2.608 -0.2175 -0.6841 -0.0271
  355CHL    CL2 1944   3.960   1.536   2.524  0.1273 -0.1806 -0.0863
  355CHL    CL3 1945   4.003   1.762   2.309 -0.4784  0.0792 -0.2816
  355CHL     H1 1946   4.148   1.664   2.487  0.4752 -0.3592 -1.1413
  356CHL     C1 1947   3.395   3.764   3.978 -0.0849 -0.0386 -0.4140
  356CHL    CL1 1948   3.244   3.811   4.068 -0.0053  0.1711 -0.6232
  356CHL    CL2 1949   3.345   3.680   3.827  0.2822  0.3437  0.2989
  356CHL    CL3 1950   3.489   3.919   3.943 -0.4419  0.2467  0.3189
  356CHL     H1 1951   3.463   3.695   4.029  2.9524  1.3686 -2.2283
  357CHL     C1 1952   2.099   2.518   3.700  0.5431  0.2533  0.5428
  357CHL    CL1 1953   1.959   2.583   3.605 -0.1363  0.0575  0.2392
  357CHL    CL2 1954   2.124   2.626   3.842  0.3321  0.5280 -0.3677
  357CHL    CL3 1955   2.042   2.357   3.770 -0.1953  0.4912  0.2855
  357CHL     H1 1956   2.187   2.512   3.636 -1.4760  0.4444 -2.4829
  358CHL     C1 1957   0.149   0.011   2.554 -0.3988  0.2604 -0.5885
  358CHL    CL1 1958   0.056   0.079   2.689 -0.3042  0.2857  0.2433
  358CHL    CL2 1959   0.044  -0.117   2.481  0.1871  0.3535  0.1560
  358CHL    CL3 1960   0.200   0.144   2.451 -0.2756  0.5583 -0.1849
  358CHL     H1 1961   0.233  -0.044   2.598 -0.6582 -0.2820 -0.7637
  359CHL     C1 1962   2.827   2.395   1.246  0.3790 -0.0231  0.4908
  359CHL    CL1 1963   2.657   2.447   1.260  0.2218  0.1333 -0.1918
  359CHL    CL2 1964   2.879   2.291   1.382 -0.1085  0.3618  0.2819
  359CHL    CL3 1965   2.852   2.309   1.085  0.1871  0.3377  0.0556
  359CHL     H1 1966   2.888   2.486   1.253 -0.5272  0.6852 -0.4191
  360CHL     C1 1967   1.813   2.194   3.281 -0.4551 -0.5216  0.0467
  360CHL    CL1 1968   1.940   2.109   3.370  0.2202  0.5091  0.2714
  360CHL    CL2 1969   1.691   2.083   3.206 -0.4605 -0.0896  0.2009
  360CHL    CL3 1970   1.746   2.318   3.392 -0.0610 -0.2464  0.1110
  360CHL     H1 1971   1.866   2.243   3.199  0.3446 -1.1272  0.1936
  361CHL     C1 1972   3.190   1.950   4.113  0.6115 -0.6046 -0.1708
  361CHL    CL1 1973   3.295   1.861   3.990  0.1216 -0.1589  0.0125
  361CHL    CL2 1974   3.214   2.134   4.120 -0.1328  0.0138 -0.0469
  361CHL    CL3 1975   3.022   1.922   4.053  0.1027 -0.3895 -0.2209
  361CHL     H1 1976   3.192   1.898   4.209 -4.5613 -0.9256  0.0403
  362CHL     C1 1977   2.915   3.278   2.049 -0.8077  0.5367 -0.9369
  362CHL    CL1 1978   2.925   3.448   2.113  0.3940 -0.1569 -0.2343
  362CHL    CL2 1979   2.854   3.175   2.182  0.4578  0.3401 -0.0580
  362CHL    CL3 1980   2.797   3.284   1.912 -0.2588  0.1376 -0.1035
  362CHL     H1 1981   3.013   3.245   2.012  0.6196  3.4970 -0.0978
  363CHL     C1 1982   4.094   3.295   1.359  0.2863  0.3214  0.0375
  363CHL    CL1 1983   3.918   3.281   1.366  0.2810 -0.2930  0.1220
  363CHL    CL2 1984   4.152   3.346   1.198 -0.3335 -0.3669  0.3182
  363CHL    CL3 1985   4.160   3.407   1.479 -0.2165  0.1787 -0.0878
  363CHL     H1 1986   4.143   3.200   1.383  1.0291  0.5413 -0.5697
  364CHL     C1 1987   1.087   3.652   1.940  0.0663 -0.5137 -0.4820
  364CHL    CL1 1988   0.915   3.604   1.971  0.4133  0.1514 -0.0361
  364CHL    CL2 1989   1.099   3.759   1.800  0.0804  0.0222  0.0568
  364CHL    CL3 1990   1.163   3.732   2.080  0.1421  0.1823 -0.1671
  364CHL     H1 1991   1.150   3.564   1.922 -0.5206 -0.9101 -0.6475
  365CHL     C1 1992   2.720   1.084   0.310  0.0871 -0.3274 -0.4197
  365CHL    CL1 1993   2.640   0.945   0.233  0.0297  0.3009  0.0719
  365CHL    CL2 1994   2.890   1.103   0.255  0.0531  0.5377  0.1925
  365CHL    CL3 1995   2.621   1.245   0.296  0.2818  0.1729 -0.0250
  365CHL     H1 1996   2.717   1.061   0.417  0.5160 -0.7293 -0.4917
  366CHL     C1 1997   3.764   3.146   3.009  0.7402 -0.0464  0.0533
  366CHL    CL1 1998   3.742   2.965   3.008  0.1755 -0.7124 -0.3163
  366CHL    CL2 1999   3.860   3.214   2.867 -0.0378  0.1824 -0.0582
  366CHL    CL3 2000   3.612   3.249   3.039 -0.2768 -0.3924 -0.1019
  366CHL     H1 2001   3.821   3.166   3.100 -1.2359  0.3064  1.2612
  367CHL     C1 2002   3.164   0.783   0.927 -0.3287  0.3334  0.6524
  367CHL    CL1 2003   3.326   0.722   0.893  0.1330  0.1003  0.2083
  367CHL    CL2 2004   3.065   0.652   0.855  0.0127 -0.1944 -0.3563
  367CHL    CL3 2005   3.122   0.823   1.097  0.0237  0.3074 -0.2115
  367CHL     H1 2006   3.153   0.873   0.866  1.3344 -0.2286 -0.5521
  368CHL     C1 2007   1.913   1.958   0.881 -0.6902 -1.1194  1.1293
  368CHL    CL1 2008   1.933   1.854   1.023 -0.0598 -0.3204 -0.0373
  368CHL    CL2 2009   2.037   1.922   0.753 -0.0123 -0.0235  0.0934
  368CHL    CL3 2010   1.746   1.945   0.808  0.1603 -0.3062  0.1257
  368CHL     H1 2011   1.929   2.061   0.915 -1.5331 -0.7388  0.4307
  369CHL     C1 2012   1.922   1.946   3.699  0.8977  0.1155 -0.5826
  369CHL    CL1 2013   2.033   1.939   3.847  0.0266 -0.0787  0.4276
  369CHL    CL2 2014   1.914   1.784   3.621  0.1635 -0.2939  0.0722
  369CHL    CL3 2015   1.755   1.999   3.759  0.0482 -0.0865  0.6000
  369CHL     H1 2016   1.960   2.013   3.621 -2.7115 -0.2082 -2.8583
  370CHL     C1 2017   0.160   3.455   2.673  0.4175 -0.4633  0.2919
  370CHL    CL1 2018  -0.010   3.390   2.666  0.0790  0.2036  0.0362
  370CHL    CL2 2019   0.154   3.561   2.813 -0.8407  0.4529 -0.1659
  370CHL    CL3 2020   0.261   3.310   2.697 -0.4036  0.0949  0.3349
  370CHL     H1 2021   0.183   3.509   2.580 -2.7841  0.5114 -0.0777
  371CHL     C1 2022   2.051   2.768   2.249 -0.2438  0.5409 -0.9443
  371CHL    CL1 2023   2.132   2.628   2.328 -0.2021  0.2668 -0.0417
  371CHL    CL2 2024   2.117   2.930   2.299  0.2422 -0.1268 -0.1395
  371CHL    CL3 2025   2.071   2.737   2.081 -0.2408  0.0924  0.0445
  371CHL     H1 2026   1.945   2.765   2.276  0.2497 -0.0557  1.0917
  372CHL     C1 2027   2.292   1.573   0.298  0.8169 -0.1073  0.0876
  372CHL    CL1 2028   2.265   1.423   0.198  0.1235  0.5887  0.0791
  372CHL    CL2 2029   2.150   1.684   0.277  0.0935  0.2617 -0.1629
  372CHL    CL3 2030   2.316   1.540   0.476 -0.4670  0.1831 -0.0885
  372CHL     H1 2031   2.379   1.634   0.271 -0.4937  2.1747  0.7855
  373CHL     C1 2032   0.320   1.726   2.577 -0.4067  0.1920 -0.4779
  373CHL    CL1 2033   0.464   1.726   2.466 -0.0894 -0.4707  0.1160
  373CHL    CL2 2034   0.181   1.796   2.486  0.3851  0.3230  0.1462
  373CHL    CL3 2035   0.265   1.565   2.637 -0.0410 -0.1018 -0.1842
  373CHL     H1 2036   0.344   1.790   2.664  0.9092 -1.4147  0.4007
  374CHL     C1 2037   0.911   1.372   3.314 -0.4318 -0.1168 -0.7611
  374CHL    CL1 2038   0.897   1.450   3.479 -0.2089 -0.3425 -0.2730
  374CHL    CL2 2039   0.999   1.474   3.193  0.1542 -0.1059  0.0002
  374CHL    CL3 2040   1.002   1.214   3.333 -0.1415 -0.1565 -0.0025
  374CHL     H1 2041   0.810   1.358   3.275 -0.9261  0.2525  0.3427
  375CHL     C1 2042   3.919   1.441   0.030  0.1862 -0.3502 -0.1329
  375CHL    CL1 2043   3.928   1.508   0.189 -0.1307  0.2587  0.0897
  375CHL    CL2 2044   4.075   1.359  -0.012  0.1664 -0.2526  0.0252
  375CHL    CL3 2045   3.778   1.322   0.015  0.1338 -0.2649  0.0030
  375CHL     H1 2046   3.892   1.522  -0.039  2.5189 -0.2535 -1.0173
  376CHL     C1 2047   2.184   2.487   0.695 -0.5811 -0.4430 -0.0211
  376CHL    CL1 2048   2.239   2.483   0.520  0.4010 -0.0666  0.3117
  376CHL    CL2 2049   2.016   2.515   0.713  0.2323 -0.1618  0.1744
  376CHL    CL3 2050   2.215   2.321   0.742 -0.1371  0.4514 -0.0854
  376CHL     H1 2051   2.231   2.573   0.744  1.1688  0.4949 -3.1044
  377CHL     C1 2052   1.047   1.529   1.388 -0.1274 -0.2170 -0.2765
  377CHL    CL1 2053   1.174   1.636   1.475 -0.4023 -0.3814 -0.1772
  377CHL    CL2 2054   1.140   1.450   1.252  0.1450 -0.0339 -0.1819
  377CHL    CL3 2055   0.970   1.412   1.503  0.0260  0.0232  0.1741
  377CHL     H1 2056   0.967   1.596   1.355 -0.7519 -0.8240 -0.0227
  378CHL     C1 2057   2.676   2.556   2.444  1.0091 -0.4266 -0.3362
  378CHL    CL1 2058   2.496   2.530   2.455  0.5306  0.0257  0.2830
  378CHL    CL2 2059   2.711   2.736   2.418  0.3562 -0.1075  0.3450
  378CHL    CL3 2060   2.746   2.499   2.597 -0.0838 -0.2909 -0.2938
  378CHL     H1 2061   2.710   2.499   2.356  0.1200  0.1768 -1.0923
  379CHL     C1 2062   3.599   0.720   1.165 -0.2834  0.3465  0.0196
  379CHL    CL1 2063   3.713   0.857   1.148  0.0153  0.3731  0.3354
  379CHL    CL2 2064   3.678   0.556   1.171  0.1726 -0.0700  0.2440
  379CHL    CL3 2065   3.508   0.740   1.322 -0.0272 -0.4484 -0.1867
  379CHL     H1 2066   3.531   0.725   1.080  2.9129  2.6250 -2.6521
  380CHL     C1 2067   1.004   1.533   4.105  0.0873  0.5873  0.2702
  380CHL    CL1 2068   0.981   1.507   4.284  0.4068  0.3568  0.0836
  380CHL    CL2 2069   1.113   1.680   4.097  0.0708  0.0911 -0.0542
  380CHL    CL3 2070   1.076   1.385   4.035  0.0358  0.0145  0.0257
  380CHL     H1 2071   0.910   1.549   4.051  1.2313 -0.2291 -2.1039
  381CHL     C1 2072   2.350   3.466   1.306  0.4439 -0.0423 -0.2576
  381CHL    CL1 2073   2.310   3.641   1.293  0.0590 -0.2461  0.0047
  381CHL    CL2 2074   2.224   3.388   1.406 -0.2138  0.1834 -0.1592
  381CHL    CL3 2075   2.365   3.380   1.152 -0.1819 -0.0099  0.2563
  381CHL     H1 2076   2.450   3.467   1.350  0.0576 -1.2270  0.7166
  382CHL     C1 2077   1.201   0.219   2.185 -0.1711 -0.2149 -0.7589
  382CHL    CL1 2078   1.331   0.283   2.292  0.3605 -0.3015  0.1831
  382CHL    CL2 2079   1.247   0.147   2.028  0.2585  0.0699 -0.1538
  382CHL    CL3 2080   1.119   0.088   2.283  0.0081  0.1089 -0.4529
  382CHL     H1 2081   1.124   0.293   2.166 -1.5291 -1.4607 -0.2864
  383CHL     C1 2082   0.717   0.755   0.753 -0.6099  0.2550  0.0215
  383CHL    CL1 2083   0.625   0.812   0.893 -0.2453 -0.0778  0.1012
  383CHL    CL2 2084   0.786   0.586   0.767  0.5545 -0.3458  0.0210
  383CHL    CL3 2085   0.595   0.749   0.619  0.0972 -0.1116 -0.0863
  383CHL     H1 2086   0.789   0.831   0.723 -1.9754  0.7513 -2.2663
  384CHL     C1 2087   3.032   0.364   3.032  0.5142  0.2582  0.1134
  384CHL    CL1 2088   2.884   0.355   3.134  0.6230 -0.1941  0.2733
  384CHL    CL2 2089   3.141   0.485   3.100  0.0942  0.2497  0.1567
  384CHL    CL3 2090   3.112   0.206   3.032 -0.0979  0.1962 -0.1141
  384CHL     H1 2091   3.001   0.386   2.929 -1.5313 -2.8819 -0.0497
  385CHL     C1 2092   1.821   2.270   0.545 -0.2635 -0.7705  0.4759
  385CHL    CL1 2093   1.696   2.147   0.507 -0.6269  0.0244  0.1235
  385CHL    CL2 2094   1.984   2.220   0.504  0.1208  0.0862 -0.0742
  385CHL    CL3 2095   1.810   2.422   0.438 -0.2569  0.3254 -0.1094
  385CHL     H1 2096   1.802   2.309   0.646 -1.4175 -0.0756 -0.0004
  386CHL     C1 2097   3.754   1.179   0.450  0.0740 -0.9041  0.3505
  386CHL    CL1 2098   3.594   1.210   0.364 -0.1906  0.0045 -0.2225
  386CHL    CL2 2099   3.886   1.144   0.330 -0.1082 -0.0952  0.2100
  386CHL    CL3 2100   3.795   1.323   0.551  0.0144  0.0900 -0.0858
  386CHL     H1 2101   3.752   1.093   0.518 -1.4715 -1.0440  0.1566
  387CHL     C1 2102   1.669   0.550   4.084 -0.1674  0.0274  0.6169
  387CHL    CL1 2103   1.609   0.582   3.916 -0.2806  0.0924  0.1568
  387CHL    CL2 2104   1.724   0.706   4.143 -0.0175  0.0153 -0.0107
  387CHL    CL3 2105   1.541   0.499   4.201 -0.0955  0.3925 -0.1195
  387CHL     H1 2106   1.760   0.489   4.079  0.1419  0.4965  0.4421
  388CHL     C1 2107   2.115   0.519   0.878 -0.5328  0.4796 -0.6599
  388CHL    CL1 2108   2.106   0.418   1.031 -0.1104 -0.3727  0.1162
  388CHL    CL2 2109   2.064   0.684   0.934 -0.0460  0.0511  0.1890
  388CHL    CL3 2110   2.285   0.541   0.810  0.1667  0.0699  0.2932
  388CHL     H1 2111   2.046   0.475   0.805 -3.0606 -0.3819  2.0264
  389CHL     C1 2112   1.154   2.605   1.171  0.4960 -0.4976 -0.4342
  389CHL    CL1 2113   1.211   2.640   1.336  0.0075 -0.0613 -0.0991
  389CHL    CL2 2114   1.257   2.471   1.102 -0.1172  0.2084 -0.1329
  389CHL    CL3 2115   0.980   2.558   1.186 -0.3889 -0.4720  0.2126
  389CHL     H1 2116   1.160   2.695   1.109 -1.1097  1.7954  2.5045
  390CHL     C1 2117   3.240   2.634   2.407 -1.2188  0.4126 -0.4768
  390CHL    CL1 2118   3.226   2.800   2.467  0.1880 -0.0389  0.3026
  390CHL    CL2 2119   3.377   2.554   2.493 -0.0995  0.0687  0.0554
  390CHL    CL3 2120   3.092   2.539   2.444  0.5596  0.0228 -0.0003
  390CHL     H1 2121   3.272   2.635   2.302  0.5959  2.4875  0.0292
  391CHL     C1 2122   3.797   1.639   0.871 -0.6591 -0.2081  0.3588
  391CHL    CL1 2123   3.888   1.552   1.003  0.3392 -0.2028  0.1880
  391CHL    CL2 2124   3.707   1.776   0.933 -0.3595 -0.2583  0.2736
  391CHL    CL3 2125   3.885   1.677   0.720  0.1272  0.0393 -0.0323
  391CHL     H1 2126   3.725   1.563   0.840  0.4334 -0.8112 -0.7979
  392CHL     C1 2127   0.962   1.904   2.399  0.0052 -0.3545  0.1505
  392CHL    CL1 2128   1.122   1.822   2.382 -0.3804 -0.0587  0.1499
  392CHL    CL2 2129   0.823   1.796   2.344 -0.1070 -0.2540  0.4496
  392CHL    CL3 2130   0.946   1.991   2.554 -0.1903  0.0217  0.1499
  392CHL     H1 2131   0.970   1.984   2.325  1.0002 -2.3379 -2.0305
  393CHL     C1 2132   3.938   0.570   0.128 -0.4354  0.6952  0.0779
  393CHL    CL1 2133   4.051   0.630   0.259 -0.1410  0.0016 -0.0143
  393CHL    CL2 2134   3.924   0.393   0.107 -0.2014  0.1787 -0.2839
  393CHL    CL3 2135   3.776   0.643   0.151  0.3840 -0.1987  0.0218
  393CHL     H1 2136   3.992   0.610   0.042  0.8005 -2.1516 -0.5971
  394CHL     C1 2137   2.713   1.633   0.259  0.3757 -0.3055  0.6179
  394CHL    CL1 2138   2.846   1.736   0.213  0.2017 -0.3813 -0.1057
  394CHL    CL2 2139   2.629   1.682   0.405  0.2657  0.0925 -0.3577
  394CHL    CL3 2140   2.580   1.620   0.135 -0.3525  0.1690 -0.4453
  394CHL     H1 2141   2.752   1.531   0.270 -1.3382 -1.0274  0.3793
  395CHL     C1 2142   2.062   3.756   2.592  0.2110 -0.1695  0.4378
  395CHL    CL1 2143   2.061   3.651   2.438 -0.0386 -0.2446 -0.1961
  395CHL    CL2 2144   1.924   3.711   2.700  0.3648 -0.0838  0.0239
  395CHL    CL3 2145   2.225   3.768   2.679 -0.2598 -0.3290 -0.0056
  395CHL     H1 2146   2.036   3.856   2.557 -0.8500 -0.1757  1.1611
  396CHL     C1 2147   3.953   0.752   2.695 -0.2355 -0.1259 -0.2799
  396CHL    CL1 2148   3.848   0.869   2.601  0.1261  0.2206 -0.0184
  396CHL    CL2 2149   3.978   0.833   2.851 -0.1634 -0.2194 -0.0955
  396CHL    CL3 2150   3.873   0.597   2.725  0.3717 -0.0308  0.1430
  396CHL     H1 2151   4.052   0.747   2.647  0.3718 -2.9967  1.0801
  397CHL     C1 2152   1.684   1.412   1.867  0.3396  0.6419  0.2178
  397CHL    CL1 2153   1.546   1.521   1.912  0.2881  0.0124 -0.1594
  397CHL    CL2 2154   1.829   1.478   1.954  0.2161  0.4699  0.0933
  397CHL    CL3 2155   1.650   1.239   1.904  0.2856 -0.0245 -0.0436
  397CHL     H1 2156   1.694   1.407   1.758  0.2047 -1.8062  0.2625
  398CHL     C1 2157   0.248   2.306   2.550  0.0794  0.2483  0.5980
  398CHL    CL1 2158   0.132   2.424   2.497 -0.3202  0.1305  0.2728
  398CHL    CL2 2159   0.169   2.146   2.532 -0.1885  0.2045  0.1193
  398CHL    CL3 2160   0.399   2.313   2.449 -0.0234 -0.1265  0.0682
  398CHL     H1 2161   0.257   2.310   2.659 -1.6734  0.0008  0.7792
  399CHL     C1 2162   2.151   0.639   1.428  0.8626 -0.6837 -0.2929
  399CHL    CL1 2163   2.071   0.714   1.576 -0.1270 -0.1388  0.1799
  399CHL    CL2 2164   2.191   0.772   1.315  0.6766  0.9214  0.0612
  399CHL    CL3 2165   2.303   0.544   1.481  0.0921 -0.0261 -0.2238
  399CHL     H1 2166   2.083   0.568   1.380  1.1374  0.4651 -2.5139
  400CHL     C1 2167   2.573   2.613   0.924  0.0838 -0.5557  0.1842
  400CHL    CL1 2168   2.554   2.782   0.864 -0.5616 -0.0116 -0.0897
  400CHL    CL2 2169   2.417   2.560   0.993 -0.0579  0.0208  0.2243
  400CHL    CL3 2170   2.614   2.521   0.782  0.5579  0.2819 -0.3623
  400CHL     H1 2171   2.648   2.598   1.002 -0.8962  0.9885  1.4876
  401CHL     C1 2172   0.094   0.125   2.089 -0.2505  0.0501 -0.6034
  401CHL    CL1 2173   0.043   0.072   1.918 -0.4898 -0.1865  0.0375
  401CHL    CL2 2174   0.275   0.167   2.091 -0.1131  0.0315 -0.2250
  401CHL    CL3 2175  -0.003   0.263   2.149 -0.0545 -0.0412  0.0517
  401CHL     H1 2176   0.073   0.050   2.166 -0.3363  0.2048 -0.4769
  402CHL     C1 2177   0.654   3.010   0.068 -0.7000  0.1097  0.2154
  402CHL    CL1 2178   0.555   3.090   0.197 -0.0817 -0.3339  0.1753
  402CHL    CL2 2179   0.706   2.858   0.155  0.0816 -0.3423  0.0454
  402CHL    CL3 2180   0.543   2.982  -0.074 -0.0858 -0.7411  0.0082
  402CHL     H1 2181   0.733   3.077   0.032 -1.1327  0.8953  0.6897
  403CHL     C1 2182   1.498   3.005   0.126 -0.2386  0.7122  0.6642
  403CHL    CL1 2183   1.397   2.936   0.256 -0.0708 -0.0436 -0.0216
  403CHL    CL2 2184   1.546   3.171   0.154 -0.1693  0.2429 -0.1488
  403CHL    CL3 2185   1.646   2.901   0.110 -0.3481  0.1929 -0.0426
  403CHL     H1 2186   1.452   2.995   0.027  0.1717  0.0250  0.5360
  404CHL     C1 2187   2.156   1.050   1.823  0.2162 -0.0565  0.4999
  404CHL    CL1 2188   2.255   0.972   1.953 -0.0011 -0.0568  0.0666
  404CHL    CL2 2189   2.012   1.136   1.882 -0.1868 -0.0908  0.3568
  404CHL    CL3 2190   2.260   1.168   1.726  0.3155 -0.0991 -0.1176
  404CHL     H1 2191   2.126   0.978   1.746 -0.3955 -1.3208  1.8716
  405CHL     C1 2192   2.154   3.445   2.914 -0.9076 -0.8958 -0.4480
  405CHL    CL1 2193   2.259   3.351   3.022 -0.1166  0.0146  0.1000
  405CHL    CL2 2194   2.121   3.332   2.777 -0.3455 -0.2553  0.0994
  405CHL    CL3 2195   2.008   3.492   3.011 -0.0322  0.1213 -0.2553
  405CHL     H1 2196   2.208   3.533   2.877 -0.2014 -1.0512  0.1874
  406CHL     C1 2197   2.050   0.977   3.386  0.3594  0.4147  0.4892
  406CHL    CL1 2198   2.036   1.106   3.268  0.2809  0.1165 -0.2569
  406CHL    CL2 2199   2.109   0.831   3.293 -0.3002  0.2098 -0.0414
  406CHL    CL3 2200   2.174   1.006   3.508 -0.1123 -0.2236 -0.3825
  406CHL     H1 2201   1.950   0.963   3.428  1.0674 -0.7231  1.8916
  407CHL     C1 2202   2.015   1.833   2.174 -0.0298  0.3931  0.4320
  407CHL    CL1 2203   1.982   1.862   2.002 -0.1559 -0.0306 -0.1083
  407CHL    CL2 2204   2.189   1.784   2.199  0.4828 -0.4069 -0.0773
  407CHL    CL3 2205   1.953   1.965   2.270  0.1917 -0.0130  0.2256
  407CHL     H1 2206   1.951   1.746   2.189  1.9836 -1.4736 -1.1820
  408CHL     C1 2207   2.721   3.814   1.684  0.7438 -0.3968 -0.8449
  408CHL    CL1 2208   2.579   3.848   1.590  0.2068 -0.5680 -0.4253
  408CHL    CL2 2209   2.774   3.639   1.696  0.1840 -0.0011  0.2356
  408CHL    CL3 2210   2.850   3.918   1.623 -0.0939 -0.2181  0.1578
  408CHL     H1 2211   2.716   3.855   1.786  0.7042  1.7669 -1.6798
  409CHL     C1 2212   1.079   3.456   3.297  0.3147 -0.9778 -0.1377
  409CHL    CL1 2213   1.081   3.564   3.151  0.4640  0.3933 -0.0276
  409CHL    CL2 2214   1.087   3.544   3.445 -0.0961  0.1618 -0.4396
  409CHL    CL3 2215   0.920   3.383   3.305  0.2146  0.3778 -0.0722
  409CHL     H1 2216   1.165   3.388   3.297  1.9398  0.9479  0.3820
  410CHL     C1 2217   1.846   0.915   2.156  0.0694  0.3565  0.2787
  410CHL    CL1 2218   1.883   1.062   2.252 -0.1326  0.2333  0.1527
  410CHL    CL2 2219   1.837   0.771   2.261 -0.3452  0.2687  0.0667
  410CHL    CL3 2220   1.684   0.936   2.086  0.4402  0.2843 -0.1961
  410CHL     H1 2221   1.910   0.905   2.068 -1.4748 -0.6624 -0.7714
  411CHL     C1 2222   3.397   3.681   3.238  0.6976 -0.4712 -0.9762
  411CHL    CL1 2223   3.569   3.641   3.215  0.5684 -0.1891  0.3438
  411CHL    CL2 2224   3.350   3.632   3.401  0.2181  0.0516  0.0561
  411CHL    CL3 2225   3.339   3.852   3.220  0.2762  0.3925 -0.3333
  411CHL     H1 2226   3.336   3.628   3.163 -1.5258 -0.7530  0.9243
  412CHL     C1 2227   3.537   0.146   2.043 -0.2833  0.1307 -0.5698
  412CHL    CL1 2228   3.360   0.127   2.080 -0.0243  0.3520 -0.1746
  412CHL    CL2 2229   3.568   0.160   1.867  0.0263  0.3549 -0.3957
  412CHL    CL3 2230   3.600   0.290   2.123 -0.2760 -0.0024  0.1686
  412CHL     H1 2231   3.587   0.052   2.070 -1.3595 -0.4536 -0.5381
  413CHL     C1 2232   3.596   1.813   0.098 -0.6705  0.4449  0.9204
  413CHL    CL1 2233   3.769   1.805   0.054 -0.3775  0.1060 -0.2374
  413CHL    CL2 2234   3.534   1.972   0.051  0.2989 -0.1320  0.0398
  413CHL    CL3 2235   3.518   1.666   0.032  0.3325 -0.2160 -0.0255
  413CHL     H1 2236   3.588   1.798   0.206 -0.7235 -0.6518  0.7776
  414CHL     C1 2237   3.865   3.755   4.111 -0.5598  0.1196  0.2852
  414CHL    CL1 2238   3.851   3.871   3.974  0.2883 -0.0395  0.5776
  414CHL    CL2 2239   3.936   3.828   4.256 -0.0197 -0.1619  0.3920
  414CHL    CL3 2240   3.709   3.691   4.159  0.1424  0.2598 -0.1804
  414CHL     H1 2241   3.923   3.675   4.064  0.5374  2.0364 -1.8272
  415CHL     C1 2242   2.057   0.410   4.114 -0.3521 -0.8684 -0.1469
  415CHL    CL1 2243   1.921   0.334   4.208 -0.2931  0.1253 -0.2884
  415CHL    CL2 2244   1.996   0.491   3.970  0.2697  0.0670 -0.0947
  415CHL    CL3 2245   2.140   0.536   4.216 -0.0520 -0.0444  0.1301
  415CHL     H1 2246   2.128   0.329   4.095  0.2079 -1.0413  2.3028
  416CHL     C1 2247   3.381   1.605   0.494 -0.8634 -0.5372  0.0000
  416CHL    CL1 2248   3.557   1.609   0.523 -0.0596 -0.1070 -0.3860
  416CHL    CL2 2249   3.323   1.691   0.340 -0.2645 -0.2265 -0.1051
  416CHL    CL3 2250   3.348   1.429   0.498  0.5038 -0.1672  0.1479
  416CHL     H1 2251   3.321   1.650   0.574 -0.7325  1.2559 -0.8810
  417CHL     C1 2252   3.849   0.592   1.599  0.3167 -0.0461  0.3568
  417CHL    CL1 2253   3.853   0.727   1.711 -0.1523  0.1144 -0.1471
  417CHL    CL2 2254   3.677   0.523   1.602 -0.1593 -0.0319 -0.0598
  417CHL    CL3 2255   3.897   0.634   1.428 -0.1896  0.2382  0.0341
  417CHL     H1 2256   3.918   0.512   1.631 -1.3620 -1.6960  0.0224
  418CHL     C1 2257   4.272   3.195   3.752 -0.0619 -0.2835  0.3643
  418CHL    CL1 2258   4.403   3.246   3.645  0.0365  0.1703  0.0710
  418CHL    CL2 2259   4.314   3.077   3.873  0.0015  0.3351 -0.1272
  418CHL    CL3 2260   4.212   3.346   3.843 -0.1357  0.0060 -0.3622
  418CHL     H1 2261   4.184   3.159   3.697  0.2457 -1.6035  0.6934
  419CHL     C1 2262   0.805   1.370   0.616 -0.3169 -0.1509 -0.7009
  419CHL    CL1 2263   0.742   1.528   0.671 -0.3065  0.0988 -0.1398
  419CHL    CL2 2264   0.671   1.252   0.637  0.2003  0.1589  0.1483
  419CHL    CL3 2265   0.824   1.363   0.439 -0.4158 -0.2050  0.2991
  419CHL     H1 2266   0.889   1.348   0.682  0.7473  0.5307 -1.7883
  420CHL     C1 2267   3.552   0.532   2.492 -0.2442 -0.2121 -0.4940
  420CHL    CL1 2268   3.632   0.566   2.330  0.2822 -0.1331 -0.0862
  420CHL    CL2 2269   3.620   0.379   2.554 -0.1842  0.0398 -0.4384
  420CHL    CL3 2270   3.569   0.673   2.613  0.1087 -0.2245  0.0554
  420CHL     H1 2271   3.448   0.511   2.466  0.1847 -0.1283 -2.4119
  421CHL     C1 2272   4.172   1.635   2.950  0.0539  0.8101 -0.2295
  421CHL    CL1 2273   4.299   1.706   3.061 -0.1995 -0.1991  0.0530
  421CHL    CL2 2274   4.011   1.721   2.952  0.4502  0.0993 -0.2979
  421CHL    CL3 2275   4.242   1.628   2.782 -0.2884  0.0212  0.0528
  421CHL     H1 2276   4.166   1.527   2.969 -0.3130  1.1671  1.8260
  422CHL     C1 2277   1.759   3.666   1.535 -1.5678  0.1674  0.1144
  422CHL    CL1 2278   1.921   3.628   1.469 -0.2060  0.4080  0.2433
  422CHL    CL2 2279   1.722   3.842   1.522  0.1549  0.2243  0.1966
  422CHL    CL3 2280   1.636   3.566   1.447  0.0655 -0.1212  0.1067
  422CHL     H1 2281   1.757   3.636   1.640 -0.8118 -0.4547 -0.0366
  423CHL     C1 2282   2.461   1.824   2.744 -0.3196 -0.1089  0.3218
  423CHL    CL1 2283   2.339   1.718   2.812  0.4129  0.1116  0.0042
  423CHL    CL2 2284   2.630   1.791   2.812  0.0772  0.1947 -0.1784
  423CHL    CL3 2285   2.469   1.808   2.565 -0.0865  0.2661  0.0154
  423CHL     H1 2286   2.443   1.931   2.759  0.1562  0.0335 -0.0682
  424CHL     C1 2287   0.056   1.210   2.851  0.9681 -0.8439 -0.2516
  424CHL    CL1 2288  -0.078   1.222   2.733  0.0567  0.4133  0.1583
  424CHL    CL2 2289   0.032   1.310   2.999  0.0503 -0.3227 -0.2300
  424CHL    CL3 2290   0.073   1.037   2.916  0.0530 -0.0839  0.2149
  424CHL     H1 2291   0.149   1.241   2.802  1.3658 -1.7032 -0.0607
  425CHL     C1 2292   0.540   3.769   2.595 -0.2838 -0.8509 -0.1038
  425CHL    CL1 2293   0.465   3.880   2.721  0.3175 -0.0320  0.2961
  425CHL    CL2 2294   0.410   3.657   2.543  0.0128  0.0331 -0.2635
  425CHL    CL3 2295   0.597   3.866   2.450  0.2472 -0.1330 -0.0504
  425CHL     H1 2296   0.622   3.706   2.630  2.3926  2.5137  0.2053
  426CHL     C1 2297   2.950   3.229   3.572  0.4964  0.1060  0.3790
  426CHL    CL1 2298   2.792   3.284   3.649  0.0528 -0.2079 -0.0367
  426CHL    CL2 2299   2.912   3.208   3.400 -0.1935 -0.1659  0.2194
  426CHL    CL3 2300   3.082   3.346   3.605  0.5341  0.0793  0.2699
  426CHL     H1 2301   2.988   3.132   3.605 -0.4326 -0.9171 -1.3656
  427CHL     C1 2302   0.989   0.781   2.508  0.1183  0.0094 -0.0529
  427CHL    CL1 2303   0.882   0.849   2.370 -0.6989 -0.0820  0.1229
  427CHL    CL2 2304   1.078   0.633   2.458 -0.1301 -0.0844  0.1472
  427CHL    CL3 2305   1.110   0.907   2.546  0.0617 -0.0107  0.2631
  427CHL     H1 2306   0.918   0.773   2.591 -1.5021  0.1273 -1.3727
  428CHL     C1 2307   0.043   2.643   1.710 -0.0449 -1.0969 -0.0143
  428CHL    CL1 2308  -0.095   2.685   1.598 -0.1620  0.0489 -0.0585
  428CHL    CL2 2309   0.071   2.467   1.693  0.0036 -0.7842  0.3568
  428CHL    CL3 2310   0.187   2.748   1.689 -0.0282 -0.2432  0.1621
  428CHL     H1 2311   0.024   2.668   1.815 -0.9129  1.8643 -0.7821
  429CHL     C1 2312   0.347   0.670   3.225 -0.4419  0.3348  0.4278
  429CHL    CL1 2313   0.282   0.690   3.390 -0.2760 -0.0588  0.1998
  429CHL    CL2 2314   0.311   0.512   3.141 -0.2556  0.4659  0.0878
  429CHL    CL3 2315   0.294   0.815   3.129  0.3664  0.1280  0.1043
  429CHL     H1 2316   0.456   0.677   3.224 -0.2617 -1.6778 -0.9193
  430CHL     C1 2317   3.567   1.715   2.732  0.3381  0.4376 -0.3756
  430CHL    CL1 2318   3.663   1.818   2.847 -0.0110  0.2013  0.4323
  430CHL    CL2 2319   3.500   1.806   2.588 -0.1343 -0.1699 -0.2068
  430CHL    CL3 2320   3.665   1.582   2.665 -0.3520 -0.0287 -0.6449
  430CHL     H1 2321   3.494   1.668   2.798  2.4605  1.0207  2.6299
  431CHL     C1 2322   3.190   0.586   2.324 -0.3968  0.4652 -0.4456
  431CHL    CL1 2323   3.298   0.732   2.313 -0.0247  0.0243 -0.2080
  431CHL    CL2 2324   3.273   0.455   2.233  0.0588 -0.4304  0.0979
  431CHL    CL3 2325   3.134   0.550   2.483 -0.0878 -0.5787 -0.2053
  431CHL     H1 2326   3.097   0.609   2.271 -0.9259 -1.7643 -0.6068
  432CHL     C1 2327   3.219   0.277   0.915 -0.1592  0.3869 -0.3310
  432CHL    CL1 2328   3.062   0.229   0.979  0.0748 -0.3386  0.4061
  432CHL    CL2 2329   3.352   0.251   1.039 -0.3011  0.2125 -0.3934
  432CHL    CL3 2330   3.266   0.192   0.765 -0.1939 -0.1740 -0.2826
  432CHL     H1 2331   3.232   0.383   0.890  2.4479  0.2790  0.2688
  433CHL     C1 2332   0.733   1.000   0.211  0.1702 -0.2561  0.1544
  433CHL    CL1 2333   0.741   0.840   0.138 -0.4970 -0.3607  0.5698
  433CHL    CL2 2334   0.683   0.982   0.384  0.2883  0.1946 -0.5461
  433CHL    CL3 2335   0.880   1.092   0.202  0.0613  0.1513  0.2123
  433CHL     H1 2336   0.661   1.058   0.152 -2.3459 -1.5744  1.7367
  434CHL     C1 2337   2.957   0.048   2.619  0.3313  0.3312  0.2788
  434CHL    CL1 2338   2.920   0.058   2.795  0.2880 -0.4890 -0.2593
  434CHL    CL2 2339   3.054   0.190   2.571  0.2183 -0.4004 -0.0489
  434CHL    CL3 2340   3.053  -0.107   2.602  0.2106  0.0979 -0.0942
  434CHL     H1 2341   2.864   0.041   2.561 -0.4082 -0.0675  1.4788
  435CHL     C1 2342   0.213   1.436   0.855  0.1645  0.9910 -0.4819
  435CHL    CL1 2343   0.333   1.416   0.717  0.1211  0.3989  0.0002
  435CHL    CL2 2344   0.301   1.450   1.013 -0.4991 -0.0982 -0.0405
  435CHL    CL3 2345   0.118   1.577   0.810  0.4100 -0.7588  0.0693
  435CHL     H1 2346   0.150   1.346   0.859  0.8489  0.5643  2.1663
  436CHL     C1 2347   2.914   2.060   2.498 -0.8394  0.3929 -0.2160
  436CHL    CL1 2348   2.981   2.171   2.370  0.1215  0.0468  0.2187
  436CHL    CL2 2349   2.736   2.077   2.512 -0.0081 -0.3127 -0.5249
  436CHL    CL3 2350   2.970   1.892   2.476  0.3376  0.1179 -0.1947
  436CHL     H1 2351   2.956   2.093   2.593 -1.9030  2.1669 -0.2992
  437CHL     C1 2352   2.353   3.618   0.198  1.0253 -0.1886  0.4964
  437CHL    CL1 2353   2.474   3.752   0.176  0.1181  0.3135  0.0303
  437CHL    CL2 2354   2.416   3.474   0.287  0.0890 -0.0531  0.0102
  437CHL    CL3 2355   2.199   3.692   0.278 -0.1422 -0.0306 -0.1997
  437CHL     H1 2356   2.319   3.576   0.102 -0.4196 -0.5174  1.1232
  438CHL     C1 2357   2.585   2.583   3.458 -0.5166 -0.6925  0.1037
  438CHL    CL1 2358   2.542   2.490   3.605  0.2228 -0.1583  0.1991
  438CHL    CL2 2359   2.591   2.465   3.327  0.3505  0.0628 -0.0734
  438CHL    CL3 2360   2.483   2.736   3.448 -0.5165 -0.2984  0.2436
  438CHL     H1 2361   2.682   2.624   3.486 -0.0915 -1.4926 -0.1715
  439CHL     C1 2362   1.717   1.536   3.217  0.3231  0.1999  0.4497
  439CHL    CL1 2363   1.841   1.472   3.109 -0.0317  0.2291  0.4658
  439CHL    CL2 2364   1.763   1.652   3.338 -0.2831  0.2284  0.1397
  439CHL    CL3 2365   1.581   1.609   3.119 -0.0126  0.0392  0.0018
  439CHL     H1 2366   1.683   1.454   3.281  0.2215  1.1436  1.6240
  440CHL     C1 2367   3.402   2.642   0.885  0.4886  0.2829  0.0917
  440CHL    CL1 2368   3.515   2.546   0.780 -0.0089  0.1041  0.1699
  440CHL    CL2 2369   3.406   2.818   0.848  0.3083 -0.0542 -0.1889
  440CHL    CL3 2370   3.232   2.587   0.887  0.2220 -0.0426 -0.3487
  440CHL     H1 2371   3.432   2.625   0.989  0.9867 -0.7283 -0.1975
  441CHL     C1 2372   2.932   0.387   2.093  0.0789 -0.2267  0.1808
  441CHL    CL1 2373   2.748   0.406   2.066  0.0610  0.0679  0.2288
  441CHL    CL2 2374   2.979   0.245   2.189  0.2108  0.0841 -0.2102
  441CHL    CL3 2375   3.005   0.384   1.923  0.1324 -0.2855 -0.2142
  441CHL     H1 2376   2.974   0.479   2.135  0.1502  0.2245 -0.8670
  442CHL     C1 2377   0.175   3.629   1.639  0.4520 -1.0713 -0.1467
  442CHL    CL1 2378   0.071   3.490   1.699  0.3693  0.2740  0.5373
  442CHL    CL2 2379   0.205   3.744   1.764 -0.1567  0.2222 -0.2459
  442CHL    CL3 2380   0.333   3.578   1.561 -0.1942  0.3733 -0.0665
  442CHL     H1 2381   0.124   3.679   1.557 -0.4748 -0.3992  0.8177
  443CHL     C1 2382   2.891   1.390   3.130 -0.0967 -0.1221 -0.0111
  443CHL    CL1 2383   2.845   1.514   3.248 -0.0704 -0.4983 -0.0671
  443CHL    CL2 2384   2.915   1.238   3.213  0.3803  0.0542  0.1373
  443CHL    CL3 2385   2.762   1.362   3.001  0.3205  0.1379 -0.0650
  443CHL     H1 2386   2.978   1.421   3.070 -0.3685  0.0975 -0.2952
  444CHL     C1 2387   2.782   1.266   1.553  0.3066  0.1208 -0.1697
  444CHL    CL1 2388   2.791   1.275   1.731 -0.4029 -0.0366  0.0846
  444CHL    CL2 2389   2.666   1.393   1.493 -0.4076  0.0027 -0.0251
  444CHL    CL3 2390   2.932   1.270   1.458  0.1455 -0.2319  0.1166
  444CHL     H1 2391   2.736   1.171   1.523  1.7122 -0.3873 -0.7713
  445CHL     C1 2392   2.226   2.485   3.170  0.3381  0.5131 -0.2347
  445CHL    CL1 2393   2.309   2.533   3.023 -0.0468 -0.5870  0.0524
  445CHL    CL2 2394   2.151   2.622   3.264 -0.4091 -0.1634 -0.1611
  445CHL    CL3 2395   2.091   2.378   3.124 -0.1750 -0.0605  0.6505
  445CHL     H1 2396   2.295   2.422   3.226 -0.8672 -3.0993 -2.4782
  446CHL     C1 2397   3.500   0.416   0.498  0.2782 -0.7715  0.3340
  446CHL    CL1 2398   3.659   0.493   0.461 -0.1185  0.3296 -0.1119
  446CHL    CL2 2399   3.497   0.233   0.489 -0.0881  0.2758 -0.0439
  446CHL    CL3 2400   3.454   0.452   0.671  0.2081  0.4022  0.4647
  446CHL     H1 2401   3.416   0.448   0.435  0.0896 -1.5729  0.1649
  447CHL     C1 2402   0.475   2.556   1.100  0.0999 -0.7071 -0.0095
  447CHL    CL1 2403   0.398   2.696   1.173 -0.0669 -0.0453 -0.1335
  447CHL    CL2 2404   0.521   2.613   0.933  0.1847 -0.0418 -0.4695
  447CHL    CL3 2405   0.629   2.497   1.185  0.0535 -0.0161  0.0557
  447CHL     H1 2406   0.405   2.473   1.092 -0.9900  0.2614 -0.8384
  448CHL     C1 2407   2.247   2.124   1.643 -0.1574 -0.2784 -0.4930
  448CHL    CL1 2408   2.225   2.203   1.483 -0.4203  0.0427 -0.4380
  448CHL    CL2 2409   2.117   2.006   1.664 -0.2389  0.6047  0.4806
  448CHL    CL3 2410   2.422   2.070   1.661 -0.4639 -0.0456  0.3441
  448CHL     H1 2411   2.233   2.204   1.716 -1.1523  0.0905 -1.0758
  449CHL     C1 2412   2.936   2.819   3.388  0.1781 -0.3717  0.2006
  449CHL    CL1 2413   3.045   2.841   3.532 -0.2881 -0.2678  0.1898
  449CHL    CL2 2414   2.924   2.647   3.339  0.2142 -0.1287 -0.4237
  449CHL    CL3 2415   2.772   2.876   3.434 -0.1239 -0.1679  0.0855
  449CHL     H1 2416   2.969   2.870   3.297 -2.2707 -3.4798 -2.6789
  450CHL     C1 2417   2.022   0.694   0.426 -0.1818 -1.5698  0.2238
  450CHL    CL1 2418   2.030   0.765   0.595 -0.0712 -0.0027  0.1431
  450CHL    CL2 2419   2.001   0.520   0.406  0.1937 -0.2464  0.0586
  450CHL    CL3 2420   1.886   0.776   0.324 -0.0948  0.0915  0.2415
  450CHL     H1 2421   2.122   0.724   0.390  0.0732 -2.9266 -0.2791
  451CHL     C1 2422   2.328   1.592   0.943  0.0660  0.8969 -0.3561
  451CHL    CL1 2423   2.216   1.472   0.866  0.2150  0.1463 -0.2875
  451CHL    CL2 2424   2.378   1.708   0.816  0.0136  0.2460 -0.5813
  451CHL    CL3 2425   2.244   1.681   1.076 -0.0261  0.0100  0.0352
  451CHL     H1 2426   2.410   1.539   0.993 -1.2223 -2.2267 -1.3327
  452CHL     C1 2427   2.685   1.706   2.142  0.0292  0.2572 -0.4793
  452CHL    CL1 2428   2.569   1.717   2.006 -0.3136  0.0324  0.0066
  452CHL    CL2 2429   2.846   1.649   2.082 -0.2121  0.3369  0.0975
  452CHL    CL3 2430   2.718   1.873   2.216  0.0326  0.0166 -0.1183
  452CHL     H1 2431   2.648   1.636   2.218  2.5795 -0.1224  0.5056
  453CHL     C1 2432   1.856   0.835   3.817  0.4871 -0.9625  0.3638
  453CHL    CL1 2433   1.757   0.984   3.800 -0.2825 -0.2883  0.0666
  453CHL    CL2 2434   1.926   0.807   3.652  0.3927  0.5226  0.3646
  453CHL    CL3 2435   1.995   0.841   3.934  0.0926 -0.1146 -0.2432
  453CHL     H1 2436   1.787   0.754   3.843 -0.2226  0.0043  1.5805
  454CHL     C1 2437   3.634   1.153   1.707 -0.5452  1.0492 -0.0071
  454CHL    CL1 2438   3.558   1.077   1.848  0.0631 -0.5149  0.1392
  454CHL    CL2 2439   3.815   1.155   1.722 -0.3415 -0.2671 -0.2676
  454CHL    CL3 2440   3.603   1.058   1.555 -0.1834  0.3872 -0.3011
  454CHL     H1 2441   3.584   1.249   1.689 -1.2534  0.3635 -2.0557
  455CHL     C1 2442   2.410   3.697   0.571  0.1366  0.0049  0.0426
  455CHL    CL1 2443   2.290   3.607   0.668  0.5295  0.0283 -0.1681
  455CHL    CL2 2444   2.369   3.869   0.588 -0.4914  0.3605 -0.1885
  455CHL    CL3 2445   2.577   3.662   0.623 -0.0508 -0.0359  0.0594
  455CHL     H1 2446   2.390   3.672   0.467  0.1880 -1.5761  0.3800
  456CHL     C1 2447   1.343   1.424   0.331 -0.1349 -0.7020 -0.3354
  456CHL    CL1 2448   1.260   1.424   0.490  0.0852 -0.1765 -0.1490
  456CHL    CL2 2449   1.276   1.294   0.233  0.1103  0.1258 -0.0751
  456CHL    CL3 2450   1.332   1.574   0.240 -0.2609 -0.0609  0.1708
  456CHL     H1 2451   1.452   1.413   0.335  0.1699  1.1655 -1.7061
  457CHL     C1 2452   3.020   0.893   2.750  0.2902  0.2260  0.4480
  457CHL    CL1 2453   2.873   0.805   2.700 -0.0793  0.1213  0.0036
  457CHL    CL2 2454   3.093   0.999   2.628  0.2176  0.1839  0.1373
  457CHL    CL3 2455   2.979   0.983   2.901 -0.4559  0.1041 -0.1311
  457CHL     H1 2456   3.088   0.813   2.780  0.0065  0.7809  2.7887
  458CHL     C1 2457   0.760   3.064   1.790 -0.1896  0.1608  0.6880
  458CHL    CL1 2458   0.874   3.068   1.651 -0.1992  0.4461 -0.0471
  458CHL    CL2 2459   0.595   3.077   1.719  0.4190 -0.4033 -0.1398
  458CHL    CL3 2460   0.759   2.902   1.861 -0.1914 -0.1355  0.3235
  458CHL     H1 2461   0.778   3.150   1.854  1.2062  3.0963 -3.2444
  459CHL     C1 2462   1.781   2.597   2.539  0.4126  0.7940 -0.5804
  459CHL    CL1 2463   1.802   2.772   2.567 -0.5651  0.3612  0.3083
  459CHL    CL2 2464   1.666   2.526   2.658 -0.0902  0.1464  0.0382
  459CHL    CL3 2465   1.709   2.569   2.379  0.0658  0.1614  0.0902
  459CHL     H1 2466   1.871   2.537   2.553  0.5938  1.0591 -0.5983
  460CHL     C1 2467   2.236   2.935   2.743 -0.2265 -0.1824 -0.2652
  460CHL    CL1 2468   2.386   3.009   2.676  0.4776  0.3271 -0.1278
  460CHL    CL2 2469   2.183   2.785   2.657 -0.0165 -0.1127 -0.0660
  460CHL    CL3 2470   2.230   2.921   2.926  0.1867 -0.2869 -0.1017
  460CHL     H1 2471   2.151   3.000   2.720 -0.2096  0.9329  2.4657
  461CHL     C1 2472   0.383   0.477   1.914  0.2514 -0.1351  0.2104
  461CHL    CL1 2473   0.445   0.490   2.081  0.0077 -0.0017 -0.0681
  461CHL    CL2 2474   0.209   0.511   1.925  0.2810 -0.5173 -0.1500
  461CHL    CL3 2475   0.454   0.604   1.802  0.2739 -0.2551 -0.1831
  461CHL     H1 2476   0.394   0.378   1.869  0.0862  0.0821 -0.3093
  462CHL     C1 2477   0.951   0.974   1.407 -0.2300 -0.5214 -0.1397
  462CHL    CL1 2478   1.070   1.050   1.301 -0.0685  0.1598 -0.4029
  462CHL    CL2 2479   0.850   0.849   1.331 -0.1944 -0.0114 -0.2884
  462CHL    CL3 2480   1.047   0.905   1.548  0.0150  0.1871 -0.1988
  462CHL     H1 2481   0.893   1.062   1.438  1.4959  0.1636  1.2924
  463CHL     C1 2482   1.414   1.815   3.460  0.3501 -0.1387  0.2874
  463CHL    CL1 2483   1.440   1.699   3.595 -0.0156 -0.4956  0.0162
  463CHL    CL2 2484   1.249   1.809   3.382 -0.0123  0.3992 -0.2022
  463CHL    CL3 2485   1.460   1.980   3.496  0.4751 -0.5800 -0.4432
  463CHL     H1 2486   1.477   1.779   3.377 -1.5341 -0.4050 -1.0989
  464CHL     C1 2487   0.029   0.755   2.352  0.0151  0.5050  0.7227
  464CHL    CL1 2488   0.105   0.799   2.507 -0.4611 -0.2587  0.0514
  464CHL    CL2 2489   0.019   0.577   2.329 -0.0595 -0.1618 -0.2570
  464CHL    CL3 2490  -0.136   0.834   2.328 -0.1140  0.3546 -0.1075
  464CHL     H1 2491   0.099   0.792   2.277  0.2057  0.7034  0.9971
  465CHL     C1 2492   0.459   0.550   1.377  0.7411  0.4510  0.0839
  465CHL    CL1 2493   0.335   0.620   1.482  0.0511  0.1537 -0.2790
  465CHL    CL2 2494   0.401   0.432   1.252  0.2088  0.3082  0.0892
  465CHL    CL3 2495   0.559   0.677   1.290 -0.3025  0.3138 -0.2555
  465CHL     H1 2496   0.527   0.491   1.439 -1.9853 -1.8708  1.0944
  466CHL     C1 2497   2.980   3.419   1.251 -0.5743 -0.3653 -0.0034
  466CHL    CL1 2498   2.818   3.455   1.190  0.1257  0.3173 -0.1590
  466CHL    CL2 2499   2.966   3.417   1.426 -0.2631  0.3210 -0.3873
  466CHL    CL3 2500   3.030   3.252   1.186 -0.2318  0.1998  0.2696
  466CHL     H1 2501   3.044   3.501   1.215 -2.2816 -0.3084 -3.3377
  467CHL     C1 2502   0.093   1.505   3.396  0.0653 -0.4161 -0.6408
  467CHL    CL1 2503  -0.072   1.520   3.321 -0.1852 -0.1293 -0.3465
  467CHL    CL2 2504   0.222   1.566   3.283  0.0204  0.0470 -0.0205
  467CHL    CL3 2505   0.108   1.594   3.555 -0.0356 -0.3346 -0.0034
  467CHL     H1 2506   0.111   1.401   3.423  0.0705 -0.1435  0.4465
  468CHL     C1 2507   4.264   2.600   3.709  0.2849 -0.7038 -0.1690
  468CHL    CL1 2508   4.257   2.569   3.885 -0.0019 -0.2861 -0.1974
  468CHL    CL2 2509   4.228   2.439   3.636  0.1308 -0.0226  0.0250
  468CHL    CL3 2510   4.127   2.713   3.665 -0.3746  0.1437  0.2952
  468CHL     H1 2511   4.365   2.632   3.681  0.3477  0.7066  1.5260
  469CHL     C1 2512   2.578   1.179   3.504  0.0729  0.2109 -0.0007
  469CHL    CL1 2513   2.470   1.314   3.550  0.2648  0.2488  0.0639
  469CHL    CL2 2514   2.583   1.165   3.323  0.4177  0.0728 -0.0982
  469CHL    CL3 2515   2.749   1.179   3.559  0.4361  0.0960 -0.0728
  469CHL     H1 2516   2.547   1.081   3.541 -1.6945  0.5304 -0.5322
  470CHL     C1 2517   1.019   0.627   1.857 -0.3869  0.8170  0.3329
  470CHL    CL1 2518   1.036   0.467   1.935  0.0338 -0.3397 -0.3218
  470CHL    CL2 2519   1.167   0.703   1.784 -0.2119 -0.1512 -0.1267
  470CHL    CL3 2520   0.905   0.609   1.721  1.1275 -0.1279  0.0371
  470CHL     H1 2521   0.979   0.691   1.936 -0.4753  2.0541 -0.6655
  471CHL     C1 2522   2.792   2.210   2.983 -0.6126 -0.0759  0.1567
  471CHL    CL1 2523   2.632   2.153   2.914 -0.2948  0.3932  0.4020
  471CHL    CL2 2524   2.927   2.208   2.871  0.3297 -0.1825  0.2865
  471CHL    CL3 2525   2.762   2.372   3.039 -0.2626 -0.2470  0.2615
  471CHL     H1 2526   2.815   2.140   3.064  1.4237  0.2467 -0.0959
  472CHL     C1 2527   0.484   2.076   2.047 -0.1543 -0.5515  0.7079
  472CHL    CL1 2528   0.621   2.175   1.998  0.1650 -0.3266 -0.0867
  472CHL    CL2 2529   0.505   1.902   1.999 -0.1502 -0.1588  0.3466
  472CHL    CL3 2530   0.460   2.059   2.222  0.2492  0.0728 -0.0142
  472CHL     H1 2531   0.389   2.111   2.007 -0.3237 -1.8982 -0.1592
  473CHL     C1 2532   1.894   3.305   0.188 -0.2749  0.0742 -0.1272
  473CHL    CL1 2533   1.897   3.190   0.327 -0.1015 -0.2666 -0.1523
  473CHL    CL2 2534   1.780   3.445   0.210 -0.4729 -0.2762 -0.1101
  473CHL    CL3 2535   2.062   3.370   0.176  0.3311  0.1345  0.1740
  473CHL     H1 2536   1.873   3.250   0.096  0.4971  1.3003 -1.0701
  474CHL     C1 2537   0.096   1.281   2.437  0.8708  0.7974 -0.0062
  474CHL    CL1 2538   0.216   1.191   2.539  0.0934 -0.3530  0.6167
  474CHL    CL2 2539   0.166   1.387   2.308  0.1950  0.1768  0.3126
  474CHL    CL3 2540  -0.021   1.168   2.357  0.0209  0.1809 -0.2373
  474CHL     H1 2541   0.039   1.345   2.506 -1.0271  1.5853 -2.1847
  475CHL     C1 2542   3.978   3.671   2.850 -0.0825  0.2538 -0.2359
  475CHL    CL1 2543   4.091   3.778   2.759  0.4214  0.1559  0.0351
  475CHL    CL2 2544   3.825   3.658   2.761 -0.4756 -0.1569  0.5196
  475CHL    CL3 2545   4.066   3.514   2.877  0.0528 -0.2501 -0.0463
  475CHL     H1 2546   3.961   3.706   2.952  0.7845 -1.2081  0.4413
  476CHL     C1 2547   1.937   1.398   3.632 -0.7291  0.8945  0.0010
  476CHL    CL1 2548   1.820   1.275   3.561 -0.3194  0.3664  0.0760
  476CHL    CL2 2549   2.054   1.303   3.727  0.5691 -0.1399  0.1138
  476CHL    CL3 2550   2.040   1.486   3.511  0.0642 -0.0202  0.0354
  476CHL     H1 2551   1.882   1.468   3.695 -0.6823  0.6170  0.3544
  477CHL     C1 2552   2.654   3.604   2.760  0.6998  0.4072 -0.2680
  477CHL    CL1 2553   2.679   3.773   2.716  0.1782  0.1789  0.4913
  477CHL    CL2 2554   2.496   3.539   2.682 -0.1366  0.1151 -0.1990
  477CHL    CL3 2555   2.790   3.511   2.686 -0.6308  0.1668 -0.0106
  477CHL     H1 2556   2.659   3.595   2.869 -0.7667  0.0224 -0.2024
  478CHL     C1 2557   1.548   0.784   3.041  0.4246  0.3944  1.1670
  478CHL    CL1 2558   1.597   0.879   3.191  0.1739  0.1911 -0.0830
  478CHL    CL2 2559   1.435   0.653   3.097  0.1682  0.0100 -0.0148
  478CHL    CL3 2560   1.474   0.884   2.915 -0.1283  0.0510 -0.1647
  478CHL     H1 2561   1.641   0.741   3.004  0.0679  0.2067  0.4826
  479CHL     C1 2562   3.563   2.733   1.674 -1.0659 -0.1654 -0.2277
  479CHL    CL1 2563   3.583   2.772   1.850  0.1227  0.0166 -0.0120
  479CHL    CL2 2564   3.391   2.756   1.628  0.3483 -0.1855 -0.0096
  479CHL    CL3 2565   3.654   2.859   1.581  0.0134  0.0572  0.3418
  479CHL     H1 2566   3.609   2.638   1.646  0.4270  0.5965 -0.4148
  480CHL     C1 2567   1.187   0.005   0.659  0.8791  0.7337 -0.4729
  480CHL    CL1 2568   1.102   0.153   0.588  0.1919  0.0703 -0.0653
  480CHL    CL2 2569   1.078  -0.138   0.684  0.1383 -0.1900 -0.0353
  480CHL    CL3 2570   1.309  -0.031   0.535 -0.1368  0.4513 -0.0492
  480CHL     H1 2571   1.245   0.034   0.747 -1.3706  1.7562  0.7583
  481CHL     C1 2572   0.169   0.273   1.514  0.0948 -0.4465  0.1902
  481CHL    CL1 2573   0.303   0.237   1.640  0.0041 -0.3315 -0.3871
  481CHL    CL2 2574   0.125   0.124   1.426 -0.0228 -0.1021  0.0682
  481CHL    CL3 2575   0.014   0.330   1.588  0.3463  0.2996  0.5184
  481CHL     H1 2576   0.204   0.345   1.440  0.5563 -0.9879 -0.1262
  482CHL     C1 2577   1.385   3.112   0.628  0.3314 -0.0249 -0.0568
  482CHL    CL1 2578   1.529   3.224   0.624 -0.2956 -0.2899  0.1254
  482CHL    CL2 2579   1.294   3.173   0.487  0.0939 -0.0394  0.2439
  482CHL    CL3 2580   1.429   2.933   0.615  0.0639 -0.3805  0.2812
  482CHL     H1 2581   1.333   3.128   0.723 -0.7453  1.7484 -0.8941
  483CHL     C1 2582   1.953   2.685   0.134  1.0046  0.5956  0.0127
  483CHL    CL1 2583   2.048   2.815   0.214  0.5604  0.2041  0.1841
  483CHL    CL2 2584   1.888   2.729  -0.030  0.5339  0.2033 -0.1345
  483CHL    CL3 2585   2.048   2.534   0.117  0.2131  0.0420 -0.0666
  483CHL     H1 2586   1.865   2.656   0.193 -0.4048  1.2946 -1.6459
  484CHL     C1 2587   3.801   0.985   2.238  0.2583 -0.1486  0.4807
  484CHL    CL1 2588   3.924   1.088   2.328 -0.4727  0.3918  0.2686
  484CHL    CL2 2589   3.653   1.074   2.181 -0.1186 -0.0432 -0.4577
  484CHL    CL3 2590   3.867   0.891   2.096  0.2275  0.1290  0.3924
  484CHL     H1 2591   3.766   0.906   2.306 -0.8780  0.2077  0.3312
  485CHL     C1 2592   0.941   1.845   3.756  0.0662 -0.5321 -0.0988
  485CHL    CL1 2593   0.990   1.676   3.706  0.3427  0.0337  0.1059
  485CHL    CL2 2594   0.898   1.944   3.610  0.2356  0.1480  0.4766
  485CHL    CL3 2595   0.791   1.844   3.861 -0.2188 -0.1409  0.0335
  485CHL     H1 2596   1.018   1.894   3.817  0.3333 -0.2620 -0.6476
  486CHL     C1 2597   2.356   1.067   0.875  0.1206  0.2079  0.2913
  486CHL    CL1 2598   2.415   0.933   0.765  0.1154  0.5261 -0.1561
  486CHL    CL2 2599   2.246   1.008   1.002  0.3693  0.2539  0.4198
  486CHL    CL3 2600   2.478   1.178   0.941 -0.3453 -0.0224 -0.3071
  486CHL     H1 2601   2.288   1.124   0.811 -1.0905  2.2440  3.1429
  487CHL     C1 2602   0.211   2.847   0.154  0.2037 -0.0784  0.4816
  487CHL    CL1 2603   0.363   2.754   0.147  0.0554  0.1638  0.3634
  487CHL    CL2 2604   0.228   2.995   0.054  0.0576  0.1776  0.2085
  487CHL    CL3 2605   0.073   2.747   0.116  0.0221 -0.0472  0.3711
  487CHL     H1 2606   0.187   2.881   0.255 -1.2204  2.2445 -0.5413
  488CHL     C1 2607   1.322   1.534   2.565  0.4319  0.0390 -0.5772
  488CHL    CL1 2608   1.173   1.584   2.655 -0.1000 -0.1520  0.0644
  488CHL    CL2 2609   1.435   1.677   2.530  0.0144 -0.0532  0.1816
  488CHL    CL3 2610   1.413   1.420   2.665 -0.5448 -0.0589  0.1507
  488CHL     H1 2611   1.282   1.484   2.476 -1.9547 -1.2833  1.1275
  489CHL     C1 2612   3.518   3.323   0.941  1.3148  0.3242  0.7007
  489CHL    CL1 2613   3.505   3.429   0.796  0.1694 -0.4137  0.0937
  489CHL    CL2 2614   3.651   3.378   1.037 -0.0194 -0.0334 -0.2859
  489CHL    CL3 2615   3.362   3.362   1.028  0.1691 -0.1734 -0.2245
  489CHL     H1 2616   3.525   3.216   0.918  1.1758  0.7356 -1.5208
  490CHL     C1 2617   2.310   3.505   1.831  0.7767  0.0733  0.2717
  490CHL    CL1 2618   2.467   3.585   1.795  0.2671  0.0576 -0.3965
  490CHL    CL2 2619   2.270   3.504   2.010  0.1031  0.1548 -0.1400
  490CHL    CL3 2620   2.175   3.592   1.750 -0.1896  0.2137 -0.2906
  490CHL     H1 2621   2.326   3.401   1.799  0.7534  0.5586 -1.4190
  491CHL     C1 2622   1.564   3.830   2.342 -0.2188 -0.4586 -0.1295
  491CHL    CL1 2623   1.515   3.943   2.206 -0.2450 -0.0489  0.1347
  491CHL    CL2 2624   1.586   3.657   2.285 -0.1013  0.4910  0.1593
  491CHL    CL3 2625   1.720   3.875   2.413  0.4234  0.2866  0.0308
  491CHL     H1 2626   1.477   3.833   2.410  0.6169  2.6452  0.9837
  492CHL     C1 2627   1.524   3.653   2.822 -0.9261 -0.1641  0.3890
  492CHL    CL1 2628   1.552   3.566   2.670 -0.4016 -0.1538  0.0817
  492CHL    CL2 2629   1.600   3.813   2.817  0.1824  0.2067 -0.4862
  492CHL    CL3 2630   1.351   3.675   2.863 -0.3448 -0.3562 -0.3747
  492CHL     H1 2631   1.576   3.595   2.899  0.4960  2.7541  1.8040
  493CHL     C1 2632   2.408   1.957   3.478 -1.3237 -0.0635 -0.0244
  493CHL    CL1 2633   2.452   1.805   3.396  0.0812 -0.2082 -0.3901
  493CHL    CL2 2634   2.433   2.090   3.352 -0.0192 -0.1463 -0.2822
  493CHL    CL3 2635   2.244   1.944   3.565 -0.1206 -0.0972 -0.1141
  493CHL     H1 2636   2.488   1.965   3.552  0.1000  1.2125 -1.6065
  494CHL     C1 2637   2.953   0.974   2.302 -0.2843 -0.2712 -0.0738
  494CHL    CL1 2638   2.822   0.848   2.327 -0.1481  0.1802 -0.0552
  494CHL    CL2 2639   3.071   0.929   2.173  0.3553  0.5393 -0.0271
  494CHL    CL3 2640   2.868   1.127   2.248 -0.2424 -0.2317  0.1392
  494CHL     H1 2641   2.999   1.007   2.395 -0.1146 -0.8492  0.0516
  495CHL     C1 2642   0.626   0.189   0.686 -0.2447 -0.1000  0.0336
  495CHL    CL1 2643   0.486   0.069   0.679 -0.2574 -0.2163 -0.0786
  495CHL    CL2 2644   0.591   0.315   0.572 -0.2223  0.1759  0.0433
  495CHL    CL3 2645   0.622   0.262   0.848 -0.3860  0.1069 -0.1522
  495CHL     H1 2646   0.722   0.141   0.666 -1.1934 -1.7771 -0.6538
  496CHL     C1 2647   0.083   3.379   0.364  0.2448  0.2363 -0.2266
  496CHL    CL1 2648   0.190   3.246   0.317 -0.2711 -0.1421  0.1542
  496CHL    CL2 2649   0.201   3.496   0.425 -0.3957 -0.2357  0.0438
  496CHL    CL3 2650  -0.028   3.416   0.231 -0.0778  0.1998  0.2276
  496CHL     H1 2651   0.019   3.345   0.446  2.1946  0.6323  1.5445
  497CHL     C1 2652   2.951   3.533   4.051  0.4348  0.2425 -0.1686
  497CHL    CL1 2653   2.882   3.681   4.127  0.1623  0.1791  0.0238
  497CHL    CL2 2654   3.006   3.548   3.877  0.1005 -0.4713  0.1241
  497CHL    CL3 2655   3.076   3.463   4.165  0.3662 -0.0911 -0.2378
  497CHL     H1 2656   2.870   3.459   4.050  0.4049  0.2731 -1.1592
  498CHL     C1 2657   1.099   0.985   2.987  0.3709  0.0349 -0.0498
  498CHL    CL1 2658   0.943   1.078   2.980 -0.3257 -0.4803  0.0549
  498CHL    CL2 2659   1.145   0.952   3.159 -0.2593  0.1536  0.2409
  498CHL    CL3 2660   1.071   0.822   2.914 -0.4234 -0.1970 -0.2853
  498CHL     H1 2661   1.191   1.028   2.949  1.1256 -0.8703  0.6901
  499CHL     C1 2662   0.316   3.064   2.057  0.3953  0.0374 -0.5789
  499CHL    CL1 2663   0.139   3.021   2.121 -0.4716  0.2003  0.1616
  499CHL    CL2 2664   0.403   2.916   2.020  0.1065  0.0561 -0.0543
  499CHL    CL3 2665   0.307   3.178   1.913  0.1288  0.1403 -0.2453
  499CHL     H1 2666   0.359   3.122   2.140 -0.9081 -0.7028  0.6770
  500CHL     C1 2667   3.336   2.246   1.785 -0.5579 -0.0559  0.3276
  500CHL    CL1 2668   3.319   2.408   1.696  0.0791 -0.0207  0.0671
  500CHL    CL2 2669   3.304   2.113   1.675  0.3136  0.2844  0.1141
  500CHL    CL3 2670   3.511   2.229   1.828 -0.1126 -0.3407 -0.1968
  500CHL     H1 2671   3.269   2.233   1.871 -0.9585 -3.7454 -0.3555
  501CHL     C1 2672   0.697   0.961   1.956  0.4518  0.0295  0.2398
  501CHL    CL1 2673   0.799   1.074   2.053 -0.0541  0.2222 -0.1482
  501CHL    CL2 2674   0.767   0.957   1.785 -0.2296  0.1997 -0.1435
  501CHL    CL3 2675   0.707   0.790   2.026 -0.2716  0.4026  0.2628
  501CHL     H1 2676   0.593   0.993   1.945  0.3539 -0.9846 -2.8324
   4.29983   3.96876   4.12853
