# Supplementary material for: Enzyme-like Acyl Transfer Catalysis in a Bifunctional Organic Cage
Source: J Am Chem Soc. 2024 Jun 24;146(26):17887–97. doi: 10.1021/jacs.4c03560 (PMC11228979; doi:10.1021/jacs.4c03560)
Supplement: Supplementary file 2 — ja4c03560_si_002.zip [file ja4c03560_si_002.zip › computational_SI/MD_input/cage_1Ac1/conf.gro]

Good gRace! Old Maple Actually Chews Slate
 2681
    1CAG     H1    1   2.368   1.473   3.375 -0.7667  0.7767 -0.5865
    1CAG     O1    2   2.322   1.394   3.342 -0.0389 -0.1573  0.5544
    1CAG     C1    3   2.231   1.386   3.438  0.4217 -0.2677  0.2199
    1CAG     C2    4   2.121   1.277   3.428  0.2247 -0.9474  0.0442
    1CAG     O2    5   2.228   1.479   3.513 -0.3638  0.3777  0.1015
    1CAG     C3    6   2.046   1.248   3.562 -0.4821  0.4295  0.8316
    1CAG     C4    7   2.171   1.138   3.392  0.0529 -0.2642 -0.0761
    1CAG     C5    8   2.009   1.310   3.322  0.1507  0.2568  0.2369
    1CAG     C6    9   2.075   1.303   3.692 -0.3522  0.1451 -0.3890
    1CAG     C7   10   1.945   1.150   3.546  0.4542 -0.7645  0.6972
    1CAG     C8   11   2.307   1.090   3.380  0.3100  0.0416 -0.7576
    1CAG     C9   12   2.068   1.041   3.368  0.4921 -0.2451  0.2165
    1CAG    C10   13   1.999   1.422   3.236 -0.1360 -0.1129  0.0301
    1CAG    C11   14   1.914   1.208   3.309  0.3027 -0.0634  0.4504
    1CAG     H2   15   2.149   1.382   3.703  1.5198 -1.1487 -2.9096
    1CAG    C12   16   1.993   1.258   3.802 -0.2389 -0.2730 -0.4920
    1CAG    C13   17   1.881   1.093   3.653  0.7226  0.0156 -0.0407
    1CAG    C14   18   1.927   1.090   3.403  0.3809 -0.3621 -0.1974
    1CAG     H3   19   2.394   1.154   3.375  1.5493 -1.4710  0.6192
    1CAG    C15   20   2.337   0.959   3.347 -0.4351 -0.4273  0.2216
    1CAG    C16   21   2.097   0.907   3.331 -0.2415 -0.1200  0.2321
    1CAG     H4   22   2.072   1.499   3.255 -0.1782 -0.3792  1.3311
    1CAG    C17   23   1.903   1.428   3.137  0.3004 -0.3954  0.0058
    1CAG    C18   24   1.823   1.216   3.207  0.4202  0.2437 -0.3902
    1CAG     N1   25   2.020   1.305   3.921  0.6747 -0.3024 -0.3916
    1CAG    C19   26   1.908   1.153   3.783  0.2844  0.6779  0.3034
    1CAG     H5   27   1.824   1.004   3.628  2.1652 -0.3051 -2.5529
    1CAG     H6   28   1.839   1.026   3.394  1.5386 -2.1069  0.4458
    1CAG     N2   29   2.464   0.924   3.321 -0.1093  0.4863  0.2257
    1CAG    C20   30   2.233   0.872   3.326 -0.1872 -0.6139  0.1698
    1CAG     H7   31   2.015   0.838   3.319  0.3452 -0.8119  0.0992
    1CAG     N3   32   1.899   1.539   3.055 -0.1378 -0.1023 -0.1409
    1CAG    C21   33   1.808   1.332   3.122 -1.1083 -0.0455  0.8201
    1CAG     H8   34   1.756   1.133   3.187 -1.0798  1.6559 -1.4630
    1CAG     H9   35   2.090   1.377   3.920 -0.9380  1.3619  0.3590
    1CAG    C22   36   1.961   1.301   4.053 -0.6764  0.6535  0.9761
    1CAG    H10   37   1.858   1.118   3.873 -0.1600  3.6472  1.3271
    1CAG    H11   38   2.525   0.997   3.289  0.0970  1.2052  2.0981
    1CAG    C23   39   2.526   0.802   3.338 -0.0761  0.2134 -0.0604
    1CAG    H12   40   2.248   0.765   3.322 -2.3186 -1.0039  1.1809
    1CAG    H13   41   1.944   1.620   3.095  0.4830 -0.8603  0.7606
    1CAG    C24   42   1.844   1.567   2.929 -0.2998  0.0835 -0.3180
    1CAG    H14   43   1.722   1.346   3.057 -1.4132 -1.3942  0.9074
    1CAG     O3   44   1.859   1.240   4.071  0.1364 -0.1106  0.2315
    1CAG    C25   45   2.037   1.356   4.170 -0.0906  0.4595  0.1347
    1CAG     O4   46   2.470   0.709   3.387  0.1622  0.2655  0.2775
    1CAG    C26   47   2.663   0.791   3.270  0.2586  0.8419  0.1568
    1CAG     O5   48   1.813   1.477   2.857 -0.2580  0.6304  0.1906
    1CAG    C27   49   1.832   1.710   2.888 -0.2021 -0.3345  0.2053
    1CAG    C28   50   1.966   1.360   4.290 -0.4424  0.3371 -0.5428
    1CAG     N4   51   2.170   1.401   4.166  0.2927  0.4761 -0.4882
    1CAG    C29   52   2.719   0.661   3.276  0.0597  0.2046 -0.2537
    1CAG     N5   53   2.735   0.892   3.221  0.2638  0.1453 -0.1345
    1CAG    C30   54   1.775   1.731   2.762 -0.2018 -1.2135  0.0996
    1CAG     N6   55   1.873   1.815   2.962  0.4620 -0.7108 -0.1322
    1CAG    H15   56   1.861   1.331   4.296 -0.8803  2.0747  1.8237
    1CAG    C31   57   2.035   1.396   4.406 -0.5695  0.2851 -0.1143
    1CAG    C32   58   2.236   1.435   4.280 -0.8796 -0.0907 -0.3944
    1CAG    H16   59   2.664   0.579   3.323 -1.4038  1.3432  0.0899
    1CAG    C33   60   2.846   0.640   3.231  0.0546 -0.0338  0.4068
    1CAG    C34   61   2.861   0.867   3.162  0.6575 -0.0953  0.2324
    1CAG    H17   62   1.742   1.651   2.697  0.2225 -0.6672 -0.8155
    1CAG    C35   63   1.754   1.863   2.716 -0.3703  0.0864  0.1033
    1CAG    C36   64   1.850   1.946   2.923 -0.1399  0.0594 -0.0336
    1CAG    H18   65   1.982   1.403   4.500  0.2630  1.1337  0.3040
    1CAG    C37   66   2.170   1.435   4.405  0.2211  0.6237  0.2174
    1CAG    C38   67   2.377   1.468   4.279  0.3572 -0.0595 -0.0843
    1CAG    H19   68   2.894   0.542   3.240 -1.5292 -0.9456 -0.7000
    1CAG    C39   69   2.919   0.739   3.172 -0.1836  0.0362 -0.0732
    1CAG    C40   70   2.926   0.984   3.114 -0.0464  0.4742 -0.5194
    1CAG    H20   71   1.709   1.877   2.618 -0.2658 -0.9496 -0.0984
    1CAG    C41   72   1.794   1.966   2.798  0.7240 -0.7510  0.0199
    1CAG    C42   73   1.902   2.048   3.003  0.3579 -0.2802 -0.1847
    1CAG    H21   74   2.229   1.461   4.492  2.3519 -2.4286 -0.1523
    1CAG    C43   75   2.435   1.520   4.163 -0.0786 -0.1053  0.2194
    1CAG    C44   76   2.460   1.434   4.382  0.7591  0.2870  0.0403
    1CAG    H22   77   3.014   0.709   3.128 -1.1297 -1.0706 -1.4535
    1CAG    C45   78   2.873   1.113   3.131  0.7047  0.3946 -0.0518
    1CAG    C46   79   3.052   0.975   3.054 -0.1113  0.7091  0.5257
    1CAG    H23   80   1.778   2.065   2.758  0.1687 -0.8467 -0.0081
    1CAG    C47   81   1.882   2.189   2.972  0.0313  0.9420  0.3062
    1CAG    C48   82   1.983   2.018   3.113  0.2634 -0.0686  0.2711
    1CAG    H24   83   2.375   1.532   4.073 -0.6588 -1.8665  0.3306
    1CAG    C49   84   2.570   1.551   4.152  0.9457 -0.5407  0.5121
    1CAG    H25   85   2.426   1.387   4.474  1.1295  2.6432  1.4697
    1CAG    C50   86   2.599   1.467   4.375 -0.6689 -0.2685 -0.2072
    1CAG    H26   87   2.778   1.129   3.180 -0.5392 -0.6713 -1.9760
    1CAG    C51   88   2.942   1.223   3.079 -0.3687  0.0638 -0.1821
    1CAG    H27   89   3.099   0.877   3.048 -1.1064  0.2583 -0.2158
    1CAG    C52   90   3.124   1.083   3.009 -0.1577  0.4933 -0.4457
    1CAG    H28   91   1.824   2.219   2.885 -0.5786 -2.2478 -0.5314
    1CAG    C53   92   1.947   2.286   3.047  0.3969  0.9222 -1.3103
    1CAG    H29   93   2.013   1.920   3.150 -3.1960 -1.4325 -0.1264
    1CAG    C54   94   2.039   2.120   3.187 -0.1989 -0.5793 -0.3612
    1CAG    H30   95   2.610   1.583   4.056 -0.6223  1.1587  0.3873
    1CAG    C55   96   2.660   1.518   4.258  0.3027  0.2469 -0.1275
    1CAG    H31   97   2.659   1.458   4.464 -3.1468 -0.9453  1.4870
    1CAG    H32   98   2.890   1.317   3.070 -1.3617 -0.3065  1.3092
    1CAG    C56   99   3.069   1.206   3.016 -0.7524 -0.1354  0.2664
    1CAG    H33  100   3.222   1.055   2.972 -0.7090  0.2846 -1.8125
    1CAG    H34  101   1.941   2.392   3.024 -0.6425  1.1033 -0.3257
    1CAG    C57  102   2.015   2.254   3.165 -0.3354 -0.6804  0.6494
    1CAG    H35  103   2.102   2.088   3.270 -2.4085 -1.2642  1.1660
    1CAG    C58  104   2.803   1.528   4.248  0.4446 -0.0951  0.3910
    1CAG    C59  105   3.147   1.317   2.960 -0.5281 -0.4254  0.0670
    1CAG    C60  106   2.071   2.361   3.246 -0.0104 -0.9777  0.6566
    1CAG    C61  107   2.897   1.480   4.342 -0.6194  0.5581  0.4378
    1CAG     N7  108   2.842   1.591   4.137  0.2265 -0.1421  0.2271
    1CAG    C62  109   3.256   1.304   2.877 -0.4636  0.3459 -0.1961
    1CAG     N8  110   3.109   1.441   2.998  0.6292 -0.4618 -0.1667
    1CAG    C63  111   2.022   2.492   3.248  0.0876 -0.3002 -0.5008
    1CAG     N9  112   2.180   2.326   3.317  0.2879 -0.0164  0.6395
    1CAG    H36  113   2.861   1.416   4.422  1.1920  0.0257  0.8731
    1CAG    C64  114   3.033   1.498   4.318 -0.0150 -0.3416  0.6406
    1CAG    C65  115   2.974   1.605   4.107 -0.0823  0.4707  0.1504
    1CAG    H37  116   3.291   1.206   2.848  0.2144  0.7133 -0.6703
    1CAG    C66  117   3.331   1.418   2.838  0.1063  0.8544 -0.2784
    1CAG    C67  118   3.170   1.553   2.957  0.5451 -0.4947  0.1619
    1CAG    H38  119   1.942   2.528   3.184  0.5391 -0.7370 -1.3320
    1CAG    C68  120   2.081   2.581   3.332 -0.0824  0.2260  0.1792
    1CAG    C69  121   2.244   2.409   3.404 -0.7774 -0.2765 -0.4279
    1CAG    H39  122   3.101   1.458   4.393  0.0977 -0.0559  0.6892
    1CAG    C70  123   3.072   1.562   4.203 -0.2436  0.1205  0.1142
    1CAG    C71  124   3.030   1.668   3.975 -0.1556 -0.0575  0.0676
    1CAG    H40  125   3.415   1.403   2.770  0.4927 -0.0380  0.3735
    1CAG    C72  126   3.290   1.542   2.881  0.1422  0.2688  0.4561
    1CAG    C73  127   3.125   1.692   2.995 -0.3625  0.0417  0.4233
    1CAG    H41  128   2.047   2.682   3.350 -1.5366 -0.2911  0.3960
    1CAG    C74  129   2.187   2.539   3.410  0.5410 -0.0758  0.5835
    1CAG    C75  130   2.351   2.378   3.497 -0.9838 -0.0874 -0.0698
    1CAG    H42  131   3.177   1.582   4.183  0.3469 -2.2635  0.6009
    1CAG     O6  132   3.154   1.683   3.958  0.5960  0.1744 -0.1056
    1CAG    N10  133   2.942   1.741   3.902 -0.1738  0.3409  0.3879
    1CAG    H43  134   3.340   1.631   2.845 -1.1025  0.5790 -0.5520
    1CAG     O7  135   3.165   1.792   2.931 -0.4661 -0.4062 -0.1490
    1CAG    N11  136   3.057   1.708   3.113 -0.4688  1.0661 -0.0213
    1CAG    H44  137   2.220   2.609   3.485 -2.8320  1.3391  0.9336
    1CAG     O8  138   2.389   2.456   3.578  0.4770  0.0086  0.1495
    1CAG    N12  139   2.421   2.273   3.457 -0.0515 -0.1056 -0.0350
    1CAG    H45  140   2.848   1.722   3.935 -0.0179 -0.4056  0.4294
    1CAG    C76  141   2.952   1.837   3.803  0.4618  0.0455 -0.3928
    1CAG    H46  142   3.048   1.620   3.163  3.1457  0.1357 -0.6948
    1CAG    C77  143   3.027   1.824   3.178 -0.1147  0.1108  0.5667
    1CAG    H47  144   2.376   2.225   3.380 -0.5629 -0.9433  0.7664
    1CAG    C78  145   2.559   2.245   3.470 -0.0105  0.5545 -0.2581
    1CAG    C79  146   3.037   1.943   3.819  0.5374 -0.1700 -0.7040
    1CAG    C80  147   2.870   1.819   3.693 -0.1145  0.4822 -0.9808
    1CAG    C81  148   3.109   1.938   3.179 -0.3153 -0.5500  0.4184
    1CAG    C82  149   2.923   1.808   3.266  0.0812 -0.8341 -0.0309
    1CAG    C83  150   2.658   2.342   3.490  0.7335 -0.4640 -0.2329
    1CAG    C84  151   2.595   2.110   3.469  0.9025 -0.1229  0.6563
    1CAG    H48  152   3.103   1.946   3.906  0.9831 -0.9686 -1.0087
    1CAG    C85  153   3.045   2.039   3.714  0.2539  0.6255 -0.2011
    1CAG    H49  154   2.805   1.732   3.701  0.3985  0.2248  4.0523
    1CAG    C86  155   2.874   1.916   3.588  0.0182  0.2268  0.8277
    1CAG    H50  156   3.187   1.940   3.104 -1.3460 -0.8400 -0.6871
    1CAG    C87  157   3.094   2.038   3.272 -0.4557  0.3455  0.0086
    1CAG    H51  158   2.875   1.711   3.260  0.2948 -0.8595 -1.7984
    1CAG    C88  159   2.900   1.917   3.359 -0.0062  0.6284 -0.5152
    1CAG    H52  160   2.639   2.448   3.498 -0.7307 -0.8236  1.6096
    1CAG    C89  161   2.789   2.306   3.498  0.6493  0.4847  0.1490
    1CAG    H53  162   2.509   2.045   3.457  0.5746  0.5835 -1.0689
    1CAG    C90  163   2.729   2.071   3.464 -0.1476 -1.0552  0.4165
    1CAG    H54  164   3.122   2.117   3.708  0.6575  0.1951 -0.6393
    1CAG    C91  165   2.960   2.022   3.603 -0.3068  1.0491 -0.4029
    1CAG    C92  166   2.787   1.928   3.463 -0.2018  0.3194 -0.0208
    1CAG    H55  167   3.164   2.121   3.280 -2.1692  1.7818  0.7871
    1CAG    C93  168   2.993   2.023   3.365 -0.8461 -1.0414  0.1997
    1CAG    H56  169   2.867   2.378   3.517  0.9989 -0.1875  1.3918
    1CAG    C94  170   2.828   2.172   3.471  0.0054 -0.5808  0.6352
    1CAG    C95  171   2.970   2.117   3.481  1.2005  0.5216 -0.3394
    1CAG    C96  172   2.678   1.819   3.444  0.7691  0.4860  0.2102
    1CAG    H57  173   3.040   2.201   3.472  1.1466  0.5770 -0.2491
    1CAG     O9  174   2.645   1.798   3.311  0.1205  0.9466  0.4406
    1CAG    O10  175   2.620   1.770   3.540 -0.4177  0.1687 -0.2167
    1CAG    C97  176   2.563   1.712   3.250 -0.7952 -0.7183 -0.1814
    1CAG    O11  177   2.510   1.619   3.308  0.0078 -0.1964 -0.1316
    1CAG    C98  178   2.570   1.739   3.097  0.1900 -0.0472  0.1033
    1CAG    H58  179   2.520   1.830   3.062 -0.2518 -0.9482 -1.7185
    1CAG    H59  180   2.519   1.658   3.043  0.7531 -0.1845 -0.2262
    1CAG    H60  181   2.676   1.728   3.074  0.2090  0.0875  0.1261
    2CHL     C1  182   0.199   3.188   1.460  0.2856  0.1842  0.8215
    2CHL    CL1  183   0.102   3.032   1.501  0.3603 -0.1022  0.6042
    2CHL    CL2  184   0.108   3.332   1.475  0.2201 -0.3356  0.1864
    2CHL    CL3  185   0.339   3.188   1.569 -0.3909 -0.3573 -0.4610
    2CHL     H1  186   0.234   3.175   1.357  1.5321 -0.1623  1.2826
    3CHL     C1  187   2.923   0.569   2.131 -0.1493  0.1107 -0.7937
    3CHL    CL1  188   2.750   0.556   2.150  0.6419 -0.3875  0.1483
    3CHL    CL2  189   2.976   0.732   2.061  0.3448  0.4136  0.2028
    3CHL    CL3  190   2.995   0.547   2.288 -0.6609 -0.0926  0.3359
    3CHL     H1  191   2.947   0.483   2.067  1.8871  0.1366 -0.1410
    4CHL     C1  192   0.475   1.663   4.194  0.0640 -0.5642 -0.0353
    4CHL    CL1  193   0.408   1.503   4.140  0.3140  0.1860  0.2730
    4CHL    CL2  194   0.531   1.638   4.356  0.2227 -0.3028 -0.2609
    4CHL    CL3  195   0.601   1.709   4.071 -0.3498 -0.3495 -0.4026
    4CHL     H1  196   0.394   1.737   4.188  2.6155  2.4502 -0.0315
    5CHL     C1  197   2.438   3.496   1.249  0.2459  0.1269 -0.6032
    5CHL    CL1  198   2.409   3.325   1.218  0.1433 -0.3966  0.2470
    5CHL    CL2  199   2.380   3.517   1.412 -0.4179 -0.0291  0.1574
    5CHL    CL3  200   2.617   3.543   1.242 -0.0093  0.0533  0.2185
    5CHL     H1  201   2.394   3.564   1.175 -0.7660  0.6699  0.4516
    6CHL     C1  202   2.239   1.806   3.419 -0.6083  0.1375 -0.5202
    6CHL    CL1  203   2.331   1.900   3.297  0.0713  0.2716  0.0849
    6CHL    CL2  204   2.185   1.907   3.557  0.0123  0.0675 -0.2558
    6CHL    CL3  205   2.083   1.740   3.346  0.0738 -0.2726 -0.0559
    6CHL     H1  206   2.305   1.726   3.455  1.4816  2.4232  1.0418
    7CHL     C1  207   1.701   1.843   4.123 -0.6090 -1.1184 -0.3280
    7CHL    CL1  208   1.861   1.752   4.123 -0.0370  0.1533  0.1508
    7CHL    CL2  209   1.724   2.007   4.194  0.0025 -0.0224 -0.2302
    7CHL    CL3  210   1.645   1.851   3.953 -0.0271  0.0954  0.2503
    7CHL     H1  211   1.628   1.789   4.184  1.1510 -4.6715 -1.0851
    8CHL     C1  212   0.696   0.109   1.120  0.3386  1.2642  0.2599
    8CHL    CL1  213   0.542   0.201   1.140 -0.1582 -0.8440  0.0118
    8CHL    CL2  214   0.748   0.040   1.283 -0.3302  0.3279 -0.2980
    8CHL    CL3  215   0.693  -0.026   1.001  0.0075  0.0299  0.3349
    8CHL     H1  216   0.775   0.177   1.087  0.7727 -0.8513 -3.6186
    9CHL     C1  217   0.527   0.316   0.043 -0.4200 -0.5012  0.5395
    9CHL    CL1  218   0.606   0.455  -0.050 -0.1878  0.2570  0.0014
    9CHL    CL2  219   0.403   0.258  -0.083  0.1111 -0.1430  0.1126
    9CHL    CL3  220   0.646   0.195   0.094 -0.6332 -0.2974  0.0809
    9CHL     H1  221   0.482   0.355   0.136 -0.4683 -2.5068  1.3984
   10CHL     C1  222   1.619   3.316   0.674 -0.3126 -0.3192 -0.7019
   10CHL    CL1  223   1.686   3.451   0.574  0.1775 -0.3290 -0.1311
   10CHL    CL2  224   1.597   3.367   0.846  0.0489 -0.4915  0.1589
   10CHL    CL3  225   1.462   3.283   0.602  0.4008 -0.3920 -0.1573
   10CHL     H1  226   1.692   3.235   0.665  1.3657  0.6716  2.4549
   11CHL     C1  227   1.569   4.169   1.542 -0.2699  0.0216 -0.0036
   11CHL    CL1  228   1.404   4.239   1.535  0.1437 -0.1026  0.0941
   11CHL    CL2  229   1.678   4.249   1.420 -0.0069  0.1617 -0.2399
   11CHL    CL3  230   1.642   4.174   1.711 -0.4414  0.5079  0.1715
   11CHL     H1  231   1.555   4.063   1.519 -3.5981 -0.3108  2.7411
   12CHL     C1  232   0.797   0.414   3.187  0.0393 -0.2662 -0.4818
   12CHL    CL1  233   0.886   0.262   3.247 -0.2215  0.1407 -0.2208
   12CHL    CL2  234   0.665   0.363   3.071 -0.0237 -0.1487 -0.2360
   12CHL    CL3  235   0.724   0.512   3.321  0.1254  0.2796 -0.0550
   12CHL     H1  236   0.859   0.482   3.128 -1.3633  0.2569 -1.3797
   13CHL     C1  237   3.472   0.523   2.634 -0.9697 -0.4757 -0.1542
   13CHL    CL1  238   3.326   0.547   2.543  0.4631 -0.1134  0.1144
   13CHL    CL2  239   3.609   0.507   2.514  0.1053  0.1221 -0.3423
   13CHL    CL3  240   3.488   0.670   2.739  0.6051  0.1408  0.4341
   13CHL     H1  241   3.480   0.437   2.701 -1.1645  0.0113  0.5115
   14CHL     C1  242   2.434   0.168   3.914 -0.9286 -0.1598 -0.3696
   14CHL    CL1  243   2.381   0.119   4.069  0.4865  0.4278 -0.0224
   14CHL    CL2  244   2.301   0.115   3.806 -0.1972  0.0712  0.3801
   14CHL    CL3  245   2.486   0.351   3.892 -0.1946  0.1969  0.0122
   14CHL     H1  246   2.520   0.105   3.890 -0.6373 -0.5077  1.5015
   15CHL     C1  247   2.858   1.707   1.636 -0.3696  0.2600  0.9951
   15CHL    CL1  248   2.739   1.702   1.498 -0.4074 -0.0784 -0.1762
   15CHL    CL2  249   2.865   1.863   1.719 -0.4623  0.1397 -0.3233
   15CHL    CL3  250   2.790   1.573   1.740 -0.1370 -0.1806  0.2421
   15CHL     H1  251   2.957   1.686   1.593 -0.2295  0.9105  0.9918
   16CHL     C1  252   3.717   2.687   3.071  0.5324 -0.1485  0.4466
   16CHL    CL1  253   3.870   2.731   2.980  0.3842 -0.1365  0.3130
   16CHL    CL2  254   3.742   2.603   3.231  0.1522  0.1577 -0.4384
   16CHL    CL3  255   3.609   2.824   3.116 -0.0378 -0.4558  0.0285
   16CHL     H1  256   3.659   2.614   3.014 -0.7631 -0.4554  2.0908
   17CHL     C1  257   2.853   2.064   0.766  0.1465  0.0932  0.1898
   17CHL    CL1  258   2.881   1.975   0.919  0.2798 -0.0954  0.1230
   17CHL    CL2  259   2.887   2.237   0.774 -0.1474 -0.1383  0.0402
   17CHL    CL3  260   2.959   1.989   0.645 -0.1315 -0.2031 -0.1040
   17CHL     H1  261   2.746   2.058   0.745 -0.5208  1.0632  2.8664
   18CHL     C1  262   2.495   1.202   1.428 -0.1439  0.8461  0.0472
   18CHL    CL1  263   2.651   1.297   1.418  0.0792 -0.2756 -0.1535
   18CHL    CL2  264   2.427   1.240   1.598  0.1223  0.1847 -0.2527
   18CHL    CL3  265   2.379   1.235   1.295  0.4355 -0.3211 -0.0288
   18CHL     H1  266   2.512   1.093   1.427 -4.1005  0.0865  0.3176
   19CHL     C1  267   0.407   3.763   4.096 -0.0663  0.6635 -1.7729
   19CHL    CL1  268   0.505   3.893   4.021  0.2834 -0.0800 -0.6245
   19CHL    CL2  269   0.442   3.613   4.009 -0.3859 -0.4997  0.5417
   19CHL    CL3  270   0.456   3.758   4.275 -0.1409 -0.1129  0.0279
   19CHL     H1  271   0.301   3.791   4.096  0.0978  1.3720 -0.2093
   20CHL     C1  272   3.591   3.985   1.135 -0.6190 -0.1710  0.0135
   20CHL    CL1  273   3.744   4.064   1.197  0.0464  0.4312  0.0033
   20CHL    CL2  274   3.615   3.819   1.068  0.0294 -0.3003  0.0250
   20CHL    CL3  275   3.479   3.977   1.270 -0.0845 -0.0657 -0.0762
   20CHL     H1  276   3.545   4.045   1.055 -1.5936  1.1963  1.5342
   21CHL     C1  277   0.563   3.413   2.112 -0.7008 -1.1119 -0.2544
   21CHL    CL1  278   0.390   3.439   2.153  0.0536  0.0554  0.1394
   21CHL    CL2  279   0.662   3.405   2.270 -0.1963  0.0838 -0.5018
   21CHL    CL3  280   0.566   3.262   2.030 -0.1886 -0.1490  0.1154
   21CHL     H1  281   0.604   3.496   2.053  2.6562 -0.1714  2.9704
   22CHL     C1  282   1.071   1.103   4.295  0.0748  0.4784 -0.5839
   22CHL    CL1  283   1.220   1.006   4.304 -0.0976  0.4325  0.0891
   22CHL    CL2  284   0.999   1.087   4.125 -0.1679  0.2179  0.1080
   22CHL    CL3  285   0.957   1.061   4.432 -0.0331 -0.1935  0.5377
   22CHL     H1  286   1.093   1.210   4.300  0.3276  0.4242 -0.5176
   23CHL     C1  287   2.948   1.384   2.479  0.2378 -0.8142  0.8450
   23CHL    CL1  288   3.057   1.420   2.622 -0.1371  0.2475  0.1589
   23CHL    CL2  289   3.025   1.343   2.326  0.1306  0.3105  0.0394
   23CHL    CL3  290   2.858   1.239   2.533  0.0810  0.1473 -0.5566
   23CHL     H1  291   2.873   1.463   2.474  1.5837  0.5155  1.1400
   24CHL     C1  292   0.193   1.835   1.276 -0.4324 -0.3768  0.5268
   24CHL    CL1  293   0.335   1.842   1.395 -0.2297  0.2096 -0.3315
   24CHL    CL2  294   0.169   1.988   1.179 -0.2354 -0.0585  0.1266
   24CHL    CL3  295   0.213   1.687   1.183  0.0076 -0.1106 -0.2345
   24CHL     H1  296   0.101   1.824   1.335 -1.0201  0.4848 -0.1983
   25CHL     C1  297   2.284   0.330   2.235 -0.1254  0.5459  0.7682
   25CHL    CL1  298   2.424   0.428   2.165  0.0718  0.2606 -0.0006
   25CHL    CL2  299   2.201   0.286   2.090 -0.0204 -0.2164 -0.0667
   25CHL    CL3  300   2.348   0.198   2.328  0.0853  0.0154 -0.1256
   25CHL     H1  301   2.213   0.386   2.297 -0.8682 -0.1948  0.6027
   26CHL     C1  302   0.639   3.262   3.416  0.7733 -0.1022 -0.2408
   26CHL    CL1  303   0.572   3.301   3.248  0.0524  0.1390 -0.0068
   26CHL    CL2  304   0.506   3.170   3.494 -0.4781 -0.0582  0.3509
   26CHL    CL3  305   0.779   3.165   3.380 -0.0823 -0.1509  0.1475
   26CHL     H1  306   0.658   3.351   3.477 -2.5458 -0.6885  1.9509
   27CHL     C1  307   2.502   3.005   0.834 -0.4178 -1.1343 -0.6746
   27CHL    CL1  308   2.628   3.105   0.922  0.3233  0.4044 -0.0629
   27CHL    CL2  309   2.513   2.854   0.919  0.0891 -0.1939  0.0537
   27CHL    CL3  310   2.345   3.082   0.829  0.5780  0.2413 -0.6707
   27CHL     H1  311   2.534   2.996   0.730  1.6277  0.7843 -0.2990
   28CHL     C1  312   3.154   1.590   0.863  0.0825  0.1493  0.1186
   28CHL    CL1  313   3.258   1.481   0.758 -0.5307  0.2336  0.0401
   28CHL    CL2  314   3.008   1.645   0.767  0.4052 -0.1829 -0.4206
   28CHL    CL3  315   3.107   1.502   1.009 -0.1040 -0.0440 -0.1201
   28CHL     H1  316   3.213   1.678   0.891 -0.5260  0.8062 -0.6310
   29CHL     C1  317   1.688   3.196   1.408 -0.3063 -0.7901  0.1323
   29CHL    CL1  318   1.525   3.275   1.392  0.0653  0.3168 -0.0506
   29CHL    CL2  319   1.671   3.026   1.387 -0.1250 -0.2407  0.0711
   29CHL    CL3  320   1.784   3.285   1.283 -0.0768 -0.0819  0.3210
   29CHL     H1  321   1.732   3.225   1.504 -0.7299  1.9464 -0.3971
   30CHL     C1  322   0.261   1.098   0.524 -0.4792  0.0962  0.2548
   30CHL    CL1  323   0.343   1.227   0.427  0.3747  0.1958 -0.2052
   30CHL    CL2  324   0.153   1.022   0.406 -0.1375  0.1556 -0.1253
   30CHL    CL3  325   0.370   0.979   0.614  0.2349  0.0553  0.3471
   30CHL     H1  326   0.203   1.156   0.596  2.4503  0.2412  2.7168
   31CHL     C1  327   0.507   2.860   3.793  1.1944 -0.4112 -0.3084
   31CHL    CL1  328   0.513   2.928   3.960  0.1176  0.5497 -0.0463
   31CHL    CL2  329   0.652   2.896   3.699 -0.2109  0.5184 -0.3313
   31CHL    CL3  330   0.488   2.679   3.802  0.2324  0.3571 -0.1291
   31CHL     H1  331   0.414   2.889   3.742  0.1196 -0.8757  1.3106
   32CHL     C1  332   0.511   0.732   2.970  0.3086 -0.2813 -0.2260
   32CHL    CL1  333   0.544   0.823   2.817  0.1266  0.0880 -0.1332
   32CHL    CL2  334   0.564   0.852   3.095  0.1226  0.6070  0.4835
   32CHL    CL3  335   0.328   0.722   2.990 -0.0469 -0.2667 -0.1888
   32CHL     H1  336   0.561   0.635   2.968  0.6547 -0.1951  2.0415
   33CHL     C1  337   1.545   2.937   0.919  0.6717 -0.4872  0.0843
   33CHL    CL1  338   1.484   3.078   1.025 -0.5077 -0.0500 -0.2110
   33CHL    CL2  339   1.455   2.958   0.761 -0.0643 -0.1094 -0.3778
   33CHL    CL3  340   1.720   2.952   0.885  0.2639  0.4648  0.1457
   33CHL     H1  341   1.518   2.842   0.967 -1.1532  0.4348  1.0041
   34CHL     C1  342   2.402   3.403   3.163 -0.2679  0.1622  0.1935
   34CHL    CL1  343   2.524   3.282   3.121  0.2865 -0.0089  0.1156
   34CHL    CL2  344   2.473   3.559   3.207 -0.4114  0.2392  0.3141
   34CHL    CL3  345   2.283   3.433   3.032  0.2079 -0.3293  0.0984
   34CHL     H1  346   2.361   3.356   3.253  1.7330 -0.9414  0.6035
   35CHL     C1  347   3.623   3.330   1.802 -0.1118 -0.3761  0.2348
   35CHL    CL1  348   3.789   3.265   1.807  0.5961 -0.1075 -0.0522
   35CHL    CL2  349   3.617   3.498   1.738  0.0592 -0.4227 -0.3351
   35CHL    CL3  350   3.521   3.230   1.693  0.2694 -0.1179 -0.0197
   35CHL     H1  351   3.578   3.336   1.902  2.2073  0.8805  1.2908
   36CHL     C1  352   3.694   0.702   0.336  0.2452 -0.0576  0.3779
   36CHL    CL1  353   3.680   0.860   0.255  0.4934 -0.1202  0.0281
   36CHL    CL2  354   3.573   0.583   0.267  0.2668 -0.0346  0.3708
   36CHL    CL3  355   3.863   0.641   0.345  0.0972  0.2772 -0.1920
   36CHL     H1  356   3.663   0.722   0.440 -0.3797  2.0356 -0.1699
   37CHL     C1  357   3.121   4.053   2.002  0.2824 -0.3412 -0.1033
   37CHL    CL1  358   3.001   4.186   1.996  0.0742  0.2440 -0.1722
   37CHL    CL2  359   3.282   4.123   2.053  0.1211 -0.1821 -0.2563
   37CHL    CL3  360   3.072   3.914   2.106 -0.3223  0.0445  0.4220
   37CHL     H1  361   3.121   4.021   1.897  2.2410  1.7199 -0.8249
   38CHL     C1  362   2.912   1.166   0.796  0.4661  0.3992  0.5087
   38CHL    CL1  363   3.034   1.064   0.701 -0.0339  0.3603  0.2692
   38CHL    CL2  364   2.981   1.205   0.958  0.4907  0.0172  0.5735
   38CHL    CL3  365   2.866   1.319   0.705 -0.2638  0.4712 -0.2443
   38CHL     H1  366   2.824   1.102   0.808  0.4530  0.2545 -0.3337
   39CHL     C1  367   2.585   3.962   0.787 -0.2258  0.7562 -0.3560
   39CHL    CL1  368   2.500   3.922   0.631  0.2209 -0.1672  0.0412
   39CHL    CL2  369   2.693   3.826   0.826 -0.0125  0.0779 -0.0064
   39CHL    CL3  370   2.685   4.111   0.776 -0.0136  0.2977  0.3000
   39CHL     H1  371   2.519   3.978   0.874  1.6205  2.1181  0.8832
   40CHL     C1  372   1.970   0.698   1.324 -0.0648 -0.2600 -0.1002
   40CHL    CL1  373   1.921   0.855   1.401 -0.7848 -0.3074  0.0165
   40CHL    CL2  374   1.926   0.685   1.149 -0.1566  0.0891  0.0966
   40CHL    CL3  375   2.149   0.666   1.348 -0.0588 -0.0537  0.4631
   40CHL     H1  376   1.924   0.619   1.385  2.9453  0.4034  3.3652
   41CHL     C1  377   1.391   1.035   1.630 -0.7550 -0.2702  0.3229
   41CHL    CL1  378   1.282   1.181   1.632  0.1259 -0.2314 -0.0360
   41CHL    CL2  379   1.528   1.069   1.734  0.1013  0.0872  0.4159
   41CHL    CL3  380   1.309   0.885   1.683 -0.2943  0.1036  0.2226
   41CHL     H1  381   1.437   1.018   1.533  0.1050 -3.7787  1.2083
   42CHL     C1  382   2.320   3.545   4.172  0.3432  0.4290 -0.2316
   42CHL    CL1  383   2.437   3.415   4.213  0.3935 -0.1476 -0.0468
   42CHL    CL2  384   2.231   3.606   4.323  0.0170  0.2948 -0.2614
   42CHL    CL3  385   2.418   3.684   4.113 -0.2860 -0.3820 -0.0090
   42CHL     H1  386   2.250   3.501   4.101  1.4171 -1.3538 -0.2473
   43CHL     C1  387   3.776   0.537   2.892  0.7553  0.2126 -1.1385
   43CHL    CL1  388   3.804   0.394   2.997 -0.2544  0.2418 -0.2800
   43CHL    CL2  389   3.749   0.677   2.996  0.4390 -0.0761 -0.0383
   43CHL    CL3  390   3.911   0.575   2.783 -0.0493 -0.2507  0.0238
   43CHL     H1  391   3.680   0.523   2.841  0.2172 -0.4550  0.0131
   44CHL     C1  392   3.200   0.244   3.855  0.2483  0.2913  0.7119
   44CHL    CL1  393   3.252   0.113   3.961  0.3258 -0.0634  0.1058
   44CHL    CL2  394   3.343   0.339   3.812 -0.4865  0.5667  0.0888
   44CHL    CL3  395   3.101   0.194   3.714  0.2352  0.0434 -0.0085
   44CHL     H1  396   3.133   0.301   3.920 -3.0486 -0.2075 -1.9494
   45CHL     C1  397   3.505   2.454   2.089 -0.0351 -0.4270 -0.5839
   45CHL    CL1  398   3.465   2.369   2.254  0.1547  0.1828  0.0617
   45CHL    CL2  399   3.359   2.435   1.984 -0.2382  0.2820  0.1489
   45CHL    CL3  400   3.550   2.627   2.108 -0.1369  0.5718 -0.4885
   45CHL     H1  401   3.588   2.410   2.033 -0.8965 -0.1180 -2.1655
   46CHL     C1  402   1.839   2.348   1.710 -0.2274  0.1580  0.2273
   46CHL    CL1  403   1.968   2.448   1.786  0.0147 -0.1823 -0.0702
   46CHL    CL2  404   1.683   2.383   1.782  0.0266  0.1427 -0.0210
   46CHL    CL3  405   1.835   2.369   1.528 -0.6794 -0.2614  0.0511
   46CHL     H1  406   1.863   2.243   1.730  0.7302  0.1528 -0.8388
   47CHL     C1  407   2.227   2.564   2.199  0.1365  0.5136 -0.1339
   47CHL    CL1  408   2.387   2.596   2.265 -0.2853  0.4202 -0.1096
   47CHL    CL2  409   2.142   2.715   2.144 -0.7915 -0.0713 -0.0236
   47CHL    CL3  410   2.254   2.459   2.052  0.2549 -0.3025  0.0483
   47CHL     H1  411   2.165   2.511   2.271  0.6673  0.7773  0.5278
   48CHL     C1  412   1.181   4.228   1.025  0.2730  0.2529 -0.1683
   48CHL    CL1  413   1.029   4.323   1.053 -0.3312  0.3221 -0.0760
   48CHL    CL2  414   1.305   4.284   1.146  0.3622  0.2629  0.0296
   48CHL    CL3  415   1.155   4.051   1.017 -0.2391  0.4999  0.3757
   48CHL     H1  416   1.209   4.253   0.922 -0.6321  0.5149 -0.3634
   49CHL     C1  417   0.512   2.135   4.072  0.1407  0.2352  0.3239
   49CHL    CL1  418   0.610   2.021   3.977  0.3839 -0.1126 -0.2175
   49CHL    CL2  419   0.481   2.284   3.975  0.0344  0.6145 -0.2354
   49CHL    CL3  420   0.358   2.061   4.122  0.0678 -0.1017  0.1769
   49CHL     H1  421   0.569   2.161   4.162 -0.0347 -0.6488  0.7090
   50CHL     C1  422   1.400   4.091   3.357 -0.4622 -0.0229  0.4995
   50CHL    CL1  423   1.484   4.161   3.216 -0.2580 -0.3942  0.0177
   50CHL    CL2  424   1.482   3.930   3.372  0.2678  0.1437  0.4617
   50CHL    CL3  425   1.418   4.195   3.504  0.2176 -0.0475  0.1272
   50CHL     H1  426   1.295   4.079   3.331 -0.5264 -0.4214  0.9331
   51CHL     C1  427   3.679   2.133   3.406  0.4505  0.4480  0.2106
   51CHL    CL1  428   3.618   2.260   3.514  0.3073 -0.0377  0.1123
   51CHL    CL2  429   3.598   2.097   3.247  0.3883  0.2249 -0.3477
   51CHL    CL3  430   3.851   2.182   3.381 -0.0628 -0.3680 -0.0604
   51CHL     H1  431   3.676   2.035   3.454  1.5883  0.6181  0.6541
   52CHL     C1  432   0.042   3.137   0.236 -0.8598 -0.4285 -0.5479
   52CHL    CL1  433   0.219   3.183   0.203  0.1176  0.1564 -0.2252
   52CHL    CL2  434   0.010   2.968   0.175  0.3928 -0.2066 -0.2367
   52CHL    CL3  435   0.011   3.177   0.408 -0.2050 -0.1995 -0.2871
   52CHL     H1  436  -0.016   3.214   0.185 -0.6939  0.9184  1.2178
   53CHL     C1  437   3.366   2.951   1.386 -0.9864  0.2469 -0.0638
   53CHL    CL1  438   3.461   3.107   1.375 -0.2022  0.1058 -0.4896
   53CHL    CL2  439   3.238   2.957   1.249  0.2730  0.5563  0.0495
   53CHL    CL3  440   3.480   2.804   1.369  0.0335 -0.0073  0.0042
   53CHL     H1  441   3.319   2.952   1.485  0.8882  1.2929  0.8743
   54CHL     C1  442   3.558   1.500   3.332  0.0302  0.5897 -0.0122
   54CHL    CL1  443   3.587   1.674   3.285 -0.0450  0.0017 -0.2996
   54CHL    CL2  444   3.417   1.423   3.245 -0.0746 -0.1497  0.1305
   54CHL    CL3  445   3.704   1.402   3.288  0.1954 -0.0272  0.3528
   54CHL     H1  446   3.538   1.495   3.440 -1.2754 -0.4762 -0.2824
   55CHL     C1  447   1.227   3.098   1.701  0.1719  0.4100  0.2028
   55CHL    CL1  448   1.159   2.934   1.658  0.0944  0.0674  0.4208
   55CHL    CL2  449   1.219   3.105   1.879  0.2356  0.4233  0.0755
   55CHL    CL3  450   1.405   3.098   1.648  0.3442  0.0446 -0.2035
   55CHL     H1  451   1.164   3.174   1.655  0.5578 -0.3098 -1.5826
   56CHL     C1  452   0.156   2.580   3.748  0.0856  0.2394  1.1835
   56CHL    CL1  453   0.158   2.491   3.900  0.3403  0.1218 -0.2181
   56CHL    CL2  454   0.011   2.532   3.648 -0.0463  0.2209 -0.4903
   56CHL    CL3  455   0.143   2.758   3.780  0.1730  0.0255 -0.0038
   56CHL     H1  456   0.249   2.551   3.697 -0.8189 -1.2839  0.3260
   57CHL     C1  457   1.663   4.016   2.327 -0.2383 -0.1067 -0.7137
   57CHL    CL1  458   1.693   4.151   2.213 -0.1250 -0.5247  0.0795
   57CHL    CL2  459   1.664   3.853   2.244  0.0991 -0.0603 -0.4127
   57CHL    CL3  460   1.778   4.031   2.462  0.2006  0.1046  0.4172
   57CHL     H1  461   1.567   4.036   2.375 -0.1242 -2.4847  0.6669
   58CHL     C1  462   2.540   1.644   2.241 -0.2669 -0.0734  0.3533
   58CHL    CL1  463   2.420   1.626   2.378 -0.3553  0.4015  0.4953
   58CHL    CL2  464   2.480   1.704   2.076 -0.2376 -0.2146  0.1194
   58CHL    CL3  465   2.687   1.741   2.292  0.1287 -0.3015  0.3613
   58CHL     H1  466   2.580   1.546   2.213 -2.1591 -0.5305 -0.9543
   59CHL     C1  467   2.231   0.771   2.555  0.0526 -0.0336  0.2255
   59CHL    CL1  468   2.350   0.751   2.413  0.2159 -0.2672 -0.0401
   59CHL    CL2  469   2.269   0.922   2.647 -0.1282 -0.1678  0.1078
   59CHL    CL3  470   2.057   0.761   2.510  0.2141 -0.1291  0.3108
   59CHL     H1  471   2.256   0.688   2.623  2.3612  0.5993  0.2315
   60CHL     C1  472   3.554   3.880   0.240 -0.3475 -0.0706  1.0468
   60CHL    CL1  473   3.734   3.854   0.247 -0.0699 -0.5898  0.2308
   60CHL    CL2  474   3.497   3.870   0.074  0.3605  0.2113  0.6295
   60CHL    CL3  475   3.469   3.765   0.341  0.1600  0.4465 -0.1409
   60CHL     H1  476   3.531   3.978   0.281 -0.6965  0.6209 -0.7034
   61CHL     C1  477   0.980   3.958   1.662  0.2168 -0.2829  0.2358
   61CHL    CL1  478   1.014   3.812   1.767 -0.2631  0.0664  0.0045
   61CHL    CL2  479   0.842   4.048   1.746  0.3694 -0.0455 -0.0256
   61CHL    CL3  480   1.125   4.063   1.636 -0.3021  0.0100  0.1897
   61CHL     H1  481   0.950   3.928   1.561  0.3116 -2.3025  0.7576
   62CHL     C1  482   1.634   2.745   1.832  0.7172  0.1450 -0.0732
   62CHL    CL1  483   1.818   2.744   1.849 -0.1885  0.0741 -0.4515
   62CHL    CL2  484   1.562   2.897   1.900 -0.2577  0.0592  0.0233
   62CHL    CL3  485   1.593   2.727   1.655  0.0403 -0.3197  0.0187
   62CHL     H1  486   1.590   2.657   1.880  1.3804 -0.7663 -1.0858
   63CHL     C1  487   3.402   0.715   3.891  0.5975 -0.4225  0.2211
   63CHL    CL1  488   3.547   0.607   3.874 -0.1279 -0.0805  0.2933
   63CHL    CL2  489   3.386   0.784   4.062 -0.0770  0.2260 -0.4285
   63CHL    CL3  490   3.417   0.837   3.765 -0.3608 -0.1253 -0.1234
   63CHL     H1  491   3.310   0.658   3.870 -0.0843  1.2194 -1.5686
   64CHL     C1  492   1.535   3.822   2.963 -0.1542  0.4972 -0.3328
   64CHL    CL1  493   1.396   3.775   2.855 -0.1701  0.2603  0.0288
   64CHL    CL2  494   1.558   3.688   3.090  0.1301 -0.0317 -0.0799
   64CHL    CL3  495   1.691   3.859   2.875  0.0940  0.1895  0.0793
   64CHL     H1  496   1.513   3.905   3.031  1.1231 -0.4470  1.2842
   65CHL     C1  497   0.092   0.643   3.749  0.3979 -0.2963 -0.5128
   65CHL    CL1  498  -0.041   0.758   3.781  0.1721  0.4213 -0.0117
   65CHL    CL2  499   0.172   0.575   3.899  0.0292 -0.0733  0.2835
   65CHL    CL3  500   0.030   0.494   3.657  0.0827  0.0535 -0.0454
   65CHL     H1  501   0.174   0.701   3.705  2.8512 -0.5213  3.3404
   66CHL     C1  502   3.454   0.778   1.363  0.2108  0.0599 -0.9252
   66CHL    CL1  503   3.314   0.884   1.411 -0.5572  0.1209 -0.1302
   66CHL    CL2  504   3.535   0.706   1.504  0.3398  0.1680 -0.0576
   66CHL    CL3  505   3.386   0.638   1.270  0.1194 -0.3672  0.0048
   66CHL     H1  506   3.521   0.833   1.296 -1.2703  2.1102 -0.7898
   67CHL     C1  507   2.229   1.738   2.867 -0.0558 -0.2142 -0.9682
   67CHL    CL1  508   2.385   1.782   2.804 -0.6201  0.1217 -0.0080
   67CHL    CL2  509   2.146   1.643   2.744  0.2023 -0.0496 -0.1101
   67CHL    CL3  510   2.243   1.655   3.020 -0.2500  0.2854  0.2111
   67CHL     H1  511   2.169   1.829   2.877  1.4290  0.5880  1.6186
   68CHL     C1  512   3.285   2.496   3.535 -0.3268 -0.4788  1.1548
   68CHL    CL1  513   3.172   2.538   3.394  0.3228  0.3905  0.2917
   68CHL    CL2  514   3.269   2.312   3.569  0.1586  0.2653  0.3172
   68CHL    CL3  515   3.442   2.537   3.477  0.0837  0.1081  0.1558
   68CHL     H1  516   3.261   2.562   3.619 -0.5306 -0.0931  0.7974
   69CHL     C1  517   2.561   0.671   1.576  0.0611  0.3289  0.1375
   69CHL    CL1  518   2.486   0.525   1.498  0.1325  0.0336 -0.1063
   69CHL    CL2  519   2.512   0.825   1.497  0.0675 -0.0512 -0.1365
   69CHL    CL3  520   2.526   0.652   1.752  0.2379 -0.0874 -0.2736
   69CHL     H1  521   2.670   0.663   1.565  0.2446 -0.1986  2.1091
   70CHL     C1  522   0.171   1.520   3.474  0.6618  0.6604  0.4241
   70CHL    CL1  523   0.302   1.425   3.393 -0.4334 -0.2057 -0.3404
   70CHL    CL2  524   0.249   1.592   3.617  0.0631  0.1609  0.2801
   70CHL    CL3  525   0.129   1.659   3.378 -0.0431 -0.1093 -0.0199
   70CHL     H1  526   0.085   1.454   3.484  0.5022  0.6260 -0.9618
   71CHL     C1  527   3.195   2.790   1.953  0.2302 -0.0498 -0.1742
   71CHL    CL1  528   3.090   2.731   1.812  0.2492  0.1770  0.1880
   71CHL    CL2  529   3.331   2.886   1.871 -0.1995 -0.3002  0.5287
   71CHL    CL3  530   3.095   2.885   2.071  0.2447 -0.2553 -0.2065
   71CHL     H1  531   3.239   2.709   2.011 -1.2236 -1.1869 -0.6080
   72CHL     C1  532   2.905   1.833   2.720  0.3345  0.5101 -0.2588
   72CHL    CL1  533   2.847   1.972   2.618  0.1854 -0.2235 -0.3591
   72CHL    CL2  534   2.786   1.705   2.761  0.2875 -0.3261 -0.2877
   72CHL    CL3  535   3.057   1.767   2.645 -0.0538  0.2579  0.3891
   72CHL     H1  536   2.933   1.884   2.813  0.0354 -0.5932  0.4548
   73CHL     C1  537   3.741   3.584   0.640 -0.2744  0.3383 -0.7404
   73CHL    CL1  538   3.884   3.476   0.614  0.0488 -0.4208  0.1942
   73CHL    CL2  539   3.607   3.480   0.588 -0.5460 -0.0303  0.1083
   73CHL    CL3  540   3.736   3.634   0.812  0.3417  0.0090 -0.0527
   73CHL     H1  541   3.754   3.669   0.573  1.4779  1.4238  0.8682
   74CHL     C1  542   0.031   0.673   4.198 -0.3691  0.3222 -0.1383
   74CHL    CL1  543  -0.128   0.601   4.249 -0.2756 -0.2053  0.2533
   74CHL    CL2  544   0.038   0.848   4.245  0.3238 -0.4314 -0.3072
   74CHL    CL3  545   0.173   0.607   4.294 -0.1306  0.4437  0.0629
   74CHL     H1  546   0.055   0.657   4.093  0.8997 -2.4912  0.4834
   75CHL     C1  547   0.953   1.495   0.060  0.4423  0.0318 -0.3811
   75CHL    CL1  548   1.059   1.390   0.153 -0.1727  0.0556  0.1965
   75CHL    CL2  549   0.823   1.408  -0.018 -0.2918  0.1219 -0.0096
   75CHL    CL3  550   0.891   1.607   0.195 -0.2498  0.1974  0.3956
   75CHL     H1  551   1.018   1.551  -0.009  1.2336 -1.7701 -1.1460
   76CHL     C1  552   1.143   2.742   3.442  0.4714  0.3446  0.1464
   76CHL    CL1  553   1.081   2.727   3.272  0.1915 -0.4021  0.5697
   76CHL    CL2  554   1.042   2.641   3.555  0.1934  0.0752  0.2182
   76CHL    CL3  555   1.305   2.670   3.443  0.3184 -0.2583 -0.1821
   76CHL     H1  556   1.138   2.849   3.466 -0.6609  0.5647 -0.9441
   77CHL     C1  557   0.612   1.693   0.539 -0.5175 -0.2740  0.7792
   77CHL    CL1  558   0.678   1.800   0.405  0.5165 -0.4247  0.1434
   77CHL    CL2  559   0.562   1.784   0.683  0.0896  0.3806 -0.5905
   77CHL    CL3  560   0.489   1.578   0.481 -0.2444 -0.2046  0.3370
   77CHL     H1  561   0.695   1.630   0.574  0.1330  0.6252  0.9004
   78CHL     C1  562   1.394   0.642   0.317 -0.4615 -0.2727 -0.0222
   78CHL    CL1  563   1.330   0.506   0.414 -0.0555 -0.2524  0.3372
   78CHL    CL2  564   1.315   0.799   0.362 -0.0923 -0.4238  0.1509
   78CHL    CL3  565   1.573   0.652   0.322 -0.1159 -0.2243  0.0532
   78CHL     H1  566   1.354   0.621   0.218  1.6089  1.5130 -1.3238
   79CHL     C1  567   2.058   0.169   0.097 -0.1079 -0.0863 -0.2396
   79CHL    CL1  568   2.052   0.094  -0.066 -0.0928 -0.1110 -0.3195
   79CHL    CL2  569   1.934   0.095   0.203 -0.1815 -0.3317  0.1669
   79CHL    CL3  570   2.225   0.156   0.175 -0.0108  0.0871  0.1508
   79CHL     H1  571   2.036   0.276   0.097 -0.4050 -0.1321  0.7994
   80CHL     C1  572   1.566   1.362   4.285  0.4549 -0.2694 -0.1056
   80CHL    CL1  573   1.612   1.458   4.142  0.3956 -0.2869  0.0893
   80CHL    CL2  574   1.648   1.422   4.429  0.0531 -0.3118 -0.1750
   80CHL    CL3  575   1.381   1.373   4.290 -0.3152  0.1720 -0.2741
   80CHL     H1  576   1.586   1.257   4.262  1.0152 -0.1116 -0.3514
   81CHL     C1  577   2.739   2.933   1.811  0.2624 -0.2612 -0.1675
   81CHL    CL1  578   2.780   2.965   1.986  0.3673 -0.0822  0.0671
   81CHL    CL2  579   2.566   2.877   1.783 -0.2395  0.1165 -0.0463
   81CHL    CL3  580   2.771   3.081   1.714 -0.2918  0.1710 -0.5716
   81CHL     H1  581   2.812   2.860   1.776  2.0931  2.2573 -1.9160
   82CHL     C1  582   2.330   3.019   3.374 -0.1732  0.2628 -0.1031
   82CHL    CL1  583   2.356   2.992   3.199 -0.4507  0.0336 -0.2089
   82CHL    CL2  584   2.217   2.894   3.453 -0.5955  0.1341 -0.4795
   82CHL    CL3  585   2.492   3.013   3.458 -0.2892 -0.1261  0.3503
   82CHL     H1  586   2.277   3.114   3.379  1.7031  1.3844 -0.6594
   83CHL     C1  587   2.528   2.911   2.646  0.0026  0.9384 -0.6753
   83CHL    CL1  588   2.524   2.988   2.805 -0.1350 -0.4221 -0.2199
   83CHL    CL2  589   2.405   2.780   2.646 -0.0637 -0.0182 -0.0917
   83CHL    CL3  590   2.501   3.013   2.503 -0.1704 -0.4163  0.3365
   83CHL     H1  591   2.628   2.868   2.635 -0.3410 -0.1628  0.2751
   84CHL     C1  592   3.520   3.253   2.949  0.7622 -0.4354  0.4867
   84CHL    CL1  593   3.586   3.417   2.986 -0.4423 -0.0253  0.2506
   84CHL    CL2  594   3.648   3.190   2.841  0.1746 -0.2014 -0.2868
   84CHL    CL3  595   3.487   3.162   3.096 -0.0371  0.1805  0.0880
   84CHL     H1  596   3.431   3.242   2.886  0.1117 -1.7259  1.5675
   85CHL     C1  597   2.359   0.890   4.302  0.2269  0.3883  0.5297
   85CHL    CL1  598   2.497   1.009   4.321 -0.0862 -0.2788  0.0562
   85CHL    CL2  599   2.235   0.959   4.196  0.2762 -0.2415 -0.0517
   85CHL    CL3  600   2.414   0.725   4.251  0.4302  0.2347  0.1193
   85CHL     H1  601   2.315   0.876   4.401 -0.5109  0.5574  0.2375
   86CHL     C1  602   0.526   2.670   4.224  0.4709 -0.8312  0.9477
   86CHL    CL1  603   0.627   2.536   4.168 -0.5960 -0.2651 -0.2177
   86CHL    CL2  604   0.370   2.670   4.135  0.0437  0.0645  0.8065
   86CHL    CL3  605   0.497   2.658   4.404 -0.1155 -0.2356 -0.3687
   86CHL     H1  606   0.583   2.759   4.193 -0.1450 -0.3307  1.2455
   87CHL     C1  607   2.527   1.290   2.821  0.7064  0.3937 -0.1936
   87CHL    CL1  608   2.470   1.332   2.987  0.1843 -0.0925 -0.5443
   87CHL    CL2  609   2.508   1.434   2.719 -0.2730  0.1058 -0.1277
   87CHL    CL3  610   2.691   1.242   2.843 -0.1665 -0.0712 -0.1392
   87CHL     H1  611   2.465   1.201   2.802  1.2874 -0.3712  1.3239
   88CHL     C1  612   1.728   2.504   0.759  0.1088 -0.3097 -0.3819
   88CHL    CL1  613   1.642   2.349   0.713 -0.1240  0.1272 -0.2657
   88CHL    CL2  614   1.693   2.545   0.938  0.1150  0.1298  0.1911
   88CHL    CL3  615   1.903   2.502   0.729 -0.1921  0.0867 -0.4751
   88CHL     H1  616   1.683   2.591   0.710  0.2370 -0.9894 -1.7445
   89CHL     C1  617   1.451   0.607   4.213  0.1346  0.5634 -0.2954
   89CHL    CL1  618   1.367   0.473   4.292  0.3052 -0.1053  0.0795
   89CHL    CL2  619   1.590   0.547   4.116 -0.2376  0.1117 -0.3030
   89CHL    CL3  620   1.327   0.699   4.107 -0.1678 -0.1423  0.0536
   89CHL     H1  621   1.485   0.687   4.280  0.0160 -0.0514  0.5124
   90CHL     C1  622   2.808   3.892   2.907 -0.5070 -0.3021  0.0262
   90CHL    CL1  623   2.984   3.894   2.931  0.0746 -0.1463  0.0152
   90CHL    CL2  624   2.756   3.969   2.751 -0.1354  0.1689 -0.1536
   90CHL    CL3  625   2.756   3.724   2.909  0.2240 -0.0590  0.0364
   90CHL     H1  626   2.765   3.941   2.995 -1.8519 -1.0527 -0.1875
   91CHL     C1  627   3.078   1.044   3.502 -0.0820  0.3725 -0.2821
   91CHL    CL1  628   2.908   1.022   3.531  0.3014  0.3021 -0.0251
   91CHL    CL2  629   3.110   1.181   3.380  0.1007  0.1752  0.2077
   91CHL    CL3  630   3.164   1.088   3.655 -0.0086  0.0512  0.2943
   91CHL     H1  631   3.125   0.949   3.474  0.2415  0.5084 -0.2149
   92CHL     C1  632   1.377   3.585   2.050  0.7619 -0.6975  0.6148
   92CHL    CL1  633   1.547   3.651   2.047 -0.2270 -0.1155  0.1688
   92CHL    CL2  634   1.262   3.695   1.964  0.1903  0.1176 -0.0669
   92CHL    CL3  635   1.386   3.414   1.984 -0.1411  0.0411 -0.2633
   92CHL     H1  636   1.336   3.581   2.152 -1.0392 -0.7935 -0.0925
   93CHL     C1  637   3.719   2.197   0.464  0.2441 -0.2443 -0.5149
   93CHL    CL1  638   3.736   2.152   0.291  0.3660  0.2080 -0.2817
   93CHL    CL2  639   3.604   2.334   0.493 -0.0411  0.1882 -0.2777
   93CHL    CL3  640   3.682   2.046   0.558 -0.1944  0.1236 -0.3044
   93CHL     H1  641   3.818   2.225   0.500 -0.1483  1.8743 -0.9562
   94CHL     C1  642   2.843   0.666   1.331 -0.5936  0.2366 -0.1386
   94CHL    CL1  643   2.973   0.654   1.201  0.0364  0.1463  0.0209
   94CHL    CL2  644   2.867   0.526   1.445  0.7822  0.4481  0.0695
   94CHL    CL3  645   2.839   0.826   1.406  0.2701  0.4157 -0.2412
   94CHL     H1  646   2.751   0.636   1.280  1.4759 -3.1661 -2.3049
   95CHL     C1  647   0.196   2.632   1.278 -1.0847  0.0338  0.2581
   95CHL    CL1  648   0.292   2.475   1.286  0.4541  0.1778  0.2474
   95CHL    CL2  649   0.021   2.611   1.296 -0.5360 -0.1215  0.0693
   95CHL    CL3  650   0.254   2.755   1.393 -0.0556  0.2391 -0.0241
   95CHL     H1  651   0.222   2.671   1.179  1.6649 -1.0046  0.4740
   96CHL     C1  652   1.486   0.438   1.316 -0.1820  0.5126  0.6076
   96CHL    CL1  653   1.524   0.556   1.446 -0.3159  0.0890  0.3661
   96CHL    CL2  654   1.616   0.318   1.283 -0.1777  0.1507 -0.3092
   96CHL    CL3  655   1.337   0.350   1.379  0.4929  0.2226  0.1207
   96CHL     H1  656   1.452   0.489   1.226  1.4513  1.5792  0.5498
   97CHL     C1  657   1.067   1.460   2.880  0.4856 -0.1321  0.1644
   97CHL    CL1  658   0.956   1.550   2.999 -0.0834  0.6395  0.2110
   97CHL    CL2  659   1.027   1.286   2.892 -0.0756  0.1808  0.1648
   97CHL    CL3  660   1.026   1.509   2.705 -0.2333 -0.2808  0.0312
   97CHL     H1  661   1.174   1.481   2.893  0.4443  1.7685 -1.8777
   98CHL     C1  662   3.043   4.050   0.324 -0.1842  0.6741 -0.0529
   98CHL    CL1  663   3.120   4.206   0.277  0.1631 -0.2107  0.3296
   98CHL    CL2  664   3.153   3.919   0.359 -0.0245  0.2227  0.1105
   98CHL    CL3  665   2.941   4.090   0.474 -0.3536 -0.4762 -0.0249
   98CHL     H1  666   2.972   4.016   0.248  2.3678 -1.2306 -1.7344
   99CHL     C1  667   3.577   1.640   0.310  0.9660  1.0344 -0.3763
   99CHL    CL1  668   3.631   1.804   0.265 -0.1957  0.1303 -0.0711
   99CHL    CL2  669   3.606   1.527   0.169 -0.3020 -0.0971  0.0056
   99CHL    CL3  670   3.665   1.566   0.451 -0.2022  0.0304 -0.0160
   99CHL     H1  671   3.470   1.649   0.329  1.0332 -0.7122  1.0355
  100CHL     C1  672   0.266   0.557   2.156 -0.6142 -0.5548 -0.0800
  100CHL    CL1  673   0.435   0.559   2.104 -0.1046  0.1263  0.2803
  100CHL    CL2  674   0.180   0.700   2.079 -0.1776  0.3878 -0.1253
  100CHL    CL3  675   0.176   0.402   2.134 -0.1236  0.0741 -0.0597
  100CHL     H1  676   0.263   0.570   2.265 -1.4296 -1.1240 -0.0218
  101CHL     C1  677   1.167   1.940   1.334  0.5446  0.5020  0.4761
  101CHL    CL1  678   1.047   1.962   1.466 -0.1433 -0.0684 -0.1370
  101CHL    CL2  679   1.078   1.988   1.186 -0.1039 -0.0585 -0.3025
  101CHL    CL3  680   1.316   2.034   1.358  0.5525  0.2566 -0.2913
  101CHL     H1  681   1.185   1.832   1.322  0.7359  0.4731  0.9887
  102CHL     C1  682   3.180   4.015   0.757  0.2745  0.3661 -0.9934
  102CHL    CL1  683   3.318   3.942   0.850  0.3978 -0.0545  0.1670
  102CHL    CL2  684   3.033   4.020   0.867 -0.2336  0.0297 -0.5526
  102CHL    CL3  685   3.214   4.181   0.698 -0.2408 -0.1157 -0.0762
  102CHL     H1  686   3.159   3.949   0.673 -0.0239 -1.1504  0.2253
  103CHL     C1  687   2.048   3.586   2.788 -0.9553 -0.0785  0.3967
  103CHL    CL1  688   2.086   3.738   2.876  0.0761 -0.1490 -0.1042
  103CHL    CL2  689   1.874   3.584   2.745 -0.0166 -0.1240  0.0703
  103CHL    CL3  690   2.157   3.560   2.632 -0.0730 -0.2698 -0.0448
  103CHL     H1  691   2.069   3.493   2.841  1.3423 -0.7219 -1.4785
  104CHL     C1  692   2.139   2.394   4.291 -0.0999  0.4118 -0.1763
  104CHL    CL1  693   1.974   2.463   4.271 -0.7245 -0.0331  0.1427
  104CHL    CL2  694   2.154   2.271   4.164 -0.0565 -0.0425  0.0444
  104CHL    CL3  695   2.270   2.520   4.280 -0.1173  0.2997 -0.0031
  104CHL     H1  696   2.136   2.351   4.391  1.1608  0.5397 -0.0739
  105CHL     C1  697   3.038   0.683   3.513 -0.4127  0.5016  0.0287
  105CHL    CL1  698   3.183   0.704   3.412 -0.1901 -0.2330 -0.4816
  105CHL    CL2  699   2.994   0.512   3.515 -0.2966 -0.4277 -0.0653
  105CHL    CL3  700   3.064   0.750   3.681  0.0047  0.0601 -0.1636
  105CHL     H1  701   2.946   0.733   3.485 -0.4016  0.2987 -0.3827
  106CHL     C1  702   1.965   3.601   1.177  0.0802 -0.3610  0.3237
  106CHL    CL1  703   1.925   3.741   1.069  0.1554  0.0475  0.0467
  106CHL    CL2  704   2.118   3.528   1.122  0.1364  0.1068 -0.0438
  106CHL    CL3  705   1.993   3.650   1.346 -0.0868  0.2246 -0.1658
  106CHL     H1  706   1.890   3.522   1.172 -0.4550  0.2028 -0.8508
  107CHL     C1  707   0.746   0.554   3.813 -0.0905 -0.0781  0.0805
  107CHL    CL1  708   0.844   0.573   3.956 -0.0651 -0.0573  0.5787
  107CHL    CL2  709   0.786   0.681   3.684  0.1590  0.0190  0.3283
  107CHL    CL3  710   0.767   0.388   3.738  0.1334 -0.0609  0.2384
  107CHL     H1  711   0.639   0.564   3.835 -0.1571  1.5640 -0.8353
  108CHL     C1  712   2.787   1.032   1.854  0.6009 -0.1355 -0.6167
  108CHL    CL1  713   2.852   1.195   1.889  0.2594  0.0762  0.2228
  108CHL    CL2  714   2.612   1.034   1.826 -0.4591 -0.1879  0.2872
  108CHL    CL3  715   2.879   0.973   1.713  0.1000  0.0039 -0.1422
  108CHL     H1  716   2.803   0.965   1.939  2.0904 -0.3414 -1.0389
  109CHL     C1  717   0.059   3.014   1.145  0.5432 -0.2501  0.2695
  109CHL    CL1  718   0.116   2.920   0.999  0.5739  0.3832  0.1670
  109CHL    CL2  719   0.092   3.185   1.110 -0.0071 -0.1222 -0.4066
  109CHL    CL3  720  -0.108   2.977   1.180 -0.3478  0.2145 -0.1396
  109CHL     H1  721   0.126   2.967   1.217 -0.9021 -1.6877  0.7404
  110CHL     C1  722   2.969   0.799   0.241  0.1132 -0.3241 -0.4193
  110CHL    CL1  723   3.075   0.684   0.131  0.2941  0.0669 -0.5897
  110CHL    CL2  724   3.067   0.889   0.363 -0.0378  0.1403  0.3822
  110CHL    CL3  725   2.874   0.913   0.140 -0.0556 -0.2713 -0.0198
  110CHL     H1  726   2.901   0.742   0.304  1.6888 -0.8055  0.9130
  111CHL     C1  727   2.144   1.932   2.082  0.5779 -0.9110 -0.0079
  111CHL    CL1  728   2.185   1.915   2.254  0.3084  0.1419 -0.3925
  111CHL    CL2  729   1.979   2.001   2.083  0.2586 -0.4177 -0.4866
  111CHL    CL3  730   2.260   2.052   2.015  0.0103 -0.3000 -0.0729
  111CHL     H1  731   2.153   1.838   2.026  0.0082 -0.7082 -0.4537
  112CHL     C1  732   1.016   3.467   3.435  0.1792  0.8095 -0.4458
  112CHL    CL1  733   0.957   3.391   3.593  0.5275  0.1447 -0.0415
  112CHL    CL2  734   0.960   3.641   3.412  0.2596  0.4520 -0.1238
  112CHL    CL3  735   1.195   3.465   3.458 -0.1500 -0.0790  0.2632
  112CHL     H1  736   0.987   3.393   3.360 -2.2567 -0.9833  2.0475
  113CHL     C1  737   1.234   4.216   0.391 -0.1305 -0.8753 -0.3927
  113CHL    CL1  738   1.113   4.231   0.259 -0.0348  0.0346  0.5596
  113CHL    CL2  739   1.209   4.364   0.493 -0.0504 -0.0518 -0.0004
  113CHL    CL3  740   1.222   4.074   0.494 -0.3195 -0.2539 -0.1568
  113CHL     H1  741   1.336   4.209   0.354  1.4415  3.1819  2.4218
  114CHL     C1  742   0.669   1.918   3.259  0.3639  0.6237  0.3693
  114CHL    CL1  743   0.505   1.868   3.304  0.1114 -0.0140 -0.2771
  114CHL    CL2  744   0.775   1.764   3.241  0.0612 -0.1504  0.2862
  114CHL    CL3  745   0.663   1.996   3.096  0.2295  0.5584  0.1734
  114CHL     H1  746   0.688   1.983   3.345  0.7281 -1.1062  1.6390
  115CHL     C1  747   2.440   1.155   2.249  0.0547 -0.5589  0.1901
  115CHL    CL1  748   2.478   1.235   2.407 -0.0920  0.3433  0.4182
  115CHL    CL2  749   2.286   1.066   2.258 -0.4006  0.0929 -0.2517
  115CHL    CL3  750   2.437   1.281   2.117  0.2075 -0.1210 -0.4677
  115CHL     H1  751   2.523   1.087   2.230  0.4920  0.4417 -1.7600
  116CHL     C1  752   3.804   1.536   2.866 -0.4101 -0.3747  0.1870
  116CHL    CL1  753   3.634   1.609   2.863  0.4206  0.6440 -0.7241
  116CHL    CL2  754   3.796   1.356   2.904 -0.3201  0.1142  0.3581
  116CHL    CL3  755   3.900   1.574   2.714  0.3279  0.1403 -0.4355
  116CHL     H1  756   3.855   1.590   2.946 -0.3244 -0.8223  0.4410
  117CHL     C1  757   2.887   0.088   1.447  0.3714  0.4736  0.8008
  117CHL    CL1  758   2.851  -0.061   1.549  0.0516  0.0293  0.0452
  117CHL    CL2  759   2.745   0.202   1.464 -0.1799  0.1773 -0.4368
  117CHL    CL3  760   3.045   0.180   1.470  0.4248 -0.3246  0.1195
  117CHL     H1  761   2.899   0.067   1.340 -0.6521  1.5069  0.4651
  118CHL     C1  762   3.569   1.347   2.460  0.3789 -0.0477  0.0745
  118CHL    CL1  763   3.523   1.176   2.504  0.1988  0.0300  0.3765
  118CHL    CL2  764   3.734   1.348   2.382 -0.0347  0.4653  0.0137
  118CHL    CL3  765   3.442   1.389   2.340 -0.2476 -0.0141  0.0898
  118CHL     H1  766   3.572   1.411   2.548  1.5492  0.7264 -0.5029
  119CHL     C1  767   3.643   2.578   1.645  0.5425  0.0496 -0.2543
  119CHL    CL1  768   3.695   2.478   1.788  0.0968  0.1631  0.2433
  119CHL    CL2  769   3.455   2.556   1.644 -0.2863  0.2674 -0.0069
  119CHL    CL3  770   3.692   2.748   1.643  0.1597  0.2954 -0.0029
  119CHL     H1  771   3.687   2.537   1.553 -0.2199  0.7430 -0.9502
  120CHL     C1  772   2.621   3.030   1.419 -0.1976  0.7668  0.2156
  120CHL    CL1  773   2.614   2.939   1.260  0.2664 -0.0454  0.0239
  120CHL    CL2  774   2.682   3.196   1.402  0.1550  0.3114 -0.1249
  120CHL    CL3  775   2.449   3.051   1.483  0.1999 -0.1429  0.1509
  120CHL     H1  776   2.682   2.969   1.487 -0.8029  0.3241  0.3705
  121CHL     C1  777   0.452   3.205   0.499  0.2157  0.6183 -0.1416
  121CHL    CL1  778   0.336   3.135   0.613 -0.2692 -0.2470 -0.2997
  121CHL    CL2  779   0.433   3.379   0.506  0.0407  0.0181  0.2100
  121CHL    CL3  780   0.625   3.167   0.549 -0.3590 -0.1627  0.2287
  121CHL     H1  781   0.430   3.174   0.397 -1.9888 -0.7324  0.6608
  122CHL     C1  782   3.664   3.818   2.150  0.0825  0.1091 -0.5806
  122CHL    CL1  783   3.718   3.988   2.149  0.4478 -0.5520  0.3431
  122CHL    CL2  784   3.486   3.794   2.150 -0.0122  0.0117  0.2665
  122CHL    CL3  785   3.725   3.729   2.004 -0.3347 -0.1858 -0.3828
  122CHL     H1  786   3.705   3.768   2.238 -1.6187  1.2088  0.9065
  123CHL     C1  787   3.771   2.934   3.579 -0.5670  0.1094 -0.5799
  123CHL    CL1  788   3.673   3.023   3.455  0.0637 -0.2928 -0.3652
  123CHL    CL2  789   3.915   3.033   3.607 -0.2844 -0.0339  0.2778
  123CHL    CL3  790   3.654   2.924   3.726 -0.3671  0.0349 -0.4129
  123CHL     H1  791   3.797   2.834   3.543  2.4717  1.2736 -1.9624
  124CHL     C1  792   2.266   1.135   0.936  0.3918  0.2801  0.2065
  124CHL    CL1  793   2.238   1.005   1.061 -0.2589  0.5482  0.0220
  124CHL    CL2  794   2.437   1.167   0.887  0.5014  0.0672 -0.2489
  124CHL    CL3  795   2.161   1.108   0.797  0.0117 -0.1693 -0.1733
  124CHL     H1  796   2.233   1.230   0.979  0.9042 -0.1220  1.5454
  125CHL     C1  797   2.453   4.237   1.798 -0.1157  0.7939  0.2004
  125CHL    CL1  798   2.504   4.207   1.962  0.1958  0.0155 -0.3029
  125CHL    CL2  799   2.274   4.257   1.806 -0.1646 -0.3594 -0.5478
  125CHL    CL3  800   2.517   4.371   1.705 -0.1614  0.1633 -0.2711
  125CHL     H1  801   2.465   4.148   1.735 -3.7915  0.9888 -0.9856
  126CHL     C1  802   1.846   2.956   3.249 -0.8215  0.3740 -0.8526
  126CHL    CL1  803   1.755   2.832   3.342  0.1066 -0.0851  0.3997
  126CHL    CL2  804   1.933   3.070   3.356 -0.1030  0.2176 -0.1587
  126CHL    CL3  805   1.946   2.904   3.116 -0.3511 -0.0496  0.2138
  126CHL     H1  806   1.780   3.024   3.193  0.6427  2.5236 -0.1285
  127CHL     C1  807   0.649   0.733   0.609 -0.3640  0.0088 -0.3898
  127CHL    CL1  808   0.591   0.661   0.455 -0.1583  0.2740 -0.1016
  127CHL    CL2  809   0.553   0.670   0.748 -0.0237 -0.7628 -0.4542
  127CHL    CL3  810   0.830   0.714   0.626 -0.1251  0.4134 -0.1726
  127CHL     H1  811   0.629   0.841   0.607  2.7670  0.8013  2.3342
  128CHL     C1  812   1.534   2.462   4.070 -0.3458 -0.2202 -0.0823
  128CHL    CL1  813   1.367   2.501   4.124 -0.3004  0.0305  0.0272
  128CHL    CL2  814   1.625   2.375   4.199  0.1743  0.1274 -0.2634
  128CHL    CL3  815   1.540   2.374   3.914  0.1884  0.1509  0.4628
  128CHL     H1  816   1.584   2.558   4.057  0.7458 -1.0642 -2.7791
  129CHL     C1  817   1.880   1.002   0.061 -0.2173  0.8160  0.3902
  129CHL    CL1  818   1.728   0.974   0.153  0.0634  0.4070 -0.1232
  129CHL    CL2  819   2.016   1.028   0.172  0.5282 -0.1703  0.3095
  129CHL    CL3  820   1.900   0.853  -0.041 -0.0354 -0.1359 -0.0713
  129CHL     H1  821   1.886   1.086  -0.009  0.9451  1.0409  0.7491
  130CHL     C1  822   0.981   0.800   2.931  0.0357  0.3730 -0.1383
  130CHL    CL1  823   0.876   0.947   2.905 -0.1511 -0.4692 -0.3063
  130CHL    CL2  824   0.904   0.641   2.880 -0.2568  0.1399  0.0808
  130CHL    CL3  825   1.128   0.835   2.825  0.1219  0.0893  0.1020
  130CHL     H1  826   1.013   0.804   3.035 -0.9427  2.0364  0.1318
  131CHL     C1  827   1.575   1.516   1.046  0.1422  0.3850  0.2209
  131CHL    CL1  828   1.715   1.600   1.130 -0.2140  0.1477  0.0519
  131CHL    CL2  829   1.595   1.512   0.870 -0.3320 -0.4005 -0.2199
  131CHL    CL3  830   1.534   1.360   1.119  0.3874 -0.0928  0.0618
  131CHL     H1  831   1.497   1.592   1.056 -1.0691 -0.5777 -1.4820
  132CHL     C1  832   0.064   1.095   1.529 -0.0306 -0.8693 -0.3553
  132CHL    CL1  833   0.194   1.023   1.433 -0.0617 -0.1090  0.1484
  132CHL    CL2  834  -0.064   0.980   1.573 -0.0038  0.1885 -0.0297
  132CHL    CL3  835   0.140   1.142   1.694  0.2238  0.0319 -0.1413
  132CHL     H1  836   0.029   1.189   1.488  0.4132 -1.3614 -1.9304
  133CHL     C1  837   0.908   0.435   0.909  0.8512  0.0940 -0.4086
  133CHL    CL1  838   0.908   0.408   1.088  0.0332 -0.4390  0.0261
  133CHL    CL2  839   1.064   0.427   0.831 -0.2338  0.0827 -0.1861
  133CHL    CL3  840   0.778   0.340   0.831  0.5495  0.0284 -0.1154
  133CHL     H1  841   0.873   0.534   0.880  1.4358  0.0019 -1.4781
  134CHL     C1  842   0.560   1.031   2.369 -0.1772  0.1910 -0.4950
  134CHL    CL1  843   0.438   0.912   2.317 -0.0720  0.0222 -0.1425
  134CHL    CL2  844   0.531   1.163   2.259 -0.3423  0.2534  0.0663
  134CHL    CL3  845   0.534   1.085   2.534  0.4099  0.1409  0.2427
  134CHL     H1  846   0.657   0.984   2.355 -0.2502  0.4767 -2.1259
  135CHL     C1  847   2.906   4.220   3.268 -0.2143  0.3373 -0.0066
  135CHL    CL1  848   2.762   4.205   3.169  0.0491 -0.2247 -0.6432
  135CHL    CL2  849   2.872   4.359   3.382 -0.0289 -0.2400  0.3783
  135CHL    CL3  850   2.945   4.066   3.368 -0.6548 -0.4361  0.0105
  135CHL     H1  851   2.995   4.242   3.210  0.4886 -2.1996 -0.0138
  136CHL     C1  852   2.556   2.889   0.513  0.4355 -0.2256  0.2227
  136CHL    CL1  853   2.590   2.894   0.336  0.2428  0.0695  0.0833
  136CHL    CL2  854   2.414   2.778   0.545  0.0655 -0.5435 -0.1692
  136CHL    CL3  855   2.708   2.844   0.605 -0.0374  0.1937 -0.0244
  136CHL     H1  856   2.532   2.991   0.546 -0.3278 -0.8211  1.6057
  137CHL     C1  857   1.849   0.808   0.647  0.3457 -0.2318  0.2424
  137CHL    CL1  858   1.983   0.869   0.532  0.3470 -0.0285 -0.0704
  137CHL    CL2  859   1.811   0.638   0.622  0.1771 -0.0018 -0.2127
  137CHL    CL3  860   1.918   0.829   0.816  0.2440 -0.1431  0.3133
  137CHL     H1  861   1.755   0.864   0.646 -1.3738 -2.9598  0.7882
  138CHL     C1  862   2.878   3.123   2.400 -0.7108 -0.6386  0.6266
  138CHL    CL1  863   2.827   2.950   2.429  0.3171 -0.1460 -0.0510
  138CHL    CL2  864   2.961   3.202   2.537 -0.0191 -0.2601  0.0273
  138CHL    CL3  865   2.970   3.144   2.244  0.1559  0.0783  0.1806
  138CHL     H1  866   2.777   3.165   2.399 -0.4347  0.1838  2.5377
  139CHL     C1  867   1.489   3.155   3.407 -0.7242 -0.6871  0.4719
  139CHL    CL1  868   1.632   3.242   3.328  0.3838  0.1815  0.3494
  139CHL    CL2  869   1.417   3.016   3.316 -0.0276 -0.0510  0.4160
  139CHL    CL3  870   1.524   3.100   3.572 -0.1876  0.0721 -0.0184
  139CHL     H1  871   1.414   3.234   3.416  1.2971  1.6324 -1.3374
  140CHL     C1  872   1.720   3.680   4.285  0.2110 -0.0650  0.5669
  140CHL    CL1  873   1.653   3.577   4.414  0.2766 -0.1964 -0.1091
  140CHL    CL2  874   1.898   3.707   4.300 -0.5039  0.2510 -0.1823
  140CHL    CL3  875   1.710   3.573   4.134  0.0782  0.1475  0.3737
  140CHL     H1  876   1.661   3.769   4.262  0.6499 -0.3789 -2.1659
  141CHL     C1  877   1.040   3.435   0.470  0.7810 -0.3311  0.4745
  141CHL    CL1  878   1.204   3.499   0.474 -0.0461 -0.5045  0.2423
  141CHL    CL2  879   0.990   3.428   0.296  0.0284  0.2317 -0.1278
  141CHL    CL3  880   1.027   3.263   0.518 -0.2813  0.2211 -0.0034
  141CHL     H1  881   0.969   3.499   0.525  0.2763  0.6962 -1.2971
  142CHL     C1  882   3.614   3.519   1.381 -0.2712  1.1280 -0.2943
  142CHL    CL1  883   3.439   3.549   1.342  0.0037  0.0066 -0.0668
  142CHL    CL2  884   3.688   3.412   1.253  0.1466  0.2275  0.2749
  142CHL    CL3  885   3.712   3.664   1.384  0.0980  0.0453 -0.2555
  142CHL     H1  886   3.626   3.472   1.480 -0.2642  1.7901  0.0244
  143CHL     C1  887   0.084   3.176   3.257 -0.4889 -0.5750  0.4744
  143CHL    CL1  888   0.001   3.263   3.119  0.3132 -0.2703  0.1320
  143CHL    CL2  889   0.203   3.073   3.165 -0.3066 -0.0080 -0.1683
  143CHL    CL3  890   0.165   3.301   3.352 -0.3682 -0.1027 -0.1818
  143CHL     H1  891   0.019   3.103   3.307 -0.3800 -2.4947 -1.9777
  144CHL     C1  892   3.282   0.624   1.857  0.0386 -0.2068  0.1864
  144CHL    CL1  893   3.343   0.456   1.868  0.0103  0.0199 -0.1650
  144CHL    CL2  894   3.418   0.734   1.818 -0.3363  0.2528 -0.0854
  144CHL    CL3  895   3.163   0.631   1.719 -0.2973 -0.0594 -0.4370
  144CHL     H1  896   3.229   0.660   1.946 -0.0679 -0.8932  0.4081
  145CHL     C1  897   1.312   2.850   3.857  0.4794  0.8651  0.1030
  145CHL    CL1  898   1.265   2.823   4.027  0.1783 -0.3404  0.4673
  145CHL    CL2  899   1.339   2.693   3.773 -0.1513 -0.3406  0.2922
  145CHL    CL3  900   1.185   2.939   3.767  0.0174  0.2062 -0.3940
  145CHL     H1  901   1.406   2.905   3.851  0.1569  1.3125 -4.1591
  146CHL     C1  902   3.347   2.278   1.221  0.5962 -0.5846  0.2620
  146CHL    CL1  903   3.285   2.121   1.168 -0.1417  0.0079 -0.1850
  146CHL    CL2  904   3.306   2.305   1.394  0.3691 -0.2704 -0.2333
  146CHL    CL3  905   3.516   2.280   1.184  0.1612  0.0200  0.0646
  146CHL     H1  906   3.309   2.352   1.150  0.1007 -1.3245 -0.2473
  147CHL     C1  907   3.037   0.216   1.116 -0.3847 -0.1851 -0.1119
  147CHL    CL1  908   2.877   0.196   1.029 -0.1400 -0.1178 -0.0022
  147CHL    CL2  909   3.093   0.046   1.143 -0.0662 -0.1643  0.1909
  147CHL    CL3  910   3.164   0.309   1.038  0.1972  0.3696  0.1751
  147CHL     H1  911   3.023   0.263   1.214  2.0486  0.8599 -0.1941
  148CHL     C1  912   2.609   3.443   1.763 -0.4916 -0.0019 -0.1631
  148CHL    CL1  913   2.535   3.275   1.787  0.5292  0.1376  0.3273
  148CHL    CL2  914   2.759   3.445   1.670 -0.4102 -0.0475 -0.0628
  148CHL    CL3  915   2.478   3.551   1.707  0.2036 -0.2352 -0.0957
  148CHL     H1  916   2.645   3.478   1.861  1.6393 -1.0392 -0.5087
  149CHL     C1  917   1.140   1.034   3.694 -0.1961 -0.8257  0.1455
  149CHL    CL1  918   1.197   0.984   3.852  0.2080 -0.2459  0.2294
  149CHL    CL2  919   1.282   1.083   3.586 -0.2562 -0.5395  0.2767
  149CHL    CL3  920   1.044   0.905   3.623  0.0002 -0.1674 -0.3508
  149CHL     H1  921   1.080   1.125   3.693  0.5414 -0.3297 -0.8817
  150CHL     C1  922   3.359   1.978   2.750 -0.3904 -0.5060 -0.0709
  150CHL    CL1  923   3.493   1.940   2.864  0.1666  0.4028  0.2112
  150CHL    CL2  924   3.342   2.162   2.722  0.1909 -0.4575  0.0176
  150CHL    CL3  925   3.392   1.891   2.589 -0.5858 -0.5656 -0.1504
  150CHL     H1  926   3.272   1.938   2.803  0.1777 -2.0590 -0.2609
  151CHL     C1  927   0.776   3.387   3.997  0.2558  0.6512 -0.3306
  151CHL    CL1  928   0.750   3.263   4.129 -0.1895  0.4619  0.2336
  151CHL    CL2  929   0.937   3.374   3.929 -0.1687 -0.0377 -0.0583
  151CHL    CL3  930   0.652   3.345   3.875  0.2074 -0.2318  0.0054
  151CHL     H1  931   0.759   3.483   4.046  1.1180  0.1092  1.1245
  152CHL     C1  932   2.848   4.108   3.876 -0.6686  0.0855 -0.6613
  152CHL    CL1  933   2.954   4.076   3.736 -0.2583 -0.3376  0.0221
  152CHL    CL2  934   2.840   4.286   3.899 -0.3649 -0.2057  0.3043
  152CHL    CL3  935   2.688   4.041   3.827  0.1381 -0.3006  0.1477
  152CHL     H1  936   2.891   4.052   3.961 -1.4873  1.0947  0.4480
  153CHL     C1  937   3.765   1.305   3.720 -1.0330 -0.8955 -0.0412
  153CHL    CL1  938   3.748   1.490   3.720 -0.0087  0.5961  0.2512
  153CHL    CL2  939   3.693   1.228   3.570  0.0611  0.1981  0.0461
  153CHL    CL3  940   3.944   1.263   3.708  0.0951 -0.1319  0.2099
  153CHL     H1  941   3.717   1.266   3.810  0.0540  0.2066  1.0611
  154CHL     C1  942   1.860   2.471   2.378 -0.2420 -1.2287  0.1048
  154CHL    CL1  943   1.779   2.584   2.257 -0.3596 -0.0753 -0.0980
  154CHL    CL2  944   1.948   2.334   2.296  0.0242 -0.2998  0.0698
  154CHL    CL3  945   1.981   2.569   2.474 -0.1846 -0.0055 -0.1904
  154CHL     H1  946   1.787   2.436   2.451 -1.3489  0.3018 -0.2262
  155CHL     C1  947   3.564   1.791   1.380 -0.0500 -0.4317  0.0884
  155CHL    CL1  948   3.686   1.673   1.315  0.3193  0.0216 -0.4679
  155CHL    CL2  949   3.596   1.831   1.548  0.2266  0.1467  0.0714
  155CHL    CL3  950   3.579   1.943   1.277  0.4310  0.1901 -0.1983
  155CHL     H1  951   3.462   1.754   1.394 -0.2765 -0.2705 -1.0521
  156CHL     C1  952   1.302   1.641   3.241 -0.1336 -0.0544 -0.2579
  156CHL    CL1  953   1.477   1.598   3.252  0.0254 -0.0502  0.1112
  156CHL    CL2  954   1.278   1.740   3.093 -0.2431 -0.0861  0.3036
  156CHL    CL3  955   1.202   1.487   3.236 -0.0566 -0.2357  0.0013
  156CHL     H1  956   1.274   1.698   3.330  3.6310  2.7753 -0.6674
  157CHL     C1  957   1.486   0.296   1.932 -0.5775 -0.3586  0.6098
  157CHL    CL1  958   1.405   0.188   1.818  0.1952 -0.2704 -0.0574
  157CHL    CL2  959   1.645   0.213   1.960 -0.1497 -0.4941  0.0759
  157CHL    CL3  960   1.508   0.455   1.839  0.1297  0.5026 -0.5746
  157CHL     H1  961   1.423   0.300   2.021  3.9489 -0.0673  4.1494
  158CHL     C1  962   3.818   0.095   1.860  0.4985  0.1375  0.1645
  158CHL    CL1  963   3.690   0.211   1.816 -0.2997 -0.1254  0.5519
  158CHL    CL2  964   3.841   0.115   2.037 -0.0389 -0.2406  0.3087
  158CHL    CL3  965   3.799  -0.080   1.810 -0.0666 -0.3615 -0.1407
  158CHL     H1  966   3.909   0.133   1.812  1.3730  1.0082  2.3717
  159CHL     C1  967   2.243   3.137   3.851 -0.2346  0.4118  0.3923
  159CHL    CL1  968   2.261   3.248   3.996  0.0186  0.4550 -0.0496
  159CHL    CL2  969   2.141   3.209   3.721  0.0690 -0.3388  0.0489
  159CHL    CL3  970   2.403   3.096   3.786  0.2288  0.3187  0.3420
  159CHL     H1  971   2.211   3.039   3.887  0.7395 -0.9196 -2.1378
  160CHL     C1  972   2.133   0.450   4.054 -0.4220 -0.3950 -0.5504
  160CHL    CL1  973   2.193   0.601   3.974 -0.4235 -0.5546  0.2748
  160CHL    CL2  974   2.241   0.417   4.195  0.3473  0.2177  0.1783
  160CHL    CL3  975   1.967   0.470   4.131 -0.4610 -0.0282 -0.1028
  160CHL     H1  976   2.145   0.372   3.977  1.2054 -0.6165 -0.1104
  161CHL     C1  977   2.196   3.264   1.696  0.1504  1.1226 -0.2154
  161CHL    CL1  978   2.060   3.305   1.579 -0.1484  0.3031  0.4962
  161CHL    CL2  979   2.207   3.379   1.831  0.0143 -0.1367 -0.5945
  161CHL    CL3  980   2.172   3.089   1.759  0.0729 -0.2742 -0.3087
  161CHL     H1  981   2.293   3.251   1.648  1.4884  0.7335  2.4233
  162CHL     C1  982   3.660   1.482   1.936  0.5903 -0.9218  0.8400
  162CHL    CL1  983   3.803   1.568   1.852 -0.4876 -0.3175 -0.0036
  162CHL    CL2  984   3.497   1.565   1.902 -0.1993  0.2598  0.1898
  162CHL    CL3  985   3.661   1.305   1.883 -0.2989  0.0768 -0.3348
  162CHL     H1  986   3.665   1.496   2.045 -2.2284  1.1159  0.8330
  163CHL     C1  987   2.794   2.468   2.167  0.2376 -0.7329  0.5895
  163CHL    CL1  988   2.814   2.629   2.087  0.0696  0.1286 -0.1234
  163CHL    CL2  989   2.746   2.499   2.336 -0.2866 -0.0617 -0.3319
  163CHL    CL3  990   2.665   2.389   2.075  0.0818 -0.0906  0.4070
  163CHL     H1  991   2.887   2.410   2.169  0.4744 -0.3616  0.4172
  164CHL     C1  992   0.109   1.911   3.919 -0.0899 -0.3989 -0.2064
  164CHL    CL1  993   0.045   2.061   3.829  0.1399 -0.3896  0.3556
  164CHL    CL2  994  -0.037   1.799   3.924  0.0607  0.2241 -0.1641
  164CHL    CL3  995   0.248   1.851   3.823  0.3666 -0.1337 -0.2794
  164CHL     H1  996   0.138   1.929   4.023  1.5034 -0.6194 -0.5834
  165CHL     C1  997   2.727   2.673   3.787  0.2319 -0.0808  0.1635
  165CHL    CL1  998   2.716   2.813   3.899 -0.3006  0.3379  0.0976
  165CHL    CL2  999   2.608   2.694   3.653 -0.2260  0.1793 -0.5259
  165CHL    CL3 1000   2.891   2.670   3.708  0.1744  0.2701  0.1179
  165CHL     H1 1001   2.716   2.583   3.847  2.8497 -0.7149 -0.1588
  166CHL     C1 1002   0.039   1.266   4.231  0.2426  0.0150  0.0634
  166CHL    CL1 1003   0.028   1.448   4.246  0.2131 -0.0138 -0.3172
  166CHL    CL2 1004  -0.103   1.194   4.313 -0.0507 -0.3696  0.4106
  166CHL    CL3 1005   0.041   1.241   4.050 -0.0923 -0.2209 -0.0373
  166CHL     H1 1006   0.136   1.241   4.273  0.8384  2.1507  0.1056
  167CHL     C1 1007   1.359   3.836   0.163 -0.6043  0.1437 -0.3030
  167CHL    CL1 1008   1.318   3.891  -0.007  0.1276 -0.0109 -0.1807
  167CHL    CL2 1009   1.478   3.954   0.244 -0.1239  0.1950  0.0737
  167CHL    CL3 1010   1.211   3.823   0.265 -0.0237  0.4973 -0.0094
  167CHL     H1 1011   1.402   3.737   0.147  1.9477  0.9637  1.0554
  168CHL     C1 1012   3.197   0.306   0.527  0.5478  0.5764  0.5116
  168CHL    CL1 1013   3.111   0.434   0.446 -0.0135  0.0804  0.0382
  168CHL    CL2 1014   3.336   0.383   0.598  0.0762  0.0113  0.1450
  168CHL    CL3 1015   3.069   0.229   0.624 -0.2217 -0.1569  0.0360
  168CHL     H1 1016   3.228   0.229   0.456 -2.6254  1.3576 -1.9847
  169CHL     C1 1017   1.354   3.124   0.259 -0.2563 -0.5849  0.6967
  169CHL    CL1 1018   1.254   3.064   0.121  0.2919  0.2837 -0.0283
  169CHL    CL2 1019   1.428   2.979   0.339 -0.0015 -0.0987 -0.6683
  169CHL    CL3 1020   1.496   3.219   0.200  0.0887  0.2392  0.2197
  169CHL     H1 1021   1.294   3.199   0.311 -0.0262  1.3988 -1.7390
  170CHL     C1 1022   0.387   0.400   3.344 -0.4830  0.0248 -0.1176
  170CHL    CL1 1023   0.471   0.239   3.337  0.0694 -0.1364  0.2715
  170CHL    CL2 1024   0.250   0.406   3.228  0.1335  0.1661  0.0816
  170CHL    CL3 1025   0.330   0.442   3.512 -0.4940  0.0235 -0.2634
  170CHL     H1 1026   0.454   0.479   3.310 -0.3397 -0.4262 -0.9172
  171CHL     C1 1027   1.096   2.900   2.635  0.0539  0.1343 -0.1584
  171CHL    CL1 1028   1.032   2.750   2.724 -0.1799 -0.0610 -0.4506
  171CHL    CL2 1029   0.960   2.986   2.555 -0.0621 -0.0496 -0.2669
  171CHL    CL3 1030   1.173   3.012   2.749  0.1346 -0.0086  0.4794
  171CHL     H1 1031   1.159   2.866   2.553 -1.4614 -3.7522  0.0635
  172CHL     C1 1032   0.618   2.334   1.717  0.5854  0.2964  0.3464
  172CHL    CL1 1033   0.741   2.252   1.618 -0.0591  0.0252  0.0364
  172CHL    CL2 1034   0.468   2.235   1.745 -0.5276 -0.2877 -0.1098
  172CHL    CL3 1035   0.686   2.391   1.871 -0.4302 -0.1295 -0.3453
  172CHL     H1 1036   0.586   2.424   1.664 -2.1501 -1.3526 -1.0135
  173CHL     C1 1037   0.792   4.079   0.086 -0.9771  0.3416  0.2420
  173CHL    CL1 1038   0.786   3.959   0.228  0.5416  0.0925 -0.0903
  173CHL    CL2 1039   0.911   4.026  -0.042 -0.3126 -0.3620 -0.0310
  173CHL    CL3 1040   0.623   4.093   0.018  0.1123  0.1297  0.1442
  173CHL     H1 1041   0.825   4.172   0.135 -3.6654  0.1182  2.7341
  174CHL     C1 1042   1.759   1.828   1.788  0.4807 -0.3416  0.2596
  174CHL    CL1 1043   1.592   1.902   1.795  0.0042 -0.1053  0.5171
  174CHL    CL2 1044   1.739   1.663   1.704  0.0170 -0.1588  0.0951
  174CHL    CL3 1045   1.876   1.941   1.702  0.4036  0.1667 -0.0090
  174CHL     H1 1046   1.796   1.801   1.887  0.6687 -3.2585 -0.5191
  175CHL     C1 1047   0.219   1.042   3.409 -0.1541  0.2506 -0.2503
  175CHL    CL1 1048   0.217   1.104   3.238  0.1935 -0.1893 -0.3517
  175CHL    CL2 1049   0.073   0.943   3.440  0.0941 -0.2953 -0.1335
  175CHL    CL3 1050   0.365   0.941   3.439 -0.4072 -0.1557 -0.4402
  175CHL     H1 1051   0.213   1.134   3.469  1.5828  1.9159 -2.4259
  176CHL     C1 1052   3.171   1.591   3.660 -0.4655  0.1171 -0.3259
  176CHL    CL1 1053   3.051   1.461   3.704 -0.6495  0.2191 -0.0111
  176CHL    CL2 1054   3.338   1.523   3.651  0.0103  0.0107  0.3165
  176CHL    CL3 1055   3.143   1.678   3.508 -0.2832 -0.1356  0.0570
  176CHL     H1 1056   3.170   1.666   3.739 -1.3851 -0.3246  0.0895
  177CHL     C1 1057   2.139   4.217   0.716  1.0603 -0.1118 -0.5329
  177CHL    CL1 1058   2.169   4.262   0.543  0.3093 -0.3949  0.2975
  177CHL    CL2 1059   2.007   4.095   0.721  0.1396 -0.0829  0.1619
  177CHL    CL3 1060   2.277   4.149   0.798 -0.2531 -0.1004  0.3909
  177CHL     H1 1061   2.101   4.306   0.766  2.4223  1.3682 -2.0186
  178CHL     C1 1062   0.375   3.437   2.724 -0.1780 -0.1193  0.4251
  178CHL    CL1 1063   0.398   3.617   2.736 -0.0616 -0.0077 -0.2861
  178CHL    CL2 1064   0.407   3.400   2.549  0.1406 -0.0696 -0.1493
  178CHL    CL3 1065   0.478   3.358   2.848  0.0442  0.0245 -0.0476
  178CHL     H1 1066   0.268   3.421   2.741 -0.8423  2.0397 -1.3167
  179CHL     C1 1067   0.744   2.794   0.315  0.0149 -0.2254  0.1147
  179CHL    CL1 1068   0.718   2.641   0.405  0.2496  0.0323  0.3204
  179CHL    CL2 1069   0.596   2.898   0.340  0.4129  0.1076  0.6020
  179CHL    CL3 1070   0.901   2.873   0.350 -0.1622 -0.0417 -0.0899
  179CHL     H1 1071   0.750   2.755   0.213 -0.1062 -0.6853  0.2811
  180CHL     C1 1072   0.934   2.320   0.758 -0.6355  0.4188  0.2904
  180CHL    CL1 1073   0.822   2.337   0.617  0.1780 -0.2067  0.0419
  180CHL    CL2 1074   0.850   2.294   0.914  0.4801 -0.1240 -0.3966
  180CHL    CL3 1075   1.050   2.178   0.733 -0.3276 -0.3681  0.4070
  180CHL     H1 1076   0.989   2.415   0.755  0.0692 -0.0060 -0.7660
  181CHL     C1 1077   1.059   3.721   2.500  0.0066  0.5690 -0.3051
  181CHL    CL1 1078   1.197   3.739   2.603  0.4957  0.0254  0.0393
  181CHL    CL2 1079   0.907   3.769   2.585  0.3725  0.4873 -0.1224
  181CHL    CL3 1080   1.086   3.808   2.353 -0.0957 -0.3259 -0.2190
  181CHL     H1 1081   1.054   3.615   2.471  4.0235  0.0179  0.3341
  182CHL     C1 1082   0.690   3.327   0.889 -0.4829 -0.0294  0.3276
  182CHL    CL1 1083   0.695   3.404   1.051 -0.0629 -0.1075 -0.0697
  182CHL    CL2 1084   0.697   3.447   0.751  0.0496  0.0387 -0.0130
  182CHL    CL3 1085   0.821   3.208   0.893  0.0597 -0.2992  0.3318
  182CHL     H1 1086   0.593   3.278   0.873  0.1572 -1.1852 -0.1619
  183CHL     C1 1087   2.916   2.375   2.667 -0.3757  0.0688  0.3679
  183CHL    CL1 1088   2.986   2.286   2.817  0.2845 -0.2398 -0.1149
  183CHL    CL2 1089   2.899   2.547   2.709 -0.5700 -0.3292 -0.1428
  183CHL    CL3 1090   3.041   2.358   2.534 -0.2104 -0.2636  0.1457
  183CHL     H1 1091   2.820   2.326   2.643 -0.6484 -0.8095  2.9494
  184CHL     C1 1092   1.567   3.464   3.774  0.6764 -0.2355 -0.2581
  184CHL    CL1 1093   1.659   3.327   3.837 -0.0810 -0.2526  0.4514
  184CHL    CL2 1094   1.620   3.511   3.607 -0.3518  0.0013  0.4810
  184CHL    CL3 1095   1.388   3.424   3.772 -0.1344  0.6761 -0.1448
  184CHL     H1 1096   1.574   3.551   3.840  0.8284  0.6163 -1.3808
  185CHL     C1 1097   3.516   0.670   0.754  0.8976 -0.5180  0.6821
  185CHL    CL1 1098   3.674   0.587   0.731 -0.4905  0.2719 -0.0716
  185CHL    CL2 1099   3.435   0.705   0.595  0.0235  0.1166 -0.1480
  185CHL    CL3 1100   3.411   0.575   0.864  0.5017 -0.2229 -0.0315
  185CHL     H1 1101   3.537   0.766   0.802  0.0866 -0.9749  2.0068
  186CHL     C1 1102   2.500   2.394   0.559  0.1962  0.5386  0.5677
  186CHL    CL1 1103   2.410   2.430   0.412  0.2927  0.1518  0.0275
  186CHL    CL2 1104   2.445   2.228   0.613 -0.0321  0.2028  0.0922
  186CHL    CL3 1105   2.677   2.424   0.534 -0.2224 -0.1394 -0.5130
  186CHL     H1 1106   2.471   2.473   0.628  1.6824  2.5950 -1.0270
  187CHL     C1 1107   2.411   0.290   1.147  0.4090 -0.4952  0.4306
  187CHL    CL1 1108   2.391   0.213   0.986 -0.2920 -0.3531 -0.0446
  187CHL    CL2 1109   2.584   0.344   1.150 -0.1617 -0.2957  0.0357
  187CHL    CL3 1110   2.322   0.444   1.172 -0.2177 -0.2978 -0.3441
  187CHL     H1 1111   2.403   0.220   1.231 -1.9946 -1.5268 -0.5625
  188CHL     C1 1112   2.493   4.098   1.343 -0.3335 -0.2567 -0.7150
  188CHL    CL1 1113   2.412   3.932   1.323  0.0686 -0.3319  0.1997
  188CHL    CL2 1114   2.602   4.122   1.206 -0.3001 -0.0128 -0.2491
  188CHL    CL3 1115   2.375   4.230   1.375  0.1852 -0.1597 -0.0029
  188CHL     H1 1116   2.555   4.094   1.434 -0.8688 -0.0706 -0.3368
  189CHL     C1 1117   1.161   2.030   4.126 -0.2623 -0.6809  0.1574
  189CHL    CL1 1118   1.223   2.188   4.190  0.1121  0.0428 -0.1484
  189CHL    CL2 1119   1.003   2.061   4.054  0.2345 -0.1008  0.3426
  189CHL    CL3 1120   1.267   1.951   4.009 -0.0315  0.1482 -0.0212
  189CHL     H1 1121   1.170   1.952   4.202  2.3670 -0.0301  0.5934
  190CHL     C1 1122   0.754   2.490   2.838 -0.0642 -0.4118 -0.4420
  190CHL    CL1 1123   0.930   2.495   2.895  0.3109 -0.0401  0.3637
  190CHL    CL2 1124   0.747   2.504   2.658 -0.0497  0.4670  0.2095
  190CHL    CL3 1125   0.670   2.343   2.888 -0.3624  0.1962 -0.2193
  190CHL     H1 1126   0.700   2.579   2.874 -0.8727 -0.0426 -2.4560
  191CHL     C1 1127   1.870   1.917   1.337 -0.8038 -0.0390  0.2034
  191CHL    CL1 1128   2.016   2.015   1.350 -0.2204 -0.3642 -0.4765
  191CHL    CL2 1129   1.884   1.760   1.416  0.1372 -0.1581 -0.1077
  191CHL    CL3 1130   1.723   2.009   1.412  0.0532  0.4045 -0.0004
  191CHL     H1 1131   1.848   1.896   1.232 -0.8364 -1.5866  0.5012
  192CHL     C1 1132   2.234   1.761   3.876  0.5759 -0.6126  0.3436
  192CHL    CL1 1133   2.075   1.672   3.852 -0.6150 -0.2309 -0.1135
  192CHL    CL2 1134   2.280   1.800   4.047  0.4378 -0.0962 -0.2365
  192CHL    CL3 1135   2.355   1.670   3.777 -0.1705  0.3220  0.1815
  192CHL     H1 1136   2.225   1.863   3.839  1.4440 -0.5497  0.2889
  193CHL     C1 1137   2.061   1.179   2.920  0.7713 -0.4162  0.4439
  193CHL    CL1 1138   2.199   1.072   2.956 -0.0572 -0.0564 -0.0086
  193CHL    CL2 1139   2.115   1.317   2.824  0.2272  0.0143  0.3294
  193CHL    CL3 1140   1.927   1.091   2.836 -0.4128  0.1118  0.2484
  193CHL     H1 1141   2.018   1.220   3.012  0.1742  2.6981 -1.0755
  194CHL     C1 1142   1.386   1.607   1.514  0.7707  0.7594  0.0832
  194CHL    CL1 1143   1.491   1.743   1.461  0.1106  0.1785  0.0497
  194CHL    CL2 1144   1.204   1.639   1.525  0.0619  0.1054  0.1768
  194CHL    CL3 1145   1.421   1.459   1.409  0.0599 -0.0600 -0.1518
  194CHL     H1 1146   1.409   1.573   1.616 -0.1397  1.6837  0.6236
  195CHL     C1 1147   2.782   3.815   1.625 -0.5810 -0.2955 -0.6839
  195CHL    CL1 1148   2.818   3.767   1.451 -0.0317 -0.0692  0.0786
  195CHL    CL2 1149   2.931   3.903   1.691 -0.4293  0.0609 -0.0944
  195CHL    CL3 1150   2.634   3.910   1.661  0.3337 -0.4745 -0.3565
  195CHL     H1 1151   2.781   3.720   1.679  0.2060  0.3462  0.5085
  196CHL     C1 1152   2.195   2.976   0.014 -0.0929  0.4918 -0.2443
  196CHL    CL1 1153   2.229   3.151   0.025  0.2836 -0.2882  0.1660
  196CHL    CL2 1154   2.160   2.925  -0.149 -0.1651 -0.2326 -0.2189
  196CHL    CL3 1155   2.339   2.895   0.085  0.8996 -0.2595 -0.0757
  196CHL     H1 1156   2.114   2.947   0.080 -0.1879  0.3178 -0.4353
  197CHL     C1 1157   0.455   2.110   0.725 -0.1240  0.5957  0.6739
  197CHL    CL1 1158   0.480   2.290   0.727 -0.0954  0.3909 -0.2692
  197CHL    CL2 1159   0.355   2.084   0.872  0.0014  0.0178  0.1159
  197CHL    CL3 1160   0.369   2.073   0.572 -0.3074 -0.2196 -0.0801
  197CHL     H1 1161   0.548   2.052   0.727 -0.1597  0.5538  1.4385
  198CHL     C1 1162   1.380   2.131   2.903 -0.6441 -0.0782  0.9002
  198CHL    CL1 1163   1.444   2.026   2.770 -0.3602 -0.2487  0.1900
  198CHL    CL2 1164   1.506   2.237   2.964 -0.2721 -0.2463 -0.2960
  198CHL    CL3 1165   1.262   2.247   2.835  0.1666  0.1734  0.2798
  198CHL     H1 1166   1.330   2.077   2.983 -0.9905  1.8369  2.0513
  199CHL     C1 1167   1.967   2.735   0.498 -0.8319  0.4014 -0.3565
  199CHL    CL1 1168   2.027   2.847   0.365  0.6425 -0.2347  0.1242
  199CHL    CL2 1169   1.836   2.809   0.601 -0.0483  0.0140 -0.0560
  199CHL    CL3 1170   1.905   2.584   0.413 -0.4627 -0.4650  0.1532
  199CHL     H1 1171   2.053   2.715   0.564 -1.4427  0.8710  0.6034
  200CHL     C1 1172   1.879   0.620   1.776  0.0472  0.4533  0.1480
  200CHL    CL1 1173   2.056   0.629   1.743 -0.4070 -0.1670  0.0363
  200CHL    CL2 1174   1.801   0.784   1.760 -0.2083 -0.1495  0.2417
  200CHL    CL3 1175   1.792   0.518   1.658  0.0134 -0.2633  0.1791
  200CHL     H1 1176   1.865   0.583   1.878 -0.0629 -0.3902 -0.1686
  201CHL     C1 1177   0.926   0.838   1.850 -0.2901  0.0959  0.1341
  201CHL    CL1 1178   0.778   0.741   1.819  0.4120  0.0777 -0.1098
  201CHL    CL2 1179   0.954   0.943   1.701  0.1727  0.1348 -0.1982
  201CHL    CL3 1180   0.908   0.935   1.999  0.0934  0.6413 -0.0451
  201CHL     H1 1181   1.012   0.773   1.866  0.2641  1.3609  2.8106
  202CHL     C1 1182   0.451   0.967   4.193 -0.2691  0.1477 -0.1925
  202CHL    CL1 1183   0.599   1.072   4.210 -0.0668 -0.2897  0.0888
  202CHL    CL2 1184   0.494   0.797   4.234 -0.0664  0.1962  0.0070
  202CHL    CL3 1185   0.312   1.038   4.283 -0.5919  0.0232  0.3112
  202CHL     H1 1186   0.405   0.959   4.094 -0.6417  1.3082 -0.1301
  203CHL     C1 1187   3.400   1.262   4.096  0.3075 -0.0560  0.7497
  203CHL    CL1 1188   3.512   1.395   4.097 -0.3094  0.1688 -0.5837
  203CHL    CL2 1189   3.244   1.326   4.033  0.1204  0.0118 -0.1512
  203CHL    CL3 1190   3.448   1.124   3.991 -0.2381  0.2579 -0.2656
  203CHL     H1 1191   3.382   1.237   4.200  3.7987 -0.7132  1.3298
  204CHL     C1 1192   0.742   1.282   0.407 -0.1987  0.2709  0.3727
  204CHL    CL1 1193   0.682   1.167   0.291  0.0026  0.2660  0.3771
  204CHL    CL2 1194   0.648   1.310   0.557  0.0150 -0.5611  0.4535
  204CHL    CL3 1195   0.904   1.231   0.467  0.0256  0.3004 -0.5024
  204CHL     H1 1196   0.747   1.370   0.341 -2.5798 -1.3338 -2.1677
  205CHL     C1 1197   0.159   2.852   2.102  0.1447  0.8855 -0.2173
  205CHL    CL1 1198   0.015   2.816   1.999  0.4166 -0.0736  0.0184
  205CHL    CL2 1199   0.238   3.017   2.076  0.1378  0.2293  0.2561
  205CHL    CL3 1200   0.092   2.852   2.274  0.0805 -0.1170  0.2140
  205CHL     H1 1201   0.235   2.775   2.089  0.7191  1.5745 -1.0752
  206CHL     C1 1202   0.894   2.445   2.360 -0.1964 -0.7560  0.5415
  206CHL    CL1 1203   0.957   2.367   2.211  0.2299  0.4881  0.1632
  206CHL    CL2 1204   1.039   2.531   2.429 -0.0659 -0.0109 -0.1308
  206CHL    CL3 1205   0.756   2.553   2.339 -0.1300 -0.0026  0.3737
  206CHL     H1 1206   0.864   2.358   2.419 -1.5214 -0.0750  0.9330
  207CHL     C1 1207   0.770   2.101   0.153  0.6134 -0.4907  1.2598
  207CHL    CL1 1208   0.747   1.933   0.095  0.0918 -0.4139  0.0454
  207CHL    CL2 1209   0.870   2.112   0.296  0.0931  0.1824 -0.2935
  207CHL    CL3 1210   0.853   2.199   0.029 -0.1881 -0.2076  0.0519
  207CHL     H1 1211   0.671   2.143   0.176  0.9365  0.3752  1.1321
  208CHL     C1 1212   1.777   3.223   2.267 -0.7596 -0.1680  0.1061
  208CHL    CL1 1213   1.812   3.057   2.203 -0.0421  0.4418 -0.2652
  208CHL    CL2 1214   1.648   3.302   2.169  0.2886  0.1746 -0.4525
  208CHL    CL3 1215   1.722   3.223   2.437 -0.1262  0.0824 -0.0200
  208CHL     H1 1216   1.865   3.287   2.256 -0.3300 -0.5081  1.3730
  209CHL     C1 1217   3.641   0.181   0.999 -0.0599 -0.1242  0.0589
  209CHL    CL1 1218   3.677   0.303   1.127 -0.4681  0.1059 -0.0695
  209CHL    CL2 1219   3.470   0.128   0.978  0.5348  0.1662 -0.1429
  209CHL    CL3 1220   3.694   0.248   0.842  0.1487 -0.1241  0.0135
  209CHL     H1 1221   3.698   0.092   1.026 -0.4313 -0.1130  0.9128
  210CHL     C1 1222   2.774   3.666   2.507  0.4608 -0.3121  0.1881
  210CHL    CL1 1223   2.604   3.633   2.469 -0.0790 -0.6022  0.4479
  210CHL    CL2 1224   2.882   3.534   2.440 -0.2590 -0.3160  0.1027
  210CHL    CL3 1225   2.821   3.829   2.431 -0.3161 -0.3281  0.2124
  210CHL     H1 1226   2.784   3.679   2.615  0.2560  1.5726  0.0010
  211CHL     C1 1227   2.229   2.554   2.973 -0.1493  0.3253  0.1756
  211CHL    CL1 1228   2.261   2.723   2.992 -0.0227 -0.3048  0.1881
  211CHL    CL2 1229   2.108   2.532   2.841 -0.0120 -0.1890  0.0384
  211CHL    CL3 1230   2.379   2.470   2.929  0.2119 -0.5725 -0.2146
  211CHL     H1 1231   2.199   2.505   3.067 -1.6075 -0.2328 -0.5467
  212CHL     C1 1232   3.170   3.370   0.081 -0.1872 -0.1559  0.7501
  212CHL    CL1 1233   3.158   3.375   0.257  0.3221  0.0145 -0.4840
  212CHL    CL2 1234   3.142   3.537   0.006 -0.0784  0.5853  0.1077
  212CHL    CL3 1235   3.344   3.335   0.023  0.3394 -0.1051 -0.0807
  212CHL     H1 1236   3.112   3.294   0.026  0.1495  0.6913 -0.8322
  213CHL     C1 1237   0.005   1.999   1.912 -0.3145  0.3158  0.7701
  213CHL    CL1 1238   0.004   2.179   1.906 -0.1486 -0.3161  0.0192
  213CHL    CL2 1239   0.156   1.938   1.995  0.3057  0.2787  0.1868
  213CHL    CL3 1240  -0.135   1.951   2.009 -0.3567 -0.5665  0.1016
  213CHL     H1 1241  -0.001   1.958   1.811 -0.0476  3.8073 -0.8282
  214CHL     C1 1242   1.692   1.168   0.623  0.2473  0.2189  0.3743
  214CHL    CL1 1243   1.859   1.208   0.575 -0.2259  0.0942  0.1013
  214CHL    CL2 1244   1.612   1.050   0.506 -0.1121  0.6473  0.5854
  214CHL    CL3 1245   1.680   1.107   0.791  0.2585  0.1676 -0.2375
  214CHL     H1 1246   1.639   1.263   0.616 -1.5667 -0.8580 -1.7643
  215CHL     C1 1247   3.205   3.024   3.457 -0.2775 -0.0102  0.6264
  215CHL    CL1 1248   3.243   2.866   3.542  0.0891 -0.0944 -0.2217
  215CHL    CL2 1249   3.346   3.128   3.488  0.0704 -0.0852 -0.0886
  215CHL    CL3 1250   3.182   2.978   3.282  0.0197 -0.4596 -0.0837
  215CHL     H1 1251   3.108   3.054   3.500  1.0016  2.7985  1.8199
  216CHL     C1 1252   1.549   0.957   1.097 -0.2714  0.2926  0.8449
  216CHL    CL1 1253   1.708   1.034   1.126  0.0800  0.0838  0.1802
  216CHL    CL2 1254   1.562   0.803   1.187 -0.0326  0.5169 -0.2999
  216CHL    CL3 1255   1.409   1.053   1.163 -0.2869 -0.1747  0.3788
  216CHL     H1 1256   1.545   0.931   0.991 -2.2402  0.4155  0.8404
  217CHL     C1 1257   0.939   3.900   0.597 -0.5636 -0.5224  1.2234
  217CHL    CL1 1258   0.849   3.757   0.528  0.0183 -0.2571 -0.0715
  217CHL    CL2 1259   0.828   4.028   0.661  0.0669 -0.0902 -0.0049
  217CHL    CL3 1260   1.046   3.845   0.727 -0.1206 -0.5776 -0.2220
  217CHL     H1 1261   1.009   3.945   0.525 -1.6275  1.2449  1.2296
  218CHL     C1 1262   2.958   2.720   0.912 -0.5711 -0.4206 -0.2337
  218CHL    CL1 1263   2.960   2.897   0.896 -0.0869  0.0473  0.1869
  218CHL    CL2 1264   2.946   2.646   0.744  0.3023  0.1850  0.0001
  218CHL    CL3 1265   3.105   2.676   1.009 -0.2829 -0.0907  0.2307
  218CHL     H1 1266   2.872   2.692   0.972 -1.8055  0.4147 -1.5595
  219CHL     C1 1267   3.328   2.319   0.711  0.0937 -0.6006 -0.2860
  219CHL    CL1 1268   3.266   2.210   0.587  0.2558 -0.0844  0.1085
  219CHL    CL2 1269   3.191   2.406   0.796  0.0509  0.1842  0.3091
  219CHL    CL3 1270   3.437   2.251   0.834 -0.1378  0.1643 -0.0044
  219CHL     H1 1271   3.382   2.402   0.664  1.8051  0.3305  2.9773
  220CHL     C1 1272   1.303   2.630   0.512 -0.5541  1.0502  0.8049
  220CHL    CL1 1273   1.485   2.631   0.544  0.3275  0.2720  0.0515
  220CHL    CL2 1274   1.242   2.489   0.606 -0.2050 -0.0471  0.2452
  220CHL    CL3 1275   1.217   2.785   0.556  0.0233 -0.1442 -0.1589
  220CHL     H1 1276   1.298   2.611   0.405 -0.8982 -1.6787  1.2163
  221CHL     C1 1277   3.400   3.930   1.628  0.3835  0.3087 -0.2144
  221CHL    CL1 1278   3.471   3.873   1.791  0.3834 -0.1730 -0.2472
  221CHL    CL2 1279   3.317   3.789   1.552 -0.0294  0.2877 -0.1773
  221CHL    CL3 1280   3.278   4.053   1.666  0.1176 -0.0764  0.0462
  221CHL     H1 1281   3.478   3.966   1.560 -0.4133 -0.8788 -1.8246
  222CHL     C1 1282   0.125   1.164   2.061 -0.1120 -0.2682  0.0617
  222CHL    CL1 1283   0.126   1.340   2.039  0.3542  0.3950  0.1670
  222CHL    CL2 1284   0.272   1.079   2.010 -0.0034 -0.1404 -0.1359
  222CHL    CL3 1285   0.108   1.123   2.232 -0.0252 -0.1001  0.0969
  222CHL     H1 1286   0.036   1.117   2.018  0.7861 -1.5488 -0.4666
  223CHL     C1 1287   0.898   3.976   3.374  0.0035 -0.5601 -0.1216
  223CHL    CL1 1288   0.773   3.908   3.484  0.2569 -0.0389  0.0517
  223CHL    CL2 1289   0.849   4.134   3.309  0.0767 -0.0339  0.0481
  223CHL    CL3 1290   1.047   4.007   3.465 -0.0725  0.0916  0.2436
  223CHL     H1 1291   0.900   3.907   3.289  2.2509  0.3244 -0.8765
  224CHL     C1 1292   0.748   1.186   3.278  0.1287  0.6164 -0.0850
  224CHL    CL1 1293   0.785   1.036   3.372 -0.0292 -0.1849  0.2995
  224CHL    CL2 1294   0.570   1.193   3.243  0.1008 -0.2102 -0.6253
  224CHL    CL3 1295   0.790   1.324   3.386  0.0788 -0.2607 -0.2903
  224CHL     H1 1296   0.802   1.197   3.183 -0.6958  2.5592 -0.3714
  225CHL     C1 1297   3.103   3.746   3.538 -0.4137 -0.3412 -0.2495
  225CHL    CL1 1298   3.257   3.648   3.545  0.2426  0.2938  0.5242
  225CHL    CL2 1299   3.019   3.720   3.379  0.4571  0.3989 -0.2618
  225CHL    CL3 1300   3.006   3.677   3.672 -0.4506 -0.6166 -0.0767
  225CHL     H1 1301   3.136   3.850   3.548  2.1264 -1.1014  0.2109
  226CHL     C1 1302   1.690   1.925   3.283  0.0469 -0.2131  0.6298
  226CHL    CL1 1303   1.755   1.755   3.270 -0.1236  0.6450 -0.5914
  226CHL    CL2 1304   1.508   1.942   3.268  0.0742  0.2688 -0.1753
  226CHL    CL3 1305   1.747   2.009   3.441 -0.4493 -0.1342 -0.3151
  226CHL     H1 1306   1.731   1.988   3.204  0.5082  0.5323  1.4544
  227CHL     C1 1307   3.835   3.510   0.094 -0.0663 -0.4880 -0.4345
  227CHL    CL1 1308   3.898   3.505   0.264  0.3137  0.0581  0.2040
  227CHL    CL2 1309   3.980   3.516  -0.010  0.1186  0.2595 -0.3077
  227CHL    CL3 1310   3.728   3.379   0.047 -0.2792  0.1602 -0.7139
  227CHL     H1 1311   3.785   3.607   0.093 -0.2025 -0.4968  1.5734
  228CHL     C1 1312   0.817   4.218   3.894 -0.0139  0.1629 -0.3949
  228CHL    CL1 1313   0.719   4.078   3.862 -0.0707  0.4765 -0.1616
  228CHL    CL2 1314   0.753   4.281   4.058  0.0723  0.8385 -0.1024
  228CHL    CL3 1315   0.995   4.177   3.890 -0.2727 -0.2110  0.2674
  228CHL     H1 1316   0.802   4.293   3.815  1.6245 -1.8180 -2.7511
  229CHL     C1 1317   3.054   3.500   2.914 -0.5344  0.3259 -0.4370
  229CHL    CL1 1318   3.201   3.429   2.982 -0.0371  0.0343 -0.0121
  229CHL    CL2 1319   3.085   3.580   2.758  0.2473 -0.1538  0.2632
  229CHL    CL3 1320   2.935   3.371   2.893  0.1488  0.2504  0.2623
  229CHL     H1 1321   3.017   3.574   2.986  1.8102  2.4502 -1.2607
  230CHL     C1 1322   1.238   3.449   4.191  0.7862 -0.6779 -1.2141
  230CHL    CL1 1323   1.317   3.542   4.312  0.1768 -0.1665 -0.1298
  230CHL    CL2 1324   1.325   3.313   4.143 -0.0394 -0.0263  0.1353
  230CHL    CL3 1325   1.074   3.410   4.246  0.5371 -0.4430  0.2561
  230CHL     H1 1326   1.212   3.518   4.110 -1.0986  0.1725  0.0254
  231CHL     C1 1327   2.054   1.753   0.300 -0.2244 -0.1466 -0.9278
  231CHL    CL1 1328   2.125   1.831   0.455 -0.1040 -0.1447 -0.0404
  231CHL    CL2 1329   1.882   1.688   0.325 -0.1722  0.2779 -0.1730
  231CHL    CL3 1330   2.040   1.878   0.167  0.0600  0.0582 -0.0367
  231CHL     H1 1331   2.126   1.675   0.275 -0.3675 -1.1568  1.5621
  232CHL     C1 1332   0.365   0.197   3.819 -0.7359  0.0741 -0.3609
  232CHL    CL1 1333   0.422   0.077   3.927  0.3122 -0.1766 -0.0754
  232CHL    CL2 1334   0.187   0.228   3.849 -0.3524 -0.2675  0.4402
  232CHL    CL3 1335   0.456   0.348   3.856 -0.4154  0.1775  0.0007
  232CHL     H1 1336   0.389   0.160   3.719  0.4581 -0.2213  0.0113
  233CHL     C1 1337   2.008   4.189   2.173 -0.2037  0.4749  0.1669
  233CHL    CL1 1338   2.190   4.163   2.165 -0.0017 -0.2344 -0.1107
  233CHL    CL2 1339   1.965   4.286   2.319 -0.0696  0.4165 -0.3244
  233CHL    CL3 1340   1.967   4.294   2.033 -0.1302 -0.2752 -0.1304
  233CHL     H1 1341   1.954   4.094   2.168  1.0175 -0.2596  0.4487
  234CHL     C1 1342   0.166   4.016   0.053  0.5878  0.5613  0.1239
  234CHL    CL1 1343   0.295   4.101  -0.031  0.4516 -0.0697 -0.2162
  234CHL    CL2 1344   0.007   4.108   0.037 -0.1901  0.1420  0.2909
  234CHL    CL3 1345   0.111   3.861  -0.018  0.1505 -0.0918 -0.6478
  234CHL     H1 1346   0.179   4.008   0.161 -1.7994 -1.1710  0.3508
  235CHL     C1 1347   0.220   3.726   3.150 -0.2749  0.3082 -0.1643
  235CHL    CL1 1348   0.064   3.764   3.063 -0.1141 -0.0549 -0.0104
  235CHL    CL2 1349   0.252   3.551   3.142 -0.0373  0.0012 -0.5851
  235CHL    CL3 1350   0.360   3.818   3.078  0.4701 -0.2736 -0.0707
  235CHL     H1 1351   0.205   3.753   3.255 -2.0028  3.0027 -0.9978
  236CHL     C1 1352   3.565   1.125   0.574 -0.9197 -0.4539 -0.0051
  236CHL    CL1 1353   3.436   1.024   0.501 -0.0744  0.2896  0.1049
  236CHL    CL2 1354   3.675   1.024   0.666  0.0220  0.2399  0.4122
  236CHL    CL3 1355   3.663   1.210   0.441  0.3942  0.2513  0.2185
  236CHL     H1 1356   3.527   1.200   0.644  1.6546  1.1318 -0.2177
  237CHL     C1 1357   1.763   3.904   3.978  0.7972 -0.1210 -0.2446
  237CHL    CL1 1358   1.663   3.987   4.096 -0.1615  0.0260  0.2578
  237CHL    CL2 1359   1.668   3.876   3.828  0.5842  0.2115  0.0523
  237CHL    CL3 1360   1.914   3.998   3.941  0.3966 -0.3200  0.4349
  237CHL     H1 1361   1.794   3.804   4.009 -3.7338 -2.5751 -2.6175
  238CHL     C1 1362   1.959   3.842   0.449  0.0384  0.5306 -0.2489
  238CHL    CL1 1363   2.141   3.835   0.461 -0.0669  0.1350  0.1405
  238CHL    CL2 1364   1.921   3.996   0.363  0.2373  0.3533  0.2523
  238CHL    CL3 1365   1.904   3.711   0.342 -0.1463 -0.1106  0.0649
  238CHL     H1 1366   1.915   3.831   0.549 -0.6189 -0.1586 -0.6035
  239CHL     C1 1367   3.618   0.064   0.440 -0.9328  0.2049  0.8305
  239CHL    CL1 1368   3.447   0.011   0.474 -0.0173 -0.3096 -0.2835
  239CHL    CL2 1369   3.682  -0.004   0.283  0.2420  0.1869  0.2588
  239CHL    CL3 1370   3.628   0.240   0.437  0.0747 -0.1791 -0.2961
  239CHL     H1 1371   3.679   0.011   0.513  0.5838 -1.9548 -1.8310
  240CHL     C1 1372   1.103   2.166   3.357  0.2686 -0.9525  0.7042
  240CHL    CL1 1373   1.155   2.220   3.516  0.0823 -0.0851 -0.1527
  240CHL    CL2 1374   1.019   2.292   3.269 -0.0197 -0.4320  0.3485
  240CHL    CL3 1375   1.237   2.111   3.249  0.5699 -0.1766 -0.5571
  240CHL     H1 1376   1.044   2.078   3.385 -1.6664  0.6727  2.0247
  241CHL     C1 1377   0.568   0.853   1.401 -0.3588 -0.2848 -0.5567
  241CHL    CL1 1378   0.435   0.831   1.283 -0.0214 -0.0073  0.2324
  241CHL    CL2 1379   0.523   0.784   1.558 -0.3657 -0.1151 -0.1741
  241CHL    CL3 1380   0.716   0.769   1.345  0.2361 -0.3396  0.1677
  241CHL     H1 1381   0.595   0.959   1.413  1.5407 -0.9060  1.2876
  242CHL     C1 1382   2.639   3.756   0.286 -0.6245  0.2887  0.3866
  242CHL    CL1 1383   2.785   3.680   0.348  0.2463  0.1331 -0.1184
  242CHL    CL2 1384   2.643   3.740   0.103  0.1363  0.4134 -0.2319
  242CHL    CL3 1385   2.485   3.701   0.359  0.0358 -0.1164  0.1092
  242CHL     H1 1386   2.644   3.857   0.329  0.6241  0.0906  0.7511
  243CHL     C1 1387   0.454   0.434   2.612  0.5490 -0.0151  0.1221
  243CHL    CL1 1388   0.305   0.360   2.691  0.0373 -0.1425  0.4759
  243CHL    CL2 1389   0.397   0.585   2.508 -0.0953  0.3920  0.2847
  243CHL    CL3 1390   0.590   0.475   2.724 -0.3476  0.2731  0.0385
  243CHL     H1 1391   0.501   0.358   2.548 -2.6000 -1.6432 -0.4557
  244CHL     C1 1392   0.530   1.438   2.909  0.5263  1.1506  0.3204
  244CHL    CL1 1393   0.470   1.597   2.965  0.3713 -0.1954  0.1548
  244CHL    CL2 1394   0.408   1.352   2.808  0.0107 -0.1648 -0.1191
  244CHL    CL3 1395   0.679   1.454   2.817 -0.3915  0.0697  0.3203
  244CHL     H1 1396   0.549   1.382   3.001  1.6083  2.6769  1.0670
  245CHL     C1 1397   2.545   0.812   3.666 -0.2136  0.4205 -0.2211
  245CHL    CL1 1398   2.561   0.993   3.629 -0.2677 -0.2202 -0.2041
  245CHL    CL2 1399   2.696   0.727   3.617 -0.1398  0.0151  0.0507
  245CHL    CL3 1400   2.520   0.765   3.842  0.0924 -0.1389  0.6176
  245CHL     H1 1401   2.468   0.784   3.594  0.3216 -0.9625 -0.2884
  246CHL     C1 1402   1.525   0.688   3.594  0.2631 -0.6826 -0.3865
  246CHL    CL1 1403   1.647   0.592   3.687  0.1174 -0.0467  0.0461
  246CHL    CL2 1404   1.376   0.706   3.688  0.0286 -0.2193  0.4279
  246CHL    CL3 1405   1.585   0.850   3.543  0.1418 -0.2375  0.1889
  246CHL     H1 1406   1.496   0.627   3.508  0.2996  0.4644 -1.2321
  247CHL     C1 1407   0.306   3.901   2.289  0.6792 -0.5910  0.3568
  247CHL    CL1 1408   0.449   3.830   2.362 -0.6238  0.6274 -0.3854
  247CHL    CL2 1409   0.175   3.783   2.266 -0.1659 -0.0020  0.0691
  247CHL    CL3 1410   0.264   4.023   2.416 -0.6244 -0.3175 -0.0776
  247CHL     H1 1411   0.321   3.950   2.192  0.1904 -1.0958  0.0195
  248CHL     C1 1412   1.935   4.122   3.064 -0.1209 -0.1439  0.5815
  248CHL    CL1 1413   2.033   4.252   3.141  0.1645  0.3620  0.0660
  248CHL    CL2 1414   1.809   4.057   3.163  0.5018 -0.3305 -0.2921
  248CHL    CL3 1415   1.861   4.192   2.916 -0.1508  0.0287 -0.1827
  248CHL     H1 1416   2.010   4.048   3.035 -0.4706 -0.8701  1.5020
  249CHL     C1 1417   3.560   2.756   0.852 -0.6942  0.4874 -0.5074
  249CHL    CL1 1418   3.454   2.895   0.812  0.0816  0.1744  0.3472
  249CHL    CL2 1419   3.487   2.658   0.988  0.2978  0.1971 -0.1702
  249CHL    CL3 1420   3.578   2.649   0.710 -0.0237 -0.1908 -0.2972
  249CHL     H1 1421   3.660   2.793   0.876 -1.1985  1.4476  0.1339
  250CHL     C1 1422   1.939   4.214   1.166  0.5524 -0.1111 -0.9572
  250CHL    CL1 1423   2.043   4.081   1.220 -0.0638 -0.0445  0.2477
  250CHL    CL2 1424   2.061   4.350   1.137 -0.1123  0.2226 -0.1814
  250CHL    CL3 1425   1.868   4.173   1.008  0.1074  0.1673 -0.1083
  250CHL     H1 1426   1.862   4.231   1.242  0.2521 -0.7771 -1.0982
  251CHL     C1 1427   0.282   3.640   1.727 -0.5307 -0.4029 -0.1432
  251CHL    CL1 1428   0.383   3.498   1.681  0.2218 -0.6203 -0.4204
  251CHL    CL2 1429   0.150   3.669   1.613 -0.1746  0.3109 -0.1590
  251CHL    CL3 1430   0.202   3.611   1.884 -0.0565  0.0359  0.4580
  251CHL     H1 1431   0.339   3.733   1.735  0.2338 -0.8543 -0.2108
  252CHL     C1 1432   2.701   2.719   3.284 -0.0373  0.8998  0.6816
  252CHL    CL1 1433   2.817   2.582   3.285 -0.0898  0.1890  0.1485
  252CHL    CL2 1434   2.806   2.866   3.259 -0.2137 -0.1441  0.5501
  252CHL    CL3 1435   2.569   2.709   3.158 -0.1131  0.0210  0.4918
  252CHL     H1 1436   2.661   2.730   3.385  0.8382 -1.2607  1.2986
  253CHL     C1 1437   1.107   0.698   1.203  0.8872  0.2257 -0.1919
  253CHL    CL1 1438   1.010   0.796   1.087 -0.1559  0.1198 -0.2830
  253CHL    CL2 1439   1.255   0.640   1.125 -0.0230  0.5711  0.4111
  253CHL    CL3 1440   1.143   0.818   1.346  0.2064 -0.3156  0.2660
  253CHL     H1 1441   1.044   0.613   1.231  1.4696 -0.5129 -1.0589
  254CHL     C1 1442   3.473   4.217   3.543  0.3718 -0.2242 -0.5883
  254CHL    CL1 1443   3.438   4.228   3.719  0.1466  0.1373 -0.1572
  254CHL    CL2 1444   3.479   4.046   3.480  0.1804 -0.1239 -0.0859
  254CHL    CL3 1445   3.343   4.303   3.452  0.0966 -0.1681 -0.4616
  254CHL     H1 1446   3.570   4.263   3.524  1.5276 -1.2658  2.2284
  255CHL     C1 1447   0.799   3.756   2.976  0.8250  0.5183 -0.3717
  255CHL    CL1 1448   0.778   3.927   3.018 -0.1807  0.6151  0.1001
  255CHL    CL2 1449   0.968   3.712   3.036 -0.1024  0.4606  0.0321
  255CHL    CL3 1450   0.681   3.660   3.079  0.5128  0.4976 -0.6015
  255CHL     H1 1451   0.786   3.738   2.869 -0.3233  0.7149 -0.2748
  256CHL     C1 1452   1.298   2.284   1.101  0.1607 -0.7574 -0.5070
  256CHL    CL1 1453   1.410   2.331   0.965  0.0892  0.4543 -0.2807
  256CHL    CL2 1454   1.381   2.338   1.250 -0.0607 -0.4403 -0.0699
  256CHL    CL3 1455   1.139   2.370   1.084  0.0928 -0.0495 -0.2059
  256CHL     H1 1456   1.281   2.176   1.091 -0.9277 -0.6135 -0.2970
  257CHL     C1 1457   1.369   3.396   2.376 -0.0739  0.2851 -0.2501
  257CHL    CL1 1458   1.197   3.403   2.320 -0.0694 -0.0526 -0.3805
  257CHL    CL2 1459   1.454   3.555   2.388  0.3056 -0.0867  0.1608
  257CHL    CL3 1460   1.322   3.345   2.545 -0.0015  0.2228 -0.1430
  257CHL     H1 1461   1.416   3.305   2.337 -1.3987  0.2683 -1.8992
  258CHL     C1 1462   1.368   2.901   2.319 -0.1783 -0.0999 -0.7850
  258CHL    CL1 1463   1.432   2.996   2.184  0.0605 -0.0490  0.0375
  258CHL    CL2 1464   1.270   2.754   2.278 -0.1162 -0.2431 -0.0271
  258CHL    CL3 1465   1.513   2.854   2.419 -0.0062 -0.1125 -0.1813
  258CHL     H1 1466   1.312   2.969   2.384 -0.2457 -0.2527 -0.6807
  259CHL     C1 1467   0.120   0.713   1.686 -0.3177  0.2836  0.3968
  259CHL    CL1 1468   0.251   0.831   1.729  0.1263  0.2174  0.0606
  259CHL    CL2 1469   0.158   0.660   1.512  0.1420 -0.0225 -0.2968
  259CHL    CL3 1470   0.121   0.571   1.799  0.6618 -0.2693  0.1073
  259CHL     H1 1471   0.025   0.766   1.697  0.6537  2.1240  0.3191
  260CHL     C1 1472   2.332   1.772   1.667  0.2314  0.9067  0.3466
  260CHL    CL1 1473   2.459   1.890   1.695  0.0668 -0.5789  0.2195
  260CHL    CL2 1474   2.282   1.781   1.493 -0.2292 -0.2125 -0.0500
  260CHL    CL3 1475   2.406   1.606   1.708  0.6373  0.0048 -0.2333
  260CHL     H1 1476   2.240   1.790   1.722 -0.0139 -0.5613  0.4486
  261CHL     C1 1477   1.465   3.618   1.125  0.2230 -0.7620  0.1025
  261CHL    CL1 1478   1.339   3.504   1.187 -0.0178  0.2455  0.2972
  261CHL    CL2 1479   1.399   3.780   1.064 -0.1517  0.5283  0.1195
  261CHL    CL3 1480   1.591   3.654   1.249 -0.3486 -0.2759  0.2124
  261CHL     H1 1481   1.508   3.564   1.040  0.5160  0.5295 -0.6041
  262CHL     C1 1482   1.998   2.148   3.840 -0.0862 -0.8843  0.1420
  262CHL    CL1 1483   2.070   2.246   3.704  0.1733  0.1529 -0.3805
  262CHL    CL2 1484   1.897   2.262   3.938  0.4557  0.3499  0.1268
  262CHL    CL3 1485   1.895   2.017   3.769  0.4437 -0.1955  0.0612
  262CHL     H1 1486   2.072   2.112   3.912  2.0176  3.2667  0.3817
  263CHL     C1 1487   0.377   3.648   3.616 -0.8325 -0.9496 -0.4254
  263CHL    CL1 1488   0.533   3.707   3.694  0.1257 -0.1565  0.0159
  263CHL    CL2 1489   0.296   3.790   3.539  0.2893 -0.3034 -0.0587
  263CHL    CL3 1490   0.428   3.533   3.495  0.0074 -0.0788 -0.0655
  263CHL     H1 1491   0.297   3.605   3.677 -1.2655 -1.2549 -1.1876
  264CHL     C1 1492   1.413   1.402   0.529  0.2664 -0.9127  1.0896
  264CHL    CL1 1493   1.290   1.426   0.660 -0.1554  0.5294  0.2977
  264CHL    CL2 1494   1.327   1.427   0.370  0.2958  0.0408  0.1952
  264CHL    CL3 1495   1.535   1.537   0.523 -0.1970 -0.2795 -0.0784
  264CHL     H1 1496   1.463   1.305   0.538  3.1161  0.6143  2.8517
  265CHL     C1 1497   1.844   2.737   3.823  0.1961 -0.7980  0.2612
  265CHL    CL1 1498   1.680   2.700   3.752  0.0685  0.0337 -0.4704
  265CHL    CL2 1499   1.878   2.911   3.805  0.1713  0.1035 -0.4213
  265CHL    CL3 1500   1.862   2.691   3.999  0.5815  0.1795 -0.5718
  265CHL     H1 1501   1.921   2.692   3.760  0.3717  1.5284 -1.3156
  266CHL     C1 1502   0.283   0.290   1.604 -0.2625  1.0011  0.4280
  266CHL    CL1 1503   0.341   0.157   1.714 -0.2509 -0.1690  0.1791
  266CHL    CL2 1504   0.364   0.317   1.446 -0.0546  0.1954 -0.2663
  266CHL    CL3 1505   0.116   0.245   1.561  0.0160  0.1800 -0.2184
  266CHL     H1 1506   0.275   0.377   1.670  0.7867  1.2895  0.1995
  267CHL     C1 1507   2.053   3.580   2.223  0.4550  0.8303 -0.2284
  267CHL    CL1 1508   2.128   3.742   2.217 -0.1777 -0.0108 -0.5271
  267CHL    CL2 1509   2.171   3.454   2.262  0.0036 -0.3301  0.0826
  267CHL    CL3 1510   1.920   3.564   2.347  0.0433 -0.0514  0.0281
  267CHL     H1 1511   2.017   3.547   2.125  0.9476 -2.4715  0.5854
  268CHL     C1 1512   0.603   1.681   1.187  0.4707 -0.4993 -0.0742
  268CHL    CL1 1513   0.535   1.596   1.044 -0.0893 -0.3910 -0.0960
  268CHL    CL2 1514   0.612   1.561   1.320 -0.1206  0.3990 -0.2602
  268CHL    CL3 1515   0.768   1.749   1.155  0.2085  0.0216 -0.1077
  268CHL     H1 1516   0.528   1.758   1.205 -0.3110 -0.8233 -1.7198
  269CHL     C1 1517   2.617   0.440   0.107 -1.0674  0.7432 -0.0613
  269CHL    CL1 1518   2.467   0.431   0.201 -0.3217 -0.2928 -0.1131
  269CHL    CL2 1519   2.736   0.501   0.227 -0.4636 -0.0853  0.5552
  269CHL    CL3 1520   2.636   0.272   0.043  0.0253 -0.1834  0.4053
  269CHL     H1 1521   2.609   0.510   0.022 -0.6681  1.0117  0.1151
  270CHL     C1 1522   2.534   1.250   3.881 -0.7166 -0.3287 -0.1805
  270CHL    CL1 1523   2.675   1.355   3.923 -0.3785 -0.0323 -0.5774
  270CHL    CL2 1524   2.425   1.224   4.023 -0.0670  0.2735 -0.0707
  270CHL    CL3 1525   2.437   1.324   3.760 -0.1713  0.6715  0.2250
  270CHL     H1 1526   2.561   1.152   3.842  0.7893  0.2316 -0.6181
  271CHL     C1 1527   2.401   0.711   2.962 -0.0942  0.6066 -0.0686
  271CHL    CL1 1528   2.504   0.604   2.862  0.0780 -0.0976 -0.2012
  271CHL    CL2 1529   2.459   0.876   2.939  0.3361 -0.4059 -0.2366
  271CHL    CL3 1530   2.225   0.700   2.922 -0.3705  0.2531  0.1860
  271CHL     H1 1531   2.420   0.676   3.063  2.1173 -0.0406 -0.6513
  272CHL     C1 1532   3.379   4.019   3.036  1.2168 -0.2741 -0.2519
  272CHL    CL1 1533   3.432   4.135   2.905  0.0147  0.1243  0.0388
  272CHL    CL2 1534   3.217   4.047   3.101  0.1285  0.1672 -0.3189
  272CHL    CL3 1535   3.368   3.846   2.967  0.1275 -0.1905 -0.1849
  272CHL     H1 1536   3.452   4.010   3.116 -0.6163  0.0494  1.5265
  273CHL     C1 1537   0.730   2.702   0.734  0.0058  0.3366 -0.4853
  273CHL    CL1 1538   0.906   2.672   0.742  0.2991  0.5451  0.0236
  273CHL    CL2 1539   0.662   2.654   0.885 -0.0010 -0.0880  0.1848
  273CHL    CL3 1540   0.711   2.878   0.699  0.1662  0.0368  0.3247
  273CHL     H1 1541   0.695   2.635   0.655 -1.0529 -0.3058  0.4936
  274CHL     C1 1542   2.974   2.079   0.278  0.0252  0.2311  1.0645
  274CHL    CL1 1543   2.864   1.930   0.266 -0.2599  0.0054 -0.4044
  274CHL    CL2 1544   2.888   2.203   0.376  0.3006  0.2349  0.0634
  274CHL    CL3 1545   3.127   2.025   0.366 -0.0492  0.0318  0.1844
  274CHL     H1 1546   2.996   2.115   0.177  0.0493 -1.9164  0.2732
  275CHL     C1 1547   0.841   3.763   2.109  0.5278  0.1200 -0.7382
  275CHL    CL1 1548   0.947   3.620   2.069  0.1888  0.1137  0.2051
  275CHL    CL2 1549   0.721   3.783   1.973 -0.3218  0.0676  0.2957
  275CHL    CL3 1550   0.759   3.735   2.267 -0.0705 -0.3834  0.1214
  275CHL     H1 1551   0.910   3.848   2.108  1.0579 -0.3122 -1.1099
  276CHL     C1 1552   3.798   0.156   2.543 -0.1769  0.1112  0.2609
  276CHL    CL1 1553   3.735   0.218   2.698 -0.2577 -0.2155  0.2221
  276CHL    CL2 1554   3.894   0.280   2.452 -0.4027 -0.3193  0.1180
  276CHL    CL3 1555   3.888   0.005   2.577  0.3049  0.1083  0.2531
  276CHL     H1 1556   3.708   0.128   2.486 -0.6317  0.9334  0.5555
  277CHL     C1 1557   0.367   0.032   3.049  0.0169 -0.2920 -0.1423
  277CHL    CL1 1558   0.550   0.022   3.061  0.3966  0.2148  0.1049
  277CHL    CL2 1559   0.305   0.185   2.983 -0.3182 -0.4457  0.3147
  277CHL    CL3 1560   0.303  -0.105   2.958  0.4678  0.3045 -0.2067
  277CHL     H1 1561   0.347   0.035   3.157 -0.4093  0.9913 -0.2385
  278CHL     C1 1562   2.111   0.967   1.815 -0.1590 -0.1577 -0.1332
  278CHL    CL1 1563   2.240   1.047   1.911  0.1304  0.0597  0.5064
  278CHL    CL2 1564   1.957   1.066   1.839 -0.3352  0.3560 -0.1518
  278CHL    CL3 1565   2.163   0.954   1.649 -0.0581 -0.0755 -0.1051
  278CHL     H1 1566   2.103   0.866   1.857 -0.2563 -0.0036  0.2259
  279CHL     C1 1567   3.566   2.894   2.614 -1.0801 -0.2205  0.2856
  279CHL    CL1 1568   3.732   2.884   2.661 -0.0746 -0.0847 -0.1563
  279CHL    CL2 1569   3.542   2.825   2.457 -0.0608 -0.0049  0.0279
  279CHL    CL3 1570   3.468   2.831   2.750  0.2467 -0.2976 -0.0553
  279CHL     H1 1571   3.548   3.001   2.600 -0.4974  0.1672  2.2168
  280CHL     C1 1572   1.882   1.360   2.548 -0.4577 -0.3590  0.3624
  280CHL    CL1 1573   1.936   1.512   2.465  0.1864  0.0057  0.2886
  280CHL    CL2 1574   1.712   1.341   2.491  0.3265  0.1672 -0.0680
  280CHL    CL3 1575   1.981   1.218   2.506 -0.2904  0.1322  0.1426
  280CHL     H1 1576   1.895   1.383   2.654  2.2614  0.4705 -0.0938
  281CHL     C1 1577   2.875   2.210   1.343  0.7152  0.3807  0.1595
  281CHL    CL1 1578   2.938   2.237   1.169 -0.1408 -0.1160 -0.1025
  281CHL    CL2 1579   2.774   2.353   1.399  0.0332 -0.0421  0.2829
  281CHL    CL3 1580   2.778   2.052   1.368 -0.0449  0.0515 -0.5499
  281CHL     H1 1581   2.963   2.207   1.409 -0.2507 -1.9633  1.4554
  282CHL     C1 1582   1.801   3.802   1.820  0.5817 -0.2355 -0.6656
  282CHL    CL1 1583   1.889   3.651   1.881 -0.3359 -0.2491 -0.2029
  282CHL    CL2 1584   1.836   3.936   1.940 -0.1343 -0.2482  0.0960
  282CHL    CL3 1585   1.835   3.844   1.646 -0.6400 -0.1209 -0.2721
  282CHL     H1 1586   1.696   3.772   1.832 -0.0750  1.5195 -1.5678
  283CHL     C1 1587   0.767   1.850   1.751 -0.8516 -0.0981 -0.7324
  283CHL    CL1 1588   0.630   1.860   1.873 -0.5339 -0.1590 -0.4172
  283CHL    CL2 1589   0.852   1.696   1.752  0.2408  0.1107  0.0123
  283CHL    CL3 1590   0.716   1.872   1.578 -0.0315 -0.0906  0.3436
  283CHL     H1 1591   0.848   1.921   1.770  1.1030 -2.6513  1.2074
  284CHL     C1 1592   3.828   0.776   1.109 -0.8807  0.5179  0.1866
  284CHL    CL1 1593   3.748   0.937   1.128  0.5315  0.1372 -0.3233
  284CHL    CL2 1594   3.720   0.644   1.174 -0.1268  0.0753 -0.0562
  284CHL    CL3 1595   3.856   0.749   0.932  0.0095 -0.0966  0.0466
  284CHL     H1 1596   3.922   0.778   1.164 -0.6487 -2.0699  0.0060
  285CHL     C1 1597   0.683   2.912   1.613  0.1577 -0.3133 -0.1611
  285CHL    CL1 1598   0.576   2.771   1.660 -0.4215  0.0459 -0.4625
  285CHL    CL2 1599   0.619   3.059   1.700  0.3923  0.2259  0.1333
  285CHL    CL3 1600   0.853   2.880   1.662 -0.2979 -0.0041  0.1109
  285CHL     H1 1601   0.681   2.920   1.504 -0.8459 -1.9532 -0.3063
  286CHL     C1 1602   3.563   2.485   0.078  0.2463 -0.2209  0.6416
  286CHL    CL1 1603   3.577   2.469  -0.096  0.0398  0.3824  0.0547
  286CHL    CL2 1604   3.479   2.645   0.125 -0.2199  0.3513  0.2179
  286CHL    CL3 1605   3.466   2.349   0.142  0.3582  0.2357 -0.1061
  286CHL     H1 1606   3.658   2.482   0.132 -0.5050 -2.4386  1.9511
  287CHL     C1 1607   3.230   3.939   2.544 -0.8336  0.2013  0.4803
  287CHL    CL1 1608   3.095   4.028   2.630 -0.0630  0.1406 -0.3283
  287CHL    CL2 1609   3.245   3.990   2.371 -0.3520  0.0303 -0.1032
  287CHL    CL3 1610   3.384   3.959   2.628 -0.0862  0.1761 -0.0671
  287CHL     H1 1611   3.202   3.833   2.540  1.2627 -0.4135  1.2102
  288CHL     C1 1612   0.675   3.476   0.138  0.2288  0.3148 -0.0332
  288CHL    CL1 1613   0.524   3.406   0.081 -0.1091 -0.2267  0.0201
  288CHL    CL2 1614   0.741   3.600   0.028 -0.1071  0.0310 -0.0560
  288CHL    CL3 1615   0.631   3.562   0.301  0.2925 -0.0991  0.2131
  288CHL     H1 1616   0.744   3.393   0.154 -1.0639 -0.5937  1.1780
  289CHL     C1 1617   1.242   2.801   1.263  1.0302  0.3328 -0.5714
  289CHL    CL1 1618   1.129   2.818   1.128  0.2892 -0.3785 -0.0178
  289CHL    CL2 1619   1.180   2.686   1.396 -0.1210  0.0405 -0.1928
  289CHL    CL3 1620   1.397   2.729   1.203 -0.0451 -0.2873 -0.6600
  289CHL     H1 1621   1.248   2.897   1.316 -0.6372 -0.7118  1.7202
  290CHL     C1 1622   0.958   0.348   2.068  0.2371 -0.4102  0.3417
  290CHL    CL1 1623   0.796   0.409   2.029 -0.0372  0.2377 -0.1892
  290CHL    CL2 1624   0.976   0.312   2.241 -0.4008  0.2728 -0.0325
  290CHL    CL3 1625   0.992   0.202   1.959 -0.0643 -0.0816 -0.0389
  290CHL     H1 1626   1.026   0.424   2.028 -1.0584  0.5097 -0.1825
  291CHL     C1 1627   2.084   0.337   3.476 -0.7884  0.1120 -0.4487
  291CHL    CL1 1628   2.261   0.366   3.467 -0.4303 -0.5873  0.0869
  291CHL    CL2 1629   2.014   0.272   3.633 -0.0840  0.0056  0.4549
  291CHL    CL3 1630   1.991   0.479   3.414  0.0809 -0.1584  0.2112
  291CHL     H1 1631   2.084   0.254   3.405  2.6215 -0.2529 -0.1652
  292CHL     C1 1632   2.034   1.605   0.818  0.6008 -0.1590  0.9342
  292CHL    CL1 1633   1.946   1.578   0.658  0.1445  0.1307 -0.2661
  292CHL    CL2 1634   2.040   1.463   0.924  0.0901 -0.2565 -0.2223
  292CHL    CL3 1635   2.196   1.684   0.789 -0.1386  0.0718  0.0022
  292CHL     H1 1636   1.959   1.674   0.859 -2.8251 -2.4498 -0.9747
  293CHL     C1 1637   1.629   2.349   3.544 -0.2627 -0.2162 -0.4986
  293CHL    CL1 1638   1.482   2.441   3.577 -0.0793 -0.2510 -0.0469
  293CHL    CL2 1639   1.652   2.356   3.366 -0.3835 -0.3621  0.4334
  293CHL    CL3 1640   1.770   2.421   3.636 -0.1172  0.3181  0.0950
  293CHL     H1 1641   1.615   2.246   3.579  0.8200 -0.8223 -1.7470
  294CHL     C1 1642   1.263   2.286   1.586  0.5616  0.0198  0.2754
  294CHL    CL1 1643   1.300   2.141   1.693  0.0309  0.3550  0.3962
  294CHL    CL2 1644   1.087   2.331   1.633 -0.4360 -0.2383 -0.0825
  294CHL    CL3 1645   1.378   2.425   1.598  0.1271  0.3950  0.3997
  294CHL     H1 1646   1.258   2.266   1.479 -0.7271  1.9002 -0.0679
  295CHL     C1 1647   2.974   2.027   4.151 -0.1701  0.6094 -0.0768
  295CHL    CL1 1648   3.042   1.892   4.247 -0.3402 -0.0468 -0.0829
  295CHL    CL2 1649   2.848   2.121   4.242  0.0900  0.0677 -0.0104
  295CHL    CL3 1650   3.118   2.135   4.123  0.1715 -0.3163 -0.6532
  295CHL     H1 1651   2.936   1.983   4.059 -0.7868 -0.8149  0.8252
  296CHL     C1 1652   3.315   2.968   3.972  0.5091  0.1658 -0.6930
  296CHL    CL1 1653   3.182   2.854   3.916 -0.0260 -0.2128 -0.3757
  296CHL    CL2 1654   3.281   3.133   3.908  0.1052 -0.1516 -0.3393
  296CHL    CL3 1655   3.332   2.963   4.154 -0.0963  0.0001  0.2956
  296CHL     H1 1656   3.412   2.936   3.932  0.5660 -0.4031 -0.1217
  297CHL     C1 1657   1.020   2.022   2.058  0.5003 -0.1185  0.9487
  297CHL    CL1 1658   0.917   1.875   2.061 -0.2381 -0.3947 -0.0398
  297CHL    CL2 1659   1.192   1.979   2.052 -0.0203  0.2314 -0.1949
  297CHL    CL3 1660   0.965   2.133   1.922 -0.1930  0.0269 -0.2188
  297CHL     H1 1661   1.005   2.070   2.155  2.7753  2.5069  0.1466
  298CHL     C1 1662   0.119   2.177   1.461 -0.6033 -0.2233 -0.7297
  298CHL    CL1 1663   0.110   2.022   1.560 -0.2769 -0.2524  0.0132
  298CHL    CL2 1664  -0.042   2.218   1.394 -0.1356  0.2910 -0.1568
  298CHL    CL3 1665   0.177   2.310   1.559 -0.1433 -0.2534 -0.1796
  298CHL     H1 1666   0.194   2.177   1.381  1.1251 -1.0078  0.7957
  299CHL     C1 1667   1.872   3.201   4.213 -0.1353  0.1995 -0.0877
  299CHL    CL1 1668   1.875   3.120   4.372 -0.1645 -0.1427  0.5372
  299CHL    CL2 1669   1.703   3.263   4.169 -0.1829  0.2473  0.1742
  299CHL    CL3 1670   1.977   3.353   4.225  0.1856 -0.0142 -0.2591
  299CHL     H1 1671   1.908   3.135   4.133  1.1390  0.1246  0.5189
  300CHL     C1 1672   1.608   0.497   0.987 -0.0052 -0.0356  0.3434
  300CHL    CL1 1673   1.582   0.631   0.864 -0.1648 -0.1862 -0.1023
  300CHL    CL2 1674   1.504   0.352   0.955  0.0008  0.0481 -0.0029
  300CHL    CL3 1675   1.772   0.444   0.960  0.2750  0.0484 -0.8301
  300CHL     H1 1676   1.589   0.528   1.090 -0.1310  0.1151  0.2732
  301CHL     C1 1677   2.577   3.866   2.074 -0.1633  0.6688  0.0108
  301CHL    CL1 1678   2.506   3.700   2.102 -0.0272 -0.0424 -0.6657
  301CHL    CL2 1679   2.602   3.960   2.228  0.1380  0.0393  0.5216
  301CHL    CL3 1680   2.746   3.843   2.010  0.1254  0.3533  0.6139
  301CHL     H1 1681   2.523   3.922   1.997 -0.4885 -2.3510 -2.1552
  302CHL     C1 1682   2.930   2.743   1.472 -0.6210 -0.2459  0.5313
  302CHL    CL1 1683   2.808   2.678   1.589 -0.3059  0.0298 -0.5538
  302CHL    CL2 1684   2.869   2.701   1.308  0.1795 -0.2008 -0.4088
  302CHL    CL3 1685   2.966   2.919   1.488  0.2092 -0.0563  0.0031
  302CHL     H1 1686   3.023   2.688   1.487 -1.0612 -1.3084 -0.5131
  303CHL     C1 1687   2.135   3.241   0.482  0.6693 -0.0814  0.9139
  303CHL    CL1 1688   2.140   3.400   0.378  0.2578 -0.1394  0.3043
  303CHL    CL2 1689   1.975   3.157   0.463 -0.1468  0.0572 -0.0332
  303CHL    CL3 1690   2.272   3.135   0.414  0.3675 -0.3159  0.1428
  303CHL     H1 1691   2.156   3.266   0.587 -1.4839 -2.1046  1.9226
  304CHL     C1 1692   0.826   0.678   0.133 -0.4967  0.4995  0.0666
  304CHL    CL1 1693   0.921   0.600   0.263 -0.1734  0.2205  0.0832
  304CHL    CL2 1694   0.734   0.820   0.203 -0.4622  0.1417  0.2536
  304CHL    CL3 1695   0.914   0.734  -0.018 -0.2858 -0.0850 -0.1331
  304CHL     H1 1696   0.757   0.602   0.096 -0.2537  0.9490 -1.3705
  305CHL     C1 1697   3.282   2.490   4.002  0.3097  0.0080  0.0454
  305CHL    CL1 1698   3.392   2.564   3.888 -0.0926  0.3590  0.2024
  305CHL    CL2 1699   3.261   2.590   4.160 -0.2882 -0.0673 -0.4431
  305CHL    CL3 1700   3.128   2.458   3.912 -0.7981 -0.4559  0.1959
  305CHL     H1 1701   3.338   2.400   4.030  1.6120  0.7359 -0.1170
  306CHL     C1 1702   0.947   1.953   2.886 -0.2045  0.2671 -0.7839
  306CHL    CL1 1703   1.005   2.057   3.022 -0.0702 -0.3191 -0.0333
  306CHL    CL2 1704   0.887   2.048   2.745  0.3570 -0.3500  0.2653
  306CHL    CL3 1705   1.078   1.842   2.846  0.1122 -0.0802  0.2220
  306CHL     H1 1706   0.870   1.884   2.921  1.8972 -2.8840 -1.9992
  307CHL     C1 1707   2.379   0.855   0.510 -0.2263  0.0951 -0.7231
  307CHL    CL1 1708   2.508   0.922   0.612  0.0083  0.2389  0.2012
  307CHL    CL2 1709   2.336   0.968   0.379 -0.1214  0.0367 -0.0855
  307CHL    CL3 1710   2.436   0.699   0.447 -0.1821 -0.2662 -0.1193
  307CHL     H1 1711   2.292   0.837   0.574 -0.1293  1.7395 -0.0597
  308CHL     C1 1712   0.251   0.394   0.993  0.1003  0.7188 -0.8706
  308CHL    CL1 1713   0.393   0.476   1.081  0.0878 -0.1697 -0.0793
  308CHL    CL2 1714   0.236   0.418   0.813 -0.0003  0.1634 -0.1412
  308CHL    CL3 1715   0.233   0.224   1.034  0.4445 -0.0672 -0.2135
  308CHL     H1 1716   0.160   0.427   1.045 -0.6140 -2.4589  0.1345
  309CHL     C1 1717   3.179   1.735   2.238  0.2919  0.1243 -0.0476
  309CHL    CL1 1718   3.098   1.868   2.320 -0.0349 -0.2536 -0.3108
  309CHL    CL2 1719   3.150   1.741   2.062 -0.0812 -0.1481  0.1715
  309CHL    CL3 1720   3.356   1.743   2.275 -0.2154  0.0310  0.0682
  309CHL     H1 1721   3.145   1.639   2.279  0.2010  0.2585  0.1914
  310CHL     C1 1722   3.253   3.420   1.838 -0.0608 -0.6007 -0.2514
  310CHL    CL1 1723   3.333   3.518   1.962 -0.2460 -0.3075  0.1777
  310CHL    CL2 1724   3.197   3.268   1.921 -0.4261  0.2102  0.0080
  310CHL    CL3 1725   3.134   3.526   1.754 -0.3255 -0.0030  0.2794
  310CHL     H1 1726   3.342   3.390   1.781  0.2849 -2.1013  0.9908
  311CHL     C1 1727   1.752   0.441   2.295 -0.1758  0.4651 -0.4210
  311CHL    CL1 1728   1.688   0.555   2.424 -0.1087  0.3086  0.0904
  311CHL    CL2 1729   1.727   0.510   2.131 -0.1865 -0.4965 -0.1325
  311CHL    CL3 1730   1.924   0.424   2.327 -0.1815 -0.3805  0.1773
  311CHL     H1 1731   1.706   0.343   2.304 -1.3193  0.8474 -1.7354
  312CHL     C1 1732   1.739   1.431   3.632 -0.1466  0.4765 -1.1318
  312CHL    CL1 1733   1.635   1.494   3.765  0.0903 -0.0856 -0.1971
  312CHL    CL2 1734   1.642   1.403   3.492  0.3593  0.1980 -0.0265
  312CHL    CL3 1735   1.846   1.572   3.607  0.0359 -0.2858  0.3259
  312CHL     H1 1736   1.787   1.337   3.659 -1.5003  0.4192  1.3636
  313CHL     C1 1737   2.782   0.461   2.610  0.6356 -0.1492  0.3227
  313CHL    CL1 1738   2.759   0.622   2.542  0.0570 -0.0085 -0.1168
  313CHL    CL2 1739   2.937   0.405   2.556  0.0702  0.4866 -0.1772
  313CHL    CL3 1740   2.788   0.472   2.789 -0.0366 -0.0520 -0.1039
  313CHL     H1 1741   2.702   0.395   2.574  1.5325 -1.4722  0.6993
  314CHL     C1 1742   2.127   3.078   2.643 -0.4093  0.3464 -0.6399
  314CHL    CL1 1743   2.076   3.227   2.549 -0.1422 -0.7270  0.1520
  314CHL    CL2 1744   2.222   3.146   2.780 -0.0587 -0.0469 -0.0681
  314CHL    CL3 1745   1.982   2.977   2.703  0.1328 -0.0053  0.1830
  314CHL     H1 1746   2.194   3.011   2.588 -0.3330  0.9342 -1.2803
  315CHL     C1 1747   2.775   1.355   3.473 -0.5253 -0.1923  0.1980
  315CHL    CL1 1748   2.698   1.472   3.586  0.5810  0.1943 -0.1282
  315CHL    CL2 1749   2.640   1.296   3.371  0.5358  0.2423  0.3281
  315CHL    CL3 1750   2.909   1.437   3.376 -0.0633 -0.2772  0.0661
  315CHL     H1 1751   2.816   1.281   3.542 -1.3587 -1.5527 -0.7115
  316CHL     C1 1752   0.849   3.404   1.683 -0.1775  0.1011 -0.0622
  316CHL    CL1 1753   0.974   3.333   1.789 -0.0153 -0.4144 -0.0893
  316CHL    CL2 1754   0.724   3.491   1.781 -0.2508 -0.1514 -0.4401
  316CHL    CL3 1755   0.918   3.521   1.566 -0.0055 -0.1399 -0.0593
  316CHL     H1 1756   0.788   3.335   1.624  0.2928 -1.7598  1.5258
  317CHL     C1 1757   0.203   2.441   0.015 -0.1253  0.2986 -0.1227
  317CHL    CL1 1758   0.244   2.375   0.182 -0.5269  0.2255  0.1994
  317CHL    CL2 1759   0.128   2.316  -0.095 -0.3338 -0.4941  0.0059
  317CHL    CL3 1760   0.090   2.594   0.016 -0.1194  0.3038 -0.4253
  317CHL     H1 1761   0.303   2.463  -0.024  0.5295 -1.3419  0.5516
  318CHL     C1 1762   2.777   0.075   2.452 -0.0337  0.0239  0.6520
  318CHL    CL1 1763   2.758   0.213   2.340  0.0392 -0.3840 -0.1881
  318CHL    CL2 1764   2.629   0.024   2.532  0.3024  0.4093  0.0621
  318CHL    CL3 1765   2.859  -0.066   2.369  0.0138  0.2809 -0.1560
  318CHL     H1 1766   2.848   0.109   2.528  1.0664 -1.3132  0.2603
  319CHL     C1 1767   0.654   3.098   1.202 -0.6354  0.2041  0.1910
  319CHL    CL1 1768   0.492   3.037   1.164  0.0856 -0.0672  0.1454
  319CHL    CL2 1769   0.652   3.183   1.358 -0.0359 -0.1065  0.4178
  319CHL    CL3 1770   0.783   2.976   1.198 -0.0686 -0.1577  0.1664
  319CHL     H1 1771   0.681   3.172   1.126  0.3637 -1.2594 -0.9310
  320CHL     C1 1772   2.482   1.960   0.180  0.0699  0.6962  0.3668
  320CHL    CL1 1773   2.420   1.793   0.203  0.5219 -0.0347  0.3566
  320CHL    CL2 1774   2.497   2.014   0.009 -0.3093  0.0609  0.0712
  320CHL    CL3 1775   2.378   2.060   0.273  0.2631 -0.2676 -0.0159
  320CHL     H1 1776   2.576   1.971   0.235 -0.6646 -0.6128  1.9525
  321CHL     C1 1777   3.100   2.472   0.297  0.6622 -0.3210  0.0175
  321CHL    CL1 1778   3.080   2.494   0.119 -0.2022 -0.2243  0.3532
  321CHL    CL2 1779   3.258   2.506   0.371  0.0882  0.3746 -0.0134
  321CHL    CL3 1780   2.968   2.560   0.383  0.3971 -0.0776 -0.2070
  321CHL     H1 1781   3.079   2.366   0.317 -0.7830  0.1802  1.3368
  322CHL     C1 1782   0.865   2.915   4.254 -0.2097  0.1914  0.1273
  322CHL    CL1 1783   0.719   2.996   4.310  0.0671  0.5479 -0.0858
  322CHL    CL2 1784   0.852   2.734   4.293  0.0577 -0.0974  0.1374
  322CHL    CL3 1785   0.901   2.935   4.078  0.0943  0.5103  0.1983
  322CHL     H1 1786   0.947   2.953   4.316 -1.4500  3.2335  0.1101
  323CHL     C1 1787   3.291   1.003   0.988  0.0102  0.1187 -0.1707
  323CHL    CL1 1788   3.289   1.144   1.105 -0.1339 -0.1451  0.1175
  323CHL    CL2 1789   3.448   0.916   1.013 -0.1825  0.0528 -0.1924
  323CHL    CL3 1790   3.165   0.881   1.040 -0.0489  0.1615 -0.1411
  323CHL     H1 1791   3.269   1.036   0.886 -1.3479 -1.8080 -0.5436
  324CHL     C1 1792   0.199   0.291   0.360 -0.1930  0.0050  0.0394
  324CHL    CL1 1793   0.131   0.173   0.480 -0.1204 -0.0413 -0.0086
  324CHL    CL2 1794   0.368   0.346   0.397 -0.2075  0.4503  0.0738
  324CHL    CL3 1795   0.181   0.203   0.199 -0.4499  0.1062  0.2981
  324CHL     H1 1796   0.139   0.382   0.349 -2.1504 -0.9586  2.0493
  325CHL     C1 1797   3.324   0.281   0.020  0.4188  0.0968  0.7459
  325CHL    CL1 1798   3.202   0.157  -0.005 -0.0410  0.0354  0.0302
  325CHL    CL2 1799   3.320   0.405  -0.107  0.0799 -0.0394  0.2328
  325CHL    CL3 1800   3.304   0.355   0.177 -0.2419  0.0501  0.3924
  325CHL     H1 1801   3.416   0.225   0.004  0.7094  0.8488 -0.3520
  326CHL     C1 1802   1.234   0.874   0.757 -0.1501  0.3690  0.2105
  326CHL    CL1 1803   1.350   0.992   0.808 -0.2093 -0.1770 -0.3265
  326CHL    CL2 1804   1.111   0.945   0.645  0.0289  0.3544 -0.0936
  326CHL    CL3 1805   1.320   0.725   0.700  0.3221  0.3866  0.0155
  326CHL     H1 1806   1.179   0.852   0.849 -1.0027 -0.6668 -0.5130
  327CHL     C1 1807   1.924   2.693   1.395  0.1268  0.1553  0.4048
  327CHL    CL1 1808   1.965   2.856   1.465  0.4673 -0.0970  0.0066
  327CHL    CL2 1809   1.787   2.699   1.283 -0.3017 -0.0612 -0.0876
  327CHL    CL3 1810   2.071   2.654   1.307 -0.0792  0.4918  0.1801
  327CHL     H1 1811   1.916   2.627   1.482 -1.0680 -2.3627 -1.4903
  328CHL     C1 1812   2.115   0.828   3.680  0.0232 -0.1004  0.3124
  328CHL    CL1 1813   2.209   0.689   3.610 -0.2053  0.0800  0.1097
  328CHL    CL2 1814   1.959   0.772   3.775 -0.0197 -0.0551 -0.2530
  328CHL    CL3 1815   2.222   0.933   3.779 -0.3680 -0.1296  0.1663
  328CHL     H1 1816   2.084   0.889   3.594 -1.4279 -0.9843  0.1818
  329CHL     C1 1817   3.126   3.313   1.377 -0.3707  0.5567  0.6595
  329CHL    CL1 1818   3.030   3.220   1.259 -0.3091 -0.3271  0.0791
  329CHL    CL2 1819   3.046   3.476   1.404 -0.1242 -0.0332  0.0601
  329CHL    CL3 1820   3.136   3.225   1.530  0.0772  0.0740 -0.0919
  329CHL     H1 1821   3.225   3.325   1.332 -0.8470  1.0282 -0.2879
  330CHL     C1 1822   0.619   1.250   3.803  0.4838 -0.1114  0.5949
  330CHL    CL1 1823   0.721   1.393   3.828  0.2263 -0.3340  0.4426
  330CHL    CL2 1824   0.448   1.310   3.844  0.0433  0.1975  0.1013
  330CHL    CL3 1825   0.614   1.222   3.624  0.0656  0.0902 -0.4500
  330CHL     H1 1826   0.644   1.161   3.861  1.1341 -0.2211  0.1586
  331CHL     C1 1827   1.844   2.159   0.256  0.4153  0.1991 -0.2688
  331CHL    CL1 1828   1.785   2.026   0.370  0.3242  0.1182 -0.4075
  331CHL    CL2 1829   1.709   2.272   0.252 -0.2636  0.5445 -0.2995
  331CHL    CL3 1830   1.993   2.235   0.330  0.3599  0.3364  0.1277
  331CHL     H1 1831   1.862   2.117   0.156 -0.6230  1.5792 -1.0692
  332CHL     C1 1832   1.499   1.347   2.862  0.9794 -0.3401  0.4249
  332CHL    CL1 1833   1.412   1.387   3.011  0.6118  0.2311  0.1953
  332CHL    CL2 1834   1.536   1.175   2.846  0.1931 -0.4229  0.2126
  332CHL    CL3 1835   1.391   1.370   2.714  0.2492  0.2506 -0.2376
  332CHL     H1 1836   1.584   1.414   2.846  0.1068  0.9865  1.1413
  333CHL     C1 1837   2.840   3.239   3.590  0.2178  0.2776  0.8424
  333CHL    CL1 1838   2.822   3.086   3.681 -0.4837 -0.0818  0.2900
  333CHL    CL2 1839   2.990   3.320   3.652  0.5410  0.1381 -0.2525
  333CHL    CL3 1840   2.851   3.210   3.406  0.1551  0.1898  0.2603
  333CHL     H1 1841   2.753   3.305   3.593 -0.3063 -0.3048 -0.6439
  334CHL     C1 1842   2.999   1.291   1.480  0.1829  0.4530 -0.2847
  334CHL    CL1 1843   3.083   1.379   1.616 -0.3001  0.3690  0.0665
  334CHL    CL2 1844   3.002   1.368   1.316 -0.0645  0.1031 -0.3082
  334CHL    CL3 1845   3.070   1.126   1.472  0.1571  0.4355 -0.3021
  334CHL     H1 1846   2.898   1.284   1.522  0.2974 -0.2369 -0.1158
  335CHL     C1 1847   0.357   2.484   2.026 -0.4282 -0.2729 -0.0030
  335CHL    CL1 1848   0.387   2.571   1.868 -0.0779 -0.2960 -0.2220
  335CHL    CL2 1849   0.434   2.577   2.156 -0.1537  0.4672  0.0267
  335CHL    CL3 1850   0.176   2.475   2.052 -0.3445 -0.3998  0.3211
  335CHL     H1 1851   0.400   2.384   2.015  2.9110  1.0987 -0.5055
  336CHL     C1 1852   1.635   2.823   0.061 -0.0020  0.3510 -0.2965
  336CHL    CL1 1853   1.539   2.670   0.080 -0.1138 -0.1177 -0.0509
  336CHL    CL2 1854   1.807   2.774   0.032 -0.0852 -0.0033 -0.2904
  336CHL    CL3 1855   1.564   2.916  -0.072  0.1146 -0.2970 -0.1207
  336CHL     H1 1856   1.642   2.874   0.157 -1.9693 -1.0811  0.6587
  337CHL     C1 1857   0.331   1.512   2.453  0.1935 -0.5101  0.1803
  337CHL    CL1 1858   0.509   1.542   2.426 -0.1706 -0.5255 -0.0940
  337CHL    CL2 1859   0.233   1.665   2.435 -0.0675  0.1436  0.1836
  337CHL    CL3 1860   0.266   1.378   2.349  0.1169  0.1829 -0.2673
  337CHL     H1 1861   0.321   1.467   2.553  1.1681  1.4497  1.2196
  338CHL     C1 1862   1.361   0.998   2.377  0.2012 -0.4645  0.6291
  338CHL    CL1 1863   1.531   0.965   2.428 -0.1356  0.1004  0.2064
  338CHL    CL2 1864   1.331   1.175   2.339 -0.2704 -0.1169 -0.4860
  338CHL    CL3 1865   1.322   0.896   2.227  0.2443 -0.2506  0.0318
  338CHL     H1 1866   1.291   0.970   2.456 -0.5740 -1.9473 -0.5317
  339CHL     C1 1867   1.537   1.992   0.838  0.1856 -0.2100  0.2921
  339CHL    CL1 1868   1.667   1.928   0.733  0.1262  0.2381  0.2792
  339CHL    CL2 1869   1.371   2.003   0.759  0.2539  0.2249 -0.2293
  339CHL    CL3 1870   1.527   1.925   1.005  0.1018 -0.1393 -0.1252
  339CHL     H1 1871   1.559   2.099   0.844  0.6749 -0.3059  0.2331
  340CHL     C1 1872   0.140   1.847   0.189  0.5355  0.5702  0.1727
  340CHL    CL1 1873   0.111   1.870   0.013  0.2636 -0.0049 -0.4051
  340CHL    CL2 1874   0.191   1.679   0.232  0.2887  0.0976 -0.1898
  340CHL    CL3 1875   0.240   1.982   0.250  0.0903  0.1054  0.2318
  340CHL     H1 1876   0.045   1.860   0.241  0.5152 -2.2538  0.9911
  341CHL     C1 1877   1.194   3.266   0.936  0.5575 -0.8798  0.3431
  341CHL    CL1 1878   1.105   3.192   1.067  0.1017  0.0150 -0.0473
  341CHL    CL2 1879   1.183   3.143   0.796 -0.1015 -0.3626  0.4570
  341CHL    CL3 1880   1.134   3.429   0.897  0.2174  0.0780  0.6116
  341CHL     H1 1881   1.297   3.273   0.971  0.7585  2.6722 -0.5414
  342CHL     C1 1882   0.990   0.332   2.738  0.1980 -0.0614 -0.1890
  342CHL    CL1 1883   1.081   0.336   2.896  0.2599 -0.4190  0.4174
  342CHL    CL2 1884   1.106   0.299   2.602  0.3754 -0.3930 -0.5883
  342CHL    CL3 1885   0.852   0.220   2.745 -0.0747 -0.1319  0.0145
  342CHL     H1 1886   0.947   0.431   2.719 -2.0387 -1.0383 -0.5470
  343CHL     C1 1887   3.138   1.854   1.290 -0.9178 -0.0041  0.2292
  343CHL    CL1 1888   3.142   1.801   1.462  0.1752  0.2836 -0.3586
  343CHL    CL2 1889   3.257   1.770   1.185 -0.1198 -0.0835  0.1684
  343CHL    CL3 1890   2.977   1.807   1.221  0.0905  0.0554  0.1326
  343CHL     H1 1891   3.134   1.964   1.292  3.0328  0.2963  0.4396
  344CHL     C1 1892   2.597   2.453   1.029 -0.0925 -0.2598 -0.2317
  344CHL    CL1 1893   2.654   2.539   0.884  0.0495 -0.3346  0.2030
  344CHL    CL2 1894   2.494   2.560   1.137 -0.0996 -0.1917  0.1049
  344CHL    CL3 1895   2.502   2.312   0.969  0.2051 -0.1173  0.0136
  344CHL     H1 1896   2.683   2.406   1.077 -0.4877 -2.8120 -1.8319
  345CHL     C1 1897   2.306   2.587   1.651  0.1479 -0.6409  0.1288
  345CHL    CL1 1898   2.198   2.720   1.710 -0.3054  0.0505 -0.2662
  345CHL    CL2 1899   2.397   2.643   1.506 -0.1685 -0.2500 -0.2582
  345CHL    CL3 1900   2.426   2.522   1.775  0.3196 -0.1069 -0.0819
  345CHL     H1 1901   2.236   2.506   1.626 -0.1371  0.0173 -1.2842
  346CHL     C1 1902   0.456   0.869   3.793  0.4469  0.4337  0.2972
  346CHL    CL1 1903   0.447   0.701   3.719 -0.3278 -0.1984 -0.0326
  346CHL    CL2 1904   0.289   0.913   3.847  0.0021  0.3917  0.0995
  346CHL    CL3 1905   0.590   0.890   3.914  0.4435  0.1044  0.3671
  346CHL     H1 1906   0.487   0.938   3.714 -3.8547 -0.5481 -2.5668
  347CHL     C1 1907   0.884   3.389   2.708 -0.8140 -0.1040 -0.0165
  347CHL    CL1 1908   1.027   3.486   2.770 -0.0815  0.1045 -0.0054
  347CHL    CL2 1909   0.910   3.356   2.535 -0.1335 -0.2615 -0.2766
  347CHL    CL3 1910   0.856   3.238   2.806  0.0381  0.0772  0.1817
  347CHL     H1 1911   0.792   3.449   2.708 -1.0566 -0.4186 -2.0534
  348CHL     C1 1912   2.929   0.983   4.063  0.1756 -0.6133 -0.7941
  348CHL    CL1 1913   2.802   0.998   3.934 -0.1242 -0.5697 -0.4744
  348CHL    CL2 1914   3.098   0.953   4.003  0.0538 -0.3671  0.0011
  348CHL    CL3 1915   2.926   1.122   4.170  0.2047 -0.2638  0.1088
  348CHL     H1 1916   2.920   0.893   4.125  3.3983 -0.5269 -0.0423
  349CHL     C1 1917   1.459   0.334   2.749 -1.2332 -0.2268  0.3158
  349CHL    CL1 1918   1.436   0.295   2.924 -0.0496  0.2284  0.0004
  349CHL    CL2 1919   1.495   0.516   2.735 -0.0836 -0.4232  0.1175
  349CHL    CL3 1920   1.602   0.239   2.686 -0.6951 -0.1616  0.1354
  349CHL     H1 1921   1.366   0.313   2.696 -1.0559 -0.7910  0.2226
  350CHL     C1 1922   1.112   1.445   1.209  0.7357 -0.2806 -0.2609
  350CHL    CL1 1923   1.136   1.291   1.116 -0.3922 -0.1682  0.1240
  350CHL    CL2 1924   1.216   1.576   1.154 -0.2053  0.0571  0.0998
  350CHL    CL3 1925   0.942   1.486   1.167 -0.1550  0.6612  0.0285
  350CHL     H1 1926   1.122   1.415   1.314  0.3716  0.3650 -0.0358
  351CHL     C1 1927   3.389   2.450   3.027 -0.3981 -0.3638  0.4048
  351CHL    CL1 1928   3.427   2.519   2.863  0.0327  0.8460  0.1741
  351CHL    CL2 1929   3.331   2.593   3.133 -0.3718  0.4188  0.0861
  351CHL    CL3 1930   3.251   2.331   3.028 -0.3715 -0.5150 -0.0152
  351CHL     H1 1931   3.480   2.407   3.071 -1.3586 -0.8572  2.0086
  352CHL     C1 1932   3.605   0.546   3.427  0.1938  0.1959  0.1354
  352CHL    CL1 1933   3.490   0.412   3.452 -0.3035  0.1035 -0.7169
  352CHL    CL2 1934   3.745   0.496   3.330 -0.2211  0.2311  0.0581
  352CHL    CL3 1935   3.544   0.702   3.372  0.2715 -0.0296  0.0650
  352CHL     H1 1936   3.660   0.564   3.520 -0.2481 -1.3799  0.7356
  353CHL     C1 1937   1.923   2.237   0.987  0.0982  0.4183  1.1807
  353CHL    CL1 1938   1.793   2.168   1.088  0.1326 -0.0142  0.0197
  353CHL    CL2 1939   2.050   2.312   1.076 -0.3260 -0.0441  0.1026
  353CHL    CL3 1940   1.982   2.095   0.893  0.2080 -0.0200  0.1201
  353CHL     H1 1941   1.875   2.301   0.913  2.3058  0.8748  0.0610
  354CHL     C1 1942   3.204   0.105   2.714 -0.4059  0.6167  0.1137
  354CHL    CL1 1943   3.367   0.177   2.752 -0.0632  0.1064 -0.0168
  354CHL    CL2 1944   3.069   0.166   2.818  0.0604  0.0033 -0.5876
  354CHL    CL3 1945   3.174   0.118   2.532 -0.2574  0.2117 -0.1847
  354CHL     H1 1946   3.219   0.001   2.745  2.4451  0.0660 -2.6088
  355CHL     C1 1947   3.763   2.001   2.471 -0.4139  0.0215 -0.4886
  355CHL    CL1 1948   3.902   2.033   2.365 -0.4980 -0.3971  0.0056
  355CHL    CL2 1949   3.683   1.855   2.403 -0.3972  0.0743 -0.0133
  355CHL    CL3 1950   3.827   1.960   2.634  0.5510 -0.3118 -0.2977
  355CHL     H1 1951   3.698   2.089   2.468 -1.4518 -0.6110  1.6275
  356CHL     C1 1952   1.171   2.570   1.878  0.3489 -0.7487  0.2381
  356CHL    CL1 1953   1.222   2.423   1.972 -0.1205 -0.3831  0.0239
  356CHL    CL2 1954   1.000   2.612   1.892  0.5250 -0.0118  0.3045
  356CHL    CL3 1955   1.270   2.720   1.899  0.1224  0.4596 -0.0296
  356CHL     H1 1956   1.187   2.532   1.776 -0.2061 -0.3776  0.0096
  357CHL     C1 1957   3.134   2.669   2.432 -0.3602 -0.1094  1.0985
  357CHL    CL1 1958   3.247   2.625   2.572  0.3764  0.0372  0.3094
  357CHL    CL2 1959   3.136   2.848   2.424 -0.1366 -0.3453  0.1915
  357CHL    CL3 1960   3.203   2.608   2.273 -0.1354  0.1424  0.0624
  357CHL     H1 1961   3.030   2.639   2.448 -0.6591 -0.3198 -0.9829
  358CHL     C1 1962   0.639   1.199   1.836 -0.3285  0.3048  0.5911
  358CHL    CL1 1963   0.601   1.029   1.839 -0.6574  0.0156 -0.1063
  358CHL    CL2 1964   0.490   1.297   1.832 -0.0371  0.1577  0.0612
  358CHL    CL3 1965   0.739   1.239   1.982 -0.0123 -0.1041  0.0285
  358CHL     H1 1966   0.704   1.230   1.753 -1.3813 -0.0098 -0.3780
  359CHL     C1 1967   0.066   2.634   0.520 -0.6456 -0.2697 -0.6260
  359CHL    CL1 1968   0.163   2.673   0.381  0.0107 -0.0935 -0.0575
  359CHL    CL2 1969   0.132   2.491   0.615 -0.1933 -0.0236  0.1516
  359CHL    CL3 1970   0.054   2.782   0.629 -0.4155 -0.1539 -0.1728
  359CHL     H1 1971  -0.033   2.601   0.487 -0.8045 -0.5803  0.1368
  360CHL     C1 1972   2.695   3.263   0.133  0.1419 -0.2026 -0.0193
  360CHL    CL1 1973   2.789   3.408   0.070 -0.2892  0.0091  0.2200
  360CHL    CL2 1974   2.802   3.181   0.249  0.0672 -0.5022  0.2537
  360CHL    CL3 1975   2.548   3.309   0.237  0.1108  0.0510 -0.3276
  360CHL     H1 1976   2.660   3.209   0.044  0.8262  0.9366 -1.0175
  361CHL     C1 1977   2.323   2.191   1.472 -0.5375 -0.0238 -0.2715
  361CHL    CL1 1978   2.481   2.265   1.515  0.2801 -0.3798  0.1071
  361CHL    CL2 1979   2.209   2.169   1.611 -0.1094  0.0518 -0.1565
  361CHL    CL3 1980   2.235   2.288   1.348 -0.1693 -0.3189  0.0408
  361CHL     H1 1981   2.346   2.096   1.423  0.4908  1.1609 -2.2031
  362CHL     C1 1982   0.247   2.524   3.408  0.1128 -0.0603  0.5660
  362CHL    CL1 1983   0.297   2.366   3.488  0.0496 -0.0766  0.1194
  362CHL    CL2 1984   0.342   2.669   3.458 -0.4896  0.0505 -0.7025
  362CHL    CL3 1985   0.244   2.506   3.231  0.0154 -0.3551  0.3577
  362CHL     H1 1986   0.144   2.536   3.442 -0.4922 -2.0903 -0.3758
  363CHL     C1 1987   3.288   0.873   2.318  0.5221  1.2971  0.4633
  363CHL    CL1 1988   3.328   0.738   2.208  0.0843  0.0632 -0.0326
  363CHL    CL2 1989   3.112   0.862   2.351 -0.2453 -0.3726 -0.1045
  363CHL    CL3 1990   3.391   0.877   2.473 -0.3282  0.0145 -0.3652
  363CHL     H1 1991   3.301   0.964   2.258  1.1926  1.1382  0.3514
  364CHL     C1 1992   2.967   0.876   2.678  0.2796  1.0567 -0.1584
  364CHL    CL1 1993   3.093   0.998   2.693 -0.0303  0.3329  0.2491
  364CHL    CL2 1994   3.041   0.715   2.710  0.5230 -0.1601  0.0067
  364CHL    CL3 1995   2.829   0.929   2.779 -0.0994 -0.4541  0.4481
  364CHL     H1 1996   2.941   0.861   2.572  1.8376 -0.1533 -0.4053
  365CHL     C1 1997   2.764   3.464   4.003  0.1265  0.6997 -0.4502
  365CHL    CL1 1998   2.765   3.624   3.919  0.0949 -0.3307  0.3638
  365CHL    CL2 1999   2.658   3.352   3.907  0.1251 -0.1248 -0.2713
  365CHL    CL3 2000   2.930   3.396   4.029  0.2225 -0.1552  0.5072
  365CHL     H1 2001   2.709   3.469   4.097  0.0893  1.4236 -0.4997
  366CHL     C1 2002   2.295   2.000   1.054 -0.4400  0.0272 -0.1175
  366CHL    CL1 2003   2.325   2.021   0.879 -0.0941 -0.0303  0.2047
  366CHL    CL2 2004   2.219   1.838   1.094  0.0438 -0.0616 -0.6783
  366CHL    CL3 2005   2.458   2.023   1.131  0.0052 -0.2709 -0.0798
  366CHL     H1 2006   2.234   2.083   1.089  0.1555 -0.0794  1.2325
  367CHL     C1 2007   3.526   1.916   3.728  0.2432  0.4786 -0.0151
  367CHL    CL1 2008   3.468   1.901   3.559  0.1027  0.2058 -0.0613
  367CHL    CL2 2009   3.482   2.069   3.809 -0.6586  0.0645 -0.4145
  367CHL    CL3 2010   3.473   1.773   3.827  0.3720  0.2576  0.1323
  367CHL     H1 2011   3.636   1.919   3.723  0.1687  1.2654 -1.8477
  368CHL     C1 2012   3.089   2.949   0.514  0.3872 -0.2793 -0.2329
  368CHL    CL1 2013   3.195   2.810   0.574  0.1572  0.4922 -0.1824
  368CHL    CL2 2014   3.112   3.085   0.632 -0.1013 -0.3528 -0.3292
  368CHL    CL3 2015   3.130   3.014   0.357 -0.0538  0.2749 -0.4352
  368CHL     H1 2016   2.984   2.917   0.509  0.2997  0.0838 -0.8471
  369CHL     C1 2017   3.736   2.459   2.496 -0.1180  0.3640  1.2400
  369CHL    CL1 2018   3.856   2.393   2.374 -0.0388 -0.0006 -0.1619
  369CHL    CL2 2019   3.624   2.336   2.561  0.3877  0.0155  0.6876
  369CHL    CL3 2020   3.810   2.550   2.630  0.1712 -0.1998  0.0015
  369CHL     H1 2021   3.685   2.531   2.432  0.2922 -0.2816  0.1621
  370CHL     C1 2022   3.274   3.922   4.084  0.0076 -0.0423 -0.2492
  370CHL    CL1 2023   3.223   3.967   3.917  0.2288 -0.3757 -0.2482
  370CHL    CL2 2024   3.343   4.069   4.174 -0.1266  0.1937 -0.3062
  370CHL    CL3 2025   3.146   3.856   4.192 -0.0393  0.1200 -0.1433
  370CHL     H1 2026   3.349   3.841   4.084 -1.1265 -1.1262  0.2155
  371CHL     C1 2027   2.159   3.100   1.136 -0.2265  0.3346 -0.4132
  371CHL    CL1 2028   2.229   2.931   1.133  0.2354 -0.1187  0.2629
  371CHL    CL2 2029   2.032   3.122   1.007  0.2500 -0.0865 -0.0801
  371CHL    CL3 2030   2.085   3.113   1.295  0.0824  0.4430 -0.1359
  371CHL     H1 2031   2.231   3.180   1.118 -0.5722  0.8978  0.6530
  372CHL     C1 2032   2.851   2.934   4.192  0.4405  0.1569 -0.7991
  372CHL    CL1 2033   2.873   3.064   4.064 -0.1261  0.2316  0.4131
  372CHL    CL2 2034   2.989   2.919   4.307 -0.7610 -0.2064 -0.0022
  372CHL    CL3 2035   2.688   2.973   4.268 -0.5148 -0.1714  0.2013
  372CHL     H1 2036   2.845   2.833   4.150 -1.2033 -0.2121  0.2480
  373CHL     C1 2037   1.040   2.453   3.897  0.0472  0.8184 -0.0494
  373CHL    CL1 2038   1.168   2.337   3.857  0.2067  0.3861 -0.2496
  373CHL    CL2 2039   0.883   2.383   3.845  0.2135 -0.5189 -0.2329
  373CHL    CL3 2040   1.027   2.505   4.070 -0.4029 -0.0552  0.2041
  373CHL     H1 2041   1.050   2.544   3.837 -1.0380  0.6246 -0.5530
  374CHL     C1 2042   2.321   2.626   3.853 -0.5859 -0.2720 -0.1409
  374CHL    CL1 2043   2.418   2.642   4.009  0.1962 -0.3794 -0.0786
  374CHL    CL2 2044   2.179   2.513   3.887  0.1318  0.2013 -0.0576
  374CHL    CL3 2045   2.265   2.779   3.787 -0.3704 -0.2177 -0.3054
  374CHL     H1 2046   2.381   2.577   3.776  0.6468  1.3301 -0.2442
  375CHL     C1 2047   1.928   0.498   0.319  0.0254  0.0458 -0.2660
  375CHL    CL1 2048   2.047   0.372   0.375 -0.3994 -0.1651 -0.1085
  375CHL    CL2 2049   2.028   0.620   0.238  0.0773 -0.1867 -0.0130
  375CHL    CL3 2050   1.812   0.430   0.208 -0.3171 -0.1255  0.3638
  375CHL     H1 2051   1.877   0.542   0.406 -0.6173  2.9345 -1.9858
  376CHL     C1 2052   3.146   3.602   0.693 -0.2958 -0.4734  0.0528
  376CHL    CL1 2053   3.130   3.440   0.624  0.0140 -0.3808 -0.1001
  376CHL    CL2 2054   3.296   3.678   0.627  0.3260  0.0016  0.0957
  376CHL    CL3 2055   2.989   3.691   0.637 -0.1152 -0.0274  0.0408
  376CHL     H1 2056   3.158   3.606   0.802 -3.5326  0.9574  0.4790
  377CHL     C1 2057   2.458   4.115   3.424  0.1565  1.0286 -0.6244
  377CHL    CL1 2058   2.355   3.998   3.518 -0.1007  0.4165 -0.2993
  377CHL    CL2 2059   2.360   4.258   3.370 -0.1583  0.2289  0.4612
  377CHL    CL3 2060   2.606   4.174   3.512  0.2611  0.2389  0.1469
  377CHL     H1 2061   2.506   4.063   3.340 -1.5633 -0.8540 -0.5233
  378CHL     C1 2062   3.494   3.126   2.205  0.7233 -0.4614  0.1530
  378CHL    CL1 2063   3.345   3.054   2.275  0.1470 -0.2255 -0.5584
  378CHL    CL2 2064   3.548   3.029   2.060  0.2009  0.3903  0.4494
  378CHL    CL3 2065   3.478   3.296   2.155  0.0627  0.1066 -0.3599
  378CHL     H1 2066   3.583   3.123   2.269 -0.5607 -0.7094  2.0199
  379CHL     C1 2067   1.030   0.198   4.195 -0.9045 -0.0502 -0.4685
  379CHL    CL1 2068   1.153   0.066   4.229 -0.1881  0.1067  0.2674
  379CHL    CL2 2069   1.026   0.324   4.324 -0.3429 -0.2330  0.0151
  379CHL    CL3 2070   1.060   0.266   4.032 -0.0422 -0.2709  0.3004
  379CHL     H1 2071   0.937   0.141   4.200  0.5239 -2.5534 -0.8024
  380CHL     C1 2072   3.564   1.001   3.145 -0.5287 -0.5394  0.1839
  380CHL    CL1 2073   3.545   1.066   3.313  0.0342 -0.1525 -0.0232
  380CHL    CL2 2074   3.435   0.888   3.114  0.0596  0.4062  0.4791
  380CHL    CL3 2075   3.587   1.136   3.017  0.2484 -0.0684  0.5481
  380CHL     H1 2076   3.655   0.939   3.148 -1.3918 -1.8378  0.4895
  381CHL     C1 2077   1.557   0.178   4.038 -0.2690 -0.5667 -0.1567
  381CHL    CL1 2078   1.493   0.166   4.209  0.4676 -0.1796 -0.0630
  381CHL    CL2 2079   1.731   0.206   4.016  0.0612  0.4113 -0.2138
  381CHL    CL3 2080   1.506   0.031   3.941 -0.1569  0.3597 -0.0236
  381CHL     H1 2081   1.509   0.259   3.982  0.1008  0.8925  1.5479
  382CHL     C1 2082   2.276   4.027   2.565 -0.4703 -0.0859 -0.4912
  382CHL    CL1 2083   2.428   3.952   2.633 -0.0133 -0.1047 -0.3139
  382CHL    CL2 2084   2.142   3.899   2.569  0.1390  0.4614  0.2179
  382CHL    CL3 2085   2.240   4.188   2.648  0.4560  0.3753  0.1089
  382CHL     H1 2086   2.294   4.038   2.457 -0.8170  1.7677 -0.3802
  383CHL     C1 2087   3.181   1.551   0.404 -0.0346  0.3746 -0.1335
  383CHL    CL1 2088   3.026   1.460   0.412  0.2015 -0.7963  0.3089
  383CHL    CL2 2089   3.325   1.444   0.400  0.2861 -0.1134  0.4557
  383CHL    CL3 2090   3.187   1.668   0.269  0.1968 -0.0020 -0.0669
  383CHL     H1 2091   3.173   1.614   0.493 -0.8974  0.5059 -0.2944
  384CHL     C1 2092   2.677   2.576   4.289  0.8414 -0.6333  0.5207
  384CHL    CL1 2093   2.652   2.428   4.390 -0.0230  0.1814 -0.2037
  384CHL    CL2 2094   2.795   2.675   4.375  0.0700  0.2810  0.2068
  384CHL    CL3 2095   2.749   2.533   4.129 -0.0281  0.1897  0.3262
  384CHL     H1 2096   2.579   2.622   4.273  1.1321  0.2933  1.2986
  385CHL     C1 2097   3.652   3.552   3.377  0.3219 -0.0528 -0.1350
  385CHL    CL1 2098   3.522   3.449   3.426  0.1659  0.5597  0.4365
  385CHL    CL2 2099   3.590   3.692   3.283  0.3690  0.4267 -0.1145
  385CHL    CL3 2100   3.744   3.601   3.526  0.2202  0.0034  0.1829
  385CHL     H1 2101   3.704   3.482   3.311  0.5628 -2.3425  2.3078
  386CHL     C1 2102   3.793   3.772   2.682  0.0454  0.1324 -0.1320
  386CHL    CL1 2103   3.896   3.912   2.729  0.0562  0.1865 -0.0302
  386CHL    CL2 2104   3.688   3.732   2.818  0.1305  0.2059 -0.3143
  386CHL    CL3 2105   3.693   3.790   2.531 -0.3044  0.1233  0.0897
  386CHL     H1 2106   3.874   3.700   2.676  0.1919  0.3221 -0.4780
  387CHL     C1 2107   0.065   0.978   2.686 -0.5560 -0.0778 -0.0195
  387CHL    CL1 2108   0.126   1.139   2.642 -0.1431 -0.0663 -0.0294
  387CHL    CL2 2109   0.016   0.992   2.858  0.0593  0.4590 -0.3089
  387CHL    CL3 2110  -0.077   0.949   2.582  0.1022 -0.1754  0.0362
  387CHL     H1 2111   0.146   0.905   2.684  0.6871  1.1956  1.0349
  388CHL     C1 2112   0.333   4.071   1.404  0.1520  0.3667 -0.9842
  388CHL    CL1 2113   0.179   3.987   1.377 -0.1006  0.3860 -0.0009
  388CHL    CL2 2114   0.288   4.240   1.411 -0.3643 -0.3413  0.3166
  388CHL    CL3 2115   0.397   4.030   1.568  0.6663  0.3324 -0.0177
  388CHL     H1 2116   0.400   4.049   1.320 -0.9522  1.0597 -2.0710
  389CHL     C1 2117   2.147   3.866   1.725  0.0257  0.1552 -0.4080
  389CHL    CL1 2118   2.168   3.701   1.652  0.1744 -0.0896 -0.3325
  389CHL    CL2 2119   2.282   3.906   1.832 -0.2624 -0.2256 -0.1075
  389CHL    CL3 2120   2.150   3.990   1.594 -0.1186 -0.1499  0.1198
  389CHL     H1 2121   2.050   3.859   1.775 -0.1280 -3.2149 -0.9452
  390CHL     C1 2122   3.054   3.782   1.180 -0.3406 -0.1918 -0.6108
  390CHL    CL1 2123   3.167   3.911   1.232 -0.0890 -0.3420  0.1055
  390CHL    CL2 2124   2.890   3.853   1.142  0.2001 -0.1186 -0.2300
  390CHL    CL3 2125   3.125   3.702   1.038 -0.1955 -0.5064  0.1702
  390CHL     H1 2126   3.045   3.712   1.264  1.9842  1.2548  0.9280
  391CHL     C1 2127   2.072   0.338   2.705 -0.0009  0.4103 -0.2140
  391CHL    CL1 2128   1.966   0.467   2.774 -0.3498 -0.3381 -0.1656
  391CHL    CL2 2129   1.971   0.218   2.618 -0.6880  0.1746 -0.3472
  391CHL    CL3 2130   2.193   0.408   2.588  0.1080 -0.0330  0.0139
  391CHL     H1 2131   2.124   0.290   2.788  1.0508  1.6045 -0.1467
  392CHL     C1 2132   3.663   1.420   0.954  0.0938 -0.5893 -0.0725
  392CHL    CL1 2133   3.677   1.426   0.769  0.1209 -0.2216  0.2580
  392CHL    CL2 2134   3.516   1.510   1.021 -0.0641  0.0387 -0.2519
  392CHL    CL3 2135   3.644   1.247   1.002 -0.2250 -0.1930 -0.0997
  392CHL     H1 2136   3.753   1.475   0.985  1.2841 -1.8194 -1.2224
  393CHL     C1 2137   0.276   1.974   2.984 -1.1778 -0.1126  0.0587
  393CHL    CL1 2138   0.292   1.943   2.807 -0.0470  0.1228 -0.3725
  393CHL    CL2 2139   0.285   2.149   3.020 -0.0245 -0.1166 -0.2463
  393CHL    CL3 2140   0.122   1.922   3.052  0.1143  0.4054 -0.3354
  393CHL     H1 2141   0.354   1.916   3.035 -1.6051 -0.4910  0.2883
  394CHL     C1 2142   1.551   3.881   0.654  0.2890  0.1455  0.0242
  394CHL    CL1 2143   1.422   3.959   0.752 -0.5063 -0.1128  0.0895
  394CHL    CL2 2144   1.681   3.810   0.749 -0.3304 -0.1640 -0.3384
  394CHL    CL3 2145   1.466   3.753   0.562  0.1971  0.0302 -0.3139
  394CHL     H1 2146   1.587   3.947   0.575 -0.8066 -1.0833 -1.5622
  395CHL     C1 2147   2.014   0.246   1.625 -0.3088  0.4886 -0.9528
  395CHL    CL1 2148   2.158   0.314   1.532  0.1445  0.3388  0.0897
  395CHL    CL2 2149   1.992   0.073   1.601 -0.2400 -0.4470  0.0869
  395CHL    CL3 2150   2.022   0.282   1.802  0.1542 -0.2063 -0.0006
  395CHL     H1 2151   1.929   0.292   1.574 -0.3285  1.3062 -0.2169
  396CHL     C1 2152   0.216   1.475   1.615  0.4666 -0.3979 -0.9307
  396CHL    CL1 2153   0.314   1.578   1.715 -0.3146  0.5383 -0.0712
  396CHL    CL2 2154   0.088   1.580   1.540  0.0182  0.0406 -0.4485
  396CHL    CL3 2155   0.326   1.400   1.488  0.0192 -0.1578 -0.0844
  396CHL     H1 2156   0.177   1.402   1.688  1.2541  0.5990  0.5371
  397CHL     C1 2157   2.716   4.167   4.288  1.1311  0.3360  0.1434
  397CHL    CL1 2158   2.878   4.224   4.250  0.1369  0.1378 -0.1093
  397CHL    CL2 2159   2.678   4.005   4.220 -0.0780  0.1977 -0.2092
  397CHL    CL3 2160   2.694   4.162   4.471 -0.1350 -0.6896  0.3245
  397CHL     H1 2161   2.648   4.248   4.257 -0.6755 -1.4117 -0.6982
  398CHL     C1 2162   2.087   3.692   3.765 -0.2613  0.8194  0.0637
  398CHL    CL1 2163   2.252   3.612   3.746 -0.2063 -0.3589 -0.4008
  398CHL    CL2 2164   1.969   3.586   3.689  0.3483 -0.3933  0.1317
  398CHL    CL3 2165   2.058   3.699   3.945 -0.3010 -0.2805  0.0545
  398CHL     H1 2166   2.096   3.796   3.732  2.7514  0.1028 -1.6901
  399CHL     C1 2167   1.428   3.709   1.564 -0.6708  0.6830 -0.1105
  399CHL    CL1 2168   1.377   3.543   1.627  0.2753 -0.1559 -0.3041
  399CHL    CL2 2169   1.325   3.779   1.438  0.2370  0.4653  0.1135
  399CHL    CL3 2170   1.448   3.817   1.710 -0.2052 -0.1094  0.2970
  399CHL     H1 2171   1.525   3.704   1.514 -0.1219 -1.1091  1.0147
  400CHL     C1 2172   1.862   1.228   1.410  1.2241  0.2128 -0.1051
  400CHL    CL1 2173   1.927   1.278   1.249  0.0003  0.7624  0.2362
  400CHL    CL2 2174   1.994   1.257   1.532  0.0789  0.1093  0.0089
  400CHL    CL3 2175   1.723   1.336   1.447 -0.0175 -0.1304  0.1038
  400CHL     H1 2176   1.826   1.124   1.410 -0.8352  0.8811 -0.1107
  401CHL     C1 2177   3.364   2.015   1.797 -0.4553 -0.7995  0.3974
  401CHL    CL1 2178   3.207   2.064   1.728  0.1515  0.5245  0.0709
  401CHL    CL2 2179   3.486   2.140   1.741  0.0244  0.2097 -0.1172
  401CHL    CL3 2180   3.352   2.020   1.976  0.6539  0.0213  0.0467
  401CHL     H1 2181   3.393   1.918   1.757 -2.2199 -0.9024 -0.7212
  402CHL     C1 2182   0.626   2.924   2.440 -0.0204  0.1885  0.5044
  402CHL    CL1 2183   0.493   2.874   2.323  0.1825  0.1121  0.2420
  402CHL    CL2 2184   0.619   3.108   2.466 -0.0512 -0.0696 -0.1839
  402CHL    CL3 2185   0.602   2.836   2.597  0.0200 -0.0681 -0.3647
  402CHL     H1 2186   0.724   2.898   2.398  0.9917  0.9198  2.3156
  403CHL     C1 2187   0.849   1.823   2.479 -0.9422  0.0906  0.3317
  403CHL    CL1 2188   0.673   1.815   2.508  0.0185  0.1259  0.1720
  403CHL    CL2 2189   0.903   1.684   2.381 -0.2707 -0.2681 -0.4668
  403CHL    CL3 2190   0.903   1.987   2.420  0.3401 -0.2612  0.0167
  403CHL     H1 2191   0.903   1.804   2.573 -1.5681 -2.0678  0.3146
  404CHL     C1 2192   0.758   3.812   1.213  0.4264  0.1627  0.4828
  404CHL    CL1 2193   0.753   3.847   1.042  0.1601 -0.2946  0.5534
  404CHL    CL2 2194   0.878   3.912   1.305  0.1219 -0.1026  0.1419
  404CHL    CL3 2195   0.598   3.836   1.284  0.1189  0.0578  0.2926
  404CHL     H1 2196   0.761   3.703   1.210 -3.5983 -0.0974 -0.9528
  405CHL     C1 2197   2.591   1.526   1.118  0.0272 -0.5155  0.7634
  405CHL    CL1 2198   2.714   1.405   1.066 -0.6472  0.1388  0.0787
  405CHL    CL2 2199   2.676   1.687   1.104  0.0555  0.5201 -0.0670
  405CHL    CL3 2200   2.447   1.532   1.011  0.0785 -0.0954  0.1630
  405CHL     H1 2201   2.557   1.510   1.221 -0.0888 -0.0229  0.8056
  406CHL     C1 2202   1.657   1.000   4.012 -0.2721 -0.1352 -0.0679
  406CHL    CL1 2203   1.688   0.839   3.945 -0.2795 -0.0667 -0.0986
  406CHL    CL2 2204   1.574   1.105   3.895 -0.0273  0.2454 -0.1115
  406CHL    CL3 2205   1.573   0.986   4.165  0.0069 -0.1192 -0.1760
  406CHL     H1 2206   1.754   1.049   4.022 -0.5486  0.6112 -0.8483
  407CHL     C1 2207   3.420   0.289   2.217  0.3219 -0.1907  0.4674
  407CHL    CL1 2208   3.274   0.385   2.247 -0.0902 -0.0469  0.2693
  407CHL    CL2 2209   3.565   0.396   2.194 -0.2017  0.0338  0.0640
  407CHL    CL3 2210   3.455   0.184   2.356 -0.0864 -0.0818 -0.2022
  407CHL     H1 2211   3.418   0.227   2.127  0.7209 -2.5427  1.9952
  408CHL     C1 2212   0.308   3.680   1.104 -0.2492 -0.2191 -0.2315
  408CHL    CL1 2213   0.392   3.627   0.954 -0.2462  0.2463  0.0798
  408CHL    CL2 2214   0.131   3.712   1.073 -0.5762 -0.2499  0.2781
  408CHL    CL3 2215   0.354   3.589   1.249 -0.0273  0.4172  0.5095
  408CHL     H1 2216   0.339   3.781   1.132 -1.5685  0.0910  0.1933
  409CHL     C1 2217   0.757   1.796   3.595  0.4443  0.5598  0.0763
  409CHL    CL1 2218   0.828   1.964   3.562 -0.1662  0.1424 -0.1768
  409CHL    CL2 2219   0.888   1.681   3.643 -0.4167 -0.1493 -0.2455
  409CHL    CL3 2220   0.626   1.792   3.716  0.3951 -0.1585 -0.2437
  409CHL     H1 2221   0.729   1.748   3.500  0.2895 -0.7141  0.7344
  410CHL     C1 2222   1.007   0.470   1.640  0.6986 -0.4760  0.9337
  410CHL    CL1 2223   0.921   0.319   1.601 -0.2082 -0.2352 -0.1347
  410CHL    CL2 2224   1.184   0.452   1.651  0.1223 -0.2736  0.0976
  410CHL    CL3 2225   0.960   0.591   1.517 -0.1537 -0.0535  0.3310
  410CHL     H1 2226   0.980   0.502   1.741 -0.7960 -0.7743  0.6474
  411CHL     C1 2227   2.386   3.070   2.066 -0.5606  0.1066  0.2316
  411CHL    CL1 2228   2.494   3.212   2.120  0.0530  0.3722  0.1630
  411CHL    CL2 2229   2.465   2.916   2.121  0.1241  0.4413  0.0412
  411CHL    CL3 2230   2.224   3.087   2.144 -0.3524  0.0684 -0.4310
  411CHL     H1 2231   2.379   3.064   1.957  0.0355 -2.1452  0.2703
  412CHL     C1 2232   0.488   4.118   3.547 -0.3059  0.1795 -0.7975
  412CHL    CL1 2233   0.333   4.192   3.607  0.0661  0.4555 -0.0353
  412CHL    CL2 2234   0.462   4.065   3.380 -0.2136 -0.3126  0.1771
  412CHL    CL3 2235   0.629   4.238   3.556 -0.4287  0.2425 -0.3721
  412CHL     H1 2236   0.510   4.042   3.622  1.8968  2.1345  0.6975
  413CHL     C1 2237   0.051   3.402   2.451 -0.2025  0.2159 -0.7379
  413CHL    CL1 2238  -0.083   3.428   2.334 -0.2165 -0.1723 -0.2772
  413CHL    CL2 2239   0.002   3.397   2.625 -0.6102  0.5301  0.3018
  413CHL    CL3 2240   0.129   3.242   2.407  0.0121 -0.2829  0.0817
  413CHL     H1 2241   0.124   3.478   2.425  1.1279 -0.0795  1.8462
  414CHL     C1 2242   1.144   4.188   2.906 -0.2722  0.3109 -0.3879
  414CHL    CL1 2243   1.321   4.168   2.923 -0.2805  0.1786  0.2094
  414CHL    CL2 2244   1.086   4.024   2.838 -0.1576  0.1994  0.1233
  414CHL    CL3 2245   1.072   4.236   3.060 -0.0731 -0.2298  0.5761
  414CHL     H1 2246   1.127   4.263   2.828 -0.9065 -0.1692 -0.7133
  415CHL     C1 2247   0.816   1.253   1.439 -0.1181 -0.9818 -1.0314
  415CHL    CL1 2248   0.918   1.123   1.369  0.0841 -0.0418  0.0062
  415CHL    CL2 2249   0.666   1.174   1.489 -0.1226 -0.2006  0.1976
  415CHL    CL3 2250   0.906   1.327   1.576  0.0068 -0.1680  0.1352
  415CHL     H1 2251   0.788   1.333   1.370  0.2682  0.4951  0.4534
  416CHL     C1 2252   0.832   0.136   0.447 -0.2732  0.2219  0.8135
  416CHL    CL1 2253   0.778   0.300   0.400 -0.3414 -0.1599  0.0496
  416CHL    CL2 2254   0.857   0.113   0.618  0.6536  0.2280  0.1724
  416CHL    CL3 2255   0.696   0.030   0.387 -0.1306 -0.2648 -0.5320
  416CHL     H1 2256   0.929   0.104   0.406 -0.1208 -1.9616  2.6531
  417CHL     C1 2257   3.405   3.336   0.911  0.4510  0.5274  0.3095
  417CHL    CL1 2258   3.541   3.217   0.952  0.0037  0.2370  0.0104
  417CHL    CL2 2259   3.235   3.277   0.958  0.0544  0.3117 -0.1129
  417CHL    CL3 2260   3.442   3.491   0.999  0.5174 -0.1033 -0.2172
  417CHL     H1 2261   3.421   3.355   0.804  1.8882  1.1075  0.6118
  418CHL     C1 2262   3.495   1.334   1.440  0.3030  0.0146  0.3313
  418CHL    CL1 2263   3.618   1.430   1.528  0.2929  0.3816 -0.3417
  418CHL    CL2 2264   3.364   1.429   1.358 -0.0299 -0.0486  0.2306
  418CHL    CL3 2265   3.577   1.219   1.326  0.1497  0.0768  0.2828
  418CHL     H1 2266   3.455   1.269   1.518  0.4132  0.2324  0.5732
  419CHL     C1 2267   2.740   0.921   2.252 -0.2166 -0.1329  0.4165
  419CHL    CL1 2268   2.615   0.873   2.133 -0.0607 -0.1494  0.2488
  419CHL    CL2 2269   2.797   1.081   2.203  0.4514  0.4888  0.2962
  419CHL    CL3 2270   2.683   0.914   2.422  0.1673  0.1605  0.1801
  419CHL     H1 2271   2.826   0.855   2.241  0.7265  0.7388  2.1300
  420CHL     C1 2272   3.219   1.130   1.859  0.3791 -0.5376 -1.0730
  420CHL    CL1 2273   3.312   1.091   1.705 -0.1591  0.0566  0.0799
  420CHL    CL2 2274   3.190   0.978   1.957  0.4516 -0.1038  0.3950
  420CHL    CL3 2275   3.295   1.244   1.973 -0.1133 -0.1667 -0.0254
  420CHL     H1 2276   3.122   1.175   1.836  0.5449 -0.3095 -1.3213
  421CHL     C1 2277   1.275   4.092   2.043  0.1488  0.2144  0.6403
  421CHL    CL1 2278   1.330   3.954   2.150 -0.0980 -0.6435 -0.4183
  421CHL    CL2 2279   1.100   4.117   2.090 -0.2024 -0.5980 -0.3042
  421CHL    CL3 2280   1.371   4.242   2.079  0.4070  0.0039 -0.1344
  421CHL     H1 2281   1.283   4.058   1.939 -1.4693  2.3122 -0.2510
  422CHL     C1 2282   3.819   2.932   4.079 -1.1960  0.1459 -0.4823
  422CHL    CL1 2283   3.976   2.966   4.144  0.1851 -0.0296  0.0792
  422CHL    CL2 2284   3.741   2.805   4.183  0.0321 -0.1397  0.3879
  422CHL    CL3 2285   3.713   3.080   4.067 -0.0615  0.6901 -0.0493
  422CHL     H1 2286   3.811   2.882   3.982 -3.3663 -0.6610  0.0557
  423CHL     C1 2287   2.996   2.159   2.129  0.5996  0.7795 -0.3986
  423CHL    CL1 2288   2.865   2.135   2.237  0.2315 -0.0868  0.0845
  423CHL    CL2 2289   2.945   2.202   1.961 -0.0225  0.0238 -0.1852
  423CHL    CL3 2290   3.126   2.268   2.189  0.1817  0.2598 -0.0325
  423CHL     H1 2291   3.048   2.063   2.113 -0.5682  0.6375 -4.4152
  424CHL     C1 2292   1.106   3.243   3.096 -0.4151  0.2574 -0.3338
  424CHL    CL1 2293   0.984   3.373   3.092 -0.0942  0.0990  0.0250
  424CHL    CL2 2294   1.283   3.305   3.100  0.0749 -0.0924  0.4049
  424CHL    CL3 2295   1.107   3.114   3.223 -0.2239  0.2838 -0.1601
  424CHL     H1 2296   1.091   3.198   2.997 -0.0737  1.9628 -1.1933
  425CHL     C1 2297   0.744   0.696   2.402 -0.5823  1.2159  0.2714
  425CHL    CL1 2298   0.735   0.776   2.242 -0.0404 -0.1829 -0.1377
  425CHL    CL2 2299   0.757   0.514   2.372 -0.5262  0.1372  0.1151
  425CHL    CL3 2300   0.883   0.773   2.479  0.1668 -0.1583 -0.0742
  425CHL     H1 2301   0.653   0.706   2.462 -0.4244  1.7839  0.4209
  426CHL     C1 2302   2.032   1.438   2.103  0.1006 -0.1555 -0.6927
  426CHL    CL1 2303   2.122   1.417   1.944 -0.1874 -0.2333 -0.2112
  426CHL    CL2 2304   2.157   1.482   2.227 -0.0538  0.0826  0.3577
  426CHL    CL3 2305   1.926   1.579   2.078 -0.2493 -0.3007 -0.1211
  426CHL     H1 2306   1.973   1.349   2.128  0.4349 -0.6706 -1.6676
  427CHL     C1 2307   2.758   0.465   0.747  0.0917 -0.2829  0.6310
  427CHL    CL1 2308   2.901   0.541   0.830  0.0709  0.1037  0.1102
  427CHL    CL2 2309   2.602   0.507   0.831  0.2979 -0.2530 -0.2699
  427CHL    CL3 2310   2.742   0.529   0.580 -0.0534 -0.1634  0.1796
  427CHL     H1 2311   2.770   0.357   0.752  0.2269 -0.2791  0.4040
  428CHL     C1 2312   3.701   0.157   4.131  0.4340  0.0567  0.1806
  428CHL    CL1 2313   3.683   0.215   4.301  0.2586 -0.4278  0.0165
  428CHL    CL2 2314   3.610  -0.001   4.125 -0.4204  0.1073 -0.1369
  428CHL    CL3 2315   3.621   0.268   4.015 -0.1747 -0.2117 -0.7814
  428CHL     H1 2316   3.808   0.141   4.109  0.4407  1.3599 -0.8798
  429CHL     C1 2317   1.946   4.122   3.544  0.2248  0.7837  0.6541
  429CHL    CL1 2318   1.934   3.950   3.525  0.1981  0.1095 -0.1862
  429CHL    CL2 2319   1.799   4.193   3.615  0.0032  0.1890 -0.4684
  429CHL    CL3 2320   2.081   4.148   3.658 -0.3581  0.1517 -0.2448
  429CHL     H1 2321   1.970   4.171   3.449  0.5087 -1.9001 -0.7595
  430CHL     C1 2322   0.301   4.091   0.848  0.2203 -0.0708 -0.2522
  430CHL    CL1 2323   0.228   3.928   0.831 -0.1583 -0.0773  0.0421
  430CHL    CL2 2324   0.180   4.217   0.791  0.1471  0.0608  0.2926
  430CHL    CL3 2325   0.349   4.131   1.022 -0.0646  0.0937 -0.2628
  430CHL     H1 2326   0.393   4.097   0.790  0.7797  1.4402  0.7237
  431CHL     C1 2327   1.228   1.474   2.002  0.8940  0.0637 -0.0064
  431CHL    CL1 2328   1.328   1.479   1.848 -0.0974  0.3459  0.0444
  431CHL    CL2 2329   1.220   1.645   2.078  0.1596  0.0147  0.1551
  431CHL    CL3 2330   1.052   1.433   1.978 -0.0896  0.0489 -0.1171
  431CHL     H1 2331   1.272   1.405   2.075  0.7832  0.4195  0.4007
  432CHL     C1 2332   0.694   2.917   3.157 -0.1839 -0.2403  0.1730
  432CHL    CL1 2333   0.729   2.763   3.083 -0.1873  0.4710  0.2437
  432CHL    CL2 2334   0.676   3.047   3.042 -0.3107  0.3029 -0.2078
  432CHL    CL3 2335   0.556   2.898   3.277  0.0844 -0.2598  0.0671
  432CHL     H1 2336   0.788   2.950   3.202  1.3123  0.8840 -3.3910
  433CHL     C1 2337   3.579   3.655   3.936  0.1283  0.2892  0.0300
  433CHL    CL1 2338   3.616   3.529   4.067 -0.2565  0.4420 -0.0759
  433CHL    CL2 2339   3.413   3.637   3.881 -0.0663 -0.1449 -0.1171
  433CHL    CL3 2340   3.610   3.827   3.996 -0.1189 -0.1703 -0.2964
  433CHL     H1 2341   3.649   3.650   3.852 -0.3756 -1.1720 -0.3275
  434CHL     C1 2342   2.181   2.139   2.689 -0.2759  0.1223  0.6146
  434CHL    CL1 2343   2.245   2.122   2.855 -0.5179  0.0840  0.6003
  434CHL    CL2 2344   2.131   1.978   2.622  0.3546  0.1405 -0.0636
  434CHL    CL3 2345   2.037   2.246   2.696  0.1939  0.0917 -0.1227
  434CHL     H1 2346   2.256   2.182   2.621 -0.7327 -0.6076 -0.3883
  435CHL     C1 2347   1.551   2.746   3.001 -0.2034  0.4908  0.0909
  435CHL    CL1 2348   1.692   2.709   2.889  0.1943  0.2069  0.3294
  435CHL    CL2 2349   1.399   2.686   2.923  0.3682 -0.3615 -0.0895
  435CHL    CL3 2350   1.550   2.658   3.162 -0.5118  0.2903 -0.1148
  435CHL     H1 2351   1.558   2.855   3.008  2.4348  0.3668  0.5543
  436CHL     C1 2352   3.398   1.927   0.733 -0.8916  1.0656 -0.1880
  436CHL    CL1 2353   3.379   1.828   0.582 -0.1934 -0.0463  0.1413
  436CHL    CL2 2354   3.244   1.942   0.827  0.0671  0.2969 -0.1880
  436CHL    CL3 2355   3.527   1.840   0.824  0.2259 -0.0166  0.0386
  436CHL     H1 2356   3.437   2.026   0.708  1.3173  0.0352 -1.1350
  437CHL     C1 2357   3.649   0.880   2.060 -0.0719  0.2345 -0.1803
  437CHL    CL1 2358   3.515   1.004   2.085  0.5032 -0.0771 -0.3307
  437CHL    CL2 2359   3.769   0.944   1.933  0.2759  0.4780 -0.0433
  437CHL    CL3 2360   3.739   0.848   2.207 -0.0271 -0.2019  0.0806
  437CHL     H1 2361   3.613   0.782   2.029  0.7464 -0.5814  1.3399
  438CHL     C1 2362   2.331   1.394   0.520  0.7636 -1.1251 -0.0765
  438CHL    CL1 2363   2.196   1.324   0.430  0.0560  0.1600 -0.0553
  438CHL    CL2 2364   2.465   1.275   0.543  0.3974 -0.1230  0.1177
  438CHL    CL3 2365   2.395   1.537   0.426  0.0302 -0.6137 -0.0437
  438CHL     H1 2366   2.300   1.425   0.620  0.8443  1.2728 -0.7334
  439CHL     C1 2367   1.332   4.134   2.469 -0.2105  0.1457 -0.3835
  439CHL    CL1 2368   1.443   4.272   2.442 -0.6956 -0.2490  0.0714
  439CHL    CL2 2369   1.396   4.036   2.612  0.5068 -0.0924  0.2879
  439CHL    CL3 2370   1.181   4.212   2.517  0.1863  0.1473  0.2964
  439CHL     H1 2371   1.321   4.073   2.379  0.3802 -0.8953  0.2321
  440CHL     C1 2372   3.280   1.097   0.169 -0.4115  0.1835  0.3407
  440CHL    CL1 2373   3.137   1.198   0.201 -0.2144  0.2924 -0.4489
  440CHL    CL2 2374   3.269   1.012   0.009 -0.4012  0.4375  0.0958
  440CHL    CL3 2375   3.425   1.201   0.178  0.0670  0.4022 -0.5054
  440CHL     H1 2376   3.292   1.023   0.249  2.5555 -0.5468 -0.6400
  441CHL     C1 2377   1.323   0.540   2.265  0.5275  0.2151  0.2196
  441CHL    CL1 2378   1.346   0.356   2.284  0.1134  0.1766  0.0645
  441CHL    CL2 2379   1.246   0.574   2.103 -0.3867 -0.5542 -0.0755
  441CHL    CL3 2380   1.209   0.606   2.392 -0.0674 -0.1421 -0.2077
  441CHL     H1 2381   1.416   0.595   2.273  0.7083  0.9013 -4.0220
  442CHL     C1 2382   0.724   2.365   3.442  0.2171  0.2724 -0.5808
  442CHL    CL1 2383   0.707   2.494   3.313  0.1210 -0.1816  0.1768
  442CHL    CL2 2384   0.666   2.423   3.600  0.0671  0.0239 -0.2777
  442CHL    CL3 2385   0.615   2.230   3.407 -0.1307  0.2097  0.3114
  442CHL     H1 2386   0.822   2.322   3.465 -0.1041  0.9012  2.3310
  443CHL     C1 2387   1.159   2.508   0.200 -0.3935  0.1954  0.8578
  443CHL    CL1 2388   1.312   2.401   0.189 -0.1035  0.1387  0.2014
  443CHL    CL2 2389   1.048   2.460   0.333 -0.0562  0.0780 -0.3880
  443CHL    CL3 2390   1.177   2.690   0.200  0.2630 -0.5393 -0.3689
  443CHL     H1 2391   1.103   2.505   0.106 -1.8308  0.4319  1.6871
  444CHL     C1 2392   3.031   2.959   2.901  0.2414 -0.6163  0.0976
  444CHL    CL1 2393   3.167   3.046   2.818 -0.2813 -0.2199  0.5890
  444CHL    CL2 2394   2.927   3.069   3.012 -0.0013 -0.0296 -0.1597
  444CHL    CL3 2395   2.914   2.893   2.778  0.1892 -0.0668 -0.1487
  444CHL     H1 2396   3.066   2.874   2.960  0.8292 -1.0425 -0.8473
  445CHL     C1 2397   0.602   4.181   1.941  0.3983  0.1486 -0.6536
  445CHL    CL1 2398   0.669   4.338   1.887  0.7216  0.2340  0.1707
  445CHL    CL2 2399   0.681   4.128   2.099 -0.3757 -0.1693  0.3365
  445CHL    CL3 2400   0.428   4.202   1.970 -0.2747  0.0061  0.0605
  445CHL     H1 2401   0.620   4.100   1.870  0.3061  1.2674 -2.0003
  446CHL     C1 2402   3.260   0.412   3.036  0.2095  0.1539  0.5274
  446CHL    CL1 2403   3.203   0.354   3.201 -0.0209 -0.1561 -0.3943
  446CHL    CL2 2404   3.180   0.559   2.980 -0.0780  0.2214  0.0711
  446CHL    CL3 2405   3.443   0.446   3.038  0.5316  0.2825  0.0231
  446CHL     H1 2406   3.244   0.334   2.960  0.2585 -0.0163  0.6918
  447CHL     C1 2407   2.900   0.607   3.928  0.8402 -0.6326 -0.2802
  447CHL    CL1 2408   2.796   0.644   4.067  0.3434  0.0267 -0.5026
  447CHL    CL2 2409   3.077   0.615   3.979  0.0571  0.1353  0.0987
  447CHL    CL3 2410   2.857   0.443   3.859  0.1945 -0.1406  0.2982
  447CHL     H1 2411   2.879   0.673   3.843 -1.0097 -1.2133 -0.3204
  448CHL     C1 2412   0.998   3.815   3.864 -0.2000  0.9093 -0.8143
  448CHL    CL1 2413   0.987   3.755   4.037 -0.0793 -0.1676 -0.1868
  448CHL    CL2 2414   1.166   3.795   3.796 -0.0192 -0.2855 -0.1366
  448CHL    CL3 2415   0.876   3.726   3.769  0.1134  0.0258 -0.0883
  448CHL     H1 2416   0.972   3.921   3.868 -0.8004  0.7232  0.2657
  449CHL     C1 2417   1.292   1.977   0.178 -0.5135  0.7275  0.5772
  449CHL    CL1 2418   1.171   1.843   0.148  0.4395  0.1798  0.0529
  449CHL    CL2 2419   1.382   1.965   0.333  0.4356 -0.5398 -0.2487
  449CHL    CL3 2420   1.421   1.961   0.050  0.0459 -0.0232  0.6140
  449CHL     H1 2421   1.248   2.077   0.174 -1.5028  0.3294  1.0984
  450CHL     C1 2422   2.322   3.911   3.056  0.6791 -0.1198  0.7985
  450CHL    CL1 2423   2.479   3.917   3.134 -0.1127 -0.3858  0.4531
  450CHL    CL2 2424   2.194   3.860   3.167  0.1649 -0.1949  0.0643
  450CHL    CL3 2425   2.287   4.061   2.959 -0.0660 -0.1107 -0.0852
  450CHL     H1 2426   2.333   3.831   2.982  0.0985 -0.4228  1.0350
  451CHL     C1 2427   1.151   1.369   3.915  0.3331  0.2889 -0.1756
  451CHL    CL1 2428   1.073   1.406   3.756 -0.1166 -0.3196 -0.3411
  451CHL    CL2 2429   1.320   1.310   3.909 -0.3834 -0.6603 -0.2278
  451CHL    CL3 2430   1.160   1.504   4.029 -0.0178 -0.2575  0.4110
  451CHL     H1 2431   1.096   1.287   3.964 -0.6576  1.1824  0.2368
  452CHL     C1 2432   2.333   3.644   0.781 -0.6464 -0.3151 -0.6266
  452CHL    CL1 2433   2.434   3.606   0.919 -0.6444  0.0295 -0.4904
  452CHL    CL2 2434   2.247   3.495   0.729 -0.3061  0.2442 -0.1124
  452CHL    CL3 2435   2.229   3.778   0.817 -0.0594  0.1165  0.0882
  452CHL     H1 2436   2.395   3.675   0.696 -0.6009 -0.8362 -0.7898
  453CHL     C1 2437   0.280   3.023   2.760 -0.5963  0.0548  0.1934
  453CHL    CL1 2438   0.139   3.097   2.836  0.2695  0.2776 -0.3333
  453CHL    CL2 2439   0.367   2.902   2.869  0.0658  0.0322  0.4850
  453CHL    CL3 2440   0.235   2.965   2.595  0.4857  0.0463  0.0623
  453CHL     H1 2441   0.357   3.100   2.744 -1.7365  0.9678 -1.2367
  454CHL     C1 2442   1.180   0.796   3.325  0.4852 -0.1134 -0.4418
  454CHL    CL1 2443   1.205   0.932   3.203  0.3030  0.3095 -0.1411
  454CHL    CL2 2444   1.007   0.737   3.337  0.3360 -0.1977  0.1016
  454CHL    CL3 2445   1.273   0.661   3.255  0.0256  0.0446 -0.3615
  454CHL     H1 2446   1.226   0.821   3.421 -0.4434  0.8386 -0.2288
  455CHL     C1 2447   2.592   0.184   0.416  0.1689 -0.5813  0.0949
  455CHL    CL1 2448   2.569   0.011   0.461  0.0702  0.0412  0.1742
  455CHL    CL2 2449   2.478   0.279   0.522 -0.1453  0.0162 -0.4369
  455CHL    CL3 2450   2.768   0.221   0.460 -0.0373 -0.4172 -0.1313
  455CHL     H1 2451   2.571   0.197   0.309  0.5249 -0.4924  0.0333
  456CHL     C1 2452   2.876   0.279   1.827 -0.7506  0.6509 -0.2433
  456CHL    CL1 2453   2.823   0.448   1.776 -0.5116 -0.3116 -0.2546
  456CHL    CL2 2454   3.052   0.285   1.862 -0.2685 -0.0257  0.2535
  456CHL    CL3 2455   2.771   0.228   1.972  0.0403 -0.0963  0.3039
  456CHL     H1 2456   2.852   0.219   1.738 -0.3208  1.2959 -0.8018
  457CHL     C1 2457   0.614   2.268   1.285  1.0559 -0.2806  0.1067
  457CHL    CL1 2458   0.790   2.213   1.278  0.1653  0.2057 -0.1186
  457CHL    CL2 2459   0.548   2.292   1.124 -0.2156  0.0285  0.1389
  457CHL    CL3 2460   0.516   2.157   1.394  0.4491 -0.0568  0.2607
  457CHL     H1 2461   0.630   2.370   1.320 -2.7189  0.8171 -0.9847
  458CHL     C1 2462   3.470   3.131   0.395 -0.2937 -0.1986  0.1652
  458CHL    CL1 2463   3.442   3.298   0.319  0.3197  0.0133 -0.0885
  458CHL    CL2 2464   3.529   3.005   0.279  0.0359 -0.0903  0.1025
  458CHL    CL3 2465   3.580   3.138   0.532  0.0233 -0.0462 -0.0596
  458CHL     H1 2466   3.374   3.103   0.439  0.6870 -0.7052  2.0811
  459CHL     C1 2467   2.526   3.347   2.714 -0.0405  0.0934 -0.1274
  459CHL    CL1 2468   2.418   3.355   2.575 -0.0565 -0.1281  0.1598
  459CHL    CL2 2469   2.700   3.327   2.664  0.0090 -0.0983 -0.1851
  459CHL    CL3 2470   2.517   3.496   2.816 -0.0168 -0.3081 -0.2267
  459CHL     H1 2471   2.487   3.262   2.770 -2.5227  1.5359  0.4516
  460CHL     C1 2472   3.478   1.873   4.182 -0.4438 -0.1652 -0.3895
  460CHL    CL1 2473   3.614   1.769   4.213  0.4702  0.4202  0.5817
  460CHL    CL2 2474   3.357   1.849   4.314 -0.2907 -0.0443 -0.1828
  460CHL    CL3 2475   3.538   2.044   4.163  0.0538 -0.2015 -0.4713
  460CHL     H1 2476   3.436   1.832   4.090 -0.8756 -1.9171  0.5426
  461CHL     C1 2477   1.792   0.847   2.988  0.6525  0.2912  0.0746
  461CHL    CL1 2478   1.762   0.797   2.817 -0.3621  0.1844 -0.2200
  461CHL    CL2 2479   1.632   0.884   3.067  0.0142 -0.0963 -0.1248
  461CHL    CL3 2480   1.847   0.702   3.075  0.0473 -0.1733  0.1471
  461CHL     H1 2481   1.873   0.920   3.001 -0.1555  1.3349 -0.5632
  462CHL     C1 2482   0.797   2.627   1.321  0.5838  0.2775  0.3867
  462CHL    CL1 2483   0.839   2.569   1.158 -0.2830  0.0039  0.1501
  462CHL    CL2 2484   0.619   2.666   1.324 -0.1108 -0.0935 -0.4742
  462CHL    CL3 2485   0.840   2.509   1.450  0.0859 -0.1253 -0.1463
  462CHL     H1 2486   0.848   2.721   1.345 -0.9208  1.3725 -0.5271
  463CHL     C1 2487   2.678   1.750   0.624 -0.1297 -0.0343 -0.4460
  463CHL    CL1 2488   2.570   1.623   0.698  0.0821  0.3173 -0.0184
  463CHL    CL2 2489   2.749   1.676   0.471  0.0180  0.0369  0.2998
  463CHL    CL3 2490   2.573   1.891   0.581 -0.2080  0.5518 -0.1004
  463CHL     H1 2491   2.750   1.769   0.704  1.8647  0.2031 -2.2155
  464CHL     C1 2492   2.226   0.530   0.797  0.6697 -0.4213  0.6644
  464CHL    CL1 2493   2.168   0.556   0.636 -0.0195  0.0725  0.2405
  464CHL    CL2 2494   2.274   0.694   0.864  0.1959  0.0823  0.0568
  464CHL    CL3 2495   2.099   0.450   0.904 -0.1761  0.2451  0.0845
  464CHL     H1 2496   2.307   0.457   0.809 -1.2226 -2.5464  1.2047
  465CHL     C1 2497   0.021   0.003   3.289  0.5940 -0.5029  0.3263
  465CHL    CL1 2498   0.110  -0.133   3.359  0.0485  0.4139  0.2805
  465CHL    CL2 2499  -0.140  -0.056   3.232  0.3003  0.0801  0.4590
  465CHL    CL3 2500  -0.007   0.129   3.419 -0.0655 -0.3109  0.2214
  465CHL     H1 2501   0.076   0.045   3.204  1.7577  1.2706  1.8582
  466CHL     C1 2502   3.747   4.010   0.673  0.2870 -0.0954  0.3580
  466CHL    CL1 2503   3.590   3.961   0.580 -0.2345  0.1356 -0.2967
  466CHL    CL2 2504   3.873   4.054   0.544  0.1082  0.0347  0.1337
  466CHL    CL3 2505   3.710   4.150   0.783 -0.2297  0.0065 -0.0493
  466CHL     H1 2506   3.780   3.930   0.740  1.4145  0.4866  0.5191
  467CHL     C1 2507   1.682   0.139   0.499  0.2818 -0.3900 -0.4437
  467CHL    CL1 2508   1.623  -0.024   0.515  0.3439  0.1686  0.0152
  467CHL    CL2 2509   1.541   0.247   0.471  0.2732 -0.0558  0.3703
  467CHL    CL3 2510   1.775   0.190   0.643 -0.0411 -0.0707 -0.3959
  467CHL     H1 2511   1.735   0.153   0.404 -0.9068 -0.3405 -1.1278
  468CHL     C1 2512   3.790   4.064   3.801  0.5661 -0.0005  0.2775
  468CHL    CL1 2513   3.770   3.965   3.648  0.3300 -0.1739  0.2442
  468CHL    CL2 2514   3.927   3.994   3.898 -0.0833  0.4249 -0.1716
  468CHL    CL3 2515   3.825   4.236   3.760  0.1630 -0.3005  0.2311
  468CHL     H1 2516   3.697   4.066   3.859  0.4491  0.8049  0.0802
  469CHL     C1 2517   3.445   0.162   1.517 -0.7627 -0.1749 -0.3712
  469CHL    CL1 2518   3.327   0.166   1.650  0.1098 -0.3931  0.1093
  469CHL    CL2 2519   3.526   0.325   1.506  0.2574  0.4466 -0.0101
  469CHL    CL3 2520   3.564   0.029   1.530  0.0984 -0.1417  0.2508
  469CHL     H1 2521   3.393   0.145   1.422  0.2350  1.4047 -1.2573
  470CHL     C1 2522   0.695   1.074   0.949  0.0239  1.0431 -0.1900
  470CHL    CL1 2523   0.859   1.147   0.901 -0.3787  0.2460 -0.3325
  470CHL    CL2 2524   0.689   1.038   1.120  0.4547  0.0169 -0.0201
  470CHL    CL3 2525   0.566   1.186   0.889  0.3505  0.2676  0.5359
  470CHL     H1 2526   0.684   0.978   0.897 -0.2436  1.1558 -0.3463
  471CHL     C1 2527   1.600   1.850   2.312 -0.7734 -0.7953  0.5195
  471CHL    CL1 2528   1.717   1.712   2.329 -0.0184 -0.6546  0.3920
  471CHL    CL2 2529   1.704   1.995   2.352  0.1711 -0.0188 -0.1809
  471CHL    CL3 2530   1.544   1.852   2.138 -0.2492  0.0849 -0.3545
  471CHL     H1 2531   1.526   1.838   2.392 -0.0697 -1.2144  1.1271
  472CHL     C1 2532   2.555   2.100   3.888  0.4584  0.0613 -0.0341
  472CHL    CL1 2533   2.453   2.214   3.994 -0.3975 -0.0771 -0.3671
  472CHL    CL2 2534   2.676   2.211   3.808 -0.4318 -0.2498  0.1544
  472CHL    CL3 2535   2.634   1.977   3.997 -0.3085 -0.1437  0.3583
  472CHL     H1 2536   2.491   2.064   3.807 -1.3825  1.8439  0.5287
  473CHL     C1 2537   1.076   0.322   3.550 -0.5604 -0.8113  0.2317
  473CHL    CL1 2538   1.203   0.264   3.432 -0.0975  0.2131  0.1734
  473CHL    CL2 2539   0.974   0.177   3.584  0.0298 -0.0720  0.3551
  473CHL    CL3 2540   1.152   0.382   3.704 -0.5459  0.3418 -0.0835
  473CHL     H1 2541   1.016   0.402   3.506 -1.6297 -1.9285 -0.4037
  474CHL     C1 2542   1.913   3.609   3.321 -0.2077 -0.2266  0.0933
  474CHL    CL1 2543   2.084   3.634   3.369 -0.0530  0.4448  0.1533
  474CHL    CL2 2544   1.871   3.734   3.192 -0.1892  0.0935  0.2886
  474CHL    CL3 2545   1.875   3.437   3.272 -0.0382  0.1893  0.0063
  474CHL     H1 2546   1.849   3.648   3.402 -1.8391  1.0661 -1.7246
  475CHL     C1 2547   1.322   1.681   2.540  0.3981  0.5565  0.1000
  475CHL    CL1 2548   1.476   1.678   2.627  0.2749  0.7052 -0.3860
  475CHL    CL2 2549   1.296   1.845   2.459  0.3818 -0.0473 -0.2645
  475CHL    CL3 2550   1.281   1.536   2.434  0.1898  0.4147 -0.2742
  475CHL     H1 2551   1.242   1.680   2.614 -1.1586  0.6202 -1.5042
  476CHL     C1 2552   1.843   0.874   2.176 -0.4928  0.8115 -0.4425
  476CHL    CL1 2553   1.900   1.041   2.219  0.0327 -0.0581  0.1371
  476CHL    CL2 2554   1.695   0.876   2.075  0.4460 -0.0318 -0.5455
  476CHL    CL3 2555   1.972   0.782   2.094  0.1028 -0.2063  0.3146
  476CHL     H1 2556   1.821   0.809   2.261  1.4540 -1.8689 -1.8693
  477CHL     C1 2557   3.842   2.286   1.018  0.3260  0.4291  0.5225
  477CHL    CL1 2558   3.747   2.430   0.956  0.3813  0.1524  0.4949
  477CHL    CL2 2559   3.809   2.156   0.895  0.4516 -0.1048  0.0411
  477CHL    CL3 2560   4.018   2.335   0.999 -0.0051  0.5538 -0.1418
  477CHL     H1 2561   3.820   2.265   1.123 -0.0748 -0.5523  0.2490
  478CHL     C1 2562   2.303   3.983   4.233  0.3542  0.2824  0.8037
  478CHL    CL1 2563   2.127   4.005   4.243  0.6520 -0.2754  0.0322
  478CHL    CL2 2564   2.339   4.023   4.063  0.0040  0.0916 -0.2309
  478CHL    CL3 2565   2.370   4.096   4.359  0.1328  0.2111  0.3650
  478CHL     H1 2566   2.334   3.882   4.261 -0.3309  0.3710  1.9216
  479CHL     C1 2567   0.865   2.961   2.076  0.5032 -0.1317  0.4268
  479CHL    CL1 2568   0.885   3.090   2.197 -0.0233  0.3931  0.1198
  479CHL    CL2 2569   0.932   2.805   2.141  0.0769  0.1251 -0.1680
  479CHL    CL3 2570   0.689   2.939   2.043 -0.0677  0.1068  0.1989
  479CHL     H1 2571   0.921   2.982   1.984  0.1132  1.7789  0.5770
  480CHL     C1 2572   1.571   3.161   2.817  0.2403 -0.0081 -0.3331
  480CHL    CL1 2573   1.690   3.285   2.762 -0.2680  0.4847  0.5384
  480CHL    CL2 2574   1.593   3.010   2.720  0.1969 -0.2225  0.1906
  480CHL    CL3 2575   1.586   3.112   2.988  0.0619  0.3205  0.4021
  480CHL     H1 2576   1.471   3.204   2.808  0.8882  1.5657 -0.2663
  481CHL     C1 2577   0.171   1.736   0.770 -0.0576  0.5843 -1.1463
  481CHL    CL1 2578   0.242   1.576   0.760 -0.5420  0.0448  0.0473
  481CHL    CL2 2579   0.087   1.744   0.612  0.0290 -0.3048  0.0429
  481CHL    CL3 2580   0.046   1.732   0.905 -0.4128  0.2185 -0.2330
  481CHL     H1 2581   0.242   1.819   0.776  0.9242 -0.1962 -1.7053
  482CHL     C1 2582   0.574   2.118   2.275  0.2612  0.3259  0.4973
  482CHL    CL1 2583   0.624   2.247   2.387 -0.3140  0.1330  0.0339
  482CHL    CL2 2584   0.396   2.084   2.274  0.1215 -0.1594  0.1808
  482CHL    CL3 2585   0.618   2.165   2.103  0.4809 -0.0079 -0.5763
  482CHL     H1 2586   0.628   2.027   2.303  0.5963  0.0439 -0.9983
  483CHL     C1 2587   1.400   1.828   3.579  0.3799 -0.5104  0.2972
  483CHL    CL1 2588   1.498   1.935   3.682 -0.2808 -0.0433 -0.5458
  483CHL    CL2 2589   1.373   1.666   3.659 -0.2564 -0.1662 -0.2062
  483CHL    CL3 2590   1.245   1.914   3.548  0.2162 -0.0232  0.3462
  483CHL     H1 2591   1.455   1.792   3.491 -0.3471 -3.0935  0.7981
  484CHL     C1 2592   3.367   3.468   2.456 -0.0190  0.5221 -0.3178
  484CHL    CL1 2593   3.242   3.507   2.326  0.1309 -0.1072  0.0811
  484CHL    CL2 2594   3.378   3.604   2.573 -0.1739 -0.0571  0.0031
  484CHL    CL3 2595   3.312   3.327   2.543 -0.2380  0.0925 -0.2018
  484CHL     H1 2596   3.464   3.450   2.408 -0.0564  1.9808 -1.0075
  485CHL     C1 2597   0.578   4.172   2.545  0.5004 -0.4887 -0.8765
  485CHL    CL1 2598   0.672   4.250   2.412  0.1774  0.1478 -0.0252
  485CHL    CL2 2599   0.686   4.128   2.684 -0.1597  0.1284 -0.1393
  485CHL    CL3 2600   0.441   4.269   2.610  0.5621 -0.1149 -0.1163
  485CHL     H1 2601   0.545   4.079   2.497 -0.0340  0.3551 -2.1784
  486CHL     C1 2602   2.756   3.344   0.595  0.3112  0.0119  0.1148
  486CHL    CL1 2603   2.792   3.166   0.598 -0.0667 -0.2483  0.1623
  486CHL    CL2 2604   2.569   3.364   0.572 -0.1910  0.0646 -0.3668
  486CHL    CL3 2605   2.787   3.424   0.750  0.0990  0.0308  0.0427
  486CHL     H1 2606   2.809   3.386   0.509 -1.7077  1.7060 -0.3802
  487CHL     C1 2607   0.938   1.670   0.719 -0.3245 -0.5418 -0.2408
  487CHL    CL1 2608   0.900   1.505   0.778  0.5654  0.2529  0.4782
  487CHL    CL2 2609   1.086   1.716   0.811 -0.1946 -0.0807 -0.2539
  487CHL    CL3 2610   0.973   1.670   0.544  0.1497  0.0707  0.1952
  487CHL     H1 2611   0.854   1.737   0.740 -1.1560 -1.3706 -0.9024
  488CHL     C1 2612   2.435   0.247   3.004 -0.0821 -0.2186 -1.0391
  488CHL    CL1 2613   2.586   0.292   3.086  0.2057 -0.3388  0.2819
  488CHL    CL2 2614   2.309   0.365   3.065  0.0668  0.1790  0.1779
  488CHL    CL3 2615   2.463   0.268   2.826  0.0464 -0.0864  0.0145
  488CHL     H1 2616   2.399   0.147   3.029 -1.4772  0.4630 -0.2268
  489CHL     C1 2617   0.235   1.289   1.077  0.6394 -0.3616  0.0057
  489CHL    CL1 2618   0.183   1.214   0.919  0.0436  0.2015 -0.3029
  489CHL    CL2 2619   0.096   1.329   1.192  0.2414  0.3607  0.1285
  489CHL    CL3 2620   0.361   1.192   1.165 -0.0609  0.0348 -0.2779
  489CHL     H1 2621   0.293   1.372   1.035  0.8487 -1.8316 -2.8944
  490CHL     C1 2622   0.444   3.995   0.376 -0.3476 -0.1967 -0.7220
  490CHL    CL1 2623   0.320   3.879   0.322  0.0556  0.1924 -0.1783
  490CHL    CL2 2624   0.369   4.154   0.351  0.0207 -0.0714  0.1851
  490CHL    CL3 2625   0.510   3.962   0.544  0.2296  0.2221  0.1493
  490CHL     H1 2626   0.532   3.986   0.311 -0.2719 -3.1560 -0.3783
  491CHL     C1 2627   1.763   3.219   1.843 -0.1301  0.1442  0.3731
  491CHL    CL1 2628   1.695   3.356   1.738 -0.3557 -0.2662 -0.3885
  491CHL    CL2 2629   1.823   3.088   1.738  0.2204  0.1472 -0.1720
  491CHL    CL3 2630   1.905   3.290   1.936  0.0048 -0.5199  0.1093
  491CHL     H1 2631   1.681   3.194   1.912 -1.0794  0.2468 -0.6890
  492CHL     C1 2632   1.645   1.305   2.070 -0.4386 -0.0278 -0.0757
  492CHL    CL1 2633   1.531   1.167   2.063  0.2728 -0.3448  0.0626
  492CHL    CL2 2634   1.730   1.325   1.913 -0.0468  0.0583 -0.3233
  492CHL    CL3 2635   1.566   1.462   2.110  0.1791  0.1109  0.6398
  492CHL     H1 2636   1.714   1.292   2.154 -1.7257 -2.2285  0.7165
  493CHL     C1 2637   2.517   2.077   2.408 -0.6653  0.1345 -0.1674
  493CHL    CL1 2638   2.616   2.203   2.510  0.1087  0.0091 -0.0065
  493CHL    CL2 2639   2.472   1.943   2.519  0.0612 -0.1319 -0.0411
  493CHL    CL3 2640   2.370   2.157   2.326  0.0204 -0.3152  0.2783
  493CHL     H1 2641   2.584   2.037   2.332  0.6307  1.6708  0.1220
  494CHL     C1 2642   0.375   2.456   2.660 -0.7303  0.0747 -0.1559
  494CHL    CL1 2643   0.279   2.484   2.814  0.6839 -0.1777 -0.0590
  494CHL    CL2 2644   0.323   2.297   2.595  0.3384  0.0652  0.1486
  494CHL    CL3 2645   0.349   2.594   2.542  0.0918 -0.0846  0.1747
  494CHL     H1 2646   0.483   2.442   2.675 -0.7361  0.5669  0.4101
  495CHL     C1 2647   2.613   0.903   1.058 -0.0811 -0.0450  0.1704
  495CHL    CL1 2648   2.758   0.822   0.982 -0.4813  0.2089 -0.3798
  495CHL    CL2 2649   2.512   0.778   1.156 -0.3293  0.0567 -0.2358
  495CHL    CL3 2650   2.671   1.028   1.175 -0.2962 -0.0629  0.0174
  495CHL     H1 2651   2.554   0.954   0.981  2.3851 -0.4286 -2.1098
  496CHL     C1 2652   2.661   2.152   3.046  0.2775  0.8575  0.3166
  496CHL    CL1 2653   2.809   2.057   3.044 -0.3032  0.3067  0.1104
  496CHL    CL2 2654   2.679   2.335   2.998  0.0143 -0.4290 -0.2880
  496CHL    CL3 2655   2.557   2.086   2.909 -0.5425 -0.0762 -0.5000
  496CHL     H1 2656   2.618   2.141   3.146  2.9137 -1.0961  1.3474
  497CHL     C1 2657   0.089   3.375   3.867 -0.1112 -0.0857  0.0823
  497CHL    CL1 2658   0.242   3.333   3.776  0.2456  0.1337 -0.1269
  497CHL    CL2 2659   0.095   3.545   3.934  0.0656 -0.2285  0.0470
  497CHL    CL3 2660  -0.063   3.349   3.764 -0.0371 -0.0666 -0.0404
  497CHL     H1 2661   0.068   3.302   3.946  0.9422 -1.4473 -0.8566
  498CHL     C1 2662   0.869   1.197   2.427  0.5089 -0.0236 -0.4022
  498CHL    CL1 2663   0.924   1.070   2.317  0.0837  0.0936 -0.0933
  498CHL    CL2 2664   0.869   1.159   2.597  0.2379 -0.0295 -0.1646
  498CHL    CL3 2665   0.985   1.339   2.385 -0.0052  0.1426  0.0861
  498CHL     H1 2666   0.770   1.232   2.397  1.3064  2.4268 -0.3864
  499CHL     C1 2667   1.328   2.358   2.403 -0.2201 -0.0812 -0.0501
  499CHL    CL1 2668   1.451   2.312   2.282  0.0132  0.0029  0.4487
  499CHL    CL2 2669   1.291   2.211   2.505  0.1717  0.3572 -0.2731
  499CHL    CL3 2670   1.410   2.470   2.523  0.7726  0.1704 -0.1886
  499CHL     H1 2671   1.240   2.401   2.354 -0.3155  0.0230  0.2129
  500CHL     C1 2672   2.649   3.553   3.586 -0.6788 -0.2854  0.4394
  500CHL    CL1 2673   2.591   3.725   3.579  0.2014 -0.0877  0.0648
  500CHL    CL2 2674   2.501   3.452   3.543  0.0710  0.0484 -0.2642
  500CHL    CL3 2675   2.764   3.529   3.451  0.4936 -0.3640  0.3124
  500CHL     H1 2676   2.702   3.512   3.672  0.9275 -1.0596 -0.8734
  501CHL     C1 2677   1.682   0.257   3.220  0.3836 -0.4548  0.0265
  501CHL    CL1 2678   1.577   0.376   3.305  0.0696  0.1355  0.1338
  501CHL    CL2 2679   1.785   0.336   3.093  0.0500  0.0818 -0.3516
  501CHL    CL3 2680   1.795   0.176   3.336  0.4538  0.1076 -0.2354
  501CHL     H1 2681   1.629   0.176   3.169 -0.0399 -0.8967  1.1383
   3.84672   4.24407   4.30144
