# Supplementary material for: Enzyme-like Acyl Transfer Catalysis in a Bifunctional Organic Cage
Source: J Am Chem Soc. 2024 Jun 24;146(26):17887–97. doi: 10.1021/jacs.4c03560 (PMC11228979; doi:10.1021/jacs.4c03560)
Supplement: Supplementary file 2 — ja4c03560_si_002.zip [file ja4c03560_si_002.zip › computational_SI/MD_input/cage_1Ac1/topol.top]

[ defaults ]
; nbfunc        comb-rule       gen-pairs       fudgeLJ fudgeQQ
1               2               yes             0.5     0.8
[ atomtypes ]
HO             1   1.008000  0.00000000  A              0              0
OH             8  16.000000  0.00000000  A     0.30664734      0.8803136
C              6  12.010000  0.00000000  A     0.33996695       0.359824
CT             6  12.010000  0.00000000  A     0.33996695      0.4577296
O              8  16.000000  0.00000000  A     0.29599219        0.87864
CA             6  12.010000  0.00000000  A     0.33996695       0.359824
HA             1   1.008000  0.00000000  A     0.25996425        0.06276
N2             7  14.010000  0.00000000  A     0.32499985        0.71128
HC             1   1.008000  0.00000000  A     0.26495328      0.0656888
H              1   1.008000  0.00000000  A     0.10690785      0.0656888
NC             7  14.010000  0.00000000  A     0.32499985        0.71128
OS             8  16.000000  0.00000000  A     0.30000123        0.71128
 c3       c3          0.00000  0.00000   A     3.39967e-01   4.57730e-01 ; 1.91  0.1094
 cl       cl          0.00000  0.00000   A     3.47094e-01   1.10876e+00 ; 1.95  0.2650
 h3       h3          0.00000  0.00000   A     2.11499e-01   6.56888e-02 ; 1.19  0.0157
[ nonbond_params ]
[ bondtypes ]
[ angletypes ]
[ moleculetype ]
; Name            nrexcl
CAG          3

[ atoms ]
;   nr       type  resnr residue  atom   cgnr    charge       mass  typeB    chargeB      massB
; residue    1 CAG rtp CAG q -0.0
    1         HO      1    CAG     H1      1 0.45483400   1.008000   ; qtot 0.454834
    2         OH      1    CAG     O1      2 -0.59600200  16.000000   ; qtot -0.141168
    3          C      1    CAG     C1      3 0.62383500  12.010000   ; qtot 0.482667
    4         CT      1    CAG     C2      4 0.22324500  12.010000   ; qtot 0.705912
    5          O      1    CAG     O2      5 -0.54673000  16.000000   ; qtot 0.159182
    6         CA      1    CAG     C3      6 0.01622100  12.010000   ; qtot 0.175403
    7         CA      1    CAG     C4      7 0.01622100  12.010000   ; qtot 0.191624
    8         CA      1    CAG     C5      8 0.01622100  12.010000   ; qtot 0.207845
    9         CA      1    CAG     C6      9 -0.39357000  12.010000   ; qtot -0.185725
   10         CA      1    CAG     C7     10 -0.02729200  12.010000   ; qtot -0.213017
   11         CA      1    CAG     C8     11 -0.39357000  12.010000   ; qtot -0.606587
   12         CA      1    CAG     C9     12 -0.02729200  12.010000   ; qtot -0.633879
   13         CA      1    CAG    C10     13 -0.39357000  12.010000   ; qtot -1.027449
   14         CA      1    CAG    C11     14 -0.02729200  12.010000   ; qtot -1.054741
   15         HA      1    CAG     H2     15 0.25240300   1.008000   ; qtot -0.802338
   16         CA      1    CAG    C12     16 0.43152400  12.010000   ; qtot -0.370814
   17         CA      1    CAG    C13     17 -0.16216700  12.010000   ; qtot -0.532981
   18         CT      1    CAG    C14     18 0.06741500  12.010000   ; qtot -0.465566
   19         HA      1    CAG     H3     19 0.25240300   1.008000   ; qtot -0.213163
   20         CA      1    CAG    C15     20 0.43152400  12.010000   ; qtot 0.218361
   21         CA      1    CAG    C16     21 -0.16216700  12.010000   ; qtot 0.056194
   22         HA      1    CAG     H4     22 0.25240300   1.008000   ; qtot 0.308597
   23         CA      1    CAG    C17     23 0.43152400  12.010000   ; qtot 0.740121
   24         CA      1    CAG    C18     24 -0.16216700  12.010000   ; qtot 0.577954
   25         N2      1    CAG     N1     25 -0.64009300  14.010000   ; qtot -0.062139
   26         CA      1    CAG    C19     26 -0.33194800  12.010000   ; qtot -0.394087
   27         HA      1    CAG     H5     27 0.14675100   1.008000   ; qtot -0.247336
   28         HC      1    CAG     H6     28 0.07399700   1.008000   ; qtot -0.173339
   29         N2      1    CAG     N2     29 -0.64009300  14.010000   ; qtot -0.813432
   30         CA      1    CAG    C20     30 -0.33194800  12.010000   ; qtot -1.145380
   31         HA      1    CAG     H7     31 0.14675100   1.008000   ; qtot -0.998629
   32         N2      1    CAG     N3     32 -0.64009300  14.010000   ; qtot -1.638722
   33         CA      1    CAG    C21     33 -0.33194800  12.010000   ; qtot -1.970670
   34         HA      1    CAG     H8     34 0.14675100   1.008000   ; qtot -1.823919
   35          H      1    CAG     H9     35 0.28884100   1.008000   ; qtot -1.535078
   36          C      1    CAG    C22     36 0.72311500  12.010000   ; qtot -0.811963
   37         HA      1    CAG    H10     37 0.19007100   1.008000   ; qtot -0.621892
   38          H      1    CAG    H11     38 0.28884100   1.008000   ; qtot -0.333051
   39          C      1    CAG    C23     39 0.72311500  12.010000   ; qtot 0.390064
   40         HA      1    CAG    H12     40 0.19007100   1.008000   ; qtot 0.580135
   41          H      1    CAG    H13     41 0.28884100   1.008000   ; qtot 0.868976
   42          C      1    CAG    C24     42 0.72311500  12.010000   ; qtot 1.592091
   43         HA      1    CAG    H14     43 0.19007100   1.008000   ; qtot 1.782162
   44          O      1    CAG     O3     44 -0.56741600  16.000000   ; qtot 1.214746
   45         CA      1    CAG    C25     45 0.19273200  12.010000   ; qtot 1.407478
   46          O      1    CAG     O4     46 -0.56741600  16.000000   ; qtot 0.840062
   47         CA      1    CAG    C26     47 0.19273200  12.010000   ; qtot 1.032794
   48          O      1    CAG     O5     48 -0.56741600  16.000000   ; qtot 0.465378
   49         CA      1    CAG    C27     49 0.19273200  12.010000   ; qtot 0.658110
   50         CA      1    CAG    C28     50 -0.30672800  12.010000   ; qtot 0.351382
   51         NC      1    CAG     N4     51 -0.46947600  14.010000   ; qtot -0.118094
   52         CA      1    CAG    C29     52 -0.30672800  12.010000   ; qtot -0.424822
   53         NC      1    CAG     N5     53 -0.46947600  14.010000   ; qtot -0.894298
   54         CA      1    CAG    C30     54 -0.30672800  12.010000   ; qtot -1.201026
   55         NC      1    CAG     N6     55 -0.46947600  14.010000   ; qtot -1.670502
   56         HA      1    CAG    H15     56 0.14920900   1.008000   ; qtot -1.521293
   57         CA      1    CAG    C31     57 0.09590200  12.010000   ; qtot -1.425391
   58         CA      1    CAG    C32     58 0.54652200  12.010000   ; qtot -0.878869
   59         HA      1    CAG    H16     59 0.14920900   1.008000   ; qtot -0.729660
   60         CA      1    CAG    C33     60 0.09590200  12.010000   ; qtot -0.633758
   61         CA      1    CAG    C34     61 0.54652200  12.010000   ; qtot -0.087236
   62         HA      1    CAG    H17     62 0.14920900   1.008000   ; qtot 0.061973
   63         CA      1    CAG    C35     63 0.09590200  12.010000   ; qtot 0.157875
   64         CA      1    CAG    C36     64 0.54652200  12.010000   ; qtot 0.704397
   65         HA      1    CAG    H18     65 0.11723300   1.008000   ; qtot 0.821630
   66         CA      1    CAG    C37     66 -0.43144200  12.010000   ; qtot 0.390188
   67         CA      1    CAG    C38     67 -0.14665200  12.010000   ; qtot 0.243536
   68         HA      1    CAG    H19     68 0.11723300   1.008000   ; qtot 0.360769
   69         CA      1    CAG    C39     69 -0.43144200  12.010000   ; qtot -0.070673
   70         CA      1    CAG    C40     70 -0.14665200  12.010000   ; qtot -0.217325
   71         HA      1    CAG    H20     71 0.11723300   1.008000   ; qtot -0.100092
   72         CA      1    CAG    C41     72 -0.43144200  12.010000   ; qtot -0.531534
   73         CA      1    CAG    C42     73 -0.14665200  12.010000   ; qtot -0.678186
   74         HA      1    CAG    H21     74 0.17102700   1.008000   ; qtot -0.507159
   75         CA      1    CAG    C43     75 -0.07536900  12.010000   ; qtot -0.582528
   76         CA      1    CAG    C44     76 -0.07536900  12.010000   ; qtot -0.657897
   77         HA      1    CAG    H22     77 0.17102700   1.008000   ; qtot -0.486870
   78         CA      1    CAG    C45     78 -0.07536900  12.010000   ; qtot -0.562239
   79         CA      1    CAG    C46     79 -0.07536900  12.010000   ; qtot -0.637608
   80         HA      1    CAG    H23     80 0.17102700   1.008000   ; qtot -0.466581
   81         CA      1    CAG    C47     81 -0.07536900  12.010000   ; qtot -0.541950
   82         CA      1    CAG    C48     82 -0.07536900  12.010000   ; qtot -0.617319
   83         HA      1    CAG    H24     83 0.11260500   1.008000   ; qtot -0.504714
   84         CA      1    CAG    C49     84 -0.13312000  12.010000   ; qtot -0.637834
   85         HA      1    CAG    H25     85 0.11260500   1.008000   ; qtot -0.525229
   86         CA      1    CAG    C50     86 -0.13312000  12.010000   ; qtot -0.658349
   87         HA      1    CAG    H26     87 0.11260500   1.008000   ; qtot -0.545744
   88         CA      1    CAG    C51     88 -0.13312000  12.010000   ; qtot -0.678864
   89         HA      1    CAG    H27     89 0.11260500   1.008000   ; qtot -0.566259
   90         CA      1    CAG    C52     90 -0.13312000  12.010000   ; qtot -0.699379
   91         HA      1    CAG    H28     91 0.11260500   1.008000   ; qtot -0.586774
   92         CA      1    CAG    C53     92 -0.13312000  12.010000   ; qtot -0.719894
   93         HA      1    CAG    H29     93 0.11260500   1.008000   ; qtot -0.607289
   94         CA      1    CAG    C54     94 -0.13312000  12.010000   ; qtot -0.740409
   95         HA      1    CAG    H30     95 0.13085400   1.008000   ; qtot -0.609555
   96         CA      1    CAG    C55     96 -0.08072000  12.010000   ; qtot -0.690275
   97         HA      1    CAG    H31     97 0.13085400   1.008000   ; qtot -0.559421
   98         HA      1    CAG    H32     98 0.13085400   1.008000   ; qtot -0.428567
   99         CA      1    CAG    C56     99 -0.08072000  12.010000   ; qtot -0.509287
  100         HA      1    CAG    H33    100 0.13085400   1.008000   ; qtot -0.378433
  101         HA      1    CAG    H34    101 0.13085400   1.008000   ; qtot -0.247579
  102         CA      1    CAG    C57    102 -0.08072000  12.010000   ; qtot -0.328299
  103         HA      1    CAG    H35    103 0.13085400   1.008000   ; qtot -0.197445
  104         CA      1    CAG    C58    104 0.47031500  12.010000   ; qtot 0.272870
  105         CA      1    CAG    C59    105 0.47031500  12.010000   ; qtot 0.743185
  106         CA      1    CAG    C60    106 0.47031500  12.010000   ; qtot 1.213500
  107         CA      1    CAG    C61    107 -0.38884800  12.010000   ; qtot 0.824652
  108         NC      1    CAG     N7    108 -0.43349100  14.010000   ; qtot 0.391161
  109         CA      1    CAG    C62    109 -0.38884800  12.010000   ; qtot 0.002313
  110         NC      1    CAG     N8    110 -0.43349100  14.010000   ; qtot -0.431178
  111         CA      1    CAG    C63    111 -0.38884800  12.010000   ; qtot -0.820026
  112         NC      1    CAG     N9    112 -0.43349100  14.010000   ; qtot -1.253517
  113         HA      1    CAG    H36    113 0.15915900   1.008000   ; qtot -1.094358
  114         CA      1    CAG    C64    114 0.08101900  12.010000   ; qtot -1.013339
  115         CA      1    CAG    C65    115 0.17593500  12.010000   ; qtot -0.837404
  116         HA      1    CAG    H37    116 0.15915900   1.008000   ; qtot -0.678245
  117         CA      1    CAG    C66    117 0.08101900  12.010000   ; qtot -0.597226
  118         CA      1    CAG    C67    118 0.17593500  12.010000   ; qtot -0.421291
  119         HA      1    CAG    H38    119 0.15915900   1.008000   ; qtot -0.262132
  120         CA      1    CAG    C68    120 0.08101900  12.010000   ; qtot -0.181113
  121         CA      1    CAG    C69    121 0.17593500  12.010000   ; qtot -0.005178
  122         HA      1    CAG    H39    122 0.11895700   1.008000   ; qtot 0.113779
  123         CA      1    CAG    C70    123 -0.27758300  12.010000   ; qtot -0.163804
  124          C      1    CAG    C71    124 0.68358900  12.010000   ; qtot 0.519785
  125         HA      1    CAG    H40    125 0.11895700   1.008000   ; qtot 0.638742
  126         CA      1    CAG    C72    126 -0.27758300  12.010000   ; qtot 0.361159
  127          C      1    CAG    C73    127 0.68358900  12.010000   ; qtot 1.044748
  128         HA      1    CAG    H41    128 0.11895700   1.008000   ; qtot 1.163705
  129         CA      1    CAG    C74    129 -0.27758300  12.010000   ; qtot 0.886122
  130          C      1    CAG    C75    130 0.68358900  12.010000   ; qtot 1.569711
  131         HA      1    CAG    H42    131 0.14559800   1.008000   ; qtot 1.715309
  132          O      1    CAG     O6    132 -0.55481800  16.000000   ; qtot 1.160491
  133         N2      1    CAG    N10    133 -0.58717000  14.010000   ; qtot 0.573321
  134         HA      1    CAG    H43    134 0.14559800   1.008000   ; qtot 0.718919
  135          O      1    CAG     O7    135 -0.55481800  16.000000   ; qtot 0.164101
  136         N2      1    CAG    N11    136 -0.58717000  14.010000   ; qtot -0.423069
  137         HA      1    CAG    H44    137 0.14559800   1.008000   ; qtot -0.277471
  138          O      1    CAG     O8    138 -0.55481800  16.000000   ; qtot -0.832289
  139         N2      1    CAG    N12    139 -0.58717000  14.010000   ; qtot -1.419459
  140          H      1    CAG    H45    140 0.26751400   1.008000   ; qtot -1.151945
  141         CA      1    CAG    C76    141 0.40505500  12.010000   ; qtot -0.746890
  142          H      1    CAG    H46    142 0.26751400   1.008000   ; qtot -0.479376
  143         CA      1    CAG    C77    143 0.40505500  12.010000   ; qtot -0.074321
  144          H      1    CAG    H47    144 0.26751400   1.008000   ; qtot 0.193193
  145         CA      1    CAG    C78    145 0.40505500  12.010000   ; qtot 0.598248
  146         CA      1    CAG    C79    146 -0.30854300  12.010000   ; qtot 0.289705
  147         CA      1    CAG    C80    147 -0.40801800  12.010000   ; qtot -0.118313
  148         CA      1    CAG    C81    148 -0.30854300  12.010000   ; qtot -0.426856
  149         CA      1    CAG    C82    149 -0.40801800  12.010000   ; qtot -0.834874
  150         CA      1    CAG    C83    150 -0.30854300  12.010000   ; qtot -1.143417
  151         CA      1    CAG    C84    151 -0.40801800  12.010000   ; qtot -1.551435
  152         HA      1    CAG    H48    152 0.18700700   1.008000   ; qtot -1.364428
  153         CA      1    CAG    C85    153 -0.15022300  12.010000   ; qtot -1.514651
  154         HA      1    CAG    H49    154 0.25985200   1.008000   ; qtot -1.254799
  155         CA      1    CAG    C86    155 0.04647000  12.010000   ; qtot -1.208329
  156         HA      1    CAG    H50    156 0.18700700   1.008000   ; qtot -1.021322
  157         CA      1    CAG    C87    157 -0.15022300  12.010000   ; qtot -1.171545
  158         HA      1    CAG    H51    158 0.25985200   1.008000   ; qtot -0.911693
  159         CA      1    CAG    C88    159 0.04647000  12.010000   ; qtot -0.865223
  160         HA      1    CAG    H52    160 0.18700700   1.008000   ; qtot -0.678216
  161         CA      1    CAG    C89    161 -0.15022300  12.010000   ; qtot -0.828439
  162         HA      1    CAG    H53    162 0.25985200   1.008000   ; qtot -0.568587
  163         CA      1    CAG    C90    163 0.04647000  12.010000   ; qtot -0.522117
  164         HA      1    CAG    H54    164 0.14269800   1.008000   ; qtot -0.379419
  165         CA      1    CAG    C91    165 -0.02471700  12.010000   ; qtot -0.404136
  166         CT      1    CAG    C92    166 0.04362500  12.010000   ; qtot -0.360511
  167         HA      1    CAG    H55    167 0.14269800   1.008000   ; qtot -0.217813
  168         CA      1    CAG    C93    168 -0.02471700  12.010000   ; qtot -0.242530
  169         HA      1    CAG    H56    169 0.14269800   1.008000   ; qtot -0.099832
  170         CA      1    CAG    C94    170 -0.02471700  12.010000   ; qtot -0.124549
  171         CT      1    CAG    C95    171 0.06405600  12.010000   ; qtot -0.060493
  172          C      1    CAG    C96    172 0.74645300  12.010000   ; qtot 0.685960
  173         HC      1    CAG    H57    173 0.07372700   1.008000   ; qtot 0.759687
  174         OS      1    CAG     O9    174 -0.54859300  16.000000   ; qtot 0.211094
  175          O      1    CAG    O10    175 -0.52795800  16.000000   ; qtot -0.316864
  176          C      1    CAG    C97    176 0.88015500  12.010000   ; qtot 0.563291
  177          O      1    CAG    O11    177 -0.54048100  16.000000   ; qtot 0.022810
  178         CT      1    CAG    C98    178 -0.44855300  12.010000   ; qtot -0.425743
  179         HC      1    CAG    H58    179 0.14191400   1.008000   ; qtot -0.283829
  180         HC      1    CAG    H59    180 0.14191400   1.008000   ; qtot -0.141915
  181         HC      1    CAG    H60    181 0.14191400   1.008000   ; qtot -0.000001

[ bonds ]
;    ai     aj funct         c0         c1         c2         c3
      2      3     1   0.13510 334803.680000
      3      4     1   0.15240 261918.400000
      3      5     1   0.12180 533627.360000
      4      6     1   0.15160 268612.800000
      4      7     1   0.15160 268612.800000
      4      8     1   0.15160 268612.800000
      6      9     1   0.13980 385848.480000
      6     10     1   0.13980 385848.480000
      7     11     1   0.13980 385848.480000
      7     12     1   0.13980 385848.480000
      8     13     1   0.13980 385848.480000
      8     14     1   0.13980 385848.480000
      9     16     1   0.13980 385848.480000
     10     17     1   0.13980 385848.480000
     10     18     1   0.15160 268612.800000
     11     20     1   0.13980 385848.480000
     12     18     1   0.15160 268612.800000
     12     21     1   0.13980 385848.480000
     13     23     1   0.13980 385848.480000
     14     18     1   0.15160 268612.800000
     14     24     1   0.13980 385848.480000
     16     25     1   0.13860 349698.720000
     16     26     1   0.13980 385848.480000
     17     26     1   0.13980 385848.480000
     20     29     1   0.13860 349698.720000
     20     30     1   0.13980 385848.480000
     21     30     1   0.13980 385848.480000
     23     32     1   0.13860 349698.720000
     23     33     1   0.13980 385848.480000
     24     33     1   0.13980 385848.480000
     25     36     1   0.13860 349698.720000
     29     39     1   0.13860 349698.720000
     32     42     1   0.13860 349698.720000
     36     44     1   0.12180 533627.360000
     36     45     1   0.14910 289449.120000
     39     46     1   0.12180 533627.360000
     39     47     1   0.14910 289449.120000
     42     48     1   0.12180 533627.360000
     42     49     1   0.14910 289449.120000
     45     50     1   0.13980 385848.480000
     45     51     1   0.13520 391371.360000
     47     52     1   0.13980 385848.480000
     47     53     1   0.13520 391371.360000
     49     54     1   0.13980 385848.480000
     49     55     1   0.13520 391371.360000
     50     57     1   0.13980 385848.480000
     51     58     1   0.13520 391371.360000
     52     60     1   0.13980 385848.480000
     53     61     1   0.13520 391371.360000
     54     63     1   0.13980 385848.480000
     55     64     1   0.13520 391371.360000
     57     66     1   0.13980 385848.480000
     58     66     1   0.13980 385848.480000
     58     67     1   0.13980 385848.480000
     60     69     1   0.13980 385848.480000
     61     69     1   0.13980 385848.480000
     61     70     1   0.13980 385848.480000
     63     72     1   0.13980 385848.480000
     64     72     1   0.13980 385848.480000
     64     73     1   0.13980 385848.480000
     67     75     1   0.13980 385848.480000
     67     76     1   0.13980 385848.480000
     70     78     1   0.13980 385848.480000
     70     79     1   0.13980 385848.480000
     73     81     1   0.13980 385848.480000
     73     82     1   0.13980 385848.480000
     75     84     1   0.13980 385848.480000
     76     86     1   0.13980 385848.480000
     78     88     1   0.13980 385848.480000
     79     90     1   0.13980 385848.480000
     81     92     1   0.13980 385848.480000
     82     94     1   0.13980 385848.480000
     84     96     1   0.13980 385848.480000
     86     96     1   0.13980 385848.480000
     88     99     1   0.13980 385848.480000
     90     99     1   0.13980 385848.480000
     92    102     1   0.13980 385848.480000
     94    102     1   0.13980 385848.480000
     96    104     1   0.13980 385848.480000
     99    105     1   0.13980 385848.480000
    102    106     1   0.13980 385848.480000
    104    107     1   0.13980 385848.480000
    104    108     1   0.13520 391371.360000
    105    109     1   0.13980 385848.480000
    105    110     1   0.13520 391371.360000
    106    111     1   0.13980 385848.480000
    106    112     1   0.13520 391371.360000
    107    114     1   0.13980 385848.480000
    108    115     1   0.13520 391371.360000
    109    117     1   0.13980 385848.480000
    110    118     1   0.13520 391371.360000
    111    120     1   0.13980 385848.480000
    112    121     1   0.13520 391371.360000
    114    123     1   0.13980 385848.480000
    115    123     1   0.13980 385848.480000
    115    124     1   0.14910 289449.120000
    117    126     1   0.13980 385848.480000
    118    126     1   0.13980 385848.480000
    118    127     1   0.14910 289449.120000
    120    129     1   0.13980 385848.480000
    121    129     1   0.13980 385848.480000
    121    130     1   0.14910 289449.120000
    124    132     1   0.12180 533627.360000
    124    133     1   0.13860 349698.720000
    127    135     1   0.12180 533627.360000
    127    136     1   0.13860 349698.720000
    130    138     1   0.12180 533627.360000
    130    139     1   0.13860 349698.720000
    133    141     1   0.13860 349698.720000
    136    143     1   0.13860 349698.720000
    139    145     1   0.13860 349698.720000
    141    146     1   0.13980 385848.480000
    141    147     1   0.13980 385848.480000
    143    148     1   0.13980 385848.480000
    143    149     1   0.13980 385848.480000
    145    150     1   0.13980 385848.480000
    145    151     1   0.13980 385848.480000
    146    153     1   0.13980 385848.480000
    147    155     1   0.13980 385848.480000
    148    157     1   0.13980 385848.480000
    149    159     1   0.13980 385848.480000
    150    161     1   0.13980 385848.480000
    151    163     1   0.13980 385848.480000
    153    165     1   0.13980 385848.480000
    155    165     1   0.13980 385848.480000
    155    166     1   0.15160 268612.800000
    157    168     1   0.13980 385848.480000
    159    166     1   0.15160 268612.800000
    159    168     1   0.13980 385848.480000
    161    170     1   0.13980 385848.480000
    163    166     1   0.15160 268612.800000
    163    170     1   0.13980 385848.480000
    165    171     1   0.15160 268612.800000
    166    172     1   0.15240 261918.400000
    168    171     1   0.15160 268612.800000
    170    171     1   0.15160 268612.800000
    172    174     1   0.13580 327021.440000
    172    175     1   0.12180 533627.360000
    174    176     1   0.13580 327021.440000
    176    177     1   0.12180 533627.360000
    176    178     1   0.15240 261918.400000
      1      2     1   0.09730 310787.520000
      9     15     1   0.10860 289365.440000
     11     19     1   0.10860 289365.440000
     13     22     1   0.10860 289365.440000
     17     27     1   0.10860 289365.440000
     18     28     1   0.10970 276646.080000
     21     31     1   0.10860 289365.440000
     24     34     1   0.10860 289365.440000
     25     35     1   0.10120 338569.280000
     26     37     1   0.10860 289365.440000
     29     38     1   0.10120 338569.280000
     30     40     1   0.10860 289365.440000
     32     41     1   0.10120 338569.280000
     33     43     1   0.10860 289365.440000
     50     56     1   0.10860 289365.440000
     52     59     1   0.10860 289365.440000
     54     62     1   0.10860 289365.440000
     57     65     1   0.10860 289365.440000
     60     68     1   0.10860 289365.440000
     63     71     1   0.10860 289365.440000
     66     74     1   0.10860 289365.440000
     69     77     1   0.10860 289365.440000
     72     80     1   0.10860 289365.440000
     75     83     1   0.10860 289365.440000
     76     85     1   0.10860 289365.440000
     78     87     1   0.10860 289365.440000
     79     89     1   0.10860 289365.440000
     81     91     1   0.10860 289365.440000
     82     93     1   0.10860 289365.440000
     84     95     1   0.10860 289365.440000
     86     97     1   0.10860 289365.440000
     88     98     1   0.10860 289365.440000
     90    100     1   0.10860 289365.440000
     92    101     1   0.10860 289365.440000
     94    103     1   0.10860 289365.440000
    107    113     1   0.10860 289365.440000
    109    116     1   0.10860 289365.440000
    111    119     1   0.10860 289365.440000
    114    122     1   0.10860 289365.440000
    117    125     1   0.10860 289365.440000
    120    128     1   0.10860 289365.440000
    123    131     1   0.10860 289365.440000
    126    134     1   0.10860 289365.440000
    129    137     1   0.10860 289365.440000
    133    140     1   0.10120 338569.280000
    136    142     1   0.10120 338569.280000
    139    144     1   0.10120 338569.280000
    146    152     1   0.10860 289365.440000
    147    154     1   0.10860 289365.440000
    148    156     1   0.10860 289365.440000
    149    158     1   0.10860 289365.440000
    150    160     1   0.10860 289365.440000
    151    162     1   0.10860 289365.440000
    153    164     1   0.10860 289365.440000
    157    167     1   0.10860 289365.440000
    161    169     1   0.10860 289365.440000
    171    173     1   0.10970 276646.080000
    178    179     1   0.10970 276646.080000
    178    180     1   0.10970 276646.080000
    178    181     1   0.10970 276646.080000

[ pairs ]
;    ai     aj funct         c0         c1         c2         c3
      2      6     1
      2      7     1
      2      8     1
      3      9     1
      3     10     1
      3     11     1
      3     12     1
      3     13     1
      3     14     1
      4     16     1
      4     17     1
      4     18     1
      4     20     1
      4     21     1
      4     23     1
      4     24     1
      5      6     1
      5      7     1
      5      8     1
      6     11     1
      6     12     1
      6     13     1
      6     14     1
      6     25     1
      6     26     1
      7      9     1
      7     10     1
      7     13     1
      7     14     1
      7     29     1
      7     30     1
      8      9     1
      8     10     1
      8     11     1
      8     12     1
      8     32     1
      8     33     1
      9     17     1
      9     18     1
      9     36     1
     10     16     1
     10     21     1
     10     24     1
     11     18     1
     11     21     1
     11     39     1
     12     20     1
     12     17     1
     12     24     1
     13     18     1
     13     24     1
     13     42     1
     14     23     1
     14     17     1
     14     21     1
     16     44     1
     16     45     1
     17     25     1
     18     26     1
     18     30     1
     18     33     1
     20     46     1
     20     47     1
     21     29     1
     23     48     1
     23     49     1
     24     32     1
     25     50     1
     25     51     1
     26     36     1
     29     52     1
     29     53     1
     30     39     1
     32     54     1
     32     55     1
     33     42     1
     36     57     1
     36     58     1
     39     60     1
     39     61     1
     42     63     1
     42     64     1
     44     50     1
     44     51     1
     45     66     1
     45     67     1
     46     52     1
     46     53     1
     47     69     1
     47     70     1
     48     54     1
     48     55     1
     49     72     1
     49     73     1
     50     58     1
     51     57     1
     51     75     1
     51     76     1
     52     61     1
     53     60     1
     53     78     1
     53     79     1
     54     64     1
     55     63     1
     55     81     1
     55     82     1
     57     67     1
     58     84     1
     58     86     1
     60     70     1
     61     88     1
     61     90     1
     63     73     1
     64     92     1
     64     94     1
     66     75     1
     66     76     1
     67     96     1
     69     78     1
     69     79     1
     70     99     1
     72     81     1
     72     82     1
     73    102     1
     75     86     1
     75    104     1
     76     84     1
     76    104     1
     78     90     1
     78    105     1
     79     88     1
     79    105     1
     81     94     1
     81    106     1
     82     92     1
     82    106     1
     84    107     1
     84    108     1
     86    107     1
     86    108     1
     88    109     1
     88    110     1
     90    109     1
     90    110     1
     92    111     1
     92    112     1
     94    111     1
     94    112     1
     96    114     1
     96    115     1
     99    117     1
     99    118     1
    102    120     1
    102    121     1
    104    123     1
    104    124     1
    105    126     1
    105    127     1
    106    129     1
    106    130     1
    107    115     1
    108    114     1
    108    132     1
    108    133     1
    109    118     1
    110    117     1
    110    135     1
    110    136     1
    111    121     1
    112    120     1
    112    138     1
    112    139     1
    114    124     1
    115    141     1
    117    127     1
    118    143     1
    120    130     1
    121    145     1
    123    132     1
    123    133     1
    124    146     1
    124    147     1
    126    135     1
    126    136     1
    127    148     1
    127    149     1
    129    138     1
    129    139     1
    130    150     1
    130    151     1
    132    141     1
    133    153     1
    133    155     1
    135    143     1
    136    157     1
    136    159     1
    138    145     1
    139    161     1
    139    163     1
    141    165     1
    141    166     1
    143    168     1
    143    166     1
    145    170     1
    145    166     1
    146    155     1
    146    171     1
    147    153     1
    147    171     1
    147    159     1
    147    163     1
    147    172     1
    148    159     1
    148    171     1
    149    157     1
    149    155     1
    149    163     1
    149    172     1
    149    171     1
    150    163     1
    150    171     1
    151    161     1
    151    155     1
    151    159     1
    151    172     1
    151    171     1
    153    166     1
    153    168     1
    153    170     1
    155    168     1
    155    170     1
    155    174     1
    155    175     1
    157    166     1
    157    165     1
    157    170     1
    159    165     1
    159    170     1
    159    174     1
    159    175     1
    161    166     1
    161    165     1
    161    168     1
    163    165     1
    163    168     1
    163    174     1
    163    175     1
    165    172     1
    166    171     1
    166    176     1
    168    172     1
    170    172     1
    172    177     1
    172    178     1
    175    176     1
      1      4     1
      1      5     1
      4     15     1
      4     19     1
      4     22     1
      6     27     1
      6     28     1
      7     28     1
      7     31     1
      8     28     1
      8     34     1
      9     35     1
      9     37     1
     10     15     1
     10     37     1
     11     38     1
     11     40     1
     12     19     1
     12     40     1
     13     41     1
     13     43     1
     14     22     1
     14     43     1
     15     25     1
     15     26     1
     16     27     1
     17     28     1
     18     27     1
     18     31     1
     18     34     1
     19     29     1
     19     30     1
     20     31     1
     21     28     1
     22     32     1
     22     33     1
     23     34     1
     24     28     1
     25     37     1
     26     35     1
     27     37     1
     29     40     1
     30     38     1
     31     40     1
     32     43     1
     33     41     1
     34     43     1
     35     44     1
     35     45     1
     36     56     1
     38     46     1
     38     47     1
     39     59     1
     41     48     1
     41     49     1
     42     62     1
     45     65     1
     47     68     1
     49     71     1
     50     74     1
     51     56     1
     51     74     1
     52     77     1
     53     59     1
     53     77     1
     54     80     1
     55     62     1
     55     80     1
     56     65     1
     56     66     1
     58     65     1
     58     83     1
     58     85     1
     59     68     1
     59     69     1
     61     68     1
     61     87     1
     61     89     1
     62     71     1
     62     72     1
     64     71     1
     64     91     1
     64     93     1
     65     74     1
     67     74     1
     67     95     1
     67     97     1
     68     77     1
     70     77     1
     70     98     1
     70    100     1
     71     80     1
     73     80     1
     73    101     1
     73    103     1
     75     85     1
     76     83     1
     78     89     1
     79     87     1
     81     93     1
     82     91     1
     83     95     1
     83     96     1
     84     97     1
     85     96     1
     85     97     1
     86     95     1
     87     98     1
     87     99     1
     88    100     1
     89     99     1
     89    100     1
     90     98     1
     91    101     1
     91    102     1
     92    103     1
     93    102     1
     93    103     1
     94    101     1
     95    104     1
     96    113     1
     97    104     1
     98    105     1
     99    116     1
    100    105     1
    101    106     1
    102    119     1
    103    106     1
    104    122     1
    105    125     1
    106    128     1
    107    131     1
    108    113     1
    108    131     1
    109    134     1
    110    116     1
    110    134     1
    111    137     1
    112    119     1
    112    137     1
    113    122     1
    113    123     1
    115    122     1
    115    140     1
    116    125     1
    116    126     1
    118    125     1
    118    142     1
    119    128     1
    119    129     1
    121    128     1
    121    144     1
    122    131     1
    124    131     1
    125    134     1
    127    134     1
    128    137     1
    130    137     1
    132    140     1
    133    152     1
    133    154     1
    135    142     1
    136    156     1
    136    158     1
    138    144     1
    139    160     1
    139    162     1
    140    146     1
    140    147     1
    141    164     1
    142    148     1
    142    149     1
    143    167     1
    144    150     1
    144    151     1
    145    169     1
    146    154     1
    147    152     1
    148    158     1
    149    156     1
    150    162     1
    151    160     1
    152    164     1
    152    165     1
    153    173     1
    154    165     1
    154    166     1
    155    164     1
    155    173     1
    156    167     1
    156    168     1
    157    173     1
    158    166     1
    158    168     1
    159    167     1
    159    173     1
    160    169     1
    160    170     1
    161    173     1
    162    166     1
    162    170     1
    163    169     1
    163    173     1
    164    171     1
    167    171     1
    169    171     1
    174    179     1
    174    180     1
    174    181     1
    177    179     1
    177    180     1
    177    181     1

[ angles ]
;    ai     aj     ak funct         c0         c1         c2         c3
      2      3      4     1   112.7300484 572.371200
      2      3      5     1   122.1000523 635.131200
      3      4      6     1   111.0100474 533.041600
      3      4      7     1   111.0100474 533.041600
      3      4      8     1   111.0100474 533.041600
      4      3      5     1   123.2000528 564.003200
      4      6      9     1   120.7700517 531.368000
      4      6     10     1   120.7700517 531.368000
      4      7     11     1   120.7700517 531.368000
      4      7     12     1   120.7700517 531.368000
      4      8     13     1   120.7700517 531.368000
      4      8     14     1   120.7700517 531.368000
      6      4      7     1   112.2400480 532.204800
      6      4      8     1   112.2400480 532.204800
      6      9     16     1   120.0200517 557.308800
      6     10     17     1   120.0200517 557.308800
      6     10     18     1   120.7700517 531.368000
      7      4      8     1   112.2400480 532.204800
      7     11     20     1   120.0200517 557.308800
      7     12     18     1   120.7700517 531.368000
      7     12     21     1   120.0200517 557.308800
      8     13     23     1   120.0200517 557.308800
      8     14     18     1   120.7700517 531.368000
      8     14     24     1   120.0200517 557.308800
      9      6     10     1   120.0200517 557.308800
      9     16     25     1   120.9500521 571.534400
      9     16     26     1   120.0200517 557.308800
     10     17     26     1   120.0200517 557.308800
     10     18     12     1   112.2400480 532.204800
     10     18     14     1   112.2400480 532.204800
     11      7     12     1   120.0200517 557.308800
     11     20     29     1   120.9500521 571.534400
     11     20     30     1   120.0200517 557.308800
     12     18     14     1   112.2400480 532.204800
     12     21     30     1   120.0200517 557.308800
     13      8     14     1   120.0200517 557.308800
     13     23     32     1   120.9500521 571.534400
     13     23     33     1   120.0200517 557.308800
     14     24     33     1   120.0200517 557.308800
     16     25     36     1   127.4600547 529.694400
     16     26     17     1   120.0200517 557.308800
     17     10     18     1   120.7700517 531.368000
     18     12     21     1   120.7700517 531.368000
     18     14     24     1   120.7700517 531.368000
     20     29     39     1   127.4600547 529.694400
     20     30     21     1   120.0200517 557.308800
     23     32     42     1   127.4600547 529.694400
     23     33     24     1   120.0200517 557.308800
     25     16     26     1   120.9500521 571.534400
     25     36     44     1   118.8300510 581.576000
     25     36     45     1   116.3750500 533.836560
     29     20     30     1   120.9500521 571.534400
     29     39     46     1   118.8300510 581.576000
     29     39     47     1   116.3750500 533.836560
     32     23     33     1   120.9500521 571.534400
     32     42     48     1   118.8300510 581.576000
     32     42     49     1   116.3750500 533.836560
     36     45     50     1   120.3300516 538.062400
     36     45     51     1   130.8000561 535.552000
     39     47     52     1   120.3300516 538.062400
     39     47     53     1   130.8000561 535.552000
     42     49     54     1   120.3300516 538.062400
     42     49     55     1   130.8000561 535.552000
     44     36     45     1   122.6000525 574.881600
     45     50     57     1   120.0200517 557.308800
     45     51     58     1   109.9500474 584.923200
     46     39     47     1   122.6000525 574.881600
     47     52     60     1   120.0200517 557.308800
     47     53     61     1   109.9500474 584.923200
     48     42     49     1   122.6000525 574.881600
     49     54     63     1   120.0200517 557.308800
     49     55     64     1   109.9500474 584.923200
     50     45     51     1   119.7200515 581.576000
     50     57     66     1   120.0200517 557.308800
     51     58     66     1   119.7200515 581.576000
     51     58     67     1   119.7200515 581.576000
     52     47     53     1   119.7200515 581.576000
     52     60     69     1   120.0200517 557.308800
     53     61     69     1   119.7200515 581.576000
     53     61     70     1   119.7200515 581.576000
     54     49     55     1   119.7200515 581.576000
     54     63     72     1   120.0200517 557.308800
     55     64     72     1   119.7200515 581.576000
     55     64     73     1   119.7200515 581.576000
     57     66     58     1   120.0200517 557.308800
     58     67     75     1   120.0200517 557.308800
     58     67     76     1   120.0200517 557.308800
     60     69     61     1   120.0200517 557.308800
     61     70     78     1   120.0200517 557.308800
     61     70     79     1   120.0200517 557.308800
     63     72     64     1   120.0200517 557.308800
     64     73     81     1   120.0200517 557.308800
     64     73     82     1   120.0200517 557.308800
     66     58     67     1   120.0200517 557.308800
     67     75     84     1   120.0200517 557.308800
     67     76     86     1   120.0200517 557.308800
     69     61     70     1   120.0200517 557.308800
     70     78     88     1   120.0200517 557.308800
     70     79     90     1   120.0200517 557.308800
     72     64     73     1   120.0200517 557.308800
     73     81     92     1   120.0200517 557.308800
     73     82     94     1   120.0200517 557.308800
     75     67     76     1   120.0200517 557.308800
     75     84     96     1   120.0200517 557.308800
     76     86     96     1   120.0200517 557.308800
     78     70     79     1   120.0200517 557.308800
     78     88     99     1   120.0200517 557.308800
     79     90     99     1   120.0200517 557.308800
     81     73     82     1   120.0200517 557.308800
     81     92    102     1   120.0200517 557.308800
     82     94    102     1   120.0200517 557.308800
     84     96     86     1   120.0200517 557.308800
     84     96    104     1   120.0200517 557.308800
     86     96    104     1   120.0200517 557.308800
     88     99     90     1   120.0200517 557.308800
     88     99    105     1   120.0200517 557.308800
     90     99    105     1   120.0200517 557.308800
     92    102     94     1   120.0200517 557.308800
     92    102    106     1   120.0200517 557.308800
     94    102    106     1   120.0200517 557.308800
     96    104    107     1   120.0200517 557.308800
     96    104    108     1   119.7200515 581.576000
     99    105    109     1   120.0200517 557.308800
     99    105    110     1   119.7200515 581.576000
    102    106    111     1   120.0200517 557.308800
    102    106    112     1   119.7200515 581.576000
    104    107    114     1   120.0200517 557.308800
    104    108    115     1   109.9500474 584.923200
    105    109    117     1   120.0200517 557.308800
    105    110    118     1   109.9500474 584.923200
    106    111    120     1   120.0200517 557.308800
    106    112    121     1   109.9500474 584.923200
    107    104    108     1   119.7200515 581.576000
    107    114    123     1   120.0200517 557.308800
    108    115    123     1   119.7200515 581.576000
    108    115    124     1   130.8000561 535.552000
    109    105    110     1   119.7200515 581.576000
    109    117    126     1   120.0200517 557.308800
    110    118    126     1   119.7200515 581.576000
    110    118    127     1   130.8000561 535.552000
    111    106    112     1   119.7200515 581.576000
    111    120    129     1   120.0200517 557.308800
    112    121    129     1   119.7200515 581.576000
    112    121    130     1   130.8000561 535.552000
    114    123    115     1   120.0200517 557.308800
    115    124    132     1   122.6000525 574.881600
    115    124    133     1   116.3750500 533.836560
    117    126    118     1   120.0200517 557.308800
    118    127    135     1   122.6000525 574.881600
    118    127    136     1   116.3750500 533.836560
    120    129    121     1   120.0200517 557.308800
    121    130    138     1   122.6000525 574.881600
    121    130    139     1   116.3750500 533.836560
    123    115    124     1   120.3300516 538.062400
    124    133    141     1   127.4600547 529.694400
    126    118    127     1   120.3300516 538.062400
    127    136    143     1   127.4600547 529.694400
    129    121    130     1   120.3300516 538.062400
    130    139    145     1   127.4600547 529.694400
    132    124    133     1   118.8300510 581.576000
    133    141    146     1   120.9500521 571.534400
    133    141    147     1   120.9500521 571.534400
    135    127    136     1   118.8300510 581.576000
    136    143    148     1   120.9500521 571.534400
    136    143    149     1   120.9500521 571.534400
    138    130    139     1   118.8300510 581.576000
    139    145    150     1   120.9500521 571.534400
    139    145    151     1   120.9500521 571.534400
    141    146    153     1   120.0200517 557.308800
    141    147    155     1   120.0200517 557.308800
    143    148    157     1   120.0200517 557.308800
    143    149    159     1   120.0200517 557.308800
    145    150    161     1   120.0200517 557.308800
    145    151    163     1   120.0200517 557.308800
    146    141    147     1   120.0200517 557.308800
    146    153    165     1   120.0200517 557.308800
    147    155    165     1   120.0200517 557.308800
    147    155    166     1   120.7700517 531.368000
    148    143    149     1   120.0200517 557.308800
    148    157    168     1   120.0200517 557.308800
    149    159    166     1   120.7700517 531.368000
    149    159    168     1   120.0200517 557.308800
    150    145    151     1   120.0200517 557.308800
    150    161    170     1   120.0200517 557.308800
    151    163    166     1   120.7700517 531.368000
    151    163    170     1   120.0200517 557.308800
    153    165    155     1   120.0200517 557.308800
    153    165    171     1   120.7700517 531.368000
    155    165    171     1   120.7700517 531.368000
    155    166    159     1   112.2400480 532.204800
    155    166    163     1   112.2400480 532.204800
    155    166    172     1   111.0100474 533.041600
    157    168    159     1   120.0200517 557.308800
    157    168    171     1   120.7700517 531.368000
    159    166    163     1   112.2400480 532.204800
    159    166    172     1   111.0100474 533.041600
    159    168    171     1   120.7700517 531.368000
    161    170    163     1   120.0200517 557.308800
    161    170    171     1   120.7700517 531.368000
    163    166    172     1   111.0100474 533.041600
    163    170    171     1   120.7700517 531.368000
    165    155    166     1   120.7700517 531.368000
    165    171    168     1   112.2400480 532.204800
    165    171    170     1   112.2400480 532.204800
    166    159    168     1   120.7700517 531.368000
    166    163    170     1   120.7700517 531.368000
    166    172    174     1   110.7200477 576.555200
    166    172    175     1   123.2000528 564.003200
    168    171    170     1   112.2400480 532.204800
    172    174    176     1   120.6400516 533.878400
    174    172    175     1   123.2500525 630.110400
    174    176    177     1   123.2500525 630.110400
    174    176    178     1   110.7200477 576.555200
    177    176    178     1   123.2000528 564.003200
      1      2      3     1   106.5500460 417.563200
      6      9     15     1   119.8800511 403.337600
      7     11     19     1   119.8800511 403.337600
      8     13     22     1   119.8800511 403.337600
     10     17     27     1   119.8800511 403.337600
     10     18     28     1   110.4700473 391.622400
     12     18     28     1   110.4700473 391.622400
     12     21     31     1   119.8800511 403.337600
     14     18     28     1   110.4700473 391.622400
     14     24     34     1   119.8800511 403.337600
     15      9     16     1   119.8800511 403.337600
     16     25     35     1   116.0700497 405.011200
     16     26     37     1   119.8800511 403.337600
     17     26     37     1   119.8800511 403.337600
     19     11     20     1   119.8800511 403.337600
     20     29     38     1   116.0700497 405.011200
     20     30     40     1   119.8800511 403.337600
     21     30     40     1   119.8800511 403.337600
     22     13     23     1   119.8800511 403.337600
     23     32     41     1   116.0700497 405.011200
     23     33     43     1   119.8800511 403.337600
     24     33     43     1   119.8800511 403.337600
     26     17     27     1   119.8800511 403.337600
     30     21     31     1   119.8800511 403.337600
     33     24     34     1   119.8800511 403.337600
     35     25     36     1   116.0700497 405.011200
     38     29     39     1   116.0700497 405.011200
     41     32     42     1   116.0700497 405.011200
     45     50     56     1   119.8800511 403.337600
     47     52     59     1   119.8800511 403.337600
     49     54     62     1   119.8800511 403.337600
     50     57     65     1   119.8800511 403.337600
     52     60     68     1   119.8800511 403.337600
     54     63     71     1   119.8800511 403.337600
     56     50     57     1   119.8800511 403.337600
     57     66     74     1   119.8800511 403.337600
     58     66     74     1   119.8800511 403.337600
     59     52     60     1   119.8800511 403.337600
     60     69     77     1   119.8800511 403.337600
     61     69     77     1   119.8800511 403.337600
     62     54     63     1   119.8800511 403.337600
     63     72     80     1   119.8800511 403.337600
     64     72     80     1   119.8800511 403.337600
     65     57     66     1   119.8800511 403.337600
     67     75     83     1   119.8800511 403.337600
     67     76     85     1   119.8800511 403.337600
     68     60     69     1   119.8800511 403.337600
     70     78     87     1   119.8800511 403.337600
     70     79     89     1   119.8800511 403.337600
     71     63     72     1   119.8800511 403.337600
     73     81     91     1   119.8800511 403.337600
     73     82     93     1   119.8800511 403.337600
     75     84     95     1   119.8800511 403.337600
     76     86     97     1   119.8800511 403.337600
     78     88     98     1   119.8800511 403.337600
     79     90    100     1   119.8800511 403.337600
     81     92    101     1   119.8800511 403.337600
     82     94    103     1   119.8800511 403.337600
     83     75     84     1   119.8800511 403.337600
     85     76     86     1   119.8800511 403.337600
     87     78     88     1   119.8800511 403.337600
     89     79     90     1   119.8800511 403.337600
     91     81     92     1   119.8800511 403.337600
     93     82     94     1   119.8800511 403.337600
     95     84     96     1   119.8800511 403.337600
     96     86     97     1   119.8800511 403.337600
     98     88     99     1   119.8800511 403.337600
     99     90    100     1   119.8800511 403.337600
    101     92    102     1   119.8800511 403.337600
    102     94    103     1   119.8800511 403.337600
    104    107    113     1   119.8800511 403.337600
    105    109    116     1   119.8800511 403.337600
    106    111    119     1   119.8800511 403.337600
    107    114    122     1   119.8800511 403.337600
    109    117    125     1   119.8800511 403.337600
    111    120    128     1   119.8800511 403.337600
    113    107    114     1   119.8800511 403.337600
    114    123    131     1   119.8800511 403.337600
    115    123    131     1   119.8800511 403.337600
    116    109    117     1   119.8800511 403.337600
    117    126    134     1   119.8800511 403.337600
    118    126    134     1   119.8800511 403.337600
    119    111    120     1   119.8800511 403.337600
    120    129    137     1   119.8800511 403.337600
    121    129    137     1   119.8800511 403.337600
    122    114    123     1   119.8800511 403.337600
    124    133    140     1   116.0700497 405.011200
    125    117    126     1   119.8800511 403.337600
    127    136    142     1   116.0700497 405.011200
    128    120    129     1   119.8800511 403.337600
    130    139    144     1   116.0700497 405.011200
    140    133    141     1   116.0700497 405.011200
    141    146    152     1   119.8800511 403.337600
    141    147    154     1   119.8800511 403.337600
    142    136    143     1   116.0700497 405.011200
    143    148    156     1   119.8800511 403.337600
    143    149    158     1   119.8800511 403.337600
    144    139    145     1   116.0700497 405.011200
    145    150    160     1   119.8800511 403.337600
    145    151    162     1   119.8800511 403.337600
    146    153    164     1   119.8800511 403.337600
    148    157    167     1   119.8800511 403.337600
    150    161    169     1   119.8800511 403.337600
    152    146    153     1   119.8800511 403.337600
    154    147    155     1   119.8800511 403.337600
    156    148    157     1   119.8800511 403.337600
    158    149    159     1   119.8800511 403.337600
    160    150    161     1   119.8800511 403.337600
    162    151    163     1   119.8800511 403.337600
    164    153    165     1   119.8800511 403.337600
    165    171    173     1   110.4700473 391.622400
    167    157    168     1   119.8800511 403.337600
    168    171    173     1   110.4700473 391.622400
    169    161    170     1   119.8800511 403.337600
    170    171    173     1   110.4700473 391.622400
    176    178    179     1   108.7700466 392.459200
    176    178    180     1   108.7700466 392.459200
    176    178    181     1   108.7700466 392.459200
    179    178    180     1   107.5800459 329.699200
    179    178    181     1   107.5800459 329.699200
    180    178    181     1   107.5800459 329.699200

[ dihedrals ]
;    ai     aj     ak     al funct         c0         c1         c2         c3         c4         c5
      2      3      4      6     1  180.0000771  0.0000000  2
      2      3      4      7     1  180.0000771  0.0000000  2
      2      3      4      8     1  180.0000771  0.0000000  2
      3      4      6      9     1  0.0000000  0.0000000  2
      3      4      6     10     1  0.0000000  0.0000000  2
      3      4      7     11     1  0.0000000  0.0000000  2
      3      4      7     12     1  0.0000000  0.0000000  2
      3      4      8     13     1  0.0000000  0.0000000  2
      3      4      8     14     1  0.0000000  0.0000000  2
      4      6      9     16     1  180.0000771  15.1670000  2
      4      6     10     17     1  180.0000771  15.1670000  2
      4      6     10     18     1  180.0000771  15.1670000  2
      4      7     11     20     1  180.0000771  15.1670000  2
      4      7     12     18     1  180.0000771  15.1670000  2
      4      7     12     21     1  180.0000771  15.1670000  2
      4      8     13     23     1  180.0000771  15.1670000  2
      4      8     14     18     1  180.0000771  15.1670000  2
      4      8     14     24     1  180.0000771  15.1670000  2
      5      3      4      6     1  180.0000771  0.0000000  2
      5      3      4      7     1  180.0000771  0.0000000  2
      5      3      4      8     1  180.0000771  0.0000000  2
      6      4      7     11     1  0.0000000  0.0000000  2
      6      4      7     12     1  0.0000000  0.0000000  2
      6      4      8     13     1  0.0000000  0.0000000  2
      6      4      8     14     1  0.0000000  0.0000000  2
      6      9     16     25     1  180.0000771  15.1670000  2
      6      9     16     26     1  180.0000771  15.1670000  2
      6     10     17     26     1  180.0000771  15.1670000  2
      6     10     18     12     1  0.0000000  0.0000000  2
      6     10     18     14     1  0.0000000  0.0000000  2
      7      4      6      9     1  0.0000000  0.0000000  2
      7      4      6     10     1  0.0000000  0.0000000  2
      7      4      8     13     1  0.0000000  0.0000000  2
      7      4      8     14     1  0.0000000  0.0000000  2
      7     11     20     29     1  180.0000771  15.1670000  2
      7     11     20     30     1  180.0000771  15.1670000  2
      7     12     18     10     1  0.0000000  0.0000000  2
      7     12     18     14     1  0.0000000  0.0000000  2
      7     12     21     30     1  180.0000771  15.1670000  2
      8      4      6      9     1  0.0000000  0.0000000  2
      8      4      6     10     1  0.0000000  0.0000000  2
      8      4      7     11     1  0.0000000  0.0000000  2
      8      4      7     12     1  0.0000000  0.0000000  2
      8     13     23     32     1  180.0000771  15.1670000  2
      8     13     23     33     1  180.0000771  15.1670000  2
      8     14     18     10     1  0.0000000  0.0000000  2
      8     14     18     12     1  0.0000000  0.0000000  2
      8     14     24     33     1  180.0000771  15.1670000  2
      9      6     10     17     1  180.0000771  15.1670000  2
      9      6     10     18     1  180.0000771  15.1670000  2
      9     16     25     36     1  180.0000771  4.3932000  2
      9     16     26     17     1  180.0000771  15.1670000  2
     10      6      9     16     1  180.0000771  15.1670000  2
     10     17     26     16     1  180.0000771  15.1670000  2
     10     18     12     21     1  0.0000000  0.0000000  2
     10     18     14     24     1  0.0000000  0.0000000  2
     11      7     12     18     1  180.0000771  15.1670000  2
     11      7     12     21     1  180.0000771  15.1670000  2
     11     20     29     39     1  180.0000771  4.3932000  2
     11     20     30     21     1  180.0000771  15.1670000  2
     12      7     11     20     1  180.0000771  15.1670000  2
     12     18     10     17     1  0.0000000  0.0000000  2
     12     18     14     24     1  0.0000000  0.0000000  2
     12     21     30     20     1  180.0000771  15.1670000  2
     13      8     14     18     1  180.0000771  15.1670000  2
     13      8     14     24     1  180.0000771  15.1670000  2
     13     23     32     42     1  180.0000771  4.3932000  2
     13     23     33     24     1  180.0000771  15.1670000  2
     14      8     13     23     1  180.0000771  15.1670000  2
     14     18     10     17     1  0.0000000  0.0000000  2
     14     18     12     21     1  0.0000000  0.0000000  2
     14     24     33     23     1  180.0000771  15.1670000  2
     16     25     36     44     1  180.0000771  6.0668000  2
     16     25     36     44     1  180.0000771  1.4644000  4
     16     25     36     45     1  180.0000771  6.0668000  2
     16     25     36     45     1  180.0000771  1.4644000  4
     17     26     16     25     1  180.0000771  15.1670000  2
     18     10     17     26     1  180.0000771  15.1670000  2
     18     12     21     30     1  180.0000771  15.1670000  2
     18     14     24     33     1  180.0000771  15.1670000  2
     20     29     39     46     1  180.0000771  6.0668000  2
     20     29     39     46     1  180.0000771  1.4644000  4
     20     29     39     47     1  180.0000771  6.0668000  2
     20     29     39     47     1  180.0000771  1.4644000  4
     21     30     20     29     1  180.0000771  15.1670000  2
     23     32     42     48     1  180.0000771  6.0668000  2
     23     32     42     48     1  180.0000771  1.4644000  4
     23     32     42     49     1  180.0000771  6.0668000  2
     23     32     42     49     1  180.0000771  1.4644000  4
     24     33     23     32     1  180.0000771  15.1670000  2
     25     36     45     50     1  180.0000771  4.1840000  2
     25     36     45     51     1  180.0000771  4.1840000  2
     26     16     25     36     1  180.0000771  4.3932000  2
     29     39     47     52     1  180.0000771  4.1840000  2
     29     39     47     53     1  180.0000771  4.1840000  2
     30     20     29     39     1  180.0000771  4.3932000  2
     32     42     49     54     1  180.0000771  4.1840000  2
     32     42     49     55     1  180.0000771  4.1840000  2
     33     23     32     42     1  180.0000771  4.3932000  2
     36     45     50     57     1  180.0000771  15.1670000  2
     36     45     51     58     1  180.0000771  20.0832000  2
     39     47     52     60     1  180.0000771  15.1670000  2
     39     47     53     61     1  180.0000771  20.0832000  2
     42     49     54     63     1  180.0000771  15.1670000  2
     42     49     55     64     1  180.0000771  20.0832000  2
     44     36     45     50     1  180.0000771  4.1840000  2
     44     36     45     51     1  180.0000771  4.1840000  2
     45     50     57     66     1  180.0000771  15.1670000  2
     45     51     58     66     1  180.0000771  20.0832000  2
     45     51     58     67     1  180.0000771  20.0832000  2
     46     39     47     52     1  180.0000771  4.1840000  2
     46     39     47     53     1  180.0000771  4.1840000  2
     47     52     60     69     1  180.0000771  15.1670000  2
     47     53     61     69     1  180.0000771  20.0832000  2
     47     53     61     70     1  180.0000771  20.0832000  2
     48     42     49     54     1  180.0000771  4.1840000  2
     48     42     49     55     1  180.0000771  4.1840000  2
     49     54     63     72     1  180.0000771  15.1670000  2
     49     55     64     72     1  180.0000771  20.0832000  2
     49     55     64     73     1  180.0000771  20.0832000  2
     50     45     51     58     1  180.0000771  20.0832000  2
     50     57     66     58     1  180.0000771  15.1670000  2
     51     45     50     57     1  180.0000771  15.1670000  2
     51     58     66     57     1  180.0000771  15.1670000  2
     51     58     67     75     1  180.0000771  15.1670000  2
     51     58     67     76     1  180.0000771  15.1670000  2
     52     47     53     61     1  180.0000771  20.0832000  2
     52     60     69     61     1  180.0000771  15.1670000  2
     53     47     52     60     1  180.0000771  15.1670000  2
     53     61     69     60     1  180.0000771  15.1670000  2
     53     61     70     78     1  180.0000771  15.1670000  2
     53     61     70     79     1  180.0000771  15.1670000  2
     54     49     55     64     1  180.0000771  20.0832000  2
     54     63     72     64     1  180.0000771  15.1670000  2
     55     49     54     63     1  180.0000771  15.1670000  2
     55     64     72     63     1  180.0000771  15.1670000  2
     55     64     73     81     1  180.0000771  15.1670000  2
     55     64     73     82     1  180.0000771  15.1670000  2
     57     66     58     67     1  180.0000771  15.1670000  2
     58     67     75     84     1  180.0000771  15.1670000  2
     58     67     76     86     1  180.0000771  15.1670000  2
     60     69     61     70     1  180.0000771  15.1670000  2
     61     70     78     88     1  180.0000771  15.1670000  2
     61     70     79     90     1  180.0000771  15.1670000  2
     63     72     64     73     1  180.0000771  15.1670000  2
     64     73     81     92     1  180.0000771  15.1670000  2
     64     73     82     94     1  180.0000771  15.1670000  2
     66     58     67     75     1  180.0000771  15.1670000  2
     66     58     67     76     1  180.0000771  15.1670000  2
     67     75     84     96     1  180.0000771  15.1670000  2
     67     76     86     96     1  180.0000771  15.1670000  2
     69     61     70     78     1  180.0000771  15.1670000  2
     69     61     70     79     1  180.0000771  15.1670000  2
     70     78     88     99     1  180.0000771  15.1670000  2
     70     79     90     99     1  180.0000771  15.1670000  2
     72     64     73     81     1  180.0000771  15.1670000  2
     72     64     73     82     1  180.0000771  15.1670000  2
     73     81     92    102     1  180.0000771  15.1670000  2
     73     82     94    102     1  180.0000771  15.1670000  2
     75     67     76     86     1  180.0000771  15.1670000  2
     75     84     96     86     1  180.0000771  15.1670000  2
     75     84     96    104     1  180.0000771  15.1670000  2
     76     67     75     84     1  180.0000771  15.1670000  2
     76     86     96     84     1  180.0000771  15.1670000  2
     76     86     96    104     1  180.0000771  15.1670000  2
     78     70     79     90     1  180.0000771  15.1670000  2
     78     88     99     90     1  180.0000771  15.1670000  2
     78     88     99    105     1  180.0000771  15.1670000  2
     79     70     78     88     1  180.0000771  15.1670000  2
     79     90     99     88     1  180.0000771  15.1670000  2
     79     90     99    105     1  180.0000771  15.1670000  2
     81     73     82     94     1  180.0000771  15.1670000  2
     81     92    102     94     1  180.0000771  15.1670000  2
     81     92    102    106     1  180.0000771  15.1670000  2
     82     73     81     92     1  180.0000771  15.1670000  2
     82     94    102     92     1  180.0000771  15.1670000  2
     82     94    102    106     1  180.0000771  15.1670000  2
     84     96    104    107     1  180.0000771  15.1670000  2
     84     96    104    108     1  180.0000771  15.1670000  2
     86     96    104    107     1  180.0000771  15.1670000  2
     86     96    104    108     1  180.0000771  15.1670000  2
     88     99    105    109     1  180.0000771  15.1670000  2
     88     99    105    110     1  180.0000771  15.1670000  2
     90     99    105    109     1  180.0000771  15.1670000  2
     90     99    105    110     1  180.0000771  15.1670000  2
     92    102    106    111     1  180.0000771  15.1670000  2
     92    102    106    112     1  180.0000771  15.1670000  2
     94    102    106    111     1  180.0000771  15.1670000  2
     94    102    106    112     1  180.0000771  15.1670000  2
     96    104    107    114     1  180.0000771  15.1670000  2
     96    104    108    115     1  180.0000771  20.0832000  2
     99    105    109    117     1  180.0000771  15.1670000  2
     99    105    110    118     1  180.0000771  20.0832000  2
    102    106    111    120     1  180.0000771  15.1670000  2
    102    106    112    121     1  180.0000771  20.0832000  2
    104    107    114    123     1  180.0000771  15.1670000  2
    104    108    115    123     1  180.0000771  20.0832000  2
    104    108    115    124     1  180.0000771  20.0832000  2
    105    109    117    126     1  180.0000771  15.1670000  2
    105    110    118    126     1  180.0000771  20.0832000  2
    105    110    118    127     1  180.0000771  20.0832000  2
    106    111    120    129     1  180.0000771  15.1670000  2
    106    112    121    129     1  180.0000771  20.0832000  2
    106    112    121    130     1  180.0000771  20.0832000  2
    107    104    108    115     1  180.0000771  20.0832000  2
    107    114    123    115     1  180.0000771  15.1670000  2
    108    104    107    114     1  180.0000771  15.1670000  2
    108    115    123    114     1  180.0000771  15.1670000  2
    108    115    124    132     1  180.0000771  4.1840000  2
    108    115    124    133     1  180.0000771  4.1840000  2
    109    105    110    118     1  180.0000771  20.0832000  2
    109    117    126    118     1  180.0000771  15.1670000  2
    110    105    109    117     1  180.0000771  15.1670000  2
    110    118    126    117     1  180.0000771  15.1670000  2
    110    118    127    135     1  180.0000771  4.1840000  2
    110    118    127    136     1  180.0000771  4.1840000  2
    111    106    112    121     1  180.0000771  20.0832000  2
    111    120    129    121     1  180.0000771  15.1670000  2
    112    106    111    120     1  180.0000771  15.1670000  2
    112    121    129    120     1  180.0000771  15.1670000  2
    112    121    130    138     1  180.0000771  4.1840000  2
    112    121    130    139     1  180.0000771  4.1840000  2
    114    123    115    124     1  180.0000771  15.1670000  2
    115    124    133    141     1  180.0000771  6.0668000  2
    115    124    133    141     1  180.0000771  1.4644000  4
    117    126    118    127     1  180.0000771  15.1670000  2
    118    127    136    143     1  180.0000771  6.0668000  2
    118    127    136    143     1  180.0000771  1.4644000  4
    120    129    121    130     1  180.0000771  15.1670000  2
    121    130    139    145     1  180.0000771  6.0668000  2
    121    130    139    145     1  180.0000771  1.4644000  4
    123    115    124    132     1  180.0000771  4.1840000  2
    123    115    124    133     1  180.0000771  4.1840000  2
    124    133    141    146     1  180.0000771  4.3932000  2
    124    133    141    147     1  180.0000771  4.3932000  2
    126    118    127    135     1  180.0000771  4.1840000  2
    126    118    127    136     1  180.0000771  4.1840000  2
    127    136    143    148     1  180.0000771  4.3932000  2
    127    136    143    149     1  180.0000771  4.3932000  2
    129    121    130    138     1  180.0000771  4.1840000  2
    129    121    130    139     1  180.0000771  4.1840000  2
    130    139    145    150     1  180.0000771  4.3932000  2
    130    139    145    151     1  180.0000771  4.3932000  2
    132    124    133    141     1  180.0000771  6.0668000  2
    132    124    133    141     1  180.0000771  1.4644000  4
    133    141    146    153     1  180.0000771  15.1670000  2
    133    141    147    155     1  180.0000771  15.1670000  2
    135    127    136    143     1  180.0000771  6.0668000  2
    135    127    136    143     1  180.0000771  1.4644000  4
    136    143    148    157     1  180.0000771  15.1670000  2
    136    143    149    159     1  180.0000771  15.1670000  2
    138    130    139    145     1  180.0000771  6.0668000  2
    138    130    139    145     1  180.0000771  1.4644000  4
    139    145    150    161     1  180.0000771  15.1670000  2
    139    145    151    163     1  180.0000771  15.1670000  2
    141    146    153    165     1  180.0000771  15.1670000  2
    141    147    155    165     1  180.0000771  15.1670000  2
    141    147    155    166     1  180.0000771  15.1670000  2
    143    148    157    168     1  180.0000771  15.1670000  2
    143    149    159    166     1  180.0000771  15.1670000  2
    143    149    159    168     1  180.0000771  15.1670000  2
    145    150    161    170     1  180.0000771  15.1670000  2
    145    151    163    166     1  180.0000771  15.1670000  2
    145    151    163    170     1  180.0000771  15.1670000  2
    146    141    147    155     1  180.0000771  15.1670000  2
    146    153    165    155     1  180.0000771  15.1670000  2
    146    153    165    171     1  180.0000771  15.1670000  2
    147    141    146    153     1  180.0000771  15.1670000  2
    147    155    165    153     1  180.0000771  15.1670000  2
    147    155    165    171     1  180.0000771  15.1670000  2
    147    155    166    159     1  0.0000000  0.0000000  2
    147    155    166    163     1  0.0000000  0.0000000  2
    147    155    166    172     1  0.0000000  0.0000000  2
    148    143    149    159     1  180.0000771  15.1670000  2
    148    157    168    159     1  180.0000771  15.1670000  2
    148    157    168    171     1  180.0000771  15.1670000  2
    149    143    148    157     1  180.0000771  15.1670000  2
    149    159    166    155     1  0.0000000  0.0000000  2
    149    159    166    163     1  0.0000000  0.0000000  2
    149    159    166    172     1  0.0000000  0.0000000  2
    149    159    168    157     1  180.0000771  15.1670000  2
    149    159    168    171     1  180.0000771  15.1670000  2
    150    145    151    163     1  180.0000771  15.1670000  2
    150    161    170    163     1  180.0000771  15.1670000  2
    150    161    170    171     1  180.0000771  15.1670000  2
    151    145    150    161     1  180.0000771  15.1670000  2
    151    163    166    155     1  0.0000000  0.0000000  2
    151    163    166    159     1  0.0000000  0.0000000  2
    151    163    166    172     1  0.0000000  0.0000000  2
    151    163    170    161     1  180.0000771  15.1670000  2
    151    163    170    171     1  180.0000771  15.1670000  2
    153    165    155    166     1  180.0000771  15.1670000  2
    153    165    171    168     1  0.0000000  0.0000000  2
    153    165    171    170     1  0.0000000  0.0000000  2
    155    165    171    168     1  0.0000000  0.0000000  2
    155    165    171    170     1  0.0000000  0.0000000  2
    155    166    159    168     1  0.0000000  0.0000000  2
    155    166    163    170     1  0.0000000  0.0000000  2
    155    166    172    174     1  180.0000771  0.0000000  2
    155    166    172    175     1  180.0000771  0.0000000  2
    157    168    159    166     1  180.0000771  15.1670000  2
    157    168    171    165     1  0.0000000  0.0000000  2
    157    168    171    170     1  0.0000000  0.0000000  2
    159    166    155    165     1  0.0000000  0.0000000  2
    159    166    163    170     1  0.0000000  0.0000000  2
    159    166    172    174     1  180.0000771  0.0000000  2
    159    166    172    175     1  180.0000771  0.0000000  2
    159    168    171    165     1  0.0000000  0.0000000  2
    159    168    171    170     1  0.0000000  0.0000000  2
    161    170    163    166     1  180.0000771  15.1670000  2
    161    170    171    165     1  0.0000000  0.0000000  2
    161    170    171    168     1  0.0000000  0.0000000  2
    163    166    155    165     1  0.0000000  0.0000000  2
    163    166    159    168     1  0.0000000  0.0000000  2
    163    166    172    174     1  180.0000771  0.0000000  2
    163    166    172    175     1  180.0000771  0.0000000  2
    163    170    171    165     1  0.0000000  0.0000000  2
    163    170    171    168     1  0.0000000  0.0000000  2
    165    155    166    172     1  0.0000000  0.0000000  2
    166    155    165    171     1  180.0000771  15.1670000  2
    166    159    168    171     1  180.0000771  15.1670000  2
    166    163    170    171     1  180.0000771  15.1670000  2
    166    172    174    176     1  180.0000771  11.2968000  2
    168    159    166    172     1  0.0000000  0.0000000  2
    170    163    166    172     1  0.0000000  0.0000000  2
    172    174    176    177     1  180.0000771  11.2968000  2
    172    174    176    178     1  180.0000771  11.2968000  2
    175    172    174    176     1  180.0000771  11.2968000  2
      4      5      3      2     4  180.0000771  43.9320000  2
      9     10      6      4     4  180.0000771  4.6024000  2
     11     12      7      4     4  180.0000771  4.6024000  2
     13     14      8      4     4  180.0000771  4.6024000  2
      6     17     10     18     4  180.0000771  4.6024000  2
      7     21     12     18     4  180.0000771  4.6024000  2
      8     24     14     18     4  180.0000771  4.6024000  2
      9     26     16     25     4  180.0000771  4.6024000  2
     11     30     20     29     4  180.0000771  4.6024000  2
     13     33     23     32     4  180.0000771  4.6024000  2
     45     25     36     44     4  180.0000771  4.6024000  2
     47     29     39     46     4  180.0000771  4.6024000  2
     49     32     42     48     4  180.0000771  4.6024000  2
     36     50     45     51     4  180.0000771  4.6024000  2
     39     52     47     53     4  180.0000771  4.6024000  2
     42     54     49     55     4  180.0000771  4.6024000  2
     66     67     58     51     4  180.0000771  4.6024000  2
     69     70     61     53     4  180.0000771  4.6024000  2
     72     73     64     55     4  180.0000771  4.6024000  2
     58     75     67     76     4  180.0000771  4.6024000  2
     61     78     70     79     4  180.0000771  4.6024000  2
     64     81     73     82     4  180.0000771  4.6024000  2
     84     86     96    104     4  180.0000771  4.6024000  2
     88     90     99    105     4  180.0000771  4.6024000  2
     92     94    102    106     4  180.0000771  4.6024000  2
     96    107    104    108     4  180.0000771  4.6024000  2
     99    109    105    110     4  180.0000771  4.6024000  2
    102    111    106    112     4  180.0000771  4.6024000  2
    124    123    115    108     4  180.0000771  4.6024000  2
    127    126    118    110     4  180.0000771  4.6024000  2
    130    129    121    112     4  180.0000771  4.6024000  2
    115    133    124    132     4  180.0000771  4.6024000  2
    118    136    127    135     4  180.0000771  4.6024000  2
    121    139    130    138     4  180.0000771  4.6024000  2
    146    147    141    133     4  180.0000771  4.6024000  2
    148    149    143    136     4  180.0000771  4.6024000  2
    150    151    145    139     4  180.0000771  4.6024000  2
    147    165    155    166     4  180.0000771  4.6024000  2
    149    168    159    166     4  180.0000771  4.6024000  2
    151    170    163    166     4  180.0000771  4.6024000  2
    153    155    165    171     4  180.0000771  4.6024000  2
    157    159    168    171     4  180.0000771  4.6024000  2
    161    163    170    171     4  180.0000771  4.6024000  2
    166    175    172    174     4  180.0000771  43.9320000  2
    178    177    176    174     4  180.0000771  43.9320000  2
      1      2      3      4     1  180.0000771  9.6232000  2
      1      2      3      5     1  0.0000000  7.9496000  1
      1      2      3      5     1  180.0000771  9.6232000  2
      4      6      9     15     1  180.0000771  15.1670000  2
      4      7     11     19     1  180.0000771  15.1670000  2
      4      8     13     22     1  180.0000771  15.1670000  2
      6     10     17     27     1  180.0000771  15.1670000  2
      6     10     18     28     1  0.0000000  0.0000000  2
      7     12     18     28     1  0.0000000  0.0000000  2
      7     12     21     31     1  180.0000771  15.1670000  2
      8     14     18     28     1  0.0000000  0.0000000  2
      8     14     24     34     1  180.0000771  15.1670000  2
      9     16     25     35     1  180.0000771  4.3932000  2
      9     16     26     37     1  180.0000771  15.1670000  2
     10      6      9     15     1  180.0000771  15.1670000  2
     10     17     26     37     1  180.0000771  15.1670000  2
     11     20     29     38     1  180.0000771  4.3932000  2
     11     20     30     40     1  180.0000771  15.1670000  2
     12      7     11     19     1  180.0000771  15.1670000  2
     12     21     30     40     1  180.0000771  15.1670000  2
     13     23     32     41     1  180.0000771  4.3932000  2
     13     23     33     43     1  180.0000771  15.1670000  2
     14      8     13     22     1  180.0000771  15.1670000  2
     14     24     33     43     1  180.0000771  15.1670000  2
     15      9     16     25     1  180.0000771  15.1670000  2
     15      9     16     26     1  180.0000771  15.1670000  2
     16     26     17     27     1  180.0000771  15.1670000  2
     17     10     18     28     1  0.0000000  0.0000000  2
     18     10     17     27     1  180.0000771  15.1670000  2
     18     12     21     31     1  180.0000771  15.1670000  2
     18     14     24     34     1  180.0000771  15.1670000  2
     19     11     20     29     1  180.0000771  15.1670000  2
     19     11     20     30     1  180.0000771  15.1670000  2
     20     30     21     31     1  180.0000771  15.1670000  2
     21     12     18     28     1  0.0000000  0.0000000  2
     22     13     23     32     1  180.0000771  15.1670000  2
     22     13     23     33     1  180.0000771  15.1670000  2
     23     33     24     34     1  180.0000771  15.1670000  2
     24     14     18     28     1  0.0000000  0.0000000  2
     25     16     26     37     1  180.0000771  15.1670000  2
     26     16     25     35     1  180.0000771  4.3932000  2
     27     17     26     37     1  180.0000771  15.1670000  2
     29     20     30     40     1  180.0000771  15.1670000  2
     30     20     29     38     1  180.0000771  4.3932000  2
     31     21     30     40     1  180.0000771  15.1670000  2
     32     23     33     43     1  180.0000771  15.1670000  2
     33     23     32     41     1  180.0000771  4.3932000  2
     34     24     33     43     1  180.0000771  15.1670000  2
     35     25     36     44     1  180.0000771  6.0668000  2
     35     25     36     44     1  180.0000771  1.4644000  4
     35     25     36     45     1  180.0000771  6.0668000  2
     35     25     36     45     1  180.0000771  1.4644000  4
     36     45     50     56     1  180.0000771  15.1670000  2
     38     29     39     46     1  180.0000771  6.0668000  2
     38     29     39     46     1  180.0000771  1.4644000  4
     38     29     39     47     1  180.0000771  6.0668000  2
     38     29     39     47     1  180.0000771  1.4644000  4
     39     47     52     59     1  180.0000771  15.1670000  2
     41     32     42     48     1  180.0000771  6.0668000  2
     41     32     42     48     1  180.0000771  1.4644000  4
     41     32     42     49     1  180.0000771  6.0668000  2
     41     32     42     49     1  180.0000771  1.4644000  4
     42     49     54     62     1  180.0000771  15.1670000  2
     45     50     57     65     1  180.0000771  15.1670000  2
     47     52     60     68     1  180.0000771  15.1670000  2
     49     54     63     71     1  180.0000771  15.1670000  2
     50     57     66     74     1  180.0000771  15.1670000  2
     51     45     50     56     1  180.0000771  15.1670000  2
     51     58     66     74     1  180.0000771  15.1670000  2
     52     60     69     77     1  180.0000771  15.1670000  2
     53     47     52     59     1  180.0000771  15.1670000  2
     53     61     69     77     1  180.0000771  15.1670000  2
     54     63     72     80     1  180.0000771  15.1670000  2
     55     49     54     62     1  180.0000771  15.1670000  2
     55     64     72     80     1  180.0000771  15.1670000  2
     56     50     57     65     1  180.0000771  15.1670000  2
     56     50     57     66     1  180.0000771  15.1670000  2
     58     66     57     65     1  180.0000771  15.1670000  2
     58     67     75     83     1  180.0000771  15.1670000  2
     58     67     76     85     1  180.0000771  15.1670000  2
     59     52     60     68     1  180.0000771  15.1670000  2
     59     52     60     69     1  180.0000771  15.1670000  2
     61     69     60     68     1  180.0000771  15.1670000  2
     61     70     78     87     1  180.0000771  15.1670000  2
     61     70     79     89     1  180.0000771  15.1670000  2
     62     54     63     71     1  180.0000771  15.1670000  2
     62     54     63     72     1  180.0000771  15.1670000  2
     64     72     63     71     1  180.0000771  15.1670000  2
     64     73     81     91     1  180.0000771  15.1670000  2
     64     73     82     93     1  180.0000771  15.1670000  2
     65     57     66     74     1  180.0000771  15.1670000  2
     67     58     66     74     1  180.0000771  15.1670000  2
     67     75     84     95     1  180.0000771  15.1670000  2
     67     76     86     97     1  180.0000771  15.1670000  2
     68     60     69     77     1  180.0000771  15.1670000  2
     70     61     69     77     1  180.0000771  15.1670000  2
     70     78     88     98     1  180.0000771  15.1670000  2
     70     79     90    100     1  180.0000771  15.1670000  2
     71     63     72     80     1  180.0000771  15.1670000  2
     73     64     72     80     1  180.0000771  15.1670000  2
     73     81     92    101     1  180.0000771  15.1670000  2
     73     82     94    103     1  180.0000771  15.1670000  2
     75     67     76     85     1  180.0000771  15.1670000  2
     76     67     75     83     1  180.0000771  15.1670000  2
     78     70     79     89     1  180.0000771  15.1670000  2
     79     70     78     87     1  180.0000771  15.1670000  2
     81     73     82     93     1  180.0000771  15.1670000  2
     82     73     81     91     1  180.0000771  15.1670000  2
     83     75     84     95     1  180.0000771  15.1670000  2
     83     75     84     96     1  180.0000771  15.1670000  2
     84     96     86     97     1  180.0000771  15.1670000  2
     85     76     86     96     1  180.0000771  15.1670000  2
     85     76     86     97     1  180.0000771  15.1670000  2
     86     96     84     95     1  180.0000771  15.1670000  2
     87     78     88     98     1  180.0000771  15.1670000  2
     87     78     88     99     1  180.0000771  15.1670000  2
     88     99     90    100     1  180.0000771  15.1670000  2
     89     79     90     99     1  180.0000771  15.1670000  2
     89     79     90    100     1  180.0000771  15.1670000  2
     90     99     88     98     1  180.0000771  15.1670000  2
     91     81     92    101     1  180.0000771  15.1670000  2
     91     81     92    102     1  180.0000771  15.1670000  2
     92    102     94    103     1  180.0000771  15.1670000  2
     93     82     94    102     1  180.0000771  15.1670000  2
     93     82     94    103     1  180.0000771  15.1670000  2
     94    102     92    101     1  180.0000771  15.1670000  2
     95     84     96    104     1  180.0000771  15.1670000  2
     96    104    107    113     1  180.0000771  15.1670000  2
     97     86     96    104     1  180.0000771  15.1670000  2
     98     88     99    105     1  180.0000771  15.1670000  2
     99    105    109    116     1  180.0000771  15.1670000  2
    100     90     99    105     1  180.0000771  15.1670000  2
    101     92    102    106     1  180.0000771  15.1670000  2
    102    106    111    119     1  180.0000771  15.1670000  2
    103     94    102    106     1  180.0000771  15.1670000  2
    104    107    114    122     1  180.0000771  15.1670000  2
    105    109    117    125     1  180.0000771  15.1670000  2
    106    111    120    128     1  180.0000771  15.1670000  2
    107    114    123    131     1  180.0000771  15.1670000  2
    108    104    107    113     1  180.0000771  15.1670000  2
    108    115    123    131     1  180.0000771  15.1670000  2
    109    117    126    134     1  180.0000771  15.1670000  2
    110    105    109    116     1  180.0000771  15.1670000  2
    110    118    126    134     1  180.0000771  15.1670000  2
    111    120    129    137     1  180.0000771  15.1670000  2
    112    106    111    119     1  180.0000771  15.1670000  2
    112    121    129    137     1  180.0000771  15.1670000  2
    113    107    114    122     1  180.0000771  15.1670000  2
    113    107    114    123     1  180.0000771  15.1670000  2
    115    123    114    122     1  180.0000771  15.1670000  2
    115    124    133    140     1  180.0000771  6.0668000  2
    115    124    133    140     1  180.0000771  1.4644000  4
    116    109    117    125     1  180.0000771  15.1670000  2
    116    109    117    126     1  180.0000771  15.1670000  2
    118    126    117    125     1  180.0000771  15.1670000  2
    118    127    136    142     1  180.0000771  6.0668000  2
    118    127    136    142     1  180.0000771  1.4644000  4
    119    111    120    128     1  180.0000771  15.1670000  2
    119    111    120    129     1  180.0000771  15.1670000  2
    121    129    120    128     1  180.0000771  15.1670000  2
    121    130    139    144     1  180.0000771  6.0668000  2
    121    130    139    144     1  180.0000771  1.4644000  4
    122    114    123    131     1  180.0000771  15.1670000  2
    124    115    123    131     1  180.0000771  15.1670000  2
    125    117    126    134     1  180.0000771  15.1670000  2
    127    118    126    134     1  180.0000771  15.1670000  2
    128    120    129    137     1  180.0000771  15.1670000  2
    130    121    129    137     1  180.0000771  15.1670000  2
    132    124    133    140     1  180.0000771  6.0668000  2
    132    124    133    140     1  180.0000771  1.4644000  4
    133    141    146    152     1  180.0000771  15.1670000  2
    133    141    147    154     1  180.0000771  15.1670000  2
    135    127    136    142     1  180.0000771  6.0668000  2
    135    127    136    142     1  180.0000771  1.4644000  4
    136    143    148    156     1  180.0000771  15.1670000  2
    136    143    149    158     1  180.0000771  15.1670000  2
    138    130    139    144     1  180.0000771  6.0668000  2
    138    130    139    144     1  180.0000771  1.4644000  4
    139    145    150    160     1  180.0000771  15.1670000  2
    139    145    151    162     1  180.0000771  15.1670000  2
    140    133    141    146     1  180.0000771  4.3932000  2
    140    133    141    147     1  180.0000771  4.3932000  2
    141    146    153    164     1  180.0000771  15.1670000  2
    142    136    143    148     1  180.0000771  4.3932000  2
    142    136    143    149     1  180.0000771  4.3932000  2
    143    148    157    167     1  180.0000771  15.1670000  2
    144    139    145    150     1  180.0000771  4.3932000  2
    144    139    145    151     1  180.0000771  4.3932000  2
    145    150    161    169     1  180.0000771  15.1670000  2
    146    141    147    154     1  180.0000771  15.1670000  2
    147    141    146    152     1  180.0000771  15.1670000  2
    148    143    149    158     1  180.0000771  15.1670000  2
    149    143    148    156     1  180.0000771  15.1670000  2
    150    145    151    162     1  180.0000771  15.1670000  2
    151    145    150    160     1  180.0000771  15.1670000  2
    152    146    153    164     1  180.0000771  15.1670000  2
    152    146    153    165     1  180.0000771  15.1670000  2
    153    165    171    173     1  0.0000000  0.0000000  2
    154    147    155    165     1  180.0000771  15.1670000  2
    154    147    155    166     1  180.0000771  15.1670000  2
    155    165    153    164     1  180.0000771  15.1670000  2
    155    165    171    173     1  0.0000000  0.0000000  2
    156    148    157    167     1  180.0000771  15.1670000  2
    156    148    157    168     1  180.0000771  15.1670000  2
    157    168    171    173     1  0.0000000  0.0000000  2
    158    149    159    166     1  180.0000771  15.1670000  2
    158    149    159    168     1  180.0000771  15.1670000  2
    159    168    157    167     1  180.0000771  15.1670000  2
    159    168    171    173     1  0.0000000  0.0000000  2
    160    150    161    169     1  180.0000771  15.1670000  2
    160    150    161    170     1  180.0000771  15.1670000  2
    161    170    171    173     1  0.0000000  0.0000000  2
    162    151    163    166     1  180.0000771  15.1670000  2
    162    151    163    170     1  180.0000771  15.1670000  2
    163    170    161    169     1  180.0000771  15.1670000  2
    163    170    171    173     1  0.0000000  0.0000000  2
    164    153    165    171     1  180.0000771  15.1670000  2
    167    157    168    171     1  180.0000771  15.1670000  2
    169    161    170    171     1  180.0000771  15.1670000  2
    174    176    178    179     1  180.0000771  0.0000000  2
    174    176    178    180     1  180.0000771  0.0000000  2
    174    176    178    181     1  180.0000771  0.0000000  2
    177    176    178    179     1  0.0000000  3.3472000  1
    177    176    178    179     1  0.0000000  0.0000000  2
    177    176    178    179     1  180.0000771  0.3347200  3
    177    176    178    180     1  0.0000000  3.3472000  1
    177    176    178    180     1  0.0000000  0.0000000  2
    177    176    178    180     1  180.0000771  0.3347200  3
    177    176    178    181     1  0.0000000  3.3472000  1
    177    176    178    181     1  0.0000000  0.0000000  2
    177    176    178    181     1  180.0000771  0.3347200  3
      6     16      9     15     4  180.0000771  4.6024000  2
      7     20     11     19     4  180.0000771  4.6024000  2
      8     23     13     22     4  180.0000771  4.6024000  2
     10     26     17     27     4  180.0000771  4.6024000  2
     12     30     21     31     4  180.0000771  4.6024000  2
     14     33     24     34     4  180.0000771  4.6024000  2
     36     16     25     35     4  180.0000771  4.6024000  2
     16     17     26     37     4  180.0000771  4.6024000  2
     39     20     29     38     4  180.0000771  4.6024000  2
     20     21     30     40     4  180.0000771  4.6024000  2
     42     23     32     41     4  180.0000771  4.6024000  2
     23     24     33     43     4  180.0000771  4.6024000  2
     45     57     50     56     4  180.0000771  4.6024000  2
     47     60     52     59     4  180.0000771  4.6024000  2
     49     63     54     62     4  180.0000771  4.6024000  2
     50     66     57     65     4  180.0000771  4.6024000  2
     52     69     60     68     4  180.0000771  4.6024000  2
     54     72     63     71     4  180.0000771  4.6024000  2
     57     58     66     74     4  180.0000771  4.6024000  2
     60     61     69     77     4  180.0000771  4.6024000  2
     63     64     72     80     4  180.0000771  4.6024000  2
     67     84     75     83     4  180.0000771  4.6024000  2
     67     86     76     85     4  180.0000771  4.6024000  2
     70     88     78     87     4  180.0000771  4.6024000  2
     70     90     79     89     4  180.0000771  4.6024000  2
     73     92     81     91     4  180.0000771  4.6024000  2
     73     94     82     93     4  180.0000771  4.6024000  2
     75     96     84     95     4  180.0000771  4.6024000  2
     76     96     86     97     4  180.0000771  4.6024000  2
     78     99     88     98     4  180.0000771  4.6024000  2
     79     99     90    100     4  180.0000771  4.6024000  2
     81    102     92    101     4  180.0000771  4.6024000  2
     82    102     94    103     4  180.0000771  4.6024000  2
    104    114    107    113     4  180.0000771  4.6024000  2
    105    117    109    116     4  180.0000771  4.6024000  2
    106    120    111    119     4  180.0000771  4.6024000  2
    107    123    114    122     4  180.0000771  4.6024000  2
    109    126    117    125     4  180.0000771  4.6024000  2
    111    129    120    128     4  180.0000771  4.6024000  2
    114    115    123    131     4  180.0000771  4.6024000  2
    117    118    126    134     4  180.0000771  4.6024000  2
    120    121    129    137     4  180.0000771  4.6024000  2
    124    141    133    140     4  180.0000771  4.6024000  2
    127    143    136    142     4  180.0000771  4.6024000  2
    130    145    139    144     4  180.0000771  4.6024000  2
    141    153    146    152     4  180.0000771  4.6024000  2
    141    155    147    154     4  180.0000771  4.6024000  2
    143    157    148    156     4  180.0000771  4.6024000  2
    143    159    149    158     4  180.0000771  4.6024000  2
    145    161    150    160     4  180.0000771  4.6024000  2
    145    163    151    162     4  180.0000771  4.6024000  2
    146    165    153    164     4  180.0000771  4.6024000  2
    148    168    157    167     4  180.0000771  4.6024000  2
    150    170    161    169     4  180.0000771  4.6024000  2

[ moleculetype ]
;name            nrexcl
 CHL              3

[ atoms ]
;   nr  type  resi  res  atom  cgnr     charge      mass       ; qtot   bond_type
     1   c3     1   CHL    C1    1    -0.394433     12.01000 ; qtot -0.394
     2   cl     1   CHL   CL1    2     0.032856     35.45000 ; qtot -0.362
     3   cl     1   CHL   CL2    3     0.032935     35.45000 ; qtot -0.329
     4   cl     1   CHL   CL3    4     0.032726     35.45000 ; qtot -0.296
     5   h3     1   CHL    H1    5     0.295916      1.00800 ; qtot 0.000

[ bonds ]
;   ai     aj funct   r             k
     1      2   1    1.8045e-01    2.2284e+05 ;     C1 - CL1   
     1      3   1    1.8045e-01    2.2284e+05 ;     C1 - CL2   
     1      4   1    1.8045e-01    2.2284e+05 ;     C1 - CL3   
     1      5   1    1.0949e-01    2.7891e+05 ;     C1 - H1    

[ angles ]
;   ai     aj     ak    funct   theta         cth
     2      1      3      1    1.0933e+02    4.5263e+02 ;    CL1 - C1     - CL2   
     2      1      4      1    1.0933e+02    4.5263e+02 ;    CL1 - C1     - CL3   
     2      1      5      1    1.0766e+02    3.3380e+02 ;    CL1 - C1     - H1    
     3      1      4      1    1.0933e+02    4.5263e+02 ;    CL2 - C1     - CL3   
     3      1      5      1    1.0766e+02    3.3380e+02 ;    CL2 - C1     - H1    
     4      1      5      1    1.0766e+02    3.3380e+02 ;    CL3 - C1     - H1    

[ system ]
[ molecules ]

CAG 1

CHL 500
