# Supplementary material for: Enzyme-like Acyl Transfer Catalysis in a Bifunctional Organic Cage
Source: J Am Chem Soc. 2024 Jun 24;146(26):17887–97. doi: 10.1021/jacs.4c03560 (PMC11228979; doi:10.1021/jacs.4c03560)
Supplement: Supplementary file 2 — ja4c03560_si_002.zip [file ja4c03560_si_002.zip › computational_SI/MD_input/6_in_cage_1/16x6/conf.gro]

GROup of MAchos and Cynical Suckers
 3108
    1CAG     H1    1   3.555   0.256   2.775 -3.1420  0.3933  0.7198
    1CAG     O1    2   3.534   0.183   2.713  0.4659 -0.1789 -0.0626
    1CAG     C1    3   3.560   0.061   2.769 -0.4594 -0.4635 -0.0425
    1CAG     C2    4   3.499  -0.065   2.713  0.5467  0.2564 -1.0371
    1CAG     O2    5   3.635   0.066   2.865  0.0384 -0.2904  0.1648
    1CAG     C3    6   3.345  -0.058   2.700 -0.0582  0.9857 -0.0822
    1CAG     C4    7   3.529  -0.208   2.780 -0.0358 -0.0334  0.4662
    1CAG     C5    8   3.546  -0.089   2.571 -0.1310  0.3609  0.6905
    1CAG     C6    9   3.253   0.033   2.748 -0.2970 -0.8885  0.5614
    1CAG     C7   10   3.295  -0.168   2.626  0.1161  0.6637  0.4906
    1CAG     C8   11   3.616  -0.231   2.886  0.1809 -0.1602 -0.4272
    1CAG     C9   12   3.469  -0.316   2.707 -0.3311 -0.2567 -0.2115
    1CAG    C10   13   3.636  -0.005   2.494  0.0120 -0.6833 -0.4431
    1CAG    C11   14   3.483  -0.197   2.498  0.4485  0.8917  0.1135
    1CAG     H2   15   3.280   0.108   2.822  0.2421  0.1294 -0.6375
    1CAG    C12   16   3.120   0.029   2.710  0.6242  0.2346  0.1935
    1CAG    C13   17   3.160  -0.180   2.586  0.2215 -0.3877 -0.1529
    1CAG    C14   18   3.389  -0.276   2.581 -0.0010 -0.1066  0.2500
    1CAG     H3   19   3.653  -0.150   2.948  0.1420 -0.5362  0.0939
    1CAG    C15   20   3.635  -0.365   2.929 -1.2766  0.4737 -0.1545
    1CAG    C16   21   3.507  -0.451   2.737  0.0388  0.1836  0.4803
    1CAG     H4   22   3.701   0.067   2.542  0.0839 -2.0392  1.5888
    1CAG    C17   23   3.656  -0.026   2.354 -0.3256 -0.9192 -0.3472
    1CAG    C18   24   3.509  -0.227   2.365  0.0182  0.3002 -0.0902
    1CAG     N1   25   3.040   0.127   2.758  0.4394  0.2528  0.4069
    1CAG    C19   26   3.072  -0.077   2.632  0.1940 -0.1022 -0.7506
    1CAG     H5   27   3.133  -0.257   2.515 -0.3516 -0.2488 -0.0928
    1CAG     H6   28   3.352  -0.368   2.536  0.0534 -0.3768  0.7459
    1CAG     N2   29   3.679  -0.393   3.057  0.0525 -0.2214  0.3332
    1CAG    C20   30   3.584  -0.470   2.852  0.1020 -0.4682  0.1386
    1CAG     H7   31   3.466  -0.536   2.684 -1.8279  2.2504 -1.6201
    1CAG     N3   32   3.742   0.060   2.283 -0.0222  0.0686 -0.3330
    1CAG    C21   33   3.593  -0.137   2.290  0.1718  0.3167  0.0968
    1CAG     H8   34   3.455  -0.311   2.323  0.9145  0.1222 -0.9271
    1CAG     H9   35   3.085   0.218   2.766  1.4125 -0.0487 -1.1149
    1CAG    C22   36   2.902   0.128   2.789  0.4271 -0.0856  0.1565
    1CAG    H10   37   2.966  -0.089   2.616  0.2487 -0.2532 -1.0046
    1CAG    H11   38   3.645  -0.342   3.138 -0.2494 -2.7670  1.9286
    1CAG    C23   39   3.753  -0.499   3.110  0.7709  0.2571  0.7047
    1CAG    H12   40   3.588  -0.567   2.901  0.5192  0.5709  2.2634
    1CAG    H13   41   3.797   0.121   2.342 -0.9168 -0.5530  1.2195
    1CAG    C24   42   3.735   0.108   2.154 -0.4507 -0.2694 -0.2078
    1CAG    H14   43   3.607  -0.152   2.183  0.6230 -1.2046  0.3470
    1CAG     O3   44   2.847   0.023   2.815  0.6286  0.1180  0.1523
    1CAG    C25   45   2.830   0.261   2.790 -1.2275 -0.0100  0.6569
    1CAG     O4   46   3.806  -0.570   3.032 -0.2718 -0.3604 -1.1669
    1CAG    C26   47   3.749  -0.510   3.260 -0.6054  0.5903  0.2679
    1CAG     O5   48   3.648   0.069   2.080 -0.2860 -0.1627  0.5284
    1CAG    C27   49   3.846   0.205   2.123 -0.2404 -0.1324 -0.1297
    1CAG    C28   50   2.696   0.257   2.788  0.5840  0.2930  0.3014
    1CAG     N4   51   2.897   0.384   2.768  0.6464  0.3081  0.7761
    1CAG    C29   52   3.761  -0.641   3.317 -0.1869 -0.1404 -0.3587
    1CAG     N5   53   3.723  -0.404   3.344 -0.5422  0.0761 -0.0001
    1CAG    C30   54   3.863   0.234   1.982 -0.1385 -0.2867 -0.2908
    1CAG     N6   55   3.920   0.272   2.212  0.0373  0.5226 -0.6544
    1CAG    H15   56   2.636   0.168   2.805 -0.0450  0.8873  1.3165
    1CAG    C31   57   2.626   0.373   2.767  0.7385 -1.1621  0.1854
    1CAG    C32   58   2.835   0.499   2.758  1.1970 -0.9168  0.2745
    1CAG    H16   59   3.773  -0.723   3.247 -0.0303 -0.4454  0.0219
    1CAG    C33   60   3.746  -0.654   3.453 -0.4326 -0.6457  0.5079
    1CAG    C34   61   3.716  -0.411   3.477 -0.1541  0.4036 -0.6971
    1CAG    H17   62   3.803   0.189   1.903  0.6791 -1.0260 -0.4952
    1CAG    C35   63   3.958   0.332   1.946  0.1891 -0.2649 -0.3279
    1CAG    C36   64   4.027   0.350   2.174  0.2384 -0.0564 -0.5483
    1CAG    H18   65   2.517   0.376   2.761  0.8359 -0.3651 -1.7405
    1CAG    C37   66   2.694   0.489   2.748 -0.3850  0.6789  0.0403
    1CAG    C38   67   2.905   0.623   2.760 -0.5525 -0.1642  0.0676
    1CAG    H19   68   3.753  -0.748   3.507  0.5063  0.1236  1.7927
    1CAG    C39   69   3.728  -0.540   3.533  0.1451  0.7656  0.1474
    1CAG    C40   70   3.701  -0.297   3.554 -0.4340 -0.2312  0.3573
    1CAG    H20   71   3.977   0.355   1.842 -1.2455 -1.1041 -0.7971
    1CAG    C41   72   4.036   0.386   2.042 -0.1583 -0.5497 -0.0385
    1CAG    C42   73   4.110   0.399   2.277 -0.0960  0.0325 -0.5488
    1CAG    H21   74   2.629   0.575   2.734  1.0366  1.9457  0.7404
    1CAG    C43   75   3.045   0.638   2.786  0.7717 -0.2824 -0.2698
    1CAG    C44   76   2.838   0.750   2.742  0.1697  0.1807 -0.1396
    1CAG    H22   77   3.716  -0.561   3.639  0.5746 -1.3962 -0.1954
    1CAG    C45   78   3.685  -0.169   3.495  0.2800 -0.8433  0.2087
    1CAG    C46   79   3.696  -0.299   3.693 -0.1704  0.7099  0.6426
    1CAG    H23   80   4.113   0.453   2.003  1.2409 -1.5162  0.9602
    1CAG    C47   81   4.210   0.495   2.247  0.0940  0.9743  0.4950
    1CAG    C48   82   4.111   0.355   2.413 -0.0125  0.2559 -0.4037
    1CAG    H24   83   3.105   0.549   2.801 -0.8863 -1.2882  0.8045
    1CAG    C49   84   3.106   0.764   2.795  0.7153  0.1613 -0.5057
    1CAG    H25   85   2.731   0.757   2.727  0.2702 -0.5596 -1.3388
    1CAG    C50   86   2.904   0.873   2.748  0.7993  0.3554 -0.0898
    1CAG    H26   87   3.674  -0.151   3.388  0.4302 -2.4811 -0.1080
    1CAG    C51   88   3.647  -0.053   3.572  0.4170  0.2425  0.3248
    1CAG    H27   89   3.709  -0.391   3.749  0.1555  1.8029  2.4584
    1CAG    C52   90   3.664  -0.186   3.770 -0.0933  0.3121  0.0584
    1CAG    H28   91   4.216   0.545   2.151 -4.0616 -0.5995 -0.8037
    1CAG    C53   92   4.301   0.537   2.346  0.0703  0.3495  0.0110
    1CAG    H29   93   4.032   0.285   2.440  0.7370 -0.9181 -1.1394
    1CAG    C54   94   4.198   0.402   2.517  0.2466 -0.5030  0.0405
    1CAG    H30   95   3.211   0.760   2.823  0.7390 -0.4521 -0.6737
    1CAG    C55   96   3.039   0.884   2.781 -0.4868 -0.0003  0.8702
    1CAG    H31   97   2.844   0.963   2.740 -1.2502 -0.9344 -0.1081
    1CAG    H32   98   3.627   0.038   3.516 -0.1640 -0.0950 -0.0169
    1CAG    C56   99   3.638  -0.059   3.712  0.4401  0.0579 -0.5348
    1CAG    H33  100   3.672  -0.200   3.877 -0.0245 -0.1814 -0.0119
    1CAG    H34  101   4.370   0.618   2.327 -1.0656  1.9559  2.2464
    1CAG    C57  102   4.293   0.501   2.485  0.3726 -0.0878 -0.3969
    1CAG    H35  103   4.193   0.355   2.614  0.1931 -1.8963 -0.6197
    1CAG    C58  104   3.109   1.007   2.791 -0.4368  0.5812 -0.2248
    1CAG    C59  105   3.604   0.055   3.791  0.1941  0.4989 -0.2702
    1CAG    C60  106   4.388   0.554   2.584  0.2153 -0.7121 -0.8596
    1CAG    C61  107   3.059   1.124   2.732 -0.5879 -0.7961  0.3014
    1CAG     N7  108   3.243   1.010   2.834 -0.4347 -0.1593  0.2395
    1CAG    C62  109   3.563   0.049   3.931 -0.6046 -0.6791  0.9893
    1CAG     N8  110   3.613   0.175   3.725 -0.0126  0.2185  0.2266
    1CAG    C63  111   4.511   0.611   2.556 -0.3286  0.7722 -0.3998
    1CAG     N9  112   4.356   0.553   2.724 -0.2758  0.5982  0.1286
    1CAG    H36  113   2.958   1.126   2.692 -0.1047  1.7311 -1.0133
    1CAG    C64  114   3.130   1.242   2.741  0.0699  0.2550  0.3711
    1CAG    C65  115   3.317   1.127   2.846 -0.0525 -0.6765  0.0949
    1CAG    H37  116   3.573  -0.043   3.988  0.0530 -1.6612 -0.6231
    1CAG    C66  117   3.524   0.165   3.993 -0.6925  0.2210  0.2612
    1CAG    C67  118   3.574   0.284   3.787  0.4643  0.1035 -0.1885
    1CAG    H38  119   4.555   0.600   2.457  1.0327 -0.0854  0.2766
    1CAG    C68  120   4.606   0.652   2.651 -0.2424 -0.9264 -0.0695
    1CAG    C69  121   4.443   0.600   2.821  0.5484 -0.3667  0.2282
    1CAG    H39  122   3.078   1.331   2.707 -0.8031 -0.7953 -1.2068
    1CAG    C70  123   3.259   1.245   2.794 -0.2741  0.0719 -0.4517
    1CAG    C71  124   3.456   1.134   2.907  0.1719  0.1531 -0.9763
    1CAG    H40  125   3.497   0.154   4.098  0.1920  0.7274  0.5544
    1CAG    C72  126   3.525   0.281   3.917 -0.6625  0.2839 -0.1672
    1CAG    C73  127   3.582   0.419   3.723  0.6989 -0.1882  0.0478
    1CAG    H41  128   4.701   0.691   2.615 -1.4906  0.6269 -1.8529
    1CAG    C74  129   4.572   0.647   2.781 -0.0771  0.6691 -0.2875
    1CAG    C75  130   4.406   0.609   2.970  0.4730 -0.1763  0.1840
    1CAG    H42  131   3.309   1.341   2.806 -1.4716  0.7317 -0.6350
    1CAG     O6  132   3.521   1.233   2.921 -0.2621  0.6090  0.6151
    1CAG    N10  133   3.496   1.016   2.974  0.6697 -0.1774 -0.1042
    1CAG    H43  134   3.494   0.371   3.969 -0.7809 -0.4175  1.0016
    1CAG     O7  135   3.530   0.523   3.764 -0.4911 -0.2564  0.3073
    1CAG    N11  136   3.648   0.430   3.600  0.0812  0.7019 -0.3904
    1CAG    H44  137   4.641   0.686   2.855 -0.0785  2.6636 -1.2787
    1CAG     O8  138   4.480   0.645   3.057  0.7745  0.2015  0.2512
    1CAG    N12  139   4.268   0.604   2.999 -0.5319 -0.1891 -0.0062
    1CAG    H45  140   3.430   0.941   2.959 -0.6262  0.1341  3.1612
    1CAG    C76  141   3.609   0.991   3.050  0.5519  0.4494  0.3237
    1CAG    H46  142   3.657   0.344   3.548  1.7816  1.6940 -1.8172
    1CAG    C77  143   3.693   0.543   3.543  0.0866  0.1185  0.9728
    1CAG    H47  144   4.221   0.556   2.923  0.5058  1.0746 -1.4996
    1CAG    C78  145   4.187   0.664   3.086  0.1261  0.7650 -0.1719
    1CAG    C79  146   3.685   1.093   3.120 -0.7209 -0.8594 -0.3223
    1CAG    C80  147   3.647   0.851   3.071 -0.2089  0.4591  0.5699
    1CAG    C81  148   3.760   0.640   3.615 -0.6907 -0.1400 -0.3083
    1CAG    C82  149   3.713   0.546   3.406 -0.2999  0.2776  0.0770
    1CAG    C83  150   4.237   0.757   3.171 -0.2291 -0.1687 -0.4983
    1CAG    C84  151   4.048   0.644   3.078  0.1513  0.5516 -0.4824
    1CAG    H48  152   3.668   1.199   3.099 -1.2508 -1.0264 -0.7702
    1CAG    C85  153   3.785   1.060   3.210  0.0927 -0.1244 -0.0911
    1CAG    H49  154   3.609   0.784   2.995  0.9378  2.3297 -1.7889
    1CAG    C86  155   3.753   0.815   3.156 -0.0815  0.1855 -0.7943
    1CAG    H50  156   3.750   0.638   3.723  0.5423 -0.5482 -0.1885
    1CAG    C87  157   3.829   0.753   3.556 -0.1338  0.1960  0.8475
    1CAG    H51  158   3.681   0.457   3.354 -1.6565  0.7080  0.1466
    1CAG    C88  159   3.783   0.653   3.336  0.3878 -0.5662 -0.0854
    1CAG    H52  160   4.345   0.769   3.179 -0.2462 -0.4399  0.1776
    1CAG    C89  161   4.151   0.841   3.247 -0.7162  0.6417 -0.1960
    1CAG    H53  162   4.012   0.576   3.002 -0.2958  1.1896 -0.8515
    1CAG    C90  163   3.966   0.704   3.174  0.6597 -0.4884  0.4823
    1CAG    H54  164   3.840   1.139   3.260 -1.6086  1.2762 -0.3482
    1CAG    C91  165   3.810   0.919   3.236  1.2077 -0.3096  0.6222
    1CAG    C92  166   3.811   0.674   3.184  0.3272  0.0866  0.2089
    1CAG    H55  167   3.881   0.826   3.617  0.5634  0.8240 -0.4618
    1CAG    C93  168   3.837   0.763   3.415  0.0826  0.7297  0.1242
    1CAG    H56  169   4.187   0.906   3.326  1.8776 -1.9751  1.0030
    1CAG    C94  170   4.014   0.809   3.252  0.3417  0.0615  0.5665
    1CAG    C95  171   3.909   0.879   3.337  0.0183 -0.2070  0.5938
    1CAG    C96  172   3.768   0.553   3.093  0.1529  0.0892  0.0583
    1CAG    H57  173   3.942   0.965   3.396  2.2255 -0.7370  0.2361
    1CAG     O9  174   3.805   0.430   3.130  1.0442 -0.5384 -0.0393
    1CAG    O10  175   3.704   0.557   2.989  0.4068  0.3465  0.2606
    1CAG    H58  176   3.799   0.388   3.043  0.3920 -2.3551  0.8530
    2HOL     C1  177   3.952   3.984   3.168  0.7486 -0.1114 -0.2266
    2HOL     C2  178   3.970   3.972   3.012 -0.4290 -0.4820  0.4817
    2HOL     H1  179   4.039   4.040   3.205  0.5419  1.8784 -2.5142
    2HOL     H2  180   3.959   3.882   3.207 -2.6677  0.2814  1.7456
    2HOL     H3  181   3.863   4.037   3.202  0.1974 -1.1540 -0.0328
    2HOL     C3  182   3.962   4.100   2.925  0.2337  0.5123 -0.5394
    2HOL     H4  183   3.896   3.906   2.966 -2.1181  0.6729  1.4280
    2HOL     H5  184   4.067   3.924   2.995 -0.0375 -0.2363  1.8557
    2HOL     C4  185   4.051   4.212   2.971 -0.0404 -0.3705 -0.2238
    2HOL     H6  186   3.856   4.125   2.917 -0.0064 -0.7046 -1.5726
    2HOL     H7  187   3.987   4.062   2.825 -0.3544  1.3988 -1.0314
    2HOL     C5  188   4.051   4.337   2.879  0.1971  0.1061  0.6505
    2HOL     H8  189   4.154   4.181   2.991 -0.0989  0.0852  0.8739
    2HOL     H9  190   4.004   4.239   3.066  0.6792  0.7123 -0.1558
    2HOL     C6  191   3.909   4.388   2.840 -0.4788 -0.0138 -0.1012
    2HOL     O1  192   3.813   4.415   2.942 -0.3347 -0.3181  0.2209
    2HOL    H10  193   3.857   4.320   2.773 -0.3778  0.3349 -0.5350
    2HOL    H11  194   3.919   4.479   2.780  0.2456 -0.3541 -0.5069
    2HOL     C7  195   4.125   4.456   2.940  0.6592  0.3656 -0.4600
    2HOL    H12  196   4.098   4.310   2.783 -0.5600 -0.9205  0.5514
    2HOL     C8  197   4.269   4.421   2.992 -0.7802  0.2801 -0.1252
    2HOL    H13  198   4.072   4.484   3.031  1.5288 -0.6883  0.4083
    2HOL    H14  199   4.133   4.548   2.882 -0.3010  0.4450 -0.4898
    2HOL    H15  200   4.273   4.340   3.065 -2.8290 -0.3892 -0.6996
    2HOL    H16  201   4.308   4.515   3.034 -1.8199  2.7994 -4.2206
    2HOL    H17  202   4.328   4.393   2.904 -0.7443  0.1164 -0.0481
    2HOL    H18  203   3.752   4.339   2.933  0.5482 -1.3876  2.4398
    3HOL     C1  204   3.662   0.623   0.530 -0.4735 -0.3949 -0.0273
    3HOL     C2  205   3.746   0.589   0.656 -0.2602  0.3477  0.1236
    3HOL     H1  206   3.729   0.652   0.449 -0.3877  0.0535  0.2024
    3HOL     H2  207   3.595   0.710   0.538 -0.0884 -0.0432 -0.5614
    3HOL     H3  208   3.598   0.539   0.500  0.1214 -1.7841  2.3349
    3HOL     C3  209   3.801   0.711   0.738  0.5237  0.1873  0.5994
    3HOL     H4  210   3.829   0.526   0.621  1.0063  1.7341  0.5073
    3HOL     H5  211   3.682   0.521   0.713 -0.3222  0.9540  0.7850
    3HOL     C4  212   3.897   0.677   0.852  0.0981  0.4138 -0.2144
    3HOL     H6  213   3.717   0.769   0.777  2.0892  1.8759  1.5855
    3HOL     H7  214   3.865   0.771   0.672 -0.4933  1.5910  0.8395
    3HOL     C5  215   3.974   0.794   0.912  0.2386 -0.7931 -0.0632
    3HOL     H8  216   3.965   0.610   0.798 -0.7344  0.3146 -1.1532
    3HOL     H9  217   3.834   0.626   0.927 -1.5510  1.5262 -0.7907
    3HOL     C6  218   3.881   0.904   0.978  0.0349 -0.3815  0.3839
    3HOL     O1  219   3.765   0.863   1.047 -0.1990 -0.2915  0.1980
    3HOL    H10  220   3.850   0.979   0.903 -0.6554 -1.1587 -0.1242
    3HOL    H11  221   3.932   0.976   1.043 -0.1288  0.4694 -0.3978
    3HOL     C7  222   4.073   0.742   1.009 -0.2928  0.3610 -0.3462
    3HOL    H12  223   4.030   0.842   0.831 -0.4881 -2.1948 -1.4585
    3HOL     C8  224   4.187   0.840   1.046 -0.2170 -0.1387  0.2774
    3HOL    H13  225   4.106   0.642   0.978  1.8902  0.1294  2.3866
    3HOL    H14  226   4.016   0.715   1.099 -0.3259  0.8800 -0.2048
    3HOL    H15  227   4.140   0.930   1.087  0.3534 -0.0554  0.7640
    3HOL    H16  228   4.247   0.857   0.956 -2.2854  0.3661 -1.0655
    3HOL    H17  229   4.241   0.801   1.134  0.8574  1.5724  0.4250
    3HOL    H18  230   3.786   0.860   1.142  1.1658 -0.9851 -0.1036
    4HOL     C1  231   4.232   1.357   1.346  0.4020  0.1616 -0.6798
    4HOL     C2  232   4.169   1.249   1.432  0.1153  0.0203  0.1883
    4HOL     H1  233   4.254   1.440   1.414  0.8818 -0.6932  0.2444
    4HOL     H2  234   4.163   1.392   1.268  1.1437  2.3901 -0.4206
    4HOL     H3  235   4.322   1.314   1.300  0.1514  0.2743 -1.2894
    4HOL     C3  236   4.159   1.120   1.346 -0.2331  0.1828  0.5928
    4HOL     H4  237   4.070   1.278   1.469  0.0190  0.7332 -0.6009
    4HOL     H5  238   4.230   1.233   1.521 -0.8886 -3.4159  0.4033
    4HOL     C4  239   4.122   0.988   1.426  0.2344  0.0265 -0.2323
    4HOL     H6  240   4.258   1.104   1.301 -0.0445 -0.2300  1.1436
    4HOL     H7  241   4.085   1.134   1.266  0.0705  1.7208  0.5411
    4HOL     C5  242   3.981   0.998   1.489 -0.0581  0.0657  0.3756
    4HOL     H8  243   4.202   0.972   1.500  0.2481 -2.3338 -0.6897
    4HOL     H9  244   4.130   0.899   1.362 -1.5693 -0.5765  0.3065
    4HOL     C6  245   3.864   1.029   1.391  0.1270 -0.2696  0.1331
    4HOL     O1  246   3.843   0.920   1.304  0.3797  0.2135 -0.2291
    4HOL    H10  247   3.881   1.123   1.338  0.8567  1.1272  2.6624
    4HOL    H11  248   3.776   1.052   1.453  0.9338 -0.1702  1.2817
    4HOL     C7  249   3.951   0.869   1.572  0.4164 -0.3273 -0.4491
    4HOL    H12  250   3.988   1.078   1.564  1.5703  0.8452 -0.5458
    4HOL     C8  251   3.818   0.867   1.651  0.3518 -0.4371  0.9177
    4HOL    H13  252   4.026   0.845   1.648  1.2453  0.5968 -0.9429
    4HOL    H14  253   3.953   0.778   1.512 -5.7339  0.5505 -2.7544
    4HOL    H15  254   3.798   0.964   1.698 -0.8474 -0.5090  0.6044
    4HOL    H16  255   3.817   0.788   1.727  1.0215 -0.2459  1.1288
    4HOL    H17  256   3.741   0.852   1.574  0.1620  3.3597  0.1779
    4HOL    H18  257   3.796   0.855   1.360 -0.8951  0.2053 -1.2668
    5HOL     C1  258   3.597   1.841   1.295  0.5384 -0.6064  0.3097
    5HOL     C2  259   3.625   1.987   1.341 -0.8721 -1.3089 -0.2596
    5HOL     H1  260   3.532   1.778   1.357  0.0849 -0.2372  0.2181
    5HOL     H2  261   3.693   1.789   1.291  2.0303  2.0708 -1.6454
    5HOL     H3  262   3.552   1.839   1.194 -2.5635  2.4368  1.4414
    5HOL     C3  263   3.670   2.070   1.217 -0.7795  0.6131 -0.6469
    5HOL     H4  264   3.701   1.977   1.419 -0.5595 -0.6475 -0.4744
    5HOL     H5  265   3.526   2.025   1.370 -0.4836 -0.0195 -0.5525
    5HOL     C4  266   3.715   2.205   1.271 -0.1409 -0.4114  0.3287
    5HOL     H6  267   3.579   2.090   1.160 -1.0773 -1.8026 -1.1209
    5HOL     H7  268   3.746   2.017   1.158 -1.3911 -1.4956  0.3465
    5HOL     C5  269   3.747   2.316   1.164  0.2114  0.4149 -0.0745
    5HOL     H8  270   3.809   2.202   1.329 -0.3740  0.0561  0.7320
    5HOL     H9  271   3.641   2.241   1.343 -1.5851 -1.4875 -0.5696
    5HOL     C6  272   3.860   2.270   1.063  0.0436  0.2852 -0.4147
    5HOL     O1  273   3.888   2.364   0.961 -0.0174  0.8761 -0.0684
    5HOL    H10  274   3.813   2.190   1.005  0.8374  0.3890 -1.2311
    5HOL    H11  275   3.947   2.235   1.120  0.6459  2.3339 -0.0024
    5HOL     C7  276   3.612   2.367   1.089  0.0740  0.2983 -0.8527
    5HOL    H12  277   3.781   2.400   1.225  1.8682 -0.2758  0.0051
    5HOL     C8  278   3.519   2.448   1.184  0.8705 -0.0297  0.3830
    5HOL    H13  279   3.559   2.279   1.052 -0.8233  0.1649  0.6432
    5HOL    H14  280   3.643   2.427   1.003  0.5023 -0.5295 -1.2778
    5HOL    H15  281   3.568   2.537   1.225  1.0053  1.0639 -1.9816
    5HOL    H16  282   3.482   2.390   1.269 -0.1595 -0.7872 -0.5526
    5HOL    H17  283   3.436   2.486   1.123  1.3363 -0.4779 -0.5437
    5HOL    H18  284   3.982   2.385   0.944  0.2010  1.2038  1.3692
    6HOL     C1  285   1.755   3.911   3.664  0.5463 -0.5996 -0.4169
    6HOL     C2  286   1.848   3.809   3.723 -0.5994 -0.0629  0.4060
    6HOL     H1  287   1.803   3.970   3.585  0.3848  0.4702  0.2659
    6HOL     H2  288   1.746   3.989   3.741  3.6704 -0.8199  0.2872
    6HOL     H3  289   1.658   3.867   3.637  0.0776 -0.2064  0.5877
    6HOL     C3  290   1.795   3.725   3.838 -1.0198  0.4026 -0.2411
    6HOL     H4  291   1.941   3.857   3.755 -0.2679 -1.2250  1.2523
    6HOL     H5  292   1.864   3.744   3.636  0.3937  1.3190 -0.4729
    6HOL     C4  293   1.672   3.640   3.799  0.1167  0.0193 -0.2392
    6HOL     H6  294   1.782   3.798   3.919 -1.5216 -0.1910  0.2291
    6HOL     H7  295   1.872   3.655   3.872 -0.7644  1.5548  1.7145
    6HOL     C5  296   1.633   3.533   3.916 -0.5946 -0.1709  0.5433
    6HOL     H8  297   1.700   3.591   3.704  0.3049  1.4345 -0.9349
    6HOL     H9  298   1.588   3.707   3.778  0.5138  0.4961 -0.3224
    6HOL     C6  299   1.634   3.602   4.059  0.8572  0.1148 -0.9191
    6HOL     O1  300   1.535   3.705   4.069  0.2269  0.1783 -0.0309
    6HOL    H10  301   1.729   3.644   4.094 -1.3580  2.3213  3.2826
    6HOL    H11  302   1.606   3.524   4.132  0.2764  0.2323 -1.0161
    6HOL     C7  303   1.492   3.470   3.893 -0.6480  0.1108  0.2890
    6HOL    H12  304   1.702   3.448   3.915 -1.1246 -0.6046  0.4813
    6HOL     C8  305   1.479   3.386   3.759  0.3199  0.1391  0.0383
    6HOL    H13  306   1.412   3.545   3.890 -0.4392  0.3092 -1.3326
    6HOL    H14  307   1.476   3.407   3.981  0.3752  0.3534  0.6675
    6HOL    H15  308   1.495   3.450   3.672  2.0356  0.6775  0.7015
    6HOL    H16  309   1.380   3.342   3.742 -0.1888  2.1196 -2.6744
    6HOL    H17  310   1.557   3.308   3.754  0.1843 -0.0175  0.3107
    6HOL    H18  311   1.527   3.727   4.163 -0.1519  0.8073 -0.2044
    7HOL     C1  312   3.875   0.153   0.927 -0.0492 -0.3042  0.1182
    7HOL     C2  313   3.790   0.262   0.995 -0.2136  0.1590  0.1881
    7HOL     H1  314   3.826   0.124   0.833 -0.8398 -0.2193  0.4985
    7HOL     H2  315   3.890   0.063   0.988  1.9816 -0.5313 -0.6428
    7HOL     H3  316   3.978   0.183   0.906  0.8529 -2.7307  0.7133
    7HOL     C3  317   3.817   0.282   1.143 -0.3677  0.0861 -0.3843
    7HOL     H4  318   3.690   0.221   0.983 -0.5257  0.0183  2.6886
    7HOL     H5  319   3.794   0.360   0.946  0.9180  0.8603  1.5792
    7HOL     C4  320   3.734   0.403   1.199  0.1026  0.3940  0.1044
    7HOL     H6  321   3.924   0.303   1.154 -0.6832  1.7542 -0.2113
    7HOL     H7  322   3.796   0.184   1.188  0.3318 -0.9999 -2.3021
    7HOL     C5  323   3.777   0.454   1.342 -0.3683  0.1749  0.7243
    7HOL     H8  324   3.625   0.392   1.190  0.1431 -0.0729  0.1525
    7HOL     H9  325   3.761   0.478   1.124 -0.9031 -1.4421 -2.2146
    7HOL     C6  326   3.684   0.571   1.370  0.3637 -0.0712 -0.3961
    7HOL     O1  327   3.694   0.683   1.281 -0.0610  0.0655 -0.3294
    7HOL    H10  328   3.712   0.611   1.468  0.1868 -0.6746 -0.0915
    7HOL    H11  329   3.579   0.542   1.369  0.1839  0.5750 -1.0115
    7HOL     C7  330   3.784   0.344   1.456 -0.0239 -0.3028  0.3714
    7HOL    H12  331   3.881   0.489   1.337 -0.1696 -0.4869  0.0146
    7HOL     C8  332   3.809   0.395   1.600  0.3182 -0.2844 -0.4973
    7HOL    H13  333   3.858   0.267   1.432 -1.0601 -0.8977 -1.1403
    7HOL    H14  334   3.696   0.278   1.453 -0.1700 -0.0998 -1.6855
    7HOL    H15  335   3.849   0.311   1.658 -1.1152 -2.3744 -2.3654
    7HOL    H16  336   3.722   0.440   1.648  1.0878  1.9235 -1.0128
    7HOL    H17  337   3.883   0.476   1.607 -2.5090  2.4632  0.1160
    7HOL    H18  338   3.675   0.648   1.192  1.7066 -1.1893 -0.2708
    8HOL     C1  339   1.915   3.849   3.186  0.0188 -0.1338 -0.2619
    8HOL     C2  340   1.938   3.763   3.070  0.1700  0.2125 -0.0084
    8HOL     H1  341   1.996   3.922   3.199  1.0458 -0.8313 -2.3884
    8HOL     H2  342   1.907   3.788   3.277  0.3670  2.2739  1.4986
    8HOL     H3  343   1.823   3.907   3.173 -2.4336 -3.4493  0.8597
    8HOL     C3  344   1.933   3.840   2.937 -0.0317 -0.6377  0.1593
    8HOL     H4  345   1.865   3.681   3.072 -2.5845  2.5022  2.7256
    8HOL     H5  346   2.041   3.726   3.079  0.9639  2.3538  0.2087
    8HOL     C4  347   2.020   3.762   2.840 -0.0814 -0.5530 -0.1490
    8HOL     H6  348   1.968   3.943   2.951  1.2626 -0.8612 -1.2494
    8HOL     H7  349   1.831   3.851   2.899  0.5587  1.6895 -0.9591
    8HOL     C5  350   2.042   3.815   2.697  0.2792 -0.9319 -0.1112
    8HOL     H8  351   1.970   3.664   2.836 -2.6113  0.6459  0.3071
    8HOL     H9  352   2.117   3.743   2.887 -1.2015  0.0975  2.6513
    8HOL     C6  353   1.911   3.855   2.626  0.1655 -0.6803 -0.1307
    8HOL     O1  354   1.803   3.755   2.623 -0.5636  0.3521 -0.7709
    8HOL    H10  355   1.939   3.887   2.525  1.1758 -0.9502  0.0611
    8HOL    H11  356   1.868   3.947   2.667 -0.9742 -0.5407 -1.5501
    8HOL     C7  357   2.138   3.932   2.693  0.7664 -0.1674  0.6270
    8HOL    H12  358   2.084   3.728   2.644 -1.4213 -0.3493 -2.6292
    8HOL     C8  359   2.292   3.888   2.680  0.4547  0.4367  0.2657
    8HOL    H13  360   2.145   3.995   2.782  1.7651  0.6550 -0.0037
    8HOL    H14  361   2.110   4.003   2.614 -1.1849  0.2452  1.6266
    8HOL    H15  362   2.320   3.824   2.765  0.5017 -0.5258 -0.4502
    8HOL    H16  363   2.347   3.983   2.678 -0.7026  1.1226 -1.6789
    8HOL    H17  364   2.321   3.823   2.596  0.5149  0.4436  0.2812
    8HOL    H18  365   1.845   3.676   2.587  1.7222  1.4796 -0.7236
    9HOL     C1  366   0.686   0.622   2.211  0.0391  0.4684  0.1682
    9HOL     C2  367   0.590   0.539   2.120  0.3030 -0.7546  0.1454
    9HOL     H1  368   0.765   0.671   2.154 -1.4430  1.7869 -0.8544
    9HOL     H2  369   0.729   0.550   2.281 -0.1078  0.2611  0.0467
    9HOL     H3  370   0.630   0.697   2.268 -1.6232  0.2180 -1.0658
    9HOL     C3  371   0.454   0.492   2.177 -0.0211 -0.1310 -0.9855
    9HOL     H4  372   0.648   0.449   2.098  0.6779 -0.3275 -0.6656
    9HOL     H5  373   0.576   0.595   2.026  0.7167  0.9942  1.0806
    9HOL     C4  374   0.377   0.401   2.081  0.5277  0.1193  0.1383
    9HOL     H6  375   0.394   0.582   2.193 -0.7957 -0.5969 -1.2070
    9HOL     H7  376   0.454   0.448   2.277 -3.1564 -0.5535 -1.0619
    9HOL     C5  377   0.246   0.339   2.147 -0.6359  0.0456  0.4123
    9HOL     H8  378   0.442   0.317   2.051  1.1220  0.7022 -0.2476
    9HOL     H9  379   0.349   0.459   1.992  0.0646  1.3869  1.0776
    9HOL     C6  380   0.136   0.310   2.040 -0.3133 -0.8516  0.1663
    9HOL     O1  381   0.184   0.206   1.953  0.0893  0.2610  0.3930
    9HOL    H10  382   0.101   0.399   1.987 -1.0209 -1.0869  0.2296
    9HOL    H11  383   0.043   0.273   2.084 -1.1096 -0.4099 -1.0887
    9HOL     C7  384   0.275   0.208   2.227  0.3688  0.5887  0.1431
    9HOL    H12  385   0.205   0.416   2.213 -0.6027 -1.7465  2.6168
    9HOL     C8  386   0.148   0.141   2.291  0.0545 -0.1001 -0.5133
    9HOL    H13  387   0.344   0.236   2.307 -0.1189 -0.4040  0.9333
    9HOL    H14  388   0.331   0.136   2.166 -1.7887  0.0091 -1.2882
    9HOL    H15  389   0.082   0.111   2.209 -2.3189  3.6614 -0.1918
    9HOL    H16  390   0.098   0.220   2.348 -0.0065 -0.6062  0.1357
    9HOL    H17  391   0.165   0.065   2.368 -2.7056 -0.7197 -0.4184
    9HOL    H18  392   0.234   0.145   2.009 -1.0639 -1.2539 -0.1364
   10HOL     C1  393   2.141   1.864   1.181  0.3022 -0.4818 -0.2203
   10HOL     C2  394   2.091   2.002   1.133 -0.1136 -1.1436  0.6623
   10HOL     H1  395   2.106   1.789   1.109 -1.1664  0.0947 -0.1586
   10HOL     H2  396   2.095   1.829   1.274  0.7757 -1.9486 -0.5124
   10HOL     H3  397   2.250   1.853   1.190  0.2429 -0.0206  1.4196
   10HOL     C3  398   2.106   2.123   1.239 -0.4353  0.1467  0.4455
   10HOL     H4  399   1.991   1.997   1.088  1.1942 -1.5834 -2.4010
   10HOL     H5  400   2.154   2.028   1.048 -1.3369 -0.1728  0.0106
   10HOL     C4  401   2.080   2.256   1.174  0.1704 -0.5612  0.4105
   10HOL     H6  402   2.206   2.121   1.283 -0.4570 -0.3229  0.4854
   10HOL     H7  403   2.045   2.095   1.326 -0.2361  2.0257  1.2254
   10HOL     C5  404   2.109   2.386   1.257 -0.0304  0.2954  0.7297
   10HOL     H8  405   1.975   2.258   1.142  0.5453  1.5550 -0.9281
   10HOL     H9  406   2.133   2.265   1.078  1.1866  1.7164  1.1256
   10HOL     C6  407   1.997   2.421   1.366  0.6557  0.6458 -0.1331
   10HOL     O1  408   1.880   2.448   1.295  0.0331  0.3272  0.1577
   10HOL    H10  409   2.024   2.506   1.429  0.3965  1.5652 -1.2172
   10HOL    H11  410   1.966   2.333   1.424 -0.2616  1.5908  0.8518
   10HOL     C7  411   2.251   2.387   1.319  0.3776  0.4158 -0.1967
   10HOL    H12  412   2.115   2.471   1.188  2.1122 -1.1216 -0.9470
   10HOL     C8  413   2.366   2.384   1.223 -0.6060  0.5662  0.0623
   10HOL    H13  414   2.254   2.314   1.401 -0.2862  0.5014 -0.0890
   10HOL    H14  415   2.257   2.481   1.375  0.1390 -0.1188  0.7505
   10HOL    H15  416   2.361   2.438   1.128  2.4485  1.3725  0.2552
   10HOL    H16  417   2.386   2.277   1.210 -0.1357  0.5798  0.6235
   10HOL    H17  418   2.453   2.426   1.274  1.0522 -1.9979 -0.4649
   10HOL    H18  419   1.806   2.408   1.344  1.2113 -0.6303  1.1914
   11HOL     C1  420   2.538   3.353   1.727 -0.1835  0.0065 -0.1793
   11HOL     C2  421   2.649   3.264   1.782  0.5720  0.2163  0.5139
   11HOL     H1  422   2.573   3.440   1.670 -1.2069 -0.8901 -2.3055
   11HOL     H2  423   2.466   3.388   1.802  1.7839  0.2956  1.6663
   11HOL     H3  424   2.472   3.299   1.658 -0.4694 -1.6651  1.3215
   11HOL     C3  425   2.593   3.120   1.817 -0.1187  0.0448  0.0548
   11HOL     H4  426   2.690   3.316   1.870 -0.3799  1.3188  0.3390
   11HOL     H5  427   2.731   3.266   1.709 -1.3435  2.0864 -1.7823
   11HOL     C4  428   2.686   3.016   1.881 -0.2175  0.0949 -0.0365
   11HOL     H6  429   2.571   3.078   1.719  1.1004 -1.8592  0.5557
   11HOL     H7  430   2.498   3.129   1.871 -0.1306  0.1605  0.0166
   11HOL     C5  431   2.732   3.038   2.025 -0.2360  0.1726  0.6290
   11HOL     H8  432   2.771   3.012   1.813 -0.0277  2.1157  0.0247
   11HOL     H9  433   2.635   2.922   1.854 -0.2628  0.1328 -0.0830
   11HOL     C6  434   2.618   3.060   2.128 -0.1913  0.0726  0.2988
   11HOL     O1  435   2.539   2.943   2.130  0.5388 -0.3055  0.8532
   11HOL    H10  436   2.555   3.147   2.105 -0.5612 -0.8343 -2.5780
   11HOL    H11  437   2.660   3.080   2.228  1.1535 -2.3294  0.2849
   11HOL     C7  438   2.838   2.929   2.077 -0.8556  0.0332  0.0485
   11HOL    H12  439   2.778   3.138   2.021 -1.5301  0.7671 -0.4901
   11HOL     C8  440   2.903   2.943   2.217  0.2622 -0.3656  0.3369
   11HOL    H13  441   2.924   2.938   2.009 -1.8012 -0.8102 -1.3181
   11HOL    H14  442   2.793   2.831   2.056 -1.7224  0.6888 -1.3299
   11HOL    H15  443   2.951   3.040   2.235  0.5618 -0.6935  1.3889
   11HOL    H16  444   2.972   2.862   2.245 -1.3617 -2.3673 -1.1169
   11HOL    H17  445   2.821   2.932   2.289 -0.4323 -3.0944 -0.7471
   11HOL    H18  446   2.474   2.961   2.060  1.9773 -0.7256 -0.6553
   12HOL     C1  447   3.161   0.840   3.206  0.3383  0.0736  0.0697
   12HOL     C2  448   3.287   0.770   3.155 -0.0824  0.5574 -0.6877
   12HOL     H1  449   3.088   0.812   3.128 -0.4702 -1.7430  1.4010
   12HOL     H2  450   3.174   0.948   3.218 -2.1751  0.2307  2.0796
   12HOL     H3  451   3.139   0.803   3.307  2.1101  1.0999  0.8783
   12HOL     C3  452   3.266   0.617   3.126 -0.5373 -0.3455 -0.0671
   12HOL     H4  453   3.375   0.785   3.219  0.2482 -1.7682 -0.4798
   12HOL     H5  454   3.310   0.819   3.059  0.1224 -0.0473 -0.9557
   12HOL     C4  455   3.388   0.529   3.097  0.2695  0.2254  0.0631
   12HOL     H6  456   3.200   0.610   3.039  0.5488  0.7374 -1.0182
   12HOL     H7  457   3.221   0.573   3.216 -0.8601 -1.2298 -0.6441
   12HOL     C5  458   3.364   0.368   3.075  0.3606  0.2616 -0.3087
   12HOL     H8  459   3.444   0.539   3.191  0.6934 -1.9552  0.0952
   12HOL     H9  460   3.460   0.572   3.026  1.8647 -1.7680  0.4026
   12HOL     C6  461   3.494   0.305   3.028  0.6430  0.1760  0.3777
   12HOL     O1  462   3.547   0.362   2.908 -0.0358  0.4965 -0.3582
   12HOL    H10  463   3.478   0.200   3.000  1.0423  0.3875 -0.7289
   12HOL    H11  464   3.574   0.312   3.102  0.5447 -2.8620  0.8936
   12HOL     C7  465   3.323   0.307   3.219  0.2293 -0.2474  0.6384
   12HOL    H12  466   3.286   0.352   3.000 -0.0086 -0.8578  0.2836
   12HOL     C8  467   3.310   0.151   3.227  0.5727  0.0201 -0.5422
   12HOL    H13  468   3.230   0.356   3.251  0.5309  0.4916  0.4200
   12HOL    H14  469   3.407   0.330   3.286 -0.7031  1.6257  1.2573
   12HOL    H15  470   3.268   0.132   3.327  0.4811  0.0982 -0.5657
   12HOL    H16  471   3.412   0.111   3.230 -0.0344 -1.5555  1.0403
   12HOL    H17  472   3.235   0.118   3.154 -3.8172  1.8146  2.6714
   12HOL    H18  473   3.590   0.445   2.935  2.1860 -0.5993 -0.3169
   13HOL     C1  474   3.303   0.803   1.364 -0.2714  0.0534  0.0827
   13HOL     C2  475   3.187   0.789   1.255  0.0529 -0.0680  0.0616
   13HOL     H1  476   3.257   0.805   1.464  0.2018  0.4421  0.2950
   13HOL     H2  477   3.365   0.891   1.344  2.0412 -1.6287 -0.5743
   13HOL     H3  478   3.381   0.726   1.357  1.7011  2.0836 -1.5871
   13HOL     C3  479   3.236   0.748   1.115  0.3327 -0.8098  0.5742
   13HOL     H4  480   3.131   0.883   1.257  0.1668 -0.0007  0.1818
   13HOL     H5  481   3.116   0.718   1.299 -0.3827  0.5978  0.4593
   13HOL     C4  482   3.294   0.606   1.101 -0.3928  0.3027  0.0020
   13HOL     H6  483   3.317   0.817   1.087  0.1350 -0.8446 -0.0985
   13HOL     H7  484   3.148   0.754   1.050  0.6925  0.1347  0.1516
   13HOL     C5  485   3.357   0.568   0.961  0.0333  0.2173  0.0253
   13HOL     H8  486   3.212   0.538   1.131 -0.3423  1.2386  2.5074
   13HOL     H9  487   3.371   0.593   1.178  0.5364  0.4053 -0.8909
   13HOL     C6  488   3.482   0.656   0.924 -0.2061  0.4406  0.0804
   13HOL     O1  489   3.583   0.643   1.022  0.4720 -0.1924  0.5976
   13HOL    H10  490   3.458   0.762   0.918  1.7924  0.9627  0.5291
   13HOL    H11  491   3.517   0.619   0.827 -1.6937 -0.7116 -0.0629
   13HOL     C7  492   3.393   0.416   0.962 -0.6245  0.1711  0.4612
   13HOL    H12  493   3.280   0.589   0.885 -1.0431 -2.7655  0.1744
   13HOL     C8  494   3.455   0.354   0.833  0.0973 -0.4819  0.4265
   13HOL    H13  495   3.304   0.353   0.977 -0.3530 -0.6970 -1.3013
   13HOL    H14  496   3.455   0.391   1.048 -0.9077 -1.2772  0.2593
   13HOL    H15  497   3.564   0.367   0.827 -0.0892  0.8573 -0.2685
   13HOL    H16  498   3.410   0.390   0.740  2.7693  1.4223 -0.2267
   13HOL    H17  499   3.441   0.245   0.825 -2.7936 -0.1021 -1.1520
   13HOL    H18  500   3.640   0.722   1.012  3.0581 -2.0332 -0.3516
   14HOL     C1  501   3.787   3.252   3.782 -0.1572 -0.3062 -0.0078
   14HOL     C2  502   3.820   3.108   3.730 -0.1276 -0.1266 -0.2756
   14HOL     H1  503   3.778   3.252   3.891  0.0999 -1.2185  0.0248
   14HOL     H2  504   3.690   3.282   3.742 -1.1510  1.0421  3.0871
   14HOL     H3  505   3.860   3.328   3.753 -0.4587 -0.2561 -0.6453
   14HOL     C3  506   3.805   3.100   3.579  0.2301 -0.0973 -0.1254
   14HOL     H4  507   3.748   3.040   3.777 -1.3308 -0.3925 -2.3865
   14HOL     H5  508   3.919   3.069   3.757 -0.4031 -0.0625  0.9112
   14HOL     C4  509   3.854   2.960   3.533  0.0219  0.3186  0.0624
   14HOL     H6  510   3.879   3.174   3.545 -1.9296  2.0186 -0.5374
   14HOL     H7  511   3.706   3.138   3.550 -0.2665 -2.0913 -1.1779
   14HOL     C5  512   3.773   2.833   3.591 -0.4439  0.2897 -0.5979
   14HOL     H8  513   3.955   2.954   3.576  0.0754 -0.5768 -0.1671
   14HOL     H9  514   3.861   2.953   3.424  0.8701  1.9072 -0.0127
   14HOL     C6  515   3.638   2.809   3.514  0.0971  0.6470  0.2426
   14HOL     O1  516   3.641   2.793   3.366 -0.5992 -0.2746  0.4296
   14HOL    H10  517   3.575   2.898   3.528 -0.2460  0.1829  1.7571
   14HOL    H11  518   3.588   2.719   3.551 -1.7083  1.7701  0.6802
   14HOL     C7  519   3.866   2.702   3.603 -0.6102 -0.1529  0.6946
   14HOL    H12  520   3.738   2.849   3.694 -3.2909  1.5191 -1.6574
   14HOL     C8  521   3.895   2.630   3.472  0.0319  0.2028  0.2520
   14HOL    H13  522   3.821   2.627   3.669 -1.8313  0.1047  0.1813
   14HOL    H14  523   3.963   2.721   3.652 -0.7375 -2.8417  2.1582
   14HOL    H15  524   3.911   2.702   3.390  0.3888  1.6389  1.5263
   14HOL    H16  525   3.811   2.563   3.454  0.9208 -0.5839 -1.1804
   14HOL    H17  526   3.985   2.570   3.487 -0.2186 -0.0468  0.7754
   14HOL    H18  527   3.672   2.702   3.348  3.0946  0.9952 -0.4738
   15HOL     C1  528   0.032   1.112   0.273  0.1539 -0.1705  0.1559
   15HOL     C2  529  -0.011   0.976   0.218  0.3235  0.5438  0.8319
   15HOL     H1  530   0.038   1.178   0.185 -0.8636 -2.0616 -1.4304
   15HOL     H2  531   0.128   1.115   0.324  0.7993  1.1457 -1.0434
   15HOL     H3  532  -0.038   1.149   0.349 -0.1692  0.1056 -0.2689
   15HOL     C3  533   0.038   0.938   0.074  0.3340 -0.4698 -0.2663
   15HOL     H4  534  -0.121   0.975   0.215  0.3313 -0.3769  0.4322
   15HOL     H5  535   0.009   0.898   0.293  0.2293 -0.4330 -0.1227
   15HOL     C4  536  -0.001   0.797   0.037 -1.0574  0.2726  0.2766
   15HOL     H6  537   0.146   0.956   0.070  0.3464  0.0088  1.4232
   15HOL     H7  538  -0.008   1.011   0.006 -2.3879 -0.5899  1.2746
   15HOL     C5  539   0.042   0.755  -0.107  0.6018 -0.2434  0.3159
   15HOL     H8  540  -0.110   0.784   0.041 -0.7590 -3.1517  0.2136
   15HOL     H9  541   0.026   0.727   0.117  0.8411  0.1723 -0.4234
   15HOL     C6  542   0.197   0.736  -0.122  0.1282 -0.2951 -1.4813
   15HOL     O1  543   0.266   0.668  -0.013  0.0241 -0.3148 -0.1169
   15HOL    H10  544   0.236   0.839  -0.122  0.3586 -0.3795 -1.3391
   15HOL    H11  545   0.229   0.687  -0.215  0.5448 -1.1973 -0.8774
   15HOL     C7  546  -0.031   0.622  -0.154  0.1717 -0.3284 -0.4944
   15HOL    H12  547   0.000   0.836  -0.168 -0.2451 -1.2506 -0.4711
   15HOL     C8  548  -0.189   0.624  -0.144 -0.2553 -0.1041 -0.7255
   15HOL    H13  549   0.001   0.534  -0.098 -0.4129 -0.7357 -0.7897
   15HOL    H14  550   0.008   0.602  -0.255  1.7230  1.4650 -0.3234
   15HOL    H15  551  -0.235   0.714  -0.186  0.9726  0.8300 -0.1415
   15HOL    H16  552  -0.210   0.615  -0.036  1.1133  0.2583 -0.4041
   15HOL    H17  553  -0.234   0.535  -0.189 -0.9725  0.4485 -1.1174
   15HOL    H18  554   0.237   0.716   0.067  0.6672  0.8548 -0.5702
   16HOL     C1  555   1.095   3.038   1.306 -0.7038 -0.2787  0.2396
   16HOL     C2  556   1.243   3.000   1.300 -0.2530 -0.5824  0.3446
   16HOL     H1  557   1.024   2.954   1.308 -1.8909  0.6936  0.3870
   16HOL     H2  558   1.067   3.097   1.217 -3.2081 -1.8113 -0.1063
   16HOL     H3  559   1.079   3.089   1.402 -2.4551 -1.1358  0.4588
   16HOL     C3  560   1.284   2.937   1.166 -0.3156 -0.3606  0.2957
   16HOL     H4  561   1.257   2.936   1.388 -0.6934 -0.6967  0.3342
   16HOL     H5  562   1.294   3.096   1.310 -1.4382  0.3006 -1.5334
   16HOL     C4  563   1.388   2.823   1.180  0.1199 -0.6616  0.0609
   16HOL     H6  564   1.328   3.012   1.099 -0.5289 -0.6263 -0.1433
   16HOL     H7  565   1.191   2.898   1.124 -0.8010  1.3406 -0.3047
   16HOL     C5  566   1.407   2.743   1.049  0.3981 -0.1624 -0.8253
   16HOL     H8  567   1.346   2.758   1.257 -0.9968 -1.3267 -1.0611
   16HOL     H9  568   1.476   2.859   1.234 -0.5068  0.1322  0.5834
   16HOL     C6  569   1.414   2.822   0.919  0.2245 -0.2266  0.5498
   16HOL     O1  570   1.440   2.744   0.800 -0.1462 -0.3968  0.2387
   16HOL    H10  571   1.495   2.893   0.936 -0.7876  1.5474 -1.5216
   16HOL    H11  572   1.315   2.869   0.911 -0.2681 -1.5783 -2.8650
   16HOL     C7  573   1.535   2.666   1.067 -0.9338  1.0035  0.4949
   16HOL    H12  574   1.325   2.672   1.040  0.2919  0.0189 -1.3075
   16HOL     C8  575   1.538   2.564   1.182  0.0444  0.6923  0.3256
   16HOL    H13  576   1.621   2.734   1.065 -1.2550  1.4213  0.7453
   16HOL    H14  577   1.548   2.606   0.976  0.4521  0.2830  1.1315
   16HOL    H15  578   1.612   2.483   1.172 -0.0341  0.3720  2.0705
   16HOL    H16  579   1.443   2.511   1.176  0.7719 -0.4820 -2.0683
   16HOL    H17  580   1.555   2.610   1.280 -0.9830  2.2524 -0.1991
   16HOL    H18  581   1.364   2.739   0.740  2.1559  0.7139 -3.1095
   17HOL     C1  582   0.304   0.334   3.295  0.9718 -0.1868 -0.4004
   17HOL     C2  583   0.432   0.275   3.364  0.3949 -0.3687 -0.2135
   17HOL     H1  584   0.293   0.443   3.286 -0.8773 -0.4504 -1.8904
   17HOL     H2  585   0.217   0.293   3.348 -0.0014  1.9917 -0.2048
   17HOL     H3  586   0.299   0.284   3.198 -0.8573 -2.5461  0.8122
   17HOL     C3  587   0.469   0.348   3.496  0.3506 -0.9657 -0.3683
   17HOL     H4  588   0.521   0.282   3.301 -0.3487 -0.3320 -1.2856
   17HOL     H5  589   0.415   0.168   3.385 -0.2394 -0.1310  0.5464
   17HOL     C4  590   0.351   0.361   3.608 -0.0985 -0.5018  0.7028
   17HOL     H6  591   0.506   0.449   3.476 -0.3247 -1.0065 -1.9577
   17HOL     H7  592   0.553   0.288   3.534  1.8424 -0.0472 -2.0841
   17HOL     C5  593   0.393   0.380   3.763  0.0267  0.0307 -0.0837
   17HOL     H8  594   0.280   0.278   3.606 -0.2536 -0.4527 -3.5258
   17HOL     H9  595   0.301   0.451   3.572  0.1662 -1.0964 -1.2881
   17HOL     C6  596   0.500   0.498   3.775 -0.7393 -0.5099  0.2995
   17HOL     O1  597   0.450   0.623   3.736  0.0445 -0.3963 -0.9319
   17HOL    H10  598   0.588   0.475   3.713 -1.6115 -3.3239 -0.0557
   17HOL    H11  599   0.540   0.508   3.877  0.0878 -1.2163  0.0638
   17HOL     C7  600   0.275   0.408   3.858  0.3205  0.3617  0.2186
   17HOL    H12  601   0.446   0.289   3.794  1.4900  1.1060  0.6680
   17HOL     C8  602   0.193   0.282   3.895  0.1673  0.6752  0.0424
   17HOL    H13  603   0.214   0.487   3.814 -2.8862 -1.3345  1.3186
   17HOL    H14  604   0.310   0.454   3.952 -0.7612  0.8243  0.4057
   17HOL    H15  605   0.256   0.201   3.935 -2.5012 -0.6647  1.8758
   17HOL    H16  606   0.135   0.254   3.806 -1.5752  1.1522  0.9666
   17HOL    H17  607   0.115   0.306   3.969 -0.7221 -1.0945 -0.2453
   17HOL    H18  608   0.419   0.662   3.820  2.9982  0.1576  0.0135
   18CHL     C1  609   4.219   0.068   1.592  0.0926  0.3126  0.2391
   18CHL    CL1  610   4.202   0.116   1.418  0.3818 -0.2688 -0.3358
   18CHL    CL2  611   4.243   0.215   1.701 -0.2552  0.2571 -0.1469
   18CHL    CL3  612   4.085  -0.037   1.660 -0.2589  0.3183 -0.2972
   18CHL     H1  613   4.311   0.010   1.607  0.2629  0.9501  1.8848
   19CHL     C1  614   3.908   4.092   0.601 -0.0584 -0.7379 -0.2523
   19CHL    CL1  615   3.822   4.087   0.441 -0.0489 -0.0356  0.4394
   19CHL    CL2  616   3.954   3.929   0.651 -0.3040  0.1599  0.3862
   19CHL    CL3  617   4.057   4.183   0.578 -0.2877 -0.1327 -0.1625
   19CHL     H1  618   3.850   4.144   0.678  1.8539  1.6240 -0.2961
   20CHL     C1  619   0.128   0.945   2.921 -0.2428  0.4366 -0.4608
   20CHL    CL1  620   0.258   0.998   2.806 -0.1890 -0.0864  0.5996
   20CHL    CL2  621   0.073   1.073   3.037 -0.3950  0.3910  0.0937
   20CHL    CL3  622  -0.006   0.915   2.804  0.3056  0.0570 -0.0889
   20CHL     H1  623   0.153   0.856   2.978  1.4294  2.6837  2.6199
   21CHL     C1  624   2.535   1.543   0.552  0.0506  0.5455 -0.0445
   21CHL    CL1  625   2.689   1.506   0.469  0.3336  0.0718  0.0747
   21CHL    CL2  626   2.439   1.395   0.591 -0.0432  0.3355  0.0117
   21CHL    CL3  627   2.572   1.649   0.696  0.0080  0.0324  0.2142
   21CHL     H1  628   2.474   1.595   0.478 -0.6941 -0.3482 -0.0793
   22CHL     C1  629   0.315   0.124   1.684 -0.4325 -0.0649 -0.8030
   22CHL    CL1  630   0.455   0.226   1.750 -0.1027 -0.0844 -0.1161
   22CHL    CL2  631   0.327   0.136   1.501 -0.1767  0.3154 -0.6241
   22CHL    CL3  632   0.314  -0.039   1.749 -0.2121  0.7265 -0.0207
   22CHL     H1  633   0.224   0.179   1.713 -0.3905 -0.8504  0.9248
   23CHL     C1  634   0.514   2.236   3.337 -0.3628 -0.3957  0.2127
   23CHL    CL1  635   0.428   2.259   3.175  0.4117 -0.0150 -0.0953
   23CHL    CL2  636   0.563   2.061   3.333 -0.0094  0.6045 -0.1294
   23CHL    CL3  637   0.649   2.357   3.346  0.4593  0.3439  0.1536
   23CHL     H1  638   0.442   2.259   3.416 -0.7945 -0.0127 -0.2794
   24CHL     C1  639   1.087   3.797   0.240  0.1668  0.0762  0.1038
   24CHL    CL1  640   1.010   3.645   0.311 -0.3568  0.2570 -0.0295
   24CHL    CL2  641   1.259   3.766   0.187 -0.4097 -0.2263  0.1573
   24CHL    CL3  642   0.999   3.855   0.084 -0.3281  0.4959 -0.3531
   24CHL     H1  643   1.092   3.880   0.311 -1.9893  0.3543  0.0014
   25CHL     C1  644   1.183   3.994   3.201 -0.1230  0.4084  0.1793
   25CHL    CL1  645   1.273   4.037   3.047 -0.3412  0.1463  0.0515
   25CHL    CL2  646   1.053   4.118   3.193 -0.1525 -0.5103  0.3271
   25CHL    CL3  647   1.124   3.828   3.186  0.2018  0.2615 -0.3370
   25CHL     H1  648   1.255   4.007   3.282  4.1082  0.2542 -3.1571
   26CHL     C1  649   0.471   1.899   2.105 -0.8609 -1.3370 -0.0226
   26CHL    CL1  650   0.545   1.847   2.263 -0.2402 -0.0042 -0.5152
   26CHL    CL2  651   0.566   2.042   2.043 -0.1332  0.2393  0.3279
   26CHL    CL3  652   0.445   1.769   1.983 -0.3505 -0.0640 -0.3104
   26CHL     H1  653   0.379   1.948   2.137  0.5728 -0.0124  2.4026
   27CHL     C1  654   1.837   0.041   0.243  0.3842  0.0003 -0.2932
   27CHL    CL1  655   1.928   0.050   0.394  0.2113 -0.0534  0.1301
   27CHL    CL2  656   1.705   0.167   0.238 -0.0312  0.0655  0.1374
   27CHL    CL3  657   1.954   0.063   0.107 -0.0059  0.3606 -0.6072
   27CHL     H1  658   1.780  -0.053   0.234  1.0578 -0.7047  2.1643
   28CHL     C1  659   3.598   0.270   0.290  0.3451 -0.1635 -0.6998
   28CHL    CL1  660   3.687   0.189   0.157 -0.1586 -0.2115  0.4323
   28CHL    CL2  661   3.415   0.287   0.263 -0.1968  0.3145  0.2781
   28CHL    CL3  662   3.632   0.183   0.446 -0.0869  0.1256 -0.0759
   28CHL     H1  663   3.629   0.374   0.299 -1.1049  0.2005  0.6262
   29CHL     C1  664   3.836   1.742   3.370  0.6361 -0.0975  0.1634
   29CHL    CL1  665   3.834   1.871   3.494 -0.1454  0.2236  0.0353
   29CHL    CL2  666   3.836   1.804   3.203 -0.3806  0.0800  0.1389
   29CHL    CL3  667   3.992   1.657   3.417 -0.1903 -0.0816 -0.0940
   29CHL     H1  668   3.752   1.674   3.382 -0.5753  0.9173 -2.0482
   30CHL     C1  669   0.595   3.502   2.433  0.5542  0.8480  0.0831
   30CHL    CL1  670   0.656   3.661   2.366 -0.2332 -0.4691 -0.1269
   30CHL    CL2  671   0.508   3.511   2.596 -0.4471 -0.3037 -0.1911
   30CHL    CL3  672   0.486   3.426   2.314 -0.3507 -0.1467 -0.0463
   30CHL     H1  673   0.672   3.428   2.456 -0.9910 -0.8518  0.0534
   31CHL     C1  674   1.059   2.002   1.355  0.5659 -0.4105  0.1561
   31CHL    CL1  675   1.065   2.045   1.182  0.0656 -0.1908  0.2032
   31CHL    CL2  676   1.217   1.935   1.394  0.2497  0.3241  0.2422
   31CHL    CL3  677   1.042   2.147   1.468  0.3908  0.0210  0.6909
   31CHL     H1  678   0.990   1.920   1.378  3.0690 -2.0374  2.4757
   32CHL     C1  679   1.774   2.331   0.276  0.2213 -0.5710 -0.3474
   32CHL    CL1  680   1.918   2.227   0.318  0.2201 -0.1304 -0.0773
   32CHL    CL2  681   1.812   2.505   0.243  0.3725  0.5941 -0.2128
   32CHL    CL3  682   1.704   2.266   0.128  0.3090 -0.2659 -0.1803
   32CHL     H1  683   1.706   2.326   0.362 -1.4829 -1.5640 -1.6821
   33CHL     C1  684   4.292   1.901   1.383 -0.2239  0.1176  0.5659
   33CHL    CL1  685   4.319   1.949   1.557 -0.2993 -0.0619 -0.1496
   33CHL    CL2  686   4.177   2.025   1.309 -0.3612 -0.1273 -0.4465
   33CHL    CL3  687   4.457   1.900   1.302 -0.1333 -0.2918 -0.0774
   33CHL     H1  688   4.258   1.796   1.385 -3.5874  0.9522 -2.3645
   34CHL     C1  689   1.652   1.102   0.987 -0.3317 -0.4136  0.5547
   34CHL    CL1  690   1.719   1.015   0.847 -0.2657  0.0916  0.2408
   34CHL    CL2  691   1.635   0.993   1.125 -0.5053 -0.4786 -0.0834
   34CHL    CL3  692   1.762   1.243   1.024  0.1978  0.0174  0.3593
   34CHL     H1  693   1.551   1.137   0.968 -0.1181 -0.3245 -0.4938
   35CHL     C1  694   1.567   0.384   1.177  0.1646  0.5850  0.8568
   35CHL    CL1  695   1.675   0.439   1.043  0.4909  0.0857 -0.2127
   35CHL    CL2  696   1.454   0.506   1.232  0.0484  0.0698 -0.0041
   35CHL    CL3  697   1.474   0.235   1.128 -0.3317  0.4603  0.0981
   35CHL     H1  698   1.631   0.344   1.257 -1.2935 -1.8212  0.9272
   36CHL     C1  699   1.969   0.040   3.214  0.6040  0.0627  0.2649
   36CHL    CL1  700   1.804   0.111   3.165  0.1850  0.0437  0.1047
   36CHL    CL2  701   2.065   0.189   3.211  0.0130 -0.0383  0.2177
   36CHL    CL3  702   1.952  -0.031   3.378  0.0883 -0.4327 -0.5167
   36CHL     H1  703   2.004  -0.033   3.140  1.4715  0.5979  0.1454
   37CHL     C1  704   2.586   1.089   1.854  0.3430  0.1685  0.0726
   37CHL    CL1  705   2.439   0.986   1.842 -0.0577  0.0875 -0.0515
   37CHL    CL2  706   2.744   1.001   1.867  0.0604  0.3120 -0.0308
   37CHL    CL3  707   2.595   1.196   1.710 -0.1138 -0.2967  0.0209
   37CHL     H1  708   2.569   1.164   1.932 -0.9559  0.7544 -0.7374
   38CHL     C1  709   0.828   1.640   2.114  0.0056 -0.1237  0.0982
   38CHL    CL1  710   0.704   1.528   2.190 -0.4188 -0.0745 -0.3585
   38CHL    CL2  711   0.960   1.688   2.232  0.1565  0.0591 -0.0205
   38CHL    CL3  712   0.925   1.553   1.993  0.4895 -0.2543 -0.1757
   38CHL     H1  713   0.786   1.729   2.067  0.4400  1.8278  3.0931
   39CHL     C1  714   2.854   4.002   0.870  0.1127  0.3118 -0.0667
   39CHL    CL1  715   2.785   3.902   0.741  0.0051  0.2804 -0.4797
   39CHL    CL2  716   2.804   4.176   0.876  0.3143  0.1278 -0.2465
   39CHL    CL3  717   2.794   3.930   1.024  0.2807  0.0104 -0.2824
   39CHL     H1  718   2.962   3.987   0.865 -0.0656 -1.1153 -0.0140
   40CHL     C1  719   1.271   4.138   2.562  0.1625 -0.2972  0.2776
   40CHL    CL1  720   1.403   4.258   2.554 -0.4632  0.2266  0.0243
   40CHL    CL2  721   1.131   4.202   2.662  0.0248 -0.1196 -0.2880
   40CHL    CL3  722   1.216   4.111   2.388 -0.5163  0.3988 -0.2078
   40CHL     H1  723   1.307   4.048   2.613 -0.0952 -0.5786 -0.0347
   41CHL     C1  724   1.491   0.785   2.189 -0.8691  0.0910  0.0926
   41CHL    CL1  725   1.345   0.694   2.249 -0.5352 -0.2356 -0.1973
   41CHL    CL2  726   1.471   0.807   2.012  0.2163  0.4631 -0.0769
   41CHL    CL3  727   1.488   0.947   2.272 -0.5002 -0.2843  0.1910
   41CHL     H1  728   1.588   0.745   2.222 -0.7374  0.5290  0.2559
   42CHL     C1  729   3.126   3.897   2.962  0.2919  0.5834 -0.5506
   42CHL    CL1  730   3.152   3.776   2.827  0.2770  0.1522  0.0191
   42CHL    CL2  731   3.018   3.810   3.082  0.1427 -0.0726  0.2122
   42CHL    CL3  732   3.284   3.949   3.039  0.0759  0.0407 -0.1627
   42CHL     H1  733   3.064   3.981   2.928  0.4621  1.1280  0.4234
   43CHL     C1  734   2.514   2.867   4.078  0.3244 -0.2374  0.9033
   43CHL    CL1  735   2.586   2.948   3.938 -0.0359  0.2017 -0.2437
   43CHL    CL2  736   2.602   2.709   4.120  0.2446  0.1119 -0.1138
   43CHL    CL3  737   2.516   2.979   4.218  0.0100 -0.5403 -0.2186
   43CHL     H1  738   2.408   2.850   4.056  0.3919 -2.3736  1.9130
   44CHL     C1  739   3.108   1.574   1.235 -0.3497  0.6737  0.1740
   44CHL    CL1  740   3.192   1.519   1.085 -0.2441 -0.2859 -0.1422
   44CHL    CL2  741   3.050   1.741   1.203  0.2385 -0.4820 -0.4630
   44CHL    CL3  742   2.966   1.482   1.286 -0.0166 -0.0092 -0.2067
   44CHL     H1  743   3.183   1.587   1.313  1.6904  4.0362 -2.1055
   45CHL     C1  744   3.624   1.393   1.409  0.4630  0.1034  0.5686
   45CHL    CL1  745   3.596   1.500   1.546  0.1010 -0.3073 -0.1391
   45CHL    CL2  746   3.560   1.478   1.263 -0.2287  0.0405 -0.0014
   45CHL    CL3  747   3.805   1.387   1.389  0.3846 -0.2519 -0.1616
   45CHL     H1  748   3.595   1.289   1.428  1.0844  0.2002  2.2505
   46CHL     C1  749   0.047   3.204   0.340  0.3398 -0.2614 -0.4723
   46CHL    CL1  750   0.176   3.099   0.264 -0.3383  0.1188 -0.2673
   46CHL    CL2  751  -0.043   3.304   0.223  0.0608 -0.2246  0.0144
   46CHL    CL3  752  -0.053   3.082   0.433  0.0797  0.3750  0.5307
   46CHL     H1  753   0.096   3.266   0.415 -1.6938  0.5185  0.2765
   47CHL     C1  754   3.854   4.005   1.235 -0.0889 -0.2925  0.2674
   47CHL    CL1  755   3.728   4.061   1.116  0.0031  0.0004  0.0754
   47CHL    CL2  756   4.000   4.000   1.135 -0.1972  0.4508 -0.0349
   47CHL    CL3  757   3.860   4.099   1.383 -0.1602 -0.0549 -0.1212
   47CHL     H1  758   3.819   3.905   1.262  0.8671 -0.3371  1.4363
   48CHL     C1  759   2.308   2.089   3.708  0.2069  0.1907 -0.4355
   48CHL    CL1  760   2.300   2.208   3.579  0.5266  0.0723 -0.4325
   48CHL    CL2  761   2.262   2.146   3.873  0.6659 -0.0860  0.3887
   48CHL    CL3  762   2.198   1.946   3.671 -0.0923  0.3776 -0.1175
   48CHL     H1  763   2.410   2.048   3.710 -0.6401 -2.0240  0.9746
   49CHL     C1  764   1.292   2.882   2.702  0.1326 -0.0161 -0.2888
   49CHL    CL1  765   1.460   2.815   2.710 -0.2728 -0.4166 -0.4207
   49CHL    CL2  766   1.307   3.055   2.749 -0.3299  0.0251  0.3107
   49CHL    CL3  767   1.235   2.862   2.536  0.4591  0.3449 -0.0626
   49CHL     H1  768   1.230   2.834   2.777  0.3753 -0.9745 -0.6893
   50CHL     C1  769   1.899   3.520   1.016  0.3189  0.3534  0.2743
   50CHL    CL1  770   2.070   3.517   1.059  0.3158  0.2614 -0.7148
   50CHL    CL2  771   1.905   3.557   0.838  0.2717 -0.3624  0.2348
   50CHL    CL3  772   1.796   3.378   1.042 -0.3168  0.0595  0.0977
   50CHL     H1  773   1.858   3.610   1.064  1.9367  0.3698  1.7626
   51CHL     C1  774   4.194   2.418   0.647  0.0230  0.0996 -0.3752
   51CHL    CL1  775   4.141   2.546   0.759 -0.2735  0.0203 -0.0469
   51CHL    CL2  776   4.366   2.422   0.619  0.0951 -0.2069  0.1698
   51CHL    CL3  777   4.153   2.264   0.743 -0.2313  0.0439 -0.1819
   51CHL     H1  778   4.133   2.416   0.555  0.1561 -1.1068 -0.4528
   52CHL     C1  779   1.230   2.085   4.016 -0.0587  0.9513 -0.0463
   52CHL    CL1  780   1.148   1.926   4.031 -0.1140 -0.1166 -0.1572
   52CHL    CL2  781   1.143   2.191   4.136 -0.1834  0.5503 -0.1084
   52CHL    CL3  782   1.411   2.091   4.049 -0.0138  0.0423 -0.0854
   52CHL     H1  783   1.212   2.123   3.915 -0.2426 -0.9625 -0.7831
   53CHL     C1  784   1.732   3.164   0.644  0.3863  0.1049  0.0287
   53CHL    CL1  785   1.625   3.312   0.651 -0.0962  0.0269 -0.1900
   53CHL    CL2  786   1.673   3.044   0.762 -0.0611  0.0655  0.1824
   53CHL    CL3  787   1.736   3.094   0.476 -0.0476 -0.0832 -0.3079
   53CHL     H1  788   1.836   3.192   0.666  1.6350 -1.4377 -3.2893
   54CHL     C1  789   3.943   3.951   2.423  0.3927 -0.5983 -0.1313
   54CHL    CL1  790   4.007   3.783   2.406 -0.1886 -0.3465 -0.3798
   54CHL    CL2  791   3.884   3.966   2.594 -0.0529  0.0270  0.1098
   54CHL    CL3  792   4.068   4.078   2.382 -0.0799  0.0252  0.1591
   54CHL     H1  793   3.852   3.977   2.367  0.4246 -0.5163 -0.1453
   55CHL     C1  794   3.420   3.657   1.141  0.3614  0.3692  0.3293
   55CHL    CL1  795   3.245   3.666   1.112  0.1806 -0.0270 -0.1774
   55CHL    CL2  796   3.480   3.828   1.159 -0.2953 -0.0013 -0.1529
   55CHL    CL3  797   3.473   3.551   1.275  0.2461  0.2721 -0.1764
   55CHL     H1  798   3.456   3.605   1.052  0.6764  1.1962 -0.0391
   56CHL     C1  799   3.508   1.409   0.247  0.7501 -0.3985 -0.1528
   56CHL    CL1  800   3.458   1.555   0.341  0.3500 -0.1081 -0.0437
   56CHL    CL2  801   3.592   1.287   0.348  0.3870 -0.2244  0.0626
   56CHL    CL3  802   3.368   1.342   0.150  0.0824  0.5857 -0.2940
   56CHL     H1  803   3.582   1.460   0.185  2.3159 -0.8941  1.2388
   57CHL     C1  804   0.396   2.024   3.954  0.3437 -0.0427 -0.0085
   57CHL    CL1  805   0.243   2.115   3.921  0.3468 -0.1799  0.1042
   57CHL    CL2  806   0.393   1.857   3.895 -0.0621 -0.0853  0.0146
   57CHL    CL3  807   0.537   2.105   3.882  0.1440 -0.0929  0.1965
   57CHL     H1  808   0.411   2.012   4.062  2.9033 -0.0817 -0.3194
   58CHL     C1  809   3.828   0.654   2.476  0.3864 -0.1469  0.9116
   58CHL    CL1  810   3.890   0.564   2.620 -0.1306  0.1693 -0.0557
   58CHL    CL2  811   3.959   0.708   2.378  0.4559 -0.2425  0.1802
   58CHL    CL3  812   3.713   0.564   2.377  0.0171 -0.5203 -0.1255
   58CHL     H1  813   3.779   0.743   2.516 -0.7980 -0.6842  0.6997
   59CHL     C1  814   1.006   1.503   4.123  0.0733 -0.4823  0.3666
   59CHL    CL1  815   1.037   1.363   4.229  0.0843 -0.6035  0.1303
   59CHL    CL2  816   0.916   1.628   4.213  0.1342 -0.4345 -0.0413
   59CHL    CL3  817   1.174   1.565   4.081  0.1605 -0.2013 -0.2061
   59CHL     H1  818   0.964   1.471   4.027  1.6644 -0.0510 -0.5031
   60CHL     C1  819   1.950   2.453   1.891 -0.3547  0.3994 -0.5071
   60CHL    CL1  820   1.774   2.449   1.936 -0.0117 -0.0547  0.0390
   60CHL    CL2  821   2.043   2.333   1.986 -0.0286 -0.0702 -0.4379
   60CHL    CL3  822   1.957   2.432   1.710 -0.1029 -0.2222  0.1182
   60CHL     H1  823   1.985   2.554   1.917 -0.2079  0.1269  0.4021
   61CHL     C1  824   3.335   0.221   1.983  0.7684 -0.3972  0.0769
   61CHL    CL1  825   3.241   0.208   1.824  0.1188  0.2083 -0.1494
   61CHL    CL2  826   3.494   0.297   1.939 -0.3101  0.3386 -0.5541
   61CHL    CL3  827   3.234   0.292   2.116 -0.1511 -0.1293  0.1023
   61CHL     H1  828   3.364   0.117   2.004  0.9626 -0.4997 -0.6506
   62CHL     C1  829   4.142   3.505   3.050 -0.0795 -0.2999  0.2604
   62CHL    CL1  830   4.266   3.420   2.945  0.5099  0.3374 -0.5730
   62CHL    CL2  831   4.122   3.428   3.211 -0.4257  0.6154  0.1556
   62CHL    CL3  832   4.191   3.669   3.097 -0.2233 -0.0781  0.3244
   62CHL     H1  833   4.047   3.512   2.996  0.6304 -0.0430 -1.0015
   63CHL     C1  834   1.280   2.378   2.263 -0.2786 -0.2028 -0.7843
   63CHL    CL1  835   1.312   2.498   2.397  0.1023 -0.2359 -0.0874
   63CHL    CL2  836   1.165   2.255   2.315 -0.0182 -0.0826 -0.1227
   63CHL    CL3  837   1.242   2.462   2.108 -0.1235  0.1944 -0.2751
   63CHL     H1  838   1.376   2.334   2.234 -0.6343 -0.9767 -0.8138
   64CHL     C1  839   0.940   3.002   3.032  0.5173 -0.2821 -0.6168
   64CHL    CL1  840   0.903   3.071   2.871 -0.0027 -0.1571  0.6927
   64CHL    CL2  841   1.038   2.853   3.033 -0.2809 -0.0263 -0.1135
   64CHL    CL3  842   1.030   3.123   3.131 -0.1734 -0.0847  0.0742
   64CHL     H1  843   0.845   2.983   3.081  1.5248 -0.7405  1.2363
   65CHL     C1  844   1.560   1.386   4.186  0.7427  0.3176  0.2768
   65CHL    CL1  845   1.415   1.279   4.152  0.2059  0.0840 -0.1655
   65CHL    CL2  846   1.530   1.555   4.142  0.5021 -0.1148  0.2039
   65CHL    CL3  847   1.614   1.376   4.356  0.0985  0.1721  0.1243
   65CHL     H1  848   1.629   1.339   4.116 -2.6605 -2.9076 -1.2553
   66CHL     C1  849   3.843   2.008   2.702  0.1230  0.6023 -0.4563
   66CHL    CL1  850   3.909   1.914   2.848  0.1784 -0.3374 -0.0464
   66CHL    CL2  851   3.974   2.086   2.607 -0.5733 -0.3968 -0.0441
   66CHL    CL3  852   3.722   1.919   2.600  0.1587 -0.2148  0.0337
   66CHL     H1  853   3.786   2.087   2.752 -1.4706 -0.3101 -0.7490
   67CHL     C1  854   2.403   2.827   1.050  0.0002  0.5994 -0.3683
   67CHL    CL1  855   2.544   2.843   0.942  0.3249  0.4171 -0.6477
   67CHL    CL2  856   2.272   2.720   0.978  0.1191 -0.1265 -0.1924
   67CHL    CL3  857   2.466   2.742   1.195 -0.2521 -0.4746 -0.3932
   67CHL     H1  858   2.355   2.922   1.074  1.2873  0.7824  1.7023
   68CHL     C1  859   0.542   3.934   2.016 -0.6433 -0.0858 -0.9332
   68CHL    CL1  860   0.380   3.902   2.095 -0.0255 -0.1077 -0.0036
   68CHL    CL2  861   0.571   4.111   2.007 -0.5770  0.0093  0.1937
   68CHL    CL3  862   0.679   3.858   2.093 -0.2177  0.3415 -0.1610
   68CHL     H1  863   0.530   3.912   1.909  1.0893 -3.9560 -0.4744
   69CHL     C1  864   1.894   0.326   3.522  0.6730  0.2962  0.6422
   69CHL    CL1  865   1.955   0.489   3.567 -0.1740 -0.2036  0.4951
   69CHL    CL2  866   1.892   0.232   3.670  0.1924  0.2146 -0.2754
   69CHL    CL3  867   1.732   0.334   3.436 -0.0810  0.2744 -0.0745
   69CHL     H1  868   1.970   0.271   3.464  1.2382  1.3261  0.3768
   70CHL     C1  869   0.495   4.013   3.688 -0.0542 -0.1167  0.7191
   70CHL    CL1  870   0.491   4.029   3.868  0.0543 -0.6792  0.0645
   70CHL    CL2  871   0.332   3.964   3.645  0.3284  0.7504 -0.2362
   70CHL    CL3  872   0.508   4.177   3.615 -0.1949 -0.0164  0.0680
   70CHL     H1  873   0.583   3.957   3.655  0.7041  0.1921  2.1850
   71CHL     C1  874   2.114   2.819   2.600  0.8014  0.3991  0.0075
   71CHL    CL1  875   2.248   2.842   2.488 -0.1754 -0.4803  0.2134
   71CHL    CL2  876   2.000   2.694   2.544  0.1990  0.3842 -0.1463
   71CHL    CL3  877   2.181   2.757   2.755 -0.1093 -0.2476  0.0600
   71CHL     H1  878   2.058   2.911   2.614 -1.4841 -0.1157 -4.2862
   72CHL     C1  879   1.270   1.196   3.841  0.3154  0.0046 -0.0545
   72CHL    CL1  880   1.351   1.048   3.801  0.4002 -0.1471  0.2840
   72CHL    CL2  881   1.362   1.329   3.774 -0.3310 -0.1351  0.4145
   72CHL    CL3  882   1.104   1.192   3.771 -0.1414  0.2219  0.4841
   72CHL     H1  883   1.266   1.208   3.950  1.8890 -1.5820  0.2157
   73CHL     C1  884   3.937   3.938   4.148 -0.1042  0.2278  1.0936
   73CHL    CL1  885   3.800   3.819   4.132  0.4451  0.0024  0.4527
   73CHL    CL2  886   3.936   4.071   4.026  0.0337 -0.1448 -0.0541
   73CHL    CL3  887   3.932   4.010   4.313 -0.2301 -0.3986  0.2745
   73CHL     H1  888   4.027   3.880   4.123  1.3889  3.1572 -0.9281
   74CHL     C1  889   1.936   0.150   2.639  0.0392  0.1157 -0.1053
   74CHL    CL1  890   1.940   0.330   2.648  0.6217 -0.3799  0.1553
   74CHL    CL2  891   2.000   0.097   2.798  0.1808 -0.0889 -0.1662
   74CHL    CL3  892   1.775   0.093   2.600 -0.3427 -0.3362 -0.0500
   74CHL     H1  893   2.003   0.125   2.556  2.1491  2.0566  0.9169
   75CHL     C1  894   2.118   1.111   1.572  0.1042 -0.5598 -0.5949
   75CHL    CL1  895   2.276   1.029   1.545 -0.1656 -0.2287  0.6616
   75CHL    CL2  896   2.138   1.263   1.669 -0.1259 -0.1230  0.3110
   75CHL    CL3  897   2.031   1.152   1.422  0.0229 -0.1841  0.1005
   75CHL     H1  898   2.049   1.049   1.630  0.2585  1.2140  1.6454
   76CHL     C1  899   0.209   3.169   1.537 -0.1611  0.3301  0.5438
   76CHL    CL1  900   0.334   3.222   1.655  0.0884 -0.0093  0.2690
   76CHL    CL2  901   0.060   3.150   1.634  0.1056  0.1424  0.7398
   76CHL    CL3  902   0.186   3.298   1.418 -0.0352  0.2637  0.4202
   76CHL     H1  903   0.231   3.083   1.474  1.1793  0.1528  1.2365
   77CHL     C1  904   4.101   3.553   4.004 -0.4055  0.3268  1.1553
   77CHL    CL1  905   4.139   3.421   4.115  0.5696  0.1821  0.3952
   77CHL    CL2  906   4.236   3.565   3.882  0.2370  0.0209 -0.2934
   77CHL    CL3  907   3.932   3.535   3.930  0.1796  0.3351 -0.1295
   77CHL     H1  908   4.115   3.634   4.076  0.2040 -0.6664  2.1857
   78CHL     C1  909   3.074   3.500   1.823 -0.0501 -0.8507  0.1280
   78CHL    CL1  910   3.024   3.672   1.839 -0.0306  0.4342  0.1686
   78CHL    CL2  911   3.252   3.520   1.845  0.1006 -0.1201  0.1421
   78CHL    CL3  912   3.003   3.396   1.952  0.2954  0.2378 -0.0102
   78CHL     H1  913   3.041   3.468   1.724 -0.1516 -0.6082  0.0843
   79CHL     C1  914   3.891   1.039   2.861 -0.7200  0.0074  0.1331
   79CHL    CL1  915   4.034   1.078   2.972  0.2177 -0.0900 -0.0204
   79CHL    CL2  916   3.818   1.169   2.757  0.1527 -0.0511  0.1317
   79CHL    CL3  917   3.919   0.884   2.767 -0.6161  0.2824 -0.6359
   79CHL     H1  918   3.816   1.009   2.934 -0.6413 -1.8707 -0.4983
   80CHL     C1  919   4.016   2.165   3.341  0.5217  0.0269  0.4075
   80CHL    CL1  920   4.017   2.133   3.168 -0.1411 -0.2825 -0.1028
   80CHL    CL2  921   4.134   2.293   3.388  0.0302  0.1468  0.1714
   80CHL    CL3  922   3.849   2.210   3.392 -0.1814  0.1594  0.1845
   80CHL     H1  923   4.041   2.067   3.384 -1.8082 -0.9845 -0.3839
   81CHL     C1  924   0.692   4.054   3.373  0.6677  0.4996 -0.3512
   81CHL    CL1  925   0.815   3.919   3.352 -0.1520  0.2382 -0.3607
   81CHL    CL2  926   0.709   4.207   3.281  0.1211 -0.1258  0.0345
   81CHL    CL3  927   0.525   3.996   3.313  0.0770  0.1603  0.2822
   81CHL     H1  928   0.680   4.079   3.479  1.0431 -0.6009 -0.0320
   82CHL     C1  929   3.299   3.775   3.328 -0.3428 -0.2008  0.7082
   82CHL    CL1  930   3.435   3.687   3.248  0.4196 -0.0437 -0.5154
   82CHL    CL2  931   3.194   3.651   3.401  0.1253  0.4287  0.2688
   82CHL    CL3  932   3.369   3.889   3.445  0.2125 -0.3675  0.0408
   82CHL     H1  933   3.242   3.840   3.262  1.1946  1.5633  1.0388
   83CHL     C1  934   3.918   1.638   1.166  0.5501  0.4300  0.7141
   83CHL    CL1  935   3.927   1.519   1.041  0.0488  0.0168 -0.2846
   83CHL    CL2  936   4.045   1.623   1.287 -0.0044 -0.6138 -0.1647
   83CHL    CL3  937   3.919   1.805   1.092  0.0248 -0.1767 -0.2132
   83CHL     H1  938   3.819   1.616   1.209 -0.1509  0.1300 -0.9581
   84CHL     C1  939   2.098   2.588   3.344  0.0470  0.7691 -0.5144
   84CHL    CL1  940   2.049   2.742   3.271 -0.0068  0.2220 -0.2464
   84CHL    CL2  941   2.166   2.625   3.506 -0.1910  0.1470 -0.1412
   84CHL    CL3  942   1.958   2.474   3.368 -0.3262 -0.4189  0.2521
   84CHL     H1  943   2.180   2.556   3.280 -1.3749  0.4190 -2.2235
   85CHL     C1  944   2.679   3.874   2.484  0.1813 -0.1631 -0.1578
   85CHL    CL1  945   2.694   4.020   2.383  0.1487 -0.3542  0.2388
   85CHL    CL2  946   2.840   3.808   2.530 -0.1798 -0.1791  0.3691
   85CHL    CL3  947   2.597   3.923   2.642  0.1176 -0.4864  0.3873
   85CHL     H1  948   2.626   3.797   2.428  1.1432 -1.3868  0.5557
   86CHL     C1  949   2.762   0.475   0.843 -0.3227  0.4757 -0.7625
   86CHL    CL1  950   2.936   0.466   0.888 -0.1954  0.3413  0.5008
   86CHL    CL2  951   2.724   0.647   0.800 -0.1618 -0.1290 -0.1496
   86CHL    CL3  952   2.735   0.368   0.707  0.0346  0.0961  0.1048
   86CHL     H1  953   2.704   0.440   0.929  0.4668 -2.9861 -1.4743
   87CHL     C1  954   3.586   3.053   0.017  0.3308  0.2689  0.6701
   87CHL    CL1  955   3.420   3.023   0.082 -0.3298 -0.2077 -0.1231
   87CHL    CL2  956   3.598   3.060  -0.172  0.1737 -0.1335  0.0737
   87CHL    CL3  957   3.665   3.202   0.083  0.4673  0.1314  0.1361
   87CHL     H1  958   3.645   2.968   0.053 -2.6661 -2.1331  0.3460
   88CHL     C1  959   3.821   2.671   4.117  0.2287  0.2475  0.7743
   88CHL    CL1  960   3.873   2.588   3.966  0.0748  0.3510 -0.4129
   88CHL    CL2  961   3.645   2.709   4.112  0.2166 -0.1433 -0.7172
   88CHL    CL3  962   3.847   2.582   4.277  0.0113  0.2243  0.3394
   88CHL     H1  963   3.880   2.763   4.120 -0.4202  0.7316 -0.3570
   89CHL     C1  964   3.778   1.676   2.124 -0.0699  0.1166  0.0459
   89CHL    CL1  965   3.813   1.541   2.234  0.1913 -0.4549 -0.3350
   89CHL    CL2  966   3.890   1.814   2.153  0.0737 -0.1385 -0.2153
   89CHL    CL3  967   3.781   1.623   1.951  0.0758 -0.1001 -0.2346
   89CHL     H1  968   3.676   1.704   2.152 -0.4910 -0.7889 -0.5166
   90CHL     C1  969   1.737   1.391   2.363 -0.6533  0.2062 -0.0067
   90CHL    CL1  970   1.606   1.363   2.487  0.2395 -0.3211  0.2551
   90CHL    CL2  971   1.705   1.317   2.195 -0.3747 -0.1120 -0.3241
   90CHL    CL3  972   1.772   1.565   2.349  0.2241  0.4000 -0.3714
   90CHL     H1  973   1.826   1.338   2.399 -0.2659  1.8728  1.7035
   91CHL     C1  974   0.437   2.906   1.310 -0.6365 -0.1966  0.0478
   91CHL    CL1  975   0.328   3.025   1.239  0.0564  0.1456  0.4433
   91CHL    CL2  976   0.568   2.850   1.196  0.3047 -0.1985 -0.4126
   91CHL    CL3  977   0.488   2.957   1.473 -0.5246  0.6728 -0.0255
   91CHL     H1  978   0.369   2.823   1.333  0.3594 -0.6672  1.3807
   92CHL     C1  979   1.890   3.291   1.953 -0.6451 -0.3313  0.4610
   92CHL    CL1  980   1.974   3.450   1.951  0.2375  0.3831  0.0669
   92CHL    CL2  981   1.927   3.223   2.116 -0.2570 -0.0032 -0.6173
   92CHL    CL3  982   1.721   3.319   1.948 -0.0705 -0.1380 -0.2414
   92CHL     H1  983   1.915   3.234   1.864 -3.3087  3.1659 -2.8534
   93CHL     C1  984   0.191   0.025   2.646 -0.4820  0.0190 -0.9912
   93CHL    CL1  985   0.229  -0.064   2.801 -0.2201 -0.1768  0.0672
   93CHL    CL2  986   0.008   0.029   2.636  0.2115 -0.1531 -0.2505
   93CHL    CL3  987   0.265   0.191   2.674 -0.1899  0.0090  0.0109
   93CHL     H1  988   0.240  -0.032   2.566  1.4361 -0.3861  0.3864
   94CHL     C1  989   1.147   0.172   1.532 -0.1078 -0.3213  0.5939
   94CHL    CL1  990   1.198   0.144   1.359  0.3256  0.1061 -0.5228
   94CHL    CL2  991   1.243   0.093   1.661 -0.0797 -0.0327 -0.0190
   94CHL    CL3  992   1.139   0.352   1.558 -0.0786 -0.0083 -0.2632
   94CHL     H1  993   1.044   0.135   1.540 -0.9474  1.5371 -1.1183
   95CHL     C1  994   0.094   1.412   1.013  0.3704 -0.1737 -0.0036
   95CHL    CL1  995   0.087   1.546   1.131  0.2844  0.2816 -0.0223
   95CHL    CL2  996   0.227   1.290   1.039 -0.1165 -0.0698 -0.2192
   95CHL    CL3  997  -0.062   1.322   0.995 -0.0933  0.3400 -0.1167
   95CHL     H1  998   0.121   1.467   0.922  2.9584  1.7340  1.7548
   96CHL     C1  999   0.975   0.548   1.253  0.4010 -0.6048  0.8140
   96CHL    CL1 1000   0.885   0.568   1.096 -0.0635  0.0243  0.2429
   96CHL    CL2 1001   0.880   0.462   1.379 -0.0627  0.1616  0.1032
   96CHL    CL3 1002   1.115   0.437   1.207  0.2844 -0.2261 -0.0714
   96CHL     H1 1003   1.011   0.643   1.294  0.3717 -1.0314  1.8713
   97CHL     C1 1004   0.485   0.894   0.230  0.0614 -0.6539 -0.2611
   97CHL    CL1 1005   0.590   0.866   0.367 -0.0483  0.0622  0.1535
   97CHL    CL2 1006   0.316   0.852   0.269 -0.0502  0.0572  0.2030
   97CHL    CL3 1007   0.481   1.067   0.180  0.6560 -0.2052 -0.0385
   97CHL     H1 1008   0.513   0.826   0.149 -1.9298 -1.4518 -0.3312
   98CHL     C1 1009   3.562   1.470   3.149 -0.2100 -0.8678  0.9144
   98CHL    CL1 1010   3.741   1.457   3.160  0.1151  0.0958 -0.2991
   98CHL    CL2 1011   3.471   1.405   3.288  0.0681  0.0209  0.1858
   98CHL    CL3 1012   3.512   1.648   3.116  0.1282 -0.2633 -0.3087
   98CHL     H1 1013   3.520   1.407   3.071 -0.4989 -1.2244  1.3544
   99CHL     C1 1014   1.645   3.943   0.921 -0.8131  0.1155  0.5936
   99CHL    CL1 1015   1.544   3.858   1.037 -0.2885 -0.0788 -0.3118
   99CHL    CL2 1016   1.563   4.083   0.859  0.1514 -0.3540  0.0255
   99CHL    CL3 1017   1.812   3.974   0.980 -0.2780  0.0869 -0.3921
   99CHL     H1 1018   1.653   3.871   0.839 -1.6263  0.0931  0.5245
  100CHL     C1 1019   1.533   1.941   2.459  0.8308  0.2097 -0.4763
  100CHL    CL1 1020   1.709   1.948   2.482  0.0423 -0.0317  0.1332
  100CHL    CL2 1021   1.455   2.047   2.329 -0.1800 -0.2057  0.1592
  100CHL    CL3 1022   1.488   1.768   2.420 -0.2480  0.0008 -0.0723
  100CHL     H1 1023   1.496   1.969   2.558 -2.4543  0.9583 -1.7746
  101CHL     C1 1024   0.721   2.712   2.750  0.6814 -0.2375 -0.2273
  101CHL    CL1 1025   0.900   2.685   2.749 -0.1377  0.1789 -0.1754
  101CHL    CL2 1026   0.675   2.750   2.924 -0.0786  0.1082  0.1100
  101CHL    CL3 1027   0.691   2.857   2.654  0.2487  0.3729 -0.1786
  101CHL     H1 1028   0.665   2.624   2.715  0.8951  0.4684 -2.5064
  102CHL     C1 1029   3.129   3.298   0.320  0.0759 -0.3380 -1.1369
  102CHL    CL1 1030   3.263   3.300   0.198  0.0407  0.4455 -0.5199
  102CHL    CL2 1031   2.988   3.253   0.227  0.6424 -0.0345 -0.0072
  102CHL    CL3 1032   3.167   3.185   0.456 -0.2266  0.1740  0.1527
  102CHL     H1 1033   3.111   3.401   0.354 -0.7100 -0.1489 -2.0645
  103CHL     C1 1034   0.066   2.923   3.281  0.5397 -0.2597 -0.1524
  103CHL    CL1 1035   0.105   3.097   3.301 -0.1886 -0.1196  0.0769
  103CHL    CL2 1036   0.189   2.841   3.368 -0.2355  0.3603 -0.3142
  103CHL    CL3 1037  -0.102   2.897   3.350  0.0300 -0.3598 -0.1310
  103CHL     H1 1038   0.069   2.895   3.176  1.1595  0.8920 -0.4623
  104CHL     C1 1039   1.604   2.814   1.875 -0.2570  0.0934  0.0272
  104CHL    CL1 1040   1.722   2.753   1.754 -0.6264 -0.2133  0.0405
  104CHL    CL2 1041   1.546   2.681   1.986 -0.1110  0.5504  0.1188
  104CHL    CL3 1042   1.691   2.949   1.958 -0.2476 -0.6831  0.1421
  104CHL     H1 1043   1.522   2.863   1.822 -0.5856 -2.6203 -2.1923
  105CHL     C1 1044   0.502   2.826   0.350  0.1164 -0.4345 -0.0718
  105CHL    CL1 1045   0.377   2.804   0.479  0.0200  0.0825  0.0683
  105CHL    CL2 1046   0.605   2.674   0.337  0.4624  0.0314  0.3381
  105CHL    CL3 1047   0.431   2.847   0.182 -0.0146  0.0437 -0.6191
  105CHL     H1 1048   0.573   2.902   0.383 -0.1467 -0.4032  0.4285
  106CHL     C1 1049   0.614   1.015   1.964  0.1882  0.5592 -0.1410
  106CHL    CL1 1050   0.763   1.115   1.955  0.2182 -0.2113  0.2048
  106CHL    CL2 1051   0.477   1.129   1.943 -0.2602 -0.5047  0.0487
  106CHL    CL3 1052   0.607   0.899   1.830 -0.4865 -0.4478  0.2686
  106CHL     H1 1053   0.596   0.962   2.057 -2.1298  0.5047 -0.5637
  107CHL     C1 1054   1.162   1.592   2.572 -0.9786  0.4568  0.4192
  107CHL    CL1 1055   1.293   1.474   2.561  0.4338 -0.2499 -0.1491
  107CHL    CL2 1056   0.995   1.528   2.584 -0.0635  0.2539 -0.0695
  107CHL    CL3 1057   1.216   1.676   2.721  0.1006  0.0916  0.1088
  107CHL     H1 1058   1.173   1.670   2.497 -1.2336 -1.1522 -1.3482
  108CHL     C1 1059   4.185   2.605   3.059  0.1843 -0.4010 -0.5010
  108CHL    CL1 1060   4.171   2.487   2.922  0.0584 -0.0435  0.0796
  108CHL    CL2 1061   4.343   2.596   3.153  0.1554 -0.1221  0.2862
  108CHL    CL3 1062   4.151   2.775   3.000  0.4092  0.0718  0.3078
  108CHL     H1 1063   4.112   2.582   3.137 -0.0493  0.2940 -0.5066
  109CHL     C1 1064   1.132   0.406   0.371  0.4245  0.3380 -0.3468
  109CHL    CL1 1065   0.992   0.475   0.278 -0.2650  0.3858  0.1774
  109CHL    CL2 1066   1.068   0.324   0.523  0.0203 -0.1638 -0.1423
  109CHL    CL3 1067   1.238   0.298   0.273 -0.2297 -0.0389 -0.1911
  109CHL     H1 1068   1.194   0.491   0.399  2.4230 -1.6445  1.7365
  110CHL     C1 1069   3.517   2.291   3.858  0.3379  0.2111 -0.0924
  110CHL    CL1 1070   3.555   2.392   4.002  0.0189  0.0188  0.5188
  110CHL    CL2 1071   3.522   2.390   3.705 -0.2516  0.2972  0.4091
  110CHL    CL3 1072   3.636   2.164   3.818 -0.0299 -0.0918  0.0359
  110CHL     H1 1073   3.420   2.244   3.876  0.3834 -0.0178 -0.4244
  111CHL     C1 1074   1.310   1.790   3.457  0.1310  0.0561 -0.6347
  111CHL    CL1 1075   1.387   1.676   3.346  0.1298  0.2120 -0.0128
  111CHL    CL2 1076   1.391   1.774   3.623  0.2466 -0.0601  0.0567
  111CHL    CL3 1077   1.325   1.963   3.412  0.0733 -0.1546 -0.3346
  111CHL     H1 1078   1.206   1.757   3.466  0.4112 -1.6856 -2.8664
  112CHL     C1 1079   2.721   2.091   3.341  0.7275  0.4156 -0.1907
  112CHL    CL1 1080   2.803   1.956   3.258  0.1507  0.3432  0.3998
  112CHL    CL2 1081   2.557   2.038   3.404  0.4029 -0.4415 -0.4221
  112CHL    CL3 1082   2.817   2.165   3.478 -0.0344 -0.4445 -0.1320
  112CHL     H1 1083   2.702   2.177   3.276  0.6160  1.7297  1.5058
  113CHL     C1 1084   4.282   3.068   0.899 -0.2954 -0.5134 -0.2138
  113CHL    CL1 1085   4.417   2.963   0.869 -0.2295  0.4611 -0.0330
  113CHL    CL2 1086   4.129   3.014   0.818 -0.3976  0.2013  0.0165
  113CHL    CL3 1087   4.264   3.092   1.080 -0.0277  0.3866  0.0362
  113CHL     H1 1088   4.305   3.168   0.860  0.8883 -0.3125  0.9085
  114CHL     C1 1089   0.999   0.124   0.114  0.1977 -0.2516 -0.0755
  114CHL    CL1 1090   0.931   0.007   0.222 -0.1840  0.0651  0.1876
  114CHL    CL2 1091   1.131   0.069   0.005  0.0610  0.0464  0.0092
  114CHL    CL3 1092   0.863   0.185   0.018 -0.4148  0.0875 -0.4413
  114CHL     H1 1093   1.028   0.206   0.180 -0.2971 -0.1172 -0.0256
  115CHL     C1 1094   3.285   1.335   0.534  0.4100  0.1998  0.0661
  115CHL    CL1 1095   3.156   1.439   0.463  0.4025 -0.1477 -0.2467
  115CHL    CL2 1096   3.280   1.370   0.708  0.3460  0.1245 -0.3816
  115CHL    CL3 1097   3.249   1.165   0.505 -0.2459  0.3421  0.2157
  115CHL     H1 1098   3.379   1.365   0.487  0.2325  0.3733 -0.1830
  116CHL     C1 1099   2.690   0.569   3.612  0.2854 -0.7140 -0.6898
  116CHL    CL1 1100   2.525   0.491   3.588  0.0453 -0.2291  0.3132
  116CHL    CL2 1101   2.681   0.726   3.533  0.0553  0.2469 -0.0660
  116CHL    CL3 1102   2.687   0.627   3.780  0.0616 -0.0837  0.3301
  116CHL     H1 1103   2.782   0.520   3.580  0.2846 -0.6807 -0.7423
  117CHL     C1 1104   3.829   1.112   3.970 -0.1135 -0.1455 -0.1294
  117CHL    CL1 1105   3.919   0.982   4.031 -0.2975 -0.0758  0.2677
  117CHL    CL2 1106   3.879   1.133   3.793 -0.1653  0.0411 -0.0885
  117CHL    CL3 1107   3.652   1.072   3.973  0.0898  0.3490 -0.3686
  117CHL     H1 1108   3.844   1.203   4.028 -1.5237  0.9277 -1.3628
  118CHL     C1 1109   2.779   0.932   1.193  1.3969 -0.1377  0.2386
  118CHL    CL1 1110   2.778   0.964   1.368 -0.2663  0.0019  0.4780
  118CHL    CL2 1111   2.687   0.788   1.148  0.1203  0.4597  0.0429
  118CHL    CL3 1112   2.710   1.079   1.110  0.2444  0.2111 -0.3210
  118CHL     H1 1113   2.880   0.928   1.150  2.3213  2.0555  2.0204
  119CHL     C1 1114   3.526   3.140   0.608 -0.0568 -0.3443 -0.5150
  119CHL    CL1 1115   3.546   3.326   0.608  0.0973 -0.0870 -0.4569
  119CHL    CL2 1116   3.558   3.075   0.446  0.0920  0.0691 -0.1248
  119CHL    CL3 1117   3.628   3.074   0.736  0.0687  0.0537 -0.1163
  119CHL     H1 1118   3.424   3.121   0.641 -0.2937  0.7234 -0.5933
  120CHL     C1 1119   1.395   3.366   1.086 -0.1016 -0.5742  0.6315
  120CHL    CL1 1120   1.464   3.241   0.976 -0.4446  0.0407 -0.1117
  120CHL    CL2 1121   1.437   3.539   1.056 -0.1339 -0.3079 -0.2468
  120CHL    CL3 1122   1.221   3.339   1.097  0.2409 -0.6009 -0.1067
  120CHL     H1 1123   1.441   3.348   1.184 -1.7835  2.8108  2.1778
  121CHL     C1 1124   1.377   1.936   0.275 -0.2748 -0.2807  0.1323
  121CHL    CL1 1125   1.395   1.801   0.395 -0.0639  0.4293  0.0654
  121CHL    CL2 1126   1.204   1.954   0.235 -0.3091 -0.0043 -0.0343
  121CHL    CL3 1127   1.438   2.100   0.339  0.1338 -0.2687  0.2335
  121CHL     H1 1128   1.436   1.930   0.183 -0.0207  2.6067  0.0221
  122CHL     C1 1129   1.863   2.690   0.832  0.2888  0.8910 -0.4404
  122CHL    CL1 1130   1.943   2.806   0.946 -0.1427 -0.0303 -0.0429
  122CHL    CL2 1131   1.974   2.661   0.693  0.0175  0.0115 -0.1641
  122CHL    CL3 1132   1.832   2.542   0.919  0.2727 -0.2840  0.1007
  122CHL     H1 1133   1.773   2.743   0.799 -1.4575 -0.1229  2.3322
  123CHL     C1 1134   2.771   1.905   2.262 -0.0283 -0.1037  0.1731
  123CHL    CL1 1135   2.902   1.941   2.367  0.0474 -0.2784  0.1358
  123CHL    CL2 1136   2.833   1.756   2.179 -0.3605  0.0935  0.2512
  123CHL    CL3 1137   2.609   1.897   2.345  0.3715  0.2260 -0.2143
  123CHL     H1 1138   2.769   1.983   2.186  2.5780  1.2094  1.3442
  124CHL     C1 1139   2.335   0.898   3.556 -0.2793  0.1268 -0.4686
  124CHL    CL1 1140   2.263   0.747   3.630  0.0626  0.2258  0.3850
  124CHL    CL2 1141   2.311   0.885   3.383  0.1027 -0.2542  0.0289
  124CHL    CL3 1142   2.247   1.043   3.612  0.1860 -0.1928 -0.3621
  124CHL     H1 1143   2.441   0.909   3.584 -0.2753  1.7438 -0.9849
  125CHL     C1 1144   3.442   2.910   2.365  0.4172  0.0002 -0.3163
  125CHL    CL1 1145   3.345   2.894   2.212  0.0580 -0.1943  0.1346
  125CHL    CL2 1146   3.527   2.758   2.406 -0.4367  0.0660  0.1450
  125CHL    CL3 1147   3.557   3.049   2.338  0.5343 -0.3766 -0.1451
  125CHL     H1 1148   3.382   2.943   2.450  0.8142  4.0244 -1.3710
  126CHL     C1 1149   0.695   0.155   2.798  0.5573 -0.5386  0.3069
  126CHL    CL1 1150   0.607   0.105   2.949  0.0488  0.2329 -0.8457
  126CHL    CL2 1151   0.607   0.289   2.714  0.2121  0.4731 -0.1506
  126CHL    CL3 1152   0.869   0.197   2.828  0.2913  0.4422  0.0471
  126CHL     H1 1153   0.695   0.065   2.735  1.4960 -1.1970  1.2120
  127CHL     C1 1154   3.641   2.392   1.774  0.4641  0.5347 -0.2218
  127CHL    CL1 1155   3.493   2.380   1.667  0.0770 -0.3089 -0.5228
  127CHL    CL2 1156   3.726   2.242   1.762  0.0850  0.2791 -0.2295
  127CHL    CL3 1157   3.744   2.515   1.707 -0.3618  0.1303  0.0701
  127CHL     H1 1158   3.612   2.428   1.873 -0.3375 -0.0682 -0.2224
  128CHL     C1 1159   1.046   2.751   2.125  0.1143  0.3245 -0.4277
  128CHL    CL1 1160   1.211   2.818   2.073  0.3349  0.1551 -0.3607
  128CHL    CL2 1161   0.938   2.875   2.207  0.2057  0.1437 -0.0461
  128CHL    CL3 1162   0.974   2.689   1.971  0.2994  0.2008  0.5281
  128CHL     H1 1163   1.073   2.664   2.184 -0.5208  0.4251  0.0242
  129CHL     C1 1164   1.372   2.932   0.511 -0.1282 -0.2691  0.2310
  129CHL    CL1 1165   1.354   3.114   0.511  0.3064  0.1121  0.0747
  129CHL    CL2 1166   1.209   2.860   0.548  0.3272  0.4499  0.4484
  129CHL    CL3 1167   1.442   2.874   0.357 -0.2395 -0.1452 -0.4220
  129CHL     H1 1168   1.437   2.906   0.595 -2.8463  1.0673  2.9256
  130CHL     C1 1169   1.380   4.085   0.434 -0.4029 -0.2593 -0.5105
  130CHL    CL1 1170   1.562   4.093   0.405  0.4226 -0.1239  0.0992
  130CHL    CL2 1171   1.330   4.235   0.522 -0.1663 -0.2011  0.2147
  130CHL    CL3 1172   1.290   4.077   0.281 -0.0840  0.0150  0.0373
  130CHL     H1 1173   1.361   3.997   0.497  1.1340  1.1468  2.0520
  131CHL     C1 1174   2.206   0.169   1.525 -0.1347  0.0232  0.9724
  131CHL    CL1 1175   2.181   0.030   1.416  0.4185 -0.1015 -0.2863
  131CHL    CL2 1176   2.200   0.111   1.699 -0.3928  0.0518 -0.4773
  131CHL    CL3 1177   2.352   0.265   1.485  0.0838  0.0159 -0.0766
  131CHL     H1 1178   2.120   0.236   1.514 -2.0123 -1.9615  2.6296
  132CHL     C1 1179   4.015   1.248   0.145 -0.6255  0.3431 -0.3097
  132CHL    CL1 1180   4.052   1.314   0.313  0.1923 -0.2363 -0.0538
  132CHL    CL2 1181   3.846   1.257   0.103  0.1147 -0.0002  0.0050
  132CHL    CL3 1182   4.115   1.327   0.018  0.2134 -0.2430 -0.2493
  132CHL     H1 1183   4.038   1.141   0.142 -0.9365  0.2894 -1.1031
  133CHL     C1 1184   2.375   0.144   2.445 -0.1356 -0.3740 -0.0714
  133CHL    CL1 1185   2.375   0.083   2.615  0.5700 -0.3461 -0.2175
  133CHL    CL2 1186   2.243   0.053   2.354 -0.3672  0.1258  0.1386
  133CHL    CL3 1187   2.345   0.319   2.458 -0.2491 -0.2395 -0.0199
  133CHL     H1 1188   2.474   0.131   2.400  0.9398  2.2015  1.3312
  134CHL     C1 1189   3.605   1.111   0.932 -0.0064  0.5127  0.9622
  134CHL    CL1 1190   3.511   1.127   0.778  0.2038 -0.1183 -0.0590
  134CHL    CL2 1191   3.717   1.241   0.969 -0.3385  0.0442 -0.1720
  134CHL    CL3 1192   3.482   1.097   1.061 -0.2242 -0.3073 -0.1458
  134CHL     H1 1193   3.672   1.026   0.915  0.2292 -0.1570  4.5762
  135CHL     C1 1194   3.951   3.357   0.538 -0.0717  0.4365  0.5068
  135CHL    CL1 1195   4.100   3.326   0.637 -0.2840 -0.2090  0.5039
  135CHL    CL2 1196   3.936   3.530   0.491  0.2552  0.4084  0.1365
  135CHL    CL3 1197   3.942   3.240   0.398  0.0179  0.4009  0.4414
  135CHL     H1 1198   3.856   3.320   0.579  0.6348 -0.7477  1.1049
  136CHL     C1 1199   2.309   2.397   2.569  0.4786  0.1048  0.2297
  136CHL    CL1 1200   2.423   2.533   2.619  0.2333  0.1566  0.0745
  136CHL    CL2 1201   2.412   2.245   2.577 -0.3746 -0.1914  0.3328
  136CHL    CL3 1202   2.185   2.386   2.697 -0.1576 -0.0998  0.1101
  136CHL     H1 1203   2.261   2.414   2.472 -1.2712 -1.0724  0.8377
  137CHL     C1 1204   0.981   2.460   0.229  0.0900  0.0310 -0.6305
  137CHL    CL1 1205   1.055   2.609   0.297  0.1632  0.3859 -0.1310
  137CHL    CL2 1206   0.975   2.485   0.053  0.0517 -0.0459 -0.1307
  137CHL    CL3 1207   1.082   2.318   0.270 -0.1735 -0.0642  0.0642
  137CHL     H1 1208   0.878   2.449   0.265  0.3517  1.7139  0.7924
  138CHL     C1 1209   1.768   1.902   0.227  0.7743 -0.4919 -1.5159
  138CHL    CL1 1210   1.942   1.886   0.201 -0.0731 -0.0555 -0.0037
  138CHL    CL2 1211   1.657   1.790   0.139 -0.4099 -0.0339 -0.4530
  138CHL    CL3 1212   1.734   1.887   0.405  0.8437  0.0209 -0.0026
  138CHL     H1 1213   1.748   2.007   0.206  3.3886  0.8120  1.5559
  139CHL     C1 1214   3.208   2.980   2.756  0.2286 -1.2166 -0.2229
  139CHL    CL1 1215   3.173   3.135   2.670 -0.1640  0.3228 -0.4279
  139CHL    CL2 1216   3.100   2.981   2.901  0.0177  0.0130  0.1534
  139CHL    CL3 1217   3.167   2.828   2.661  0.2917 -0.1592 -0.0294
  139CHL     H1 1218   3.307   2.979   2.804 -0.0347  0.4892  0.4265
  140CHL     C1 1219   1.412   0.514   1.745 -1.2987  0.2071  0.5091
  140CHL    CL1 1220   1.363   0.680   1.701 -0.1276  0.2637  0.1650
  140CHL    CL2 1221   1.588   0.490   1.791 -0.2207 -0.2589 -0.0824
  140CHL    CL3 1222   1.298   0.445   1.867 -0.3596  0.3253 -0.2113
  140CHL     H1 1223   1.402   0.448   1.658  0.1443 -1.0386  1.2321
  141CHL     C1 1224   1.685   0.490   4.211 -0.7275  0.0535  0.1623
  141CHL    CL1 1225   1.821   0.372   4.187 -0.2043 -0.5024  0.4960
  141CHL    CL2 1226   1.534   0.404   4.254  0.1850 -0.5240 -0.2764
  141CHL    CL3 1227   1.735   0.582   4.357 -0.1616  0.1192 -0.0037
  141CHL     H1 1228   1.684   0.563   4.129  0.7452 -1.8767 -1.6861
  142CHL     C1 1229   0.500   3.120   2.139 -0.0341  0.0311  1.0109
  142CHL    CL1 1230   0.372   3.026   2.052  0.5969  0.0778 -0.0772
  142CHL    CL2 1231   0.596   3.008   2.252 -0.0694 -0.4339 -0.1071
  142CHL    CL3 1232   0.602   3.214   2.014  0.1008  0.4811 -0.6916
  142CHL     H1 1233   0.439   3.184   2.202 -1.0193 -1.9151  2.1245
  143CHL     C1 1234   1.682   4.038   4.068 -0.4159  1.0142  0.5620
  143CHL    CL1 1235   1.827   4.112   3.975 -0.4213 -0.2131 -0.0963
  143CHL    CL2 1236   1.737   3.925   4.206 -0.2741 -0.1729 -0.1059
  143CHL    CL3 1237   1.577   4.164   4.128  0.6002 -0.7565  0.0063
  143CHL     H1 1238   1.626   3.970   4.003 -0.0030 -0.9237  2.1330
  144CHL     C1 1239   3.930   0.256   3.879 -0.3654 -0.1407  0.1200
  144CHL    CL1 1240   4.102   0.185   3.899  0.1803 -0.5077  0.1921
  144CHL    CL2 1241   3.852   0.320   4.026  0.1248 -0.0247 -0.7608
  144CHL    CL3 1242   3.937   0.395   3.770 -0.0402  0.1882  0.0840
  144CHL     H1 1243   3.865   0.180   3.835 -0.4094  0.6123 -1.1808
  145CHL     C1 1244   0.745   1.659   3.207  0.2424  0.9297 -0.1488
  145CHL    CL1 1245   0.888   1.769   3.202 -0.2811  0.3871 -0.0447
  145CHL    CL2 1246   0.728   1.585   3.373  0.2087 -0.1564  0.2259
  145CHL    CL3 1247   0.598   1.749   3.151 -0.1886  0.0211  0.0703
  145CHL     H1 1248   0.747   1.579   3.133 -0.9955  0.9419 -0.2214
  146CHL     C1 1249   4.077   1.565   2.853  0.0418 -0.4384 -0.0126
  146CHL    CL1 1250   4.108   1.663   2.697 -0.0361  0.3096 -0.3917
  146CHL    CL2 1251   4.098   1.392   2.831 -0.1403  0.0686  0.5066
  146CHL    CL3 1252   4.171   1.631   2.993  0.1219  0.1447 -0.2719
  146CHL     H1 1253   3.973   1.588   2.879  0.6652 -0.0851  2.4025
  147CHL     C1 1254   0.700   1.713   2.840  0.3561 -0.3081 -0.3273
  147CHL    CL1 1255   0.680   1.545   2.900 -0.5019  0.2869 -0.1772
  147CHL    CL2 1256   0.879   1.735   2.843 -0.1267 -0.1306  0.1753
  147CHL    CL3 1257   0.647   1.738   2.667 -0.1285 -0.1109 -0.1625
  147CHL     H1 1258   0.659   1.786   2.912  1.1753 -0.9399  0.8187
  148CHL     C1 1259   2.135   0.706   0.816 -0.0578  0.0855 -1.0061
  148CHL    CL1 1260   1.990   0.640   0.906  0.1614  0.3744  0.0373
  148CHL    CL2 1261   2.248   0.564   0.778  0.1249 -0.1019  0.0868
  148CHL    CL3 1262   2.079   0.778   0.656  0.3164  0.0165  0.2048
  148CHL     H1 1263   2.195   0.775   0.875 -0.1496 -0.0207 -0.7860
  149CHL     C1 1264   1.009   3.248   2.367 -0.3075  0.3189 -1.0449
  149CHL    CL1 1265   0.920   3.409   2.348  0.2520  0.5883  0.0747
  149CHL    CL2 1266   1.175   3.254   2.448 -0.1861  0.3185 -0.3799
  149CHL    CL3 1267   0.923   3.128   2.469 -0.0871 -0.4429  0.2197
  149CHL     H1 1268   1.022   3.194   2.272  1.3122  1.9776 -1.8187
  150CHL     C1 1269   1.020   0.919   0.643 -0.1418  0.0862  0.4119
  150CHL    CL1 1270   0.963   0.856   0.487  0.3907  0.3924  0.1836
  150CHL    CL2 1271   1.022   1.096   0.654  0.4449  0.5178 -0.0022
  150CHL    CL3 1272   0.895   0.842   0.750 -0.2653 -0.2152  0.0680
  150CHL     H1 1273   1.120   0.880   0.664 -1.1052 -2.0184  1.3739
  151CHL     C1 1274   2.479   0.141   1.039  0.0410 -0.1184 -0.2099
  151CHL    CL1 1275   2.632   0.186   1.125  0.2635 -0.2763  0.2301
  151CHL    CL2 1276   2.468   0.253   0.901  0.1987 -0.1317  0.0063
  151CHL    CL3 1277   2.492  -0.033   0.996  0.2258  0.3897 -0.8792
  151CHL     H1 1278   2.392   0.161   1.103 -0.9106 -0.6863 -1.2801
  152CHL     C1 1279   1.364   0.804   4.141  0.4708  0.0937  0.7108
  152CHL    CL1 1280   1.295   0.658   4.218  0.0374 -0.1401 -0.1018
  152CHL    CL2 1281   1.474   0.892   4.253  0.0247 -0.1875  0.3582
  152CHL    CL3 1282   1.459   0.749   3.999  0.6767 -0.2679 -0.0471
  152CHL     H1 1283   1.278   0.862   4.105 -0.6735 -2.8204 -1.5797
  153CHL     C1 1284   0.680   0.638   3.082 -0.2708  0.3953  0.0965
  153CHL    CL1 1285   0.656   0.489   2.983  0.4066  0.3144 -0.0080
  153CHL    CL2 1286   0.558   0.767   3.036  0.0326  0.3190  0.1427
  153CHL    CL3 1287   0.658   0.611   3.254  0.0729  0.0660 -0.0585
  153CHL     H1 1288   0.781   0.676   3.064  0.6809 -1.8986  0.2756
  154CHL     C1 1289   2.441   2.571   1.695 -0.0463 -0.4666  0.3673
  154CHL    CL1 1290   2.263   2.583   1.726 -0.0981  0.0181 -0.2316
  154CHL    CL2 1291   2.467   2.455   1.560  0.2605 -0.0186  0.2365
  154CHL    CL3 1292   2.513   2.734   1.657  0.1230  0.0903  0.0918
  154CHL     H1 1293   2.489   2.529   1.784  1.8096 -1.6369 -1.0903
  155CHL     C1 1294   4.184   2.285   1.636  0.2527 -0.3146  0.4832
  155CHL    CL1 1295   4.142   2.335   1.807  0.0306 -0.1974  0.3806
  155CHL    CL2 1296   4.072   2.340   1.510  0.2835 -0.1152  0.0960
  155CHL    CL3 1297   4.352   2.327   1.588  0.1636 -0.0099  0.2265
  155CHL     H1 1298   4.189   2.176   1.622  0.5682 -0.1621 -0.7563
  156CHL     C1 1299   2.286   0.668   1.733 -0.6146 -0.0746 -0.6432
  156CHL    CL1 1300   2.150   0.588   1.647 -0.0310  0.0132 -0.0471
  156CHL    CL2 1301   2.244   0.658   1.907  0.5561  0.2281  0.2989
  156CHL    CL3 1302   2.435   0.574   1.698 -0.0418  0.3047  0.0888
  156CHL     H1 1303   2.300   0.775   1.714  0.2542 -0.2433 -1.0422
  157CHL     C1 1304   3.566   1.627   0.776  0.2866 -0.4292 -0.1637
  157CHL    CL1 1305   3.608   1.662   0.948  0.1086 -0.1922 -0.1983
  157CHL    CL2 1306   3.418   1.725   0.734  0.2131 -0.0155 -0.0423
  157CHL    CL3 1307   3.707   1.668   0.669  0.2034  0.0173  0.1835
  157CHL     H1 1308   3.538   1.522   0.768 -0.6881 -0.2296  0.4999
  158CHL     C1 1309   3.877   2.823   0.386 -0.3363 -0.0948  0.3008
  158CHL    CL1 1310   3.983   2.913   0.259 -0.2840 -0.0539 -0.3051
  158CHL    CL2 1311   3.908   2.918   0.534  0.2650  0.2036 -0.1779
  158CHL    CL3 1312   3.699   2.803   0.330 -0.2593 -0.0344  0.1869
  158CHL     H1 1313   3.916   2.724   0.411  0.1687 -1.0501 -3.5565
  159CHL     C1 1314   0.115   2.133   1.978 -0.5459  0.3222 -0.1704
  159CHL    CL1 1315   0.198   1.999   1.899 -0.3007 -0.2307 -0.1689
  159CHL    CL2 1316  -0.004   2.066   2.085  0.3354  0.2480 -0.4503
  159CHL    CL3 1317   0.225   2.255   2.047  0.0228 -0.2774 -0.1435
  159CHL     H1 1318   0.055   2.180   1.899 -0.5299  1.5357  0.5121
  160CHL     C1 1319   0.128   2.812   2.284  0.1104  0.3805  0.1880
  160CHL    CL1 1320   0.040   2.849   2.125 -0.1502 -0.1315 -0.2999
  160CHL    CL2 1321   0.078   2.948   2.393 -0.1648 -0.3971 -0.3980
  160CHL    CL3 1322   0.087   2.652   2.357 -0.1571  0.5959  0.2382
  160CHL     H1 1323   0.236   2.813   2.262  0.2298  0.4416  0.7841
  161CHL     C1 1324   1.020   0.391   3.119 -0.0393  0.4556 -0.3526
  161CHL    CL1 1325   1.014   0.557   3.040 -0.3102 -0.0798  0.1812
  161CHL    CL2 1326   1.187   0.342   3.172 -0.0123  0.4562 -0.3286
  161CHL    CL3 1327   0.906   0.395   3.262 -0.4020  0.1180 -0.7037
  161CHL     H1 1328   0.973   0.325   3.047 -1.2167  0.5348  0.3248
  162CHL     C1 1329   4.244   1.817   0.942  1.0193  0.0724  1.0020
  162CHL    CL1 1330   4.144   1.966   0.939 -0.1721 -0.5738  0.0178
  162CHL    CL2 1331   4.197   1.705   0.803 -0.2730 -0.0863  0.0534
  162CHL    CL3 1332   4.425   1.849   0.948  0.5043  0.5624 -0.1775
  162CHL     H1 1333   4.214   1.765   1.033  1.2421 -2.0992 -0.1201
  163CHL     C1 1334   2.909   1.531   1.818  0.4357  0.7523 -0.2402
  163CHL    CL1 1335   2.939   1.357   1.816  0.4463 -0.0516  0.1283
  163CHL    CL2 1336   3.041   1.604   1.914 -0.2353  0.3288  0.0703
  163CHL    CL3 1337   2.910   1.603   1.649  0.3778  0.1267  0.0257
  163CHL     H1 1338   2.817   1.562   1.868 -0.8477 -0.7624 -1.5536
  164CHL     C1 1339   4.015   3.456   1.838  0.7425 -0.7920  0.2602
  164CHL    CL1 1340   4.183   3.435   1.791 -0.2102  0.0909 -0.1520
  164CHL    CL2 1341   3.970   3.624   1.857 -0.1201 -0.6009  0.0232
  164CHL    CL3 1342   3.915   3.386   1.707 -0.4128  0.0211  0.0238
  164CHL     H1 1343   3.997   3.393   1.925 -0.1033 -0.9172  0.0038
  165CHL     C1 1344   2.167   3.249   3.104  0.2894  0.4221  0.3066
  165CHL    CL1 1345   2.170   3.422   3.066  0.2538  0.2527 -0.5629
  165CHL    CL2 1346   2.229   3.143   2.964  0.1383 -0.0163  0.1293
  165CHL    CL3 1347   2.252   3.216   3.257  0.1475  0.2297  0.1742
  165CHL     H1 1348   2.062   3.220   3.112  0.1842  1.2613  3.1956
  166CHL     C1 1349   0.730   4.146   1.468  0.1740  0.3659  0.1979
  166CHL    CL1 1350   0.703   4.321   1.449 -0.1718 -0.0704 -0.0240
  166CHL    CL2 1351   0.667   4.084   1.623 -0.4651 -0.1446  0.2135
  166CHL    CL3 1352   0.639   4.067   1.339  0.0292 -0.0508  0.0253
  166CHL     H1 1353   0.835   4.119   1.456  0.0618  0.0221 -0.0588
  167CHL     C1 1354   1.573   3.935   1.936  0.2432  0.1758 -0.6707
  167CHL    CL1 1355   1.483   4.081   1.964  0.2548 -0.0304  0.1167
  167CHL    CL2 1356   1.599   3.914   1.759  0.3527 -0.3023 -0.0106
  167CHL    CL3 1357   1.738   3.936   2.013  0.2417 -0.6553  0.2285
  167CHL     H1 1358   1.514   3.850   1.971  0.0743  0.2219 -0.8415
  168CHL     C1 1359   3.368   2.800   1.190 -0.0549 -0.2440  0.2501
  168CHL    CL1 1360   3.407   2.850   1.020  0.5847  0.6730 -0.2905
  168CHL    CL2 1361   3.455   2.917   1.292  0.0146 -0.0447 -0.1360
  168CHL    CL3 1362   3.190   2.801   1.225  0.0139 -0.4909 -0.7820
  168CHL     H1 1363   3.403   2.701   1.222 -1.1315 -0.0706  2.1486
  169CHL     C1 1364   1.389   0.094   3.532 -0.4177 -0.1051  0.3837
  169CHL    CL1 1365   1.540   0.108   3.625  0.0324 -0.2022 -0.2376
  169CHL    CL2 1366   1.252   0.145   3.641  0.3291 -0.3158  0.0137
  169CHL    CL3 1367   1.384   0.190   3.381 -0.2538  0.2091 -0.1725
  169CHL     H1 1368   1.372  -0.012   3.512 -0.8167  0.2659 -1.3864
  170CHL     C1 1369   2.827   3.647   4.176 -0.6541  0.8277 -0.2944
  170CHL    CL1 1370   2.843   3.474   4.220 -0.1267  0.0811 -0.1106
  170CHL    CL2 1371   2.954   3.717   4.276  0.2618 -0.1757  0.3002
  170CHL    CL3 1372   2.859   3.686   4.002 -0.3733  0.1548  0.1001
  170CHL     H1 1373   2.729   3.680   4.213  0.3875 -0.7284  4.5835
  171CHL     C1 1374   0.927   0.657   1.789  1.0068 -0.3888  0.4213
  171CHL    CL1 1375   0.944   0.730   1.632 -0.1569  0.2084  0.2023
  171CHL    CL2 1376   0.917   0.772   1.921 -0.2953  0.1942 -0.4818
  171CHL    CL3 1377   0.781   0.558   1.786 -0.4417  0.2785 -0.0591
  171CHL     H1 1378   1.007   0.584   1.807  0.3602 -1.4549 -0.8217
  172CHL     C1 1379   2.293   1.734   2.880 -0.8870 -0.3270 -0.4367
  172CHL    CL1 1380   2.279   1.804   2.712 -0.1057  0.2210  0.1105
  172CHL    CL2 1381   2.454   1.784   2.942  0.2129  0.3110  0.2640
  172CHL    CL3 1382   2.156   1.791   2.986 -0.0371  0.3159  0.1550
  172CHL     H1 1383   2.294   1.625   2.871 -0.3816 -0.2871 -0.9152
  173CHL     C1 1384   4.087   0.237   0.060 -0.1019  0.2015 -0.6418
  173CHL    CL1 1385   4.261   0.282   0.009 -0.2306  0.1063  0.0672
  173CHL    CL2 1386   4.109   0.100   0.183  0.2573 -0.2670 -0.3832
  173CHL    CL3 1387   4.013   0.376   0.140 -0.3018  0.0607 -0.0732
  173CHL     H1 1388   4.026   0.198  -0.022  1.3734 -1.1564 -1.1373
  174CHL     C1 1389   2.949   2.974   0.843 -0.7697 -0.6364  0.6408
  174CHL    CL1 1390   2.897   2.841   0.730 -0.2988 -0.4462  0.0407
  174CHL    CL2 1391   3.097   3.063   0.782  0.5358 -0.2654  0.0262
  174CHL    CL3 1392   2.830   3.101   0.875 -0.4598 -0.4522 -0.1121
  174CHL     H1 1393   2.978   2.942   0.944 -0.3712  2.3719  1.5862
  175CHL     C1 1394   2.176   2.823   1.441  0.2972 -0.3551 -0.8275
  175CHL    CL1 1395   2.062   2.786   1.299 -0.0126  0.1564 -0.1681
  175CHL    CL2 1396   2.275   2.972   1.396 -0.1502  0.5218 -0.2447
  175CHL    CL3 1397   2.087   2.855   1.590 -0.1623  0.2817 -0.1058
  175CHL     H1 1398   2.240   2.737   1.460  1.0756  0.3826 -0.0389
  176CHL     C1 1399   3.594   2.907   2.977  0.3755 -0.2679 -0.0689
  176CHL    CL1 1400   3.575   3.000   2.823  0.2425 -0.3424 -0.1542
  176CHL    CL2 1401   3.445   2.890   3.072 -0.5637  0.5177  0.0854
  176CHL    CL3 1402   3.644   2.744   2.923  0.1229  0.0693  0.1640
  176CHL     H1 1403   3.670   2.955   3.040  1.3133  0.4534 -1.6984
  177CHL     C1 1404   0.688   1.469   3.756 -0.1420 -0.7952 -0.2121
  177CHL    CL1 1405   0.614   1.612   3.844 -0.1603  0.0660 -0.4365
  177CHL    CL2 1406   0.708   1.331   3.871  0.3205 -0.0342  0.2702
  177CHL    CL3 1407   0.563   1.422   3.637 -0.0111 -0.0239  0.1456
  177CHL     H1 1408   0.779   1.498   3.702  0.2323 -0.5625  0.5394
  178CHL     C1 1409   2.561   3.377   3.948  0.1375  0.2761 -0.0647
  178CHL    CL1 1410   2.499   3.319   4.109  0.4277  0.2629 -0.3443
  178CHL    CL2 1411   2.575   3.559   3.937 -0.6771 -0.2588  0.2634
  178CHL    CL3 1412   2.723   3.297   3.914 -0.2529  0.1354 -0.1956
  178CHL     H1 1413   2.490   3.353   3.868  0.3997  2.7497 -1.1302
  179CHL     C1 1414   0.547   2.603   2.040  0.0051  0.1806 -0.4935
  179CHL    CL1 1415   0.498   2.469   1.930 -0.1396 -0.2553  0.0638
  179CHL    CL2 1416   0.584   2.758   1.958  0.3266 -0.2381  0.1469
  179CHL    CL3 1417   0.437   2.620   2.175  0.0796 -0.7236  0.0826
  179CHL     H1 1418   0.642   2.570   2.084 -0.0448 -1.3463 -1.4708
  180CHL     C1 1419   3.224   1.779   2.704 -0.1498  0.8750  0.1222
  180CHL    CL1 1420   3.203   1.607   2.633 -0.1628 -0.1991  0.3871
  180CHL    CL2 1421   3.271   1.770   2.873 -0.0435 -0.3426 -0.2003
  180CHL    CL3 1422   3.342   1.877   2.614  0.2161  0.0359  0.2216
  180CHL     H1 1423   3.129   1.833   2.693 -1.0246 -0.2882  1.6241
  181CHL     C1 1424   2.779   2.858   0.389 -0.4410  0.1714 -0.7501
  181CHL    CL1 1425   2.629   2.763   0.413 -0.0147 -0.2984  0.3400
  181CHL    CL2 1426   2.843   2.848   0.224  0.0580  0.0951 -0.2864
  181CHL    CL3 1427   2.761   3.037   0.424 -0.2907  0.0828 -0.0234
  181CHL     H1 1428   2.851   2.824   0.465 -0.0410 -0.7330 -1.5113
  182CHL     C1 1429   2.434   1.520   3.893  0.2458  0.2271 -0.6277
  182CHL    CL1 1430   2.386   1.385   3.795  0.2984 -0.2479  0.3631
  182CHL    CL2 1431   2.464   1.671   3.797 -0.8093 -0.2442  0.6957
  182CHL    CL3 1432   2.292   1.541   4.012 -0.3995  0.1978 -0.0019
  182CHL     H1 1433   2.522   1.497   3.953  1.0145  3.2657 -0.4411
  183CHL     C1 1434   2.735   2.564   1.029 -0.1549 -0.0362  0.3708
  183CHL    CL1 1435   2.747   2.422   1.138  0.2826 -0.0879 -0.1826
  183CHL    CL2 1436   2.887   2.658   1.015 -0.6321 -0.0043 -0.3504
  183CHL    CL3 1437   2.686   2.509   0.867  0.0302 -0.1647 -0.3495
  183CHL     H1 1438   2.658   2.631   1.070  0.1072  0.6042 -0.1674
  184CHL     C1 1439   0.121   1.712   4.107  0.2805 -0.1624 -0.1149
  184CHL    CL1 1440   0.162   1.799   4.262  0.1537 -0.1136  0.1199
  184CHL    CL2 1441   0.032   1.555   4.136  0.0181  0.4136  0.0612
  184CHL    CL3 1442   0.015   1.818   4.002 -0.1492 -0.0554  0.1571
  184CHL     H1 1443   0.211   1.695   4.046 -1.0276  2.0655 -2.8793
  185CHL     C1 1444   0.871   0.718   2.614 -1.2706 -0.4188 -0.7549
  185CHL    CL1 1445   0.857   0.580   2.725  0.5822  0.0901 -0.1002
  185CHL    CL2 1446   0.981   0.688   2.477  0.2698 -0.4028 -0.3937
  185CHL    CL3 1447   0.718   0.794   2.560 -0.1221  0.2196  0.3791
  185CHL     H1 1448   0.910   0.794   2.683 -1.4310  0.1172 -1.2505
  186CHL     C1 1449   2.868   0.162   3.583 -0.0687  0.0610  0.0366
  186CHL    CL1 1450   2.892   0.288   3.704  0.5335 -0.1173 -0.1633
  186CHL    CL2 1451   2.701   0.172   3.512  0.2062  0.2412 -0.4076
  186CHL    CL3 1452   2.997   0.169   3.451  0.0647  0.3640 -0.1085
  186CHL     H1 1453   2.865   0.065   3.634  0.1557 -0.4218 -0.8322
  187CHL     C1 1454   3.982   2.911   1.564  0.3155 -0.1428 -0.3138
  187CHL    CL1 1455   4.007   2.734   1.532  0.0633 -0.3429  0.2558
  187CHL    CL2 1456   3.998   3.017   1.421  0.3939 -0.4313  0.2703
  187CHL    CL3 1457   3.825   2.943   1.632  0.2922  0.1087 -0.2805
  187CHL     H1 1458   4.046   2.951   1.643 -2.7468  1.0241  1.7822
  188CHL     C1 1459   0.666   3.904   2.950  0.1196 -0.3629 -0.9443
  188CHL    CL1 1460   0.555   3.872   2.812 -0.3529 -0.0387 -0.0312
  188CHL    CL2 1461   0.690   3.762   3.054  0.0043 -0.0274  0.1078
  188CHL    CL3 1462   0.831   3.972   2.908  0.1749  0.8666  0.2661
  188CHL     H1 1463   0.614   3.965   3.025 -2.3977 -2.7930 -0.5347
  189CHL     C1 1464   1.870   2.893   0.037 -0.0765 -0.3314  0.1174
  189CHL    CL1 1465   1.776   2.791  -0.082 -0.1961  0.1624  0.0858
  189CHL    CL2 1466   1.847   3.067  -0.010 -0.1826 -0.2871  0.5346
  189CHL    CL3 1467   1.816   2.876   0.205 -0.2837  0.0809 -0.0179
  189CHL     H1 1468   1.977   2.883   0.016 -0.3255  0.9904 -1.9922
  190CHL     C1 1469   3.729   1.572   3.728 -0.0928 -0.0005 -0.4982
  190CHL    CL1 1470   3.600   1.678   3.806  0.1296 -0.1925  0.2754
  190CHL    CL2 1471   3.825   1.462   3.838 -0.0183 -0.3943  0.1292
  190CHL    CL3 1472   3.647   1.471   3.599 -0.0288 -0.0503  0.5223
  190CHL     H1 1473   3.798   1.642   3.680  1.3016 -0.5496  0.6354
  191CHL     C1 1474   2.599   1.317   2.244 -0.3642  0.3480 -0.0105
  191CHL    CL1 1475   2.683   1.155   2.268  0.2691  0.0977  0.5575
  191CHL    CL2 1476   2.717   1.448   2.202 -0.2190 -0.3070 -0.2390
  191CHL    CL3 1477   2.475   1.310   2.122  0.1199  0.0632 -0.1146
  191CHL     H1 1478   2.554   1.341   2.341 -1.7145  1.7751 -0.9317
  192CHL     C1 1479   3.531   3.650   0.331 -0.1632  0.5283  0.8379
  192CHL    CL1 1480   3.596   3.479   0.329 -0.2019  0.3886  0.1227
  192CHL    CL2 1481   3.354   3.652   0.339 -0.1727 -0.3088  0.2570
  192CHL    CL3 1482   3.608   3.750   0.458  0.2170 -0.4058  0.1012
  192CHL     H1 1483   3.570   3.700   0.242  3.0891 -1.7122  0.8496
  193CHL     C1 1484   4.171   1.306   3.345  0.2136 -0.2255  0.0818
  193CHL    CL1 1485   4.310   1.194   3.355  0.1384  0.2329  0.0972
  193CHL    CL2 1486   4.121   1.345   3.174 -0.1849 -0.4399 -0.5093
  193CHL    CL3 1487   4.046   1.244   3.453  0.0670  0.1382 -0.4944
  193CHL     H1 1488   4.189   1.404   3.391 -0.8352  0.1067 -0.1784
  194CHL     C1 1489   0.271   2.787   4.054 -0.1284  0.5966 -0.3600
  194CHL    CL1 1490   0.240   2.940   4.136 -0.6696  0.1743 -0.0444
  194CHL    CL2 1491   0.133   2.752   3.946  0.1953 -0.7376 -0.2429
  194CHL    CL3 1492   0.407   2.787   3.946 -0.2293  0.1928  0.0991
  194CHL     H1 1493   0.281   2.698   4.117 -0.9867 -1.3606 -2.8140
  195CHL     C1 1494   4.103   1.359   1.913 -1.0063 -1.0692 -0.2090
  195CHL    CL1 1495   4.249   1.258   1.892 -0.2055 -0.1998  0.3484
  195CHL    CL2 1496   4.132   1.518   1.815 -0.6073 -0.0037  0.2032
  195CHL    CL3 1497   3.948   1.295   1.865 -0.2082 -0.0162  0.2514
  195CHL     H1 1498   4.098   1.388   2.019  0.8456  0.8914 -0.5860
  196CHL     C1 1499   2.294   0.066   0.614  0.2359 -0.2481 -0.2061
  196CHL    CL1 1500   2.209  -0.070   0.531  0.2649 -0.6290  0.1704
  196CHL    CL2 1501   2.457   0.021   0.640 -0.0110 -0.5747  0.2787
  196CHL    CL3 1502   2.275   0.210   0.505  0.2724 -0.1350 -0.2801
  196CHL     H1 1503   2.259   0.098   0.713  0.0094  2.6065 -1.1106
  197CHL     C1 1504   2.018   0.608   3.137  0.1598 -0.2124 -0.2342
  197CHL    CL1 1505   1.962   0.534   2.978  0.0134  0.3724  0.0995
  197CHL    CL2 1506   2.135   0.506   3.212 -0.2097  0.2460  0.0602
  197CHL    CL3 1507   2.057   0.779   3.130  0.2107 -0.3006  0.0988
  197CHL     H1 1508   1.925   0.610   3.194 -0.4802  2.5512 -1.2050
  198CHL     C1 1509   1.043   3.740   1.060  0.2761 -0.1903 -0.5546
  198CHL    CL1 1510   0.998   3.587   0.979 -0.1432  0.5124  0.0685
  198CHL    CL2 1511   0.896   3.827   1.115 -0.0768 -0.0574 -0.1580
  198CHL    CL3 1512   1.157   3.697   1.182 -0.0256  0.2817  0.1160
  198CHL     H1 1513   1.090   3.810   0.990 -0.5707 -0.7822 -1.7656
  199CHL     C1 1514   2.335   2.244   3.153  0.8004  0.0692 -0.6065
  199CHL    CL1 1515   2.440   2.317   3.277 -0.6439 -0.2907 -0.3076
  199CHL    CL2 1516   2.172   2.306   3.199 -0.2378 -0.0932 -0.1583
  199CHL    CL3 1517   2.386   2.296   2.994 -0.0817  0.0679 -0.0638
  199CHL     H1 1518   2.328   2.136   3.172 -2.0375  0.6249  2.3226
  200CHL     C1 1519   1.207   3.715   2.091  0.8742  0.2031 -0.5294
  200CHL    CL1 1520   1.155   3.883   2.045  0.0339 -0.1853 -0.2784
  200CHL    CL2 1521   1.133   3.583   1.989  0.1556 -0.2975  0.1973
  200CHL    CL3 1522   1.384   3.716   2.105 -0.0486 -0.0973 -0.0090
  200CHL     H1 1523   1.167   3.704   2.193  1.0448 -0.3632 -0.5193
  201CHL     C1 1524   3.837   1.043   2.082  0.1985  0.9918  0.4787
  201CHL    CL1 1525   3.775   1.166   2.200 -0.3901 -0.4595  0.1330
  201CHL    CL2 1526   4.013   1.004   2.108 -0.0145 -0.4994  0.0724
  201CHL    CL3 1527   3.725   0.900   2.068 -0.3354 -0.1755 -0.0020
  201CHL     H1 1528   3.831   1.086   1.981  1.0701 -1.3699 -0.6504
  202CHL     C1 1529   3.163   0.013   1.013 -0.1073  0.4738 -0.6312
  202CHL    CL1 1530   3.073   0.157   1.072 -0.3624 -0.2143  0.2337
  202CHL    CL2 1531   3.181   0.013   0.832  0.0216  0.4600 -0.2730
  202CHL    CL3 1532   3.317   0.006   1.103  0.1121  0.2315 -0.0137
  202CHL     H1 1533   3.101  -0.068   1.053  0.2137  0.9278  0.8381
  203CHL     C1 1534   1.851   2.534   2.926  0.2955  0.4804  0.7192
  203CHL    CL1 1535   1.710   2.494   3.039  0.1442 -0.1433  0.2620
  203CHL    CL2 1536   1.841   2.702   2.862  0.3509  0.4230 -0.4386
  203CHL    CL3 1537   2.017   2.509   2.992 -0.2026 -0.3091 -0.2729
  203CHL     H1 1538   1.856   2.463   2.843  2.1129 -0.3263  1.4748
  204CHL     C1 1539   0.211   0.822   0.751 -0.0935  0.3761  0.1790
  204CHL    CL1 1540   0.307   0.687   0.834  0.0302 -0.4296 -0.1767
  204CHL    CL2 1541   0.222   0.966   0.856  0.3976 -0.2449 -0.3230
  204CHL    CL3 1542   0.290   0.853   0.593  0.3953 -0.0106 -0.2016
  204CHL     H1 1543   0.106   0.790   0.746 -0.1429  0.6384 -0.5195
  205CHL     C1 1544   2.493   3.952   1.954  0.2861  0.3147 -0.5309
  205CHL    CL1 1545   2.511   3.827   2.091 -0.3856  0.0577 -0.2542
  205CHL    CL2 1546   2.433   3.875   1.803  0.1654  0.0501  0.1440
  205CHL    CL3 1547   2.400   4.097   2.021 -0.2130  0.2300 -0.0280
  205CHL     H1 1548   2.591   3.991   1.923  1.0600 -0.6122  0.6588
  206CHL     C1 1549   3.342   1.855   3.898  0.2410 -0.3607  0.4115
  206CHL    CL1 1550   3.377   1.775   4.051 -0.0111 -0.2279 -0.1627
  206CHL    CL2 1551   3.230   1.750   3.809 -0.3092  0.1612  0.4289
  206CHL    CL3 1552   3.260   2.012   3.932 -0.0315 -0.1352  0.4398
  206CHL     H1 1553   3.427   1.896   3.843  1.3169 -0.4289  1.9769
  207CHL     C1 1554   3.001   3.497   3.727 -0.6092 -0.2399 -0.1690
  207CHL    CL1 1555   3.127   3.624   3.733 -0.2417 -0.2828 -0.1775
  207CHL    CL2 1556   2.852   3.563   3.662 -0.1852 -0.2088  0.3444
  207CHL    CL3 1557   3.068   3.366   3.624 -0.0799  0.2743 -0.1055
  207CHL     H1 1558   2.968   3.459   3.825  0.4901 -1.0121 -0.0769
  208CHL     C1 1559   2.056   3.991   1.767  0.1622  0.2087  0.5468
  208CHL    CL1 1560   1.910   4.087   1.716 -0.2510 -0.0072  0.3552
  208CHL    CL2 1561   2.084   4.001   1.948 -0.0775  0.4357 -0.1254
  208CHL    CL3 1562   2.052   3.824   1.698  0.0842  0.5242  0.0346
  208CHL     H1 1563   2.142   4.031   1.714 -1.3179  2.2577 -0.4549
  209CHL     C1 1564   3.988   3.171   2.994  0.2918  0.2787  0.9640
  209CHL    CL1 1565   3.928   3.036   3.106 -0.0736  0.2757  0.0258
  209CHL    CL2 1566   4.099   3.108   2.869  0.1039 -0.0744  0.1112
  209CHL    CL3 1567   3.856   3.272   2.938  0.3127 -0.0083 -0.1701
  209CHL     H1 1568   4.057   3.237   3.049 -0.9767  3.3526 -0.8456
  210CHL     C1 1569   0.009   0.841   3.639  0.9208  0.5528  0.3010
  210CHL    CL1 1570   0.148   0.805   3.751  0.2020  0.0765  0.2501
  210CHL    CL2 1571  -0.008   0.683   3.544 -0.2225 -0.2499  0.2154
  210CHL    CL3 1572  -0.155   0.879   3.706  0.1678  0.2200 -0.1533
  210CHL     H1 1573   0.032   0.922   3.569 -2.9152  0.6967 -1.0663
  211CHL     C1 1574   2.459   1.668   1.909 -0.4936  0.0622  0.0798
  211CHL    CL1 1575   2.477   1.714   2.082 -0.3480 -0.0234  0.2569
  211CHL    CL2 1576   2.558   1.528   1.851 -0.0273 -0.0814 -0.3497
  211CHL    CL3 1577   2.279   1.665   1.866 -0.0383 -0.1611 -0.1537
  211CHL     H1 1578   2.495   1.760   1.863  0.4976 -0.7277 -0.7832
  212CHL     C1 1579   4.142   0.570   0.388 -0.7731  0.0271 -0.6669
  212CHL    CL1 1580   4.022   0.680   0.330  0.1956 -0.1369 -0.1375
  212CHL    CL2 1581   4.249   0.652   0.517  0.3812 -0.2229  0.0190
  212CHL    CL3 1582   4.050   0.437   0.468 -0.3311  0.0365 -0.3235
  212CHL     H1 1583   4.204   0.527   0.309  0.1241  0.8324 -0.4215
  213CHL     C1 1584   1.997   0.120   0.947  0.2670  0.0276 -0.4437
  213CHL    CL1 1585   2.055   0.239   0.827  0.0573  0.4398 -0.5655
  213CHL    CL2 1586   2.062   0.143   1.112 -0.0069  0.7213 -0.0760
  213CHL    CL3 1587   1.819   0.147   0.974  0.3378  0.3200  0.1922
  213CHL     H1 1588   2.030   0.021   0.913  1.3145  0.3620 -0.4223
  214CHL     C1 1589   0.856   1.974   3.599  0.7178  0.4546  0.1551
  214CHL    CL1 1590   0.758   1.828   3.569  0.5673 -0.1694 -0.1895
  214CHL    CL2 1591   1.009   1.938   3.697 -0.0700 -0.0074  0.1900
  214CHL    CL3 1592   0.904   2.060   3.455 -0.2628  0.0132  0.6448
  214CHL     H1 1593   0.803   2.045   3.665 -1.8837 -0.4877 -0.8101
  215CHL     C1 1594   4.163   1.154   2.544  0.2861 -0.0489  0.7960
  215CHL    CL1 1595   4.029   1.259   2.478 -0.2783 -0.3125  0.1503
  215CHL    CL2 1596   4.151   0.988   2.460  0.2136  0.2270  0.1414
  215CHL    CL3 1597   4.329   1.224   2.524  0.1177 -0.2737  0.1770
  215CHL     H1 1598   4.153   1.144   2.653  2.2111 -1.3106  0.8920
  216CHL     C1 1599   0.114   1.554   2.133  0.5327 -0.8750  0.8938
  216CHL    CL1 1600  -0.024   1.483   2.236 -0.2053 -0.2529  0.1228
  216CHL    CL2 1601   0.159   1.732   2.169  0.4504  0.2286 -0.1807
  216CHL    CL3 1602   0.256   1.445   2.155  0.0959 -0.2108 -0.2278
  216CHL     H1 1603   0.083   1.535   2.030  2.4937 -0.6383  0.2259
  217CHL     C1 1604   3.211   2.541   1.831 -0.3674  0.0068 -0.2777
  217CHL    CL1 1605   3.049   2.622   1.878  0.2967 -0.3076  0.4538
  217CHL    CL2 1606   3.354   2.634   1.899 -0.3775 -0.0143  0.0590
  217CHL    CL3 1607   3.226   2.391   1.927 -0.2433 -0.2865 -0.1957
  217CHL     H1 1608   3.216   2.519   1.724 -2.6949 -0.9295 -0.2620
  218CHL     C1 1609   3.013   1.257   3.485  0.7074  0.5001  0.3742
  218CHL    CL1 1610   2.982   1.088   3.471 -0.0718  0.3342  0.4253
  218CHL    CL2 1611   3.015   1.336   3.327 -0.4496  0.1077 -0.0320
  218CHL    CL3 1612   2.882   1.340   3.584  0.3082 -0.2935 -0.0820
  218CHL     H1 1613   3.109   1.265   3.537  0.3356 -1.2265  1.4314
  219CHL     C1 1614   3.244   2.350   0.780 -0.2894 -0.9523 -0.0425
  219CHL    CL1 1615   3.321   2.199   0.849  0.3005 -0.3690 -0.3066
  219CHL    CL2 1616   3.070   2.317   0.746  0.0934  0.2633  0.1064
  219CHL    CL3 1617   3.272   2.488   0.889  0.2858  0.1531 -0.0195
  219CHL     H1 1618   3.291   2.384   0.687 -0.5642 -1.5207 -0.3932
  220CHL     C1 1619   0.315   3.710   1.079 -1.2700  0.0198 -0.1243
  220CHL    CL1 1620   0.295   3.621   0.928  0.5606  0.2058  0.1592
  220CHL    CL2 1621   0.270   3.618   1.228 -0.1489  0.1674 -0.0448
  220CHL    CL3 1622   0.490   3.759   1.084  0.1438  0.0641  0.0968
  220CHL     H1 1623   0.261   3.804   1.073 -0.9895  0.1822 -0.1445
  221CHL     C1 1624   0.912   0.765   3.740  0.2510 -0.5719  0.5630
  221CHL    CL1 1625   0.820   0.889   3.835  0.1653 -0.5641 -0.1168
  221CHL    CL2 1626   0.788   0.710   3.609 -0.2680  0.3909 -0.5421
  221CHL    CL3 1627   1.052   0.857   3.673 -0.4696 -0.1493 -0.0333
  221CHL     H1 1628   0.942   0.675   3.795  0.1008 -1.5522 -0.8797
  222CHL     C1 1629   0.983   1.928   2.541 -0.2284 -0.8805  0.2058
  222CHL    CL1 1630   1.139   1.950   2.451 -0.0599  0.1130  0.1681
  222CHL    CL2 1631   0.938   2.046   2.671 -0.0190 -0.3703  0.6382
  222CHL    CL3 1632   0.841   1.933   2.427 -0.3769 -0.2226 -0.3682
  222CHL     H1 1633   0.984   1.834   2.596  1.1523 -0.7515  0.4232
  223CHL     C1 1634   1.756   0.160   1.430  0.1214 -0.3704  0.4227
  223CHL    CL1 1635   1.736   0.025   1.310  0.3072 -0.2115 -0.2254
  223CHL    CL2 1636   1.862   0.293   1.371  0.0710  0.1176  0.1536
  223CHL    CL3 1637   1.595   0.226   1.493 -0.1966  0.0920  0.0608
  223CHL     H1 1638   1.802   0.112   1.517  0.6973 -2.3264 -0.8885
  224CHL     C1 1639   2.970   0.719   2.235  0.6751 -0.0110 -0.0208
  224CHL    CL1 1640   3.073   0.857   2.179  0.0189  0.1289  0.1439
  224CHL    CL2 1641   2.990   0.683   2.408  0.1279 -0.1419 -0.0258
  224CHL    CL3 1642   2.800   0.775   2.199  0.3132  0.2764  0.3651
  224CHL     H1 1643   2.980   0.636   2.164 -0.5563  0.0398 -0.2814
  225CHL     C1 1644   2.816   0.350   2.410  0.5743 -0.0796  0.1359
  225CHL    CL1 1645   2.871   0.361   2.234 -0.1681  0.1547 -0.1044
  225CHL    CL2 1646   2.665   0.446   2.415 -0.4730 -0.4638  0.6871
  225CHL    CL3 1647   2.783   0.177   2.459  0.0171 -0.1549  0.3433
  225CHL     H1 1648   2.888   0.404   2.472  0.4442  0.5604 -0.2504
  226CHL     C1 1649   2.051   0.523   0.300  0.2394  0.3121  0.2474
  226CHL    CL1 1650   2.146   0.405   0.191  0.0651 -0.0418 -0.1306
  226CHL    CL2 1651   2.065   0.475   0.469  0.2584  0.4725 -0.0245
  226CHL    CL3 1652   2.083   0.692   0.251 -0.0679 -0.1005 -0.1430
  226CHL     H1 1653   1.946   0.515   0.272  0.3075  0.0591  0.0548
  227CHL     C1 1654   2.881   1.947   3.836 -0.4410  0.0948  0.2059
  227CHL    CL1 1655   2.832   1.834   3.704 -0.3229  0.4952  0.2014
  227CHL    CL2 1656   2.985   2.071   3.753  0.1176  0.3140 -0.3339
  227CHL    CL3 1657   2.752   2.016   3.940 -0.1509  0.4280 -0.0766
  227CHL     H1 1658   2.946   1.892   3.905 -0.5749 -0.2230  0.0745
  228CHL     C1 1659   1.587   0.309   0.649  0.6279  0.6782  0.6352
  228CHL    CL1 1660   1.717   0.185   0.646 -0.1261  0.0931 -0.1182
  228CHL    CL2 1661   1.468   0.264   0.777  0.0141  0.1791  0.2089
  228CHL    CL3 1662   1.652   0.476   0.656 -0.2119 -0.3543 -0.3744
  228CHL     H1 1663   1.545   0.300   0.548  2.5184  1.1341 -0.2356
  229CHL     C1 1664   2.423   2.156   2.220  0.0849  0.6737  0.0988
  229CHL    CL1 1665   2.284   2.269   2.248 -0.3159  0.1965 -0.1327
  229CHL    CL2 1666   2.336   2.003   2.194 -0.5220  0.2237 -0.1198
  229CHL    CL3 1667   2.498   2.209   2.074  0.4318 -0.1355  0.1466
  229CHL     H1 1668   2.488   2.151   2.308 -0.4006  2.8612  0.6264
  230CHL     C1 1669   1.004   2.046   1.814  0.0516  0.0351  0.6193
  230CHL    CL1 1670   0.960   2.013   1.986 -0.1270  0.6943 -0.0617
  230CHL    CL2 1671   1.159   2.145   1.820 -0.2507 -0.1305  0.4425
  230CHL    CL3 1672   1.031   1.898   1.708 -0.1822  0.0306 -0.3968
  230CHL     H1 1673   0.925   2.103   1.764  1.4430  1.3560 -0.1874
  231CHL     C1 1674   3.156   0.765   3.691 -0.3646 -0.1702 -0.2631
  231CHL    CL1 1675   3.137   0.626   3.806 -0.0041 -0.1213  0.0866
  231CHL    CL2 1676   3.019   0.765   3.582  0.0284  0.3717  0.0288
  231CHL    CL3 1677   3.175   0.929   3.762  0.0598  0.0238  0.2395
  231CHL     H1 1678   3.246   0.758   3.629 -0.8457 -1.3972 -0.8492
  232CHL     C1 1679   3.231   1.258   1.550  0.4520  0.0925  0.3739
  232CHL    CL1 1680   3.227   1.423   1.613 -0.0521  0.0135  0.1529
  232CHL    CL2 1681   3.060   1.201   1.531 -0.3000 -0.0423  0.0346
  232CHL    CL3 1682   3.318   1.240   1.388 -0.5715  0.4197 -0.1677
  232CHL     H1 1683   3.276   1.198   1.630  0.7825 -2.4045 -1.5350
  233CHL     C1 1684   2.804   1.372   0.918  0.0019  0.0667 -0.1013
  233CHL    CL1 1685   2.913   1.331   0.775  0.3073  0.0546  0.1216
  233CHL    CL2 1686   2.803   1.550   0.960  0.1419  0.1373  0.1312
  233CHL    CL3 1687   2.633   1.328   0.871 -0.3323  0.0419 -0.3281
  233CHL     H1 1688   2.842   1.323   1.008  0.8380  1.0509  0.1067
  234CHL     C1 1689   3.239   4.004   1.439 -0.4030  0.8788 -0.0225
  234CHL    CL1 1690   3.379   4.108   1.407  0.5972  0.4065  0.2656
  234CHL    CL2 1691   3.218   3.988   1.622 -0.0377 -0.3502 -0.2558
  234CHL    CL3 1692   3.088   4.038   1.350 -0.1960  0.0639  0.2027
  234CHL     H1 1693   3.272   3.906   1.405 -2.0401  0.7481 -1.3810
  235CHL     C1 1694   3.623   1.458   2.688 -0.3076 -0.2066 -0.1512
  235CHL    CL1 1695   3.562   1.392   2.534 -0.0962  0.1102 -0.2592
  235CHL    CL2 1696   3.758   1.575   2.653  0.1548  0.3182  0.0240
  235CHL    CL3 1697   3.504   1.553   2.788  0.3693 -0.3508 -0.1909
  235CHL     H1 1698   3.658   1.369   2.741  0.8064 -0.1096 -0.6856
  236CHL     C1 1699   0.426   2.399   0.421  0.2290 -0.1642  0.2914
  236CHL    CL1 1700   0.281   2.291   0.405  0.2865  0.2149 -0.1583
  236CHL    CL2 1701   0.425   2.474   0.585 -0.0368 -0.2843 -0.0032
  236CHL    CL3 1702   0.572   2.298   0.403 -0.0295 -0.4535  0.1678
  236CHL     H1 1703   0.419   2.467   0.336 -1.7099 -2.8915 -1.8974
  237CHL     C1 1704   1.745   3.647   1.446  0.3568 -0.0699  0.3482
  237CHL    CL1 1705   1.609   3.569   1.348 -0.0088 -0.2777 -0.2444
  237CHL    CL2 1706   1.694   3.653   1.620  0.1603  0.1794  0.1501
  237CHL    CL3 1707   1.904   3.570   1.418  0.1603  0.1744  0.2870
  237CHL     H1 1708   1.759   3.748   1.406  0.1824 -0.3565 -0.4501
  238CHL     C1 1709   3.202   2.410   2.283 -0.1234  0.3227  0.2528
  238CHL    CL1 1710   3.371   2.427   2.219  0.0894 -0.2505  0.3152
  238CHL    CL2 1711   3.170   2.241   2.353 -0.1180  0.1694  0.0845
  238CHL    CL3 1712   3.148   2.540   2.391  0.0072 -0.0852  0.1533
  238CHL     H1 1713   3.147   2.429   2.191  0.5166  0.8800 -0.0281
  239CHL     C1 1714   2.443   2.241   0.065 -0.8304  0.2287 -0.2795
  239CHL    CL1 1715   2.436   2.324  -0.104  0.3650  0.0479  0.0300
  239CHL    CL2 1716   2.371   2.351   0.190 -0.4195  0.2517  0.5553
  239CHL    CL3 1717   2.355   2.083   0.068  0.0906 -0.2339 -0.0454
  239CHL     H1 1718   2.549   2.238   0.092 -0.8640  2.5957  0.3516
  240CHL     C1 1719   0.869   2.682   0.759  0.1534  0.4680  0.4567
  240CHL    CL1 1720   0.756   2.551   0.797 -0.0672 -0.1082 -0.2437
  240CHL    CL2 1721   0.995   2.612   0.657 -0.1916 -0.1897  0.1354
  240CHL    CL3 1722   0.777   2.818   0.676  0.3494 -0.2048  0.0838
  240CHL     H1 1723   0.913   2.720   0.851 -0.4565  0.0236  0.9344
  241CHL     C1 1724   0.585   1.506   0.108  0.1794  0.2381 -0.5225
  241CHL    CL1 1725   0.488   1.476   0.250  0.3579 -0.5055  0.1794
  241CHL    CL2 1726   0.635   1.350   0.039  0.4867  0.0001 -0.1530
  241CHL    CL3 1727   0.507   1.613  -0.013  0.0545 -0.1787 -0.0474
  241CHL     H1 1728   0.679   1.557   0.129  0.2307 -0.4554  1.0492
  242CHL     C1 1729   2.625   3.254   1.179  0.8677  0.1166 -0.5116
  242CHL    CL1 1730   2.464   3.217   1.250  0.0376 -0.3480  0.0641
  242CHL    CL2 1731   2.615   3.353   1.024 -0.2494 -0.1881 -0.1528
  242CHL    CL3 1732   2.733   3.322   1.306 -0.5453  0.1777  0.2634
  242CHL     H1 1733   2.673   3.157   1.162  2.0611  0.5943  0.0324
  243CHL     C1 1734   1.911   3.769   0.454  0.0142 -0.3919  0.5117
  243CHL    CL1 1735   1.911   3.836   0.290  0.4615  0.0056 -0.5326
  243CHL    CL2 1736   1.843   3.889   0.568  0.0201 -0.0230  0.0775
  243CHL    CL3 1737   1.824   3.616   0.459 -0.2574  0.2450  0.5955
  243CHL     H1 1738   2.016   3.755   0.479  0.3108  2.4551  1.2742
  244CHL     C1 1739   2.416   2.963   3.605 -0.0195  0.1464  0.1461
  244CHL    CL1 1740   2.338   2.933   3.449 -0.2208 -0.1854 -0.2556
  244CHL    CL2 1741   2.432   3.141   3.622 -0.0931  0.1072 -0.0962
  244CHL    CL3 1742   2.323   2.895   3.744  0.4335  0.3385 -0.0460
  244CHL     H1 1743   2.509   2.906   3.616  0.6607  1.3999  1.1600
  245CHL     C1 1744   1.229   2.473   2.773 -0.2455 -0.4130  0.2365
  245CHL    CL1 1745   1.164   2.314   2.743 -0.1020 -0.4794  0.1264
  245CHL    CL2 1746   1.171   2.538   2.926  0.2475 -0.2235 -0.1866
  245CHL    CL3 1747   1.411   2.469   2.760 -0.1284 -0.2701  0.2520
  245CHL     H1 1748   1.192   2.539   2.693  3.2534  0.1008 -1.1506
  246CHL     C1 1749   1.847   1.867   1.976 -0.3455  0.0520 -0.0544
  246CHL    CL1 1750   1.745   2.015   1.982 -0.0790  0.8068 -0.3673
  246CHL    CL2 1751   1.756   1.745   1.896  0.0250  0.0882  0.3822
  246CHL    CL3 1752   2.003   1.899   1.902  0.0409  0.0509  0.2905
  246CHL     H1 1753   1.873   1.829   2.075  1.4256  0.1365 -0.4514
  247CHL     C1 1754   2.885   2.017   2.798 -0.9451 -0.1158  0.4093
  247CHL    CL1 1755   2.969   2.107   2.664 -0.6546  0.7285  0.1808
  247CHL    CL2 1756   2.840   1.845   2.750  0.3821 -0.3775 -0.1387
  247CHL    CL3 1757   2.980   2.015   2.948  0.0468 -0.0165 -0.1470
  247CHL     H1 1758   2.788   2.058   2.829 -0.4630  1.8105 -0.5259
  248CHL     C1 1759   2.565   0.820   0.376  0.7645  1.0143  0.2055
  248CHL    CL1 1760   2.660   0.668   0.361 -0.1281 -0.1483  0.0510
  248CHL    CL2 1761   2.417   0.811   0.485  0.1796 -0.4104  0.1429
  248CHL    CL3 1762   2.669   0.951   0.423  0.3276 -0.2131  0.4664
  248CHL     H1 1763   2.520   0.839   0.278 -3.7367  2.1434  2.1929
  249CHL     C1 1764   3.349   3.187   3.474  0.1165 -0.0375  0.6462
  249CHL    CL1 1765   3.489   3.185   3.362 -0.1827 -0.1477 -0.1293
  249CHL    CL2 1766   3.202   3.112   3.401  0.4329  0.3884  0.1240
  249CHL    CL3 1767   3.377   3.090   3.623 -0.0155 -0.1908 -0.2103
  249CHL     H1 1768   3.333   3.294   3.493 -0.8109  0.9368 -4.2780
  250CHL     C1 1769   0.544   3.589   1.598  0.1510  0.5736 -0.2830
  250CHL    CL1 1770   0.549   3.472   1.737  0.0633  0.0719 -0.2860
  250CHL    CL2 1771   0.379   3.576   1.534  0.2954 -0.0082  0.1120
  250CHL    CL3 1772   0.553   3.751   1.682 -0.2156  0.3868 -0.2406
  250CHL     H1 1773   0.620   3.564   1.524  0.5447  0.3795  0.1811
  251CHL     C1 1774   1.858   1.472   2.735  0.1541  0.1604  0.2182
  251CHL    CL1 1775   1.738   1.476   2.873 -0.0849  0.1403  0.0172
  251CHL    CL2 1776   1.938   1.628   2.703 -0.0004  0.1316 -0.3494
  251CHL    CL3 1777   1.979   1.346   2.783  0.0080 -0.1284 -0.2945
  251CHL     H1 1778   1.789   1.433   2.659  1.5594  0.0157 -1.0353
  252CHL     C1 1779   0.440   2.361   4.125  0.0344  0.5107  0.0243
  252CHL    CL1 1780   0.309   2.422   4.015 -0.2246 -0.3322 -0.2164
  252CHL    CL2 1781   0.530   2.506   4.193 -0.1653  0.0142  0.1312
  252CHL    CL3 1782   0.373   2.285   4.271 -0.1356 -0.0395 -0.0478
  252CHL     H1 1783   0.501   2.299   4.058 -0.5413  0.6641 -0.6555
  253CHL     C1 1784   0.874   1.061   3.165 -0.8652 -0.0772  0.1429
  253CHL    CL1 1785   0.855   1.159   3.019 -0.1512 -0.1089 -0.0172
  253CHL    CL2 1786   0.729   1.071   3.272 -0.0408  0.2080  0.0922
  253CHL    CL3 1787   0.920   0.890   3.120  0.1857 -0.3382 -0.4019
  253CHL     H1 1788   0.971   1.081   3.213 -0.4309  0.8794 -1.0761
  254CHL     C1 1789   0.848   1.885   0.461  0.5483 -0.1997  0.5678
  254CHL    CL1 1790   1.002   1.818   0.517  0.3929  0.1685 -0.1063
  254CHL    CL2 1791   0.878   2.041   0.371  0.0402  0.0822  0.0338
  254CHL    CL3 1792   0.765   1.771   0.348 -0.1573  0.2151  0.0100
  254CHL     H1 1793   0.785   1.904   0.548  0.3030  2.4544 -0.1227
  255CHL     C1 1794   0.528   3.639   3.671 -0.3420 -0.6033  0.6563
  255CHL    CL1 1795   0.466   3.474   3.607  0.4564 -0.0476  0.0760
  255CHL    CL2 1796   0.640   3.633   3.814  0.0138 -0.2674  0.3246
  255CHL    CL3 1797   0.610   3.730   3.537  0.2209  0.0734  0.0292
  255CHL     H1 1798   0.434   3.683   3.706 -0.0944  0.3567  0.1554
  256CHL     C1 1799   2.496   3.423   2.264  0.9720 -0.0402  0.6451
  256CHL    CL1 1800   2.429   3.582   2.323 -0.2538 -0.2442  0.2720
  256CHL    CL2 1801   2.388   3.361   2.125 -0.2245 -0.5336  0.1566
  256CHL    CL3 1802   2.662   3.446   2.198 -0.0900  0.3448 -0.1354
  256CHL     H1 1803   2.499   3.354   2.349  1.4304 -0.3130  0.4111
  257CHL     C1 1804   1.966   1.476   0.060 -0.3628  0.0343 -0.2350
  257CHL    CL1 1805   1.924   1.565  -0.091  0.4040  0.1535 -0.0114
  257CHL    CL2 1806   1.947   1.300   0.018 -0.3489  0.1670 -0.0772
  257CHL    CL3 1807   2.128   1.502   0.139 -0.1132 -0.1127  0.1580
  257CHL     H1 1808   1.885   1.519   0.119  0.4903  0.1313  0.8804
  258CHL     C1 1809   2.260   3.199   0.835 -0.4121  0.1774  0.2561
  258CHL    CL1 1810   2.190   3.098   0.967  0.0905  0.2037 -0.3987
  258CHL    CL2 1811   2.425   3.135   0.790  0.1098 -0.3945  0.2328
  258CHL    CL3 1812   2.160   3.207   0.689  0.2836  0.1443  0.0991
  258CHL     H1 1813   2.280   3.299   0.875 -0.3032 -0.0391  0.7510
  259CHL     C1 1814   4.024   1.989   3.793 -0.1078 -0.4171 -0.0001
  259CHL    CL1 1815   3.970   2.161   3.744 -0.1971  0.0780  0.1377
  259CHL    CL2 1816   3.886   1.884   3.810 -0.0116 -0.0679 -0.0995
  259CHL    CL3 1817   4.147   1.917   3.680  0.0212  0.2701  0.0533
  259CHL     H1 1818   4.063   1.987   3.895 -1.7311 -1.4610  0.6389
  260CHL     C1 1819   2.305   3.621   3.398 -0.6598  0.2482 -0.2378
  260CHL    CL1 1820   2.345   3.654   3.230  0.2052 -0.4085 -0.2671
  260CHL    CL2 1821   2.166   3.502   3.413  0.0314  0.5513 -0.0023
  260CHL    CL3 1822   2.448   3.545   3.479 -0.6320 -0.2119 -0.1815
  260CHL     H1 1823   2.274   3.705   3.462 -2.8549  0.3460 -1.3386
  261CHL     C1 1824   2.745   3.456   3.178  0.1164 -0.2621 -0.3560
  261CHL    CL1 1825   2.750   3.587   3.299 -0.0236  0.4064 -0.2528
  261CHL    CL2 1826   2.909   3.392   3.154 -0.1861  0.2574  0.3283
  261CHL    CL3 1827   2.643   3.330   3.230 -0.0674 -0.0196 -0.2195
  261CHL     H1 1828   2.696   3.497   3.089 -0.2877  0.5817  0.2366
  262CHL     C1 1829   1.400   1.242   1.495  0.1765  0.5955  1.1547
  262CHL    CL1 1830   1.546   1.217   1.394  0.1865 -0.1208  0.0002
  262CHL    CL2 1831   1.323   1.079   1.531  0.1083 -0.1693 -0.1153
  262CHL    CL3 1832   1.428   1.308   1.655  0.4128 -0.2987  0.2390
  262CHL     H1 1833   1.333   1.300   1.430 -0.2259 -0.5979  0.4729
  263CHL     C1 1834   3.637   4.057   1.819 -0.2349 -0.5578  0.5753
  263CHL    CL1 1835   3.804   4.023   1.864 -0.4969 -0.0516 -0.2710
  263CHL    CL2 1836   3.610   4.199   1.708 -0.1190 -0.2705  0.0027
  263CHL    CL3 1837   3.563   3.918   1.743  0.1865  0.2527 -0.3925
  263CHL     H1 1838   3.571   4.070   1.906 -1.0163  0.8839 -0.1844
  264CHL     C1 1839   0.494   2.108   1.595 -0.2932  0.1550 -0.0090
  264CHL    CL1 1840   0.420   1.956   1.548 -0.1202  0.4626 -0.1360
  264CHL    CL2 1841   0.387   2.219   1.687  0.0566  0.0380 -0.2034
  264CHL    CL3 1842   0.640   2.074   1.697 -0.0137 -0.3278  0.3275
  264CHL     H1 1843   0.523   2.157   1.502  2.7484 -0.4191  0.5591
  265CHL     C1 1844   2.948   0.003   0.360  0.1575  0.0567  1.0807
  265CHL    CL1 1845   2.944  -0.151   0.271 -0.1021 -0.0741 -0.2322
  265CHL    CL2 1846   2.805   0.006   0.463  0.2408  0.0052  0.6372
  265CHL    CL3 1847   3.096   0.004   0.461  0.3410  0.2040 -0.1357
  265CHL     H1 1848   2.935   0.094   0.301 -0.5544 -0.2220  0.7936
  266CHL     C1 1849   3.206   4.020   3.709  0.4122 -0.3539  0.1031
  266CHL    CL1 1850   3.249   4.199   3.707  0.1090  0.0484 -0.2578
  266CHL    CL2 1851   3.142   3.993   3.874  0.0890  0.0010 -0.2099
  266CHL    CL3 1852   3.073   3.998   3.593  0.0678 -0.1238  0.1634
  266CHL     H1 1853   3.283   3.944   3.690 -1.1050 -1.7036 -0.9257
  267CHL     C1 1854   0.706   1.992   0.054  0.0340  0.1734  0.4742
  267CHL    CL1 1855   0.697   2.166   0.025 -0.4990 -0.2467 -0.2237
  267CHL    CL2 1856   0.572   1.938   0.158  0.2664  0.1482 -0.0495
  267CHL    CL3 1857   0.717   1.907  -0.102 -0.2408 -0.1744 -0.3071
  267CHL     H1 1858   0.799   1.973   0.109 -0.7700  3.2950  3.2213
  268CHL     C1 1859   2.124   1.191   3.197  0.8034 -0.1395  0.4219
  268CHL    CL1 1860   1.956   1.130   3.238 -0.0840 -0.1959  0.1187
  268CHL    CL2 1861   2.178   1.138   3.036  0.1960 -0.4737  0.2807
  268CHL    CL3 1862   2.134   1.368   3.201 -0.2928 -0.3412  0.3540
  268CHL     H1 1863   2.196   1.150   3.269  2.4535 -0.4695 -1.3271
  269CHL     C1 1864   4.176   2.286   4.160  0.4602  0.4743  0.3422
  269CHL    CL1 1865   4.279   2.138   4.119  0.1724 -0.0948 -0.2856
  269CHL    CL2 1866   4.187   2.414   4.035 -0.0969  0.0330  0.0502
  269CHL    CL3 1867   4.007   2.241   4.154  0.2364  0.0064 -0.3354
  269CHL     H1 1868   4.201   2.321   4.261 -0.1721 -2.4737  1.6160
  270CHL     C1 1869   2.983   1.615   3.071 -0.5790 -0.0625 -0.3706
  270CHL    CL1 1870   3.104   1.650   3.199  0.1462 -0.0955 -0.0132
  270CHL    CL2 1871   3.017   1.454   2.993  0.0642 -0.2029 -0.3223
  270CHL    CL3 1872   2.813   1.617   3.139 -0.0832  0.2060  0.0339
  270CHL     H1 1873   2.971   1.697   2.999 -0.9545  1.3005  1.1883
  271CHL     C1 1874   1.249   1.362   3.020 -0.3151  0.6725  0.1460
  271CHL    CL1 1875   1.081   1.427   2.994  0.4202  0.2017  0.5523
  271CHL    CL2 1876   1.246   1.186   3.072 -0.2613  0.1799 -0.3019
  271CHL    CL3 1877   1.366   1.389   2.882 -0.2813 -0.1876  0.2103
  271CHL     H1 1878   1.303   1.413   3.100  2.8749 -1.7415 -0.2894
  272CHL     C1 1879   0.423   2.313   1.223 -0.4978 -0.9421 -0.2867
  272CHL    CL1 1880   0.276   2.260   1.293  0.1781  0.0370 -0.0075
  272CHL    CL2 1881   0.480   2.460   1.318 -0.0079 -0.3323 -0.0170
  272CHL    CL3 1882   0.541   2.180   1.225  0.2315 -0.1974  0.0146
  272CHL     H1 1883   0.401   2.347   1.121  1.8592  0.7457 -0.3033
  273CHL     C1 1884   0.937   1.105   2.338 -0.4110  0.1702  1.0717
  273CHL    CL1 1885   1.019   1.009   2.202  0.0035  0.2280 -0.3051
  273CHL    CL2 1886   0.952   1.286   2.321 -0.1246  0.4871 -0.2410
  273CHL    CL3 1887   0.762   1.064   2.328  0.3755  0.0626  0.0347
  273CHL     H1 1888   0.984   1.076   2.432 -1.6473 -1.0528  1.3337
  274CHL     C1 1889   3.098   4.025   2.179 -0.2508 -0.0174  0.2320
  274CHL    CL1 1890   2.957   3.916   2.185  0.1859 -0.3604  0.1770
  274CHL    CL2 1891   3.132   4.079   2.009  0.2793  0.0465 -0.0560
  274CHL    CL3 1892   3.057   4.177   2.271  0.2476 -0.1225  0.2775
  274CHL     H1 1893   3.187   3.971   2.214  2.2441  2.8873 -1.1735
  275CHL     C1 1894   3.337   0.986   2.452  0.0853  0.4588  0.0756
  275CHL    CL1 1895   3.378   0.956   2.284  0.4821  0.0916 -0.1302
  275CHL    CL2 1896   3.279   0.832   2.519  0.5041 -0.1595 -0.1451
  275CHL    CL3 1897   3.474   1.036   2.554 -0.2072 -0.2190 -0.1531
  275CHL     H1 1898   3.254   1.056   2.447  0.5397  0.9613 -0.6779
  276CHL     C1 1899   1.784   3.336   3.350 -0.0551  0.5546 -0.8336
  276CHL    CL1 1900   1.806   3.431   3.206  0.1509  0.3856  0.3377
  276CHL    CL2 1901   1.922   3.227   3.373 -0.1329 -0.7886 -0.1232
  276CHL    CL3 1902   1.791   3.443   3.502  0.3799  0.1284 -0.4261
  276CHL     H1 1903   1.690   3.282   3.347 -0.4448  0.7782  2.8553
  277CHL     C1 1904   0.306   1.489   1.573  0.1630 -0.3527 -0.3886
  277CHL    CL1 1905   0.322   1.525   1.398 -0.2462 -0.1765  0.2863
  277CHL    CL2 1906   0.441   1.559   1.661 -0.0725 -0.1344  0.1109
  277CHL    CL3 1907   0.148   1.540   1.634 -0.2231 -0.1985 -0.2027
  277CHL     H1 1908   0.315   1.380   1.579 -0.1292 -0.2882  3.1895
  278CHL     C1 1909   2.087   2.048   2.478 -0.2866  0.8174  0.4993
  278CHL    CL1 1910   1.993   2.042   2.634 -0.0569  0.1480 -0.0293
  278CHL    CL2 1911   2.077   1.889   2.377 -0.1730 -0.2471  0.2371
  278CHL    CL3 1912   1.991   2.165   2.382 -0.2085 -0.2053  0.1037
  278CHL     H1 1913   2.194   2.061   2.496  0.0209  1.2092 -1.3499
  279CHL     C1 1914   1.182   1.106   2.745 -0.0302  0.3434  0.4105
  279CHL    CL1 1915   1.260   1.094   2.578 -0.0474  0.0194  0.3082
  279CHL    CL2 1916   1.046   1.234   2.749 -0.0341  0.1360 -0.3765
  279CHL    CL3 1917   1.100   0.947   2.790 -0.2595 -0.1818  0.1055
  279CHL     H1 1918   1.258   1.139   2.816 -0.6963  1.2062  0.7461
  280CHL     C1 1919   0.264   2.501   2.730 -0.0616 -0.3664 -0.4798
  280CHL    CL1 1920   0.331   2.431   2.886  0.0015 -0.0036 -0.0180
  280CHL    CL2 1921   0.394   2.538   2.611 -0.2697  0.1618  0.0951
  280CHL    CL3 1922   0.158   2.374   2.659  0.1585 -0.0386  0.2975
  280CHL     H1 1923   0.203   2.586   2.762 -0.1781  0.1989 -2.1282
  281CHL     C1 1924   1.032   1.514   1.179 -0.6943  0.4931  0.1332
  281CHL    CL1 1925   0.936   1.411   1.063 -0.0425 -0.0933 -0.0019
  281CHL    CL2 1926   1.200   1.441   1.210  0.0818  0.4318 -0.0066
  281CHL    CL3 1927   1.038   1.685   1.110 -0.2705  0.0374 -0.0885
  281CHL     H1 1928   0.980   1.509   1.275 -1.6430  0.2023 -0.3865
  282CHL     C1 1929   0.311   3.061   3.725  0.2047 -0.4320 -0.2328
  282CHL    CL1 1930   0.374   3.167   3.594  0.3851 -0.1041 -0.2976
  282CHL    CL2 1931   0.286   3.146   3.885  0.1729 -0.0202  0.2619
  282CHL    CL3 1932   0.150   3.003   3.674 -0.1281  0.2853 -0.1021
  282CHL     H1 1933   0.373   2.971   3.727  1.7934  0.5303 -2.1255
  283CHL     C1 1934   0.480   0.600   1.427 -0.7324  0.4304  0.4058
  283CHL    CL1 1935   0.641   0.683   1.465 -0.4249 -0.1036  0.1839
  283CHL    CL2 1936   0.512   0.435   1.355  0.3604 -0.0361  0.5759
  283CHL    CL3 1937   0.402   0.565   1.586  0.1375 -0.2895 -0.0416
  283CHL     H1 1938   0.406   0.665   1.380 -0.2051  0.7987  0.0751
  284CHL     C1 1939   2.342   1.140   0.113 -0.8324 -0.5171 -0.2282
  284CHL    CL1 1940   2.476   1.016   0.073  0.3633 -0.0070  0.0558
  284CHL    CL2 1941   2.182   1.059   0.096 -0.3322  0.2330 -0.3621
  284CHL    CL3 1942   2.361   1.221   0.271  0.6649 -0.0009 -0.2122
  284CHL     H1 1943   2.347   1.217   0.036 -0.8841 -0.1982  0.0882
  285CHL     C1 1944   3.077   2.995   4.079 -0.4453 -0.3401  0.2623
  285CHL    CL1 1945   2.968   2.959   3.944 -0.1263  0.0593 -0.1825
  285CHL    CL2 1946   3.192   2.860   4.092  0.1602 -0.0222  0.1879
  285CHL    CL3 1947   3.167   3.149   4.038 -0.1087  0.0187  0.1518
  285CHL     H1 1948   3.026   2.997   4.176  0.5526  0.8249  0.7897
  286CHL     C1 1949   2.374   3.764   0.887 -0.1463 -0.3669 -0.2416
  286CHL    CL1 1950   2.313   3.748   1.046 -0.4869 -0.0603 -0.3441
  286CHL    CL2 1951   2.354   3.605   0.799  0.0387  0.1765  0.0137
  286CHL    CL3 1952   2.280   3.886   0.797 -0.2533 -0.1594  0.0994
  286CHL     H1 1953   2.479   3.794   0.886 -0.1287 -0.3453  0.8876
  287CHL     C1 1954   3.503   1.169   1.880 -0.7285 -0.4815  0.1082
  287CHL    CL1 1955   3.530   1.173   1.707  0.0582 -0.5314  0.2516
  287CHL    CL2 1956   3.588   1.301   1.949  0.2639 -0.5338  0.1212
  287CHL    CL3 1957   3.319   1.191   1.916  0.0581  0.4052  0.2400
  287CHL     H1 1958   3.550   1.081   1.924  0.6946  1.2093  2.1950
  288CHL     C1 1959   0.971   3.483   2.852  0.4441 -0.0396  0.1785
  288CHL    CL1 1960   0.959   3.477   3.024 -0.0810  0.4357 -0.4648
  288CHL    CL2 1961   1.084   3.351   2.782  0.0150 -0.5272  0.1518
  288CHL    CL3 1962   0.792   3.480   2.802  0.1025 -0.0308  0.3179
  288CHL     H1 1963   1.009   3.578   2.812 -1.4604  0.2634 -0.9920
  289CHL     C1 1964   0.178   3.632   3.350  0.1912 -0.1597 -0.8271
  289CHL    CL1 1965   0.169   3.468   3.285  0.4300 -0.1249 -0.4114
  289CHL    CL2 1966   0.181   3.647   3.531  0.0397 -0.3010  0.1738
  289CHL    CL3 1967   0.339   3.708   3.307  0.4674  0.2846 -0.2548
  289CHL     H1 1968   0.102   3.695   3.304  0.2584  1.5796  1.2964
  290CHL     C1 1969   0.220   3.545   2.018 -0.0256  0.2199  0.3207
  290CHL    CL1 1970   0.212   3.616   1.854 -0.1305  0.1654 -0.1819
  290CHL    CL2 1971   0.116   3.623   2.143 -0.3148  0.2876  0.1552
  290CHL    CL3 1972   0.194   3.373   1.997 -0.1984 -0.0337 -0.1171
  290CHL     H1 1973   0.322   3.549   2.057 -0.1953  1.5034  0.6638
  291CHL     C1 1974   3.058   1.044   0.841  0.3519  0.0616  0.8423
  291CHL    CL1 1975   3.103   1.099   1.004 -0.4044  0.1739  0.0253
  291CHL    CL2 1976   3.191   0.943   0.775  0.3471 -0.5143 -0.0688
  291CHL    CL3 1977   2.908   0.948   0.839  0.1203  0.6133  0.1151
  291CHL     H1 1978   3.046   1.137   0.785  0.2633 -0.6672 -0.3713
  292CHL     C1 1979   3.366   0.706   1.802 -0.0880 -0.0175  0.5150
  292CHL    CL1 1980   3.367   0.882   1.747  0.4917  0.2510  0.1551
  292CHL    CL2 1981   3.513   0.614   1.760 -0.2047 -0.2970  0.0240
  292CHL    CL3 1982   3.332   0.706   1.975  0.8765  0.1095 -0.0576
  292CHL     H1 1983   3.277   0.668   1.751  0.6693 -0.2500 -0.6828
  293CHL     C1 1984   1.783   1.466   0.568 -0.0191 -0.1319  0.7029
  293CHL    CL1 1985   1.705   1.307   0.604 -0.2059  0.4211  0.1723
  293CHL    CL2 1986   1.935   1.436   0.493 -0.0881  0.0783  0.2143
  293CHL    CL3 1987   1.677   1.532   0.437 -0.2204 -0.1697 -0.2535
  293CHL     H1 1988   1.789   1.535   0.652  0.7530  0.6694  0.0171
  294CHL     C1 1989   1.522   2.291   1.555  0.6529  0.4939 -0.1025
  294CHL    CL1 1990   1.562   2.465   1.567 -0.3132  0.3437 -0.2706
  294CHL    CL2 1991   1.566   2.213   1.712 -0.3041 -0.0339  0.5123
  294CHL    CL3 1992   1.344   2.275   1.504 -0.2456  0.2509 -0.0533
  294CHL     H1 1993   1.579   2.250   1.471 -0.1451  0.8388 -0.8305
  295CHL     C1 1994   0.169   1.864   3.406  0.6430 -0.1541 -0.5429
  295CHL    CL1 1995   0.116   2.036   3.436  0.2234 -0.0619  0.0217
  295CHL    CL2 1996   0.214   1.820   3.576  0.2117 -0.2876  0.1607
  295CHL    CL3 1997   0.040   1.767   3.350 -0.3438  0.1446  0.4245
  295CHL     H1 1998   0.253   1.872   3.336 -0.1901  0.0479 -1.5360
  296CHL     C1 1999   0.639   1.731   0.907  0.2948 -0.3668 -0.3962
  296CHL    CL1 2000   0.482   1.650   0.905 -0.2969  0.2146 -0.2116
  296CHL    CL2 2001   0.721   1.667   0.757  0.4522  0.4869  0.3320
  296CHL    CL3 2002   0.606   1.904   0.903 -0.1693 -0.0088 -0.1325
  296CHL     H1 2003   0.701   1.711   0.995 -0.4588 -3.3526 -0.4524
  297CHL     C1 2004   2.811   1.221   0.024 -0.0139 -0.1921 -0.1957
  297CHL    CL1 2005   2.970   1.284   0.037 -0.3725 -0.5679 -0.1939
  297CHL    CL2 2006   2.747   1.267   0.188 -0.0611  0.1816 -0.3217
  297CHL    CL3 2007   2.704   1.292  -0.103 -0.1550  0.0327 -0.1993
  297CHL     H1 2008   2.817   1.113   0.012  0.7025 -0.2694  0.7589
  298CHL     C1 2009   4.214   3.257   3.616  0.4435 -0.6126  0.7088
  298CHL    CL1 2010   4.363   3.341   3.587  0.2527 -0.2806 -0.1665
  298CHL    CL2 2011   4.174   3.216   3.786 -0.1933  0.3425  0.0659
  298CHL    CL3 2012   4.084   3.364   3.544 -0.0690  0.1797 -0.2162
  298CHL     H1 2013   4.211   3.161   3.565 -4.1222 -0.8146  0.9247
  299CHL     C1 2014   0.159   2.451   0.974 -0.7238 -0.1797  0.9246
  299CHL    CL1 2015   0.199   2.281   0.912 -0.1391  0.2395  0.2880
  299CHL    CL2 2016   0.079   2.483   1.137  0.0496  0.4038  0.1176
  299CHL    CL3 2017   0.312   2.549   0.952  0.2937  0.3780  0.2181
  299CHL     H1 2018   0.082   2.496   0.911  1.1134  2.8728  0.6331
  300CHL     C1 2019   2.837   2.028   1.768 -0.1192  0.7168 -0.7521
  300CHL    CL1 2020   2.894   2.031   1.598 -0.3766  0.1093  0.2023
  300CHL    CL2 2021   2.687   1.929   1.798  0.3326 -0.4751 -0.0819
  300CHL    CL3 2022   2.963   1.977   1.885  0.2916  0.3641  0.1780
  300CHL     H1 2023   2.819   2.132   1.798  2.5790  1.4074 -1.3079
  301CHL     C1 2024   1.340   3.167   3.469  0.3719  0.2716 -0.6903
  301CHL    CL1 2025   1.509   3.123   3.499 -0.4647 -0.3394  0.0595
  301CHL    CL2 2026   1.335   3.238   3.300  0.0456  0.2222  0.0019
  301CHL    CL3 2027   1.231   3.022   3.477  0.3088  0.1066 -0.3133
  301CHL     H1 2028   1.301   3.237   3.543  1.6841 -1.3642  1.6751
  302CHL     C1 2029   2.557   4.160   3.023 -0.1622 -0.3514 -0.1236
  302CHL    CL1 2030   2.474   4.321   3.016  0.0920  0.0231  0.1444
  302CHL    CL2 2031   2.655   4.151   3.179 -0.1589 -0.1810  0.1276
  302CHL    CL3 2032   2.455   4.015   3.006  0.0851 -0.4601 -0.3790
  302CHL     H1 2033   2.634   4.154   2.946  1.2445 -0.0443  1.1992
  303CHL     C1 2034   0.605   0.396   0.623 -0.3846  0.1275 -0.6294
  303CHL    CL1 2035   0.585   0.318   0.462  0.2499 -0.1008 -0.0249
  303CHL    CL2 2036   0.735   0.314   0.719 -0.1313 -0.1782 -0.0822
  303CHL    CL3 2037   0.663   0.563   0.595  0.5173  0.2780 -0.2761
  303CHL     H1 2038   0.510   0.397   0.676 -0.5550  1.9708 -0.9277
  304CHL     C1 2039   3.613   3.637   2.031  0.1851 -1.1169 -0.0557
  304CHL    CL1 2040   3.658   3.479   2.115  0.1908 -0.2379 -0.3312
  304CHL    CL2 2041   3.449   3.690   2.078 -0.0812 -0.0324  0.0967
  304CHL    CL3 2042   3.741   3.759   2.081  0.1014  0.2102 -0.1527
  304CHL     H1 2043   3.609   3.634   1.922 -0.9751 -0.9535 -0.0237
  305CHL     C1 2044   0.982   0.953   0.032 -0.7505  0.6041 -0.2897
  305CHL    CL1 2045   1.030   0.974  -0.141 -0.2011 -0.0255 -0.2159
  305CHL    CL2 2046   0.817   1.020   0.052 -0.0588 -0.2286  0.1865
  305CHL    CL3 2047   0.977   0.783   0.075 -0.0931  0.2220  0.3493
  305CHL     H1 2048   1.053   1.000   0.101  0.2286 -2.4768  0.9544
  306CHL     C1 2049   1.996   0.646   2.246 -0.6462 -0.8726  0.3458
  306CHL    CL1 2050   1.940   0.602   2.085 -0.2920 -0.8483  0.0524
  306CHL    CL2 2051   1.855   0.690   2.351  0.1328  0.2400 -0.4231
  306CHL    CL3 2052   2.083   0.501   2.310  0.4871  0.4264 -0.4613
  306CHL     H1 2053   2.072   0.724   2.239  0.6453 -2.2038 -1.4790
  307CHL     C1 2054   3.588   0.809   0.114  0.5006  0.1530  0.3790
  307CHL    CL1 2055   3.744   0.842   0.192 -0.1069 -0.2112 -0.2363
  307CHL    CL2 2056   3.606   0.728  -0.047 -0.0810  0.0039  0.1401
  307CHL    CL3 2057   3.467   0.720   0.214  0.3934  0.5348 -0.1124
  307CHL     H1 2058   3.543   0.906   0.088  0.0736  0.3881  1.8803
  308CHL     C1 2059   2.182   0.710   4.038 -0.3532 -0.0818 -0.3358
  308CHL    CL1 2060   2.298   0.746   4.175 -0.5537 -0.0217  0.1720
  308CHL    CL2 2061   2.013   0.678   4.095 -0.1406  0.1062  0.3039
  308CHL    CL3 2062   2.182   0.853   3.930 -0.0188 -0.4069 -0.4017
  308CHL     H1 2063   2.212   0.623   3.979 -0.9645 -0.5707  0.0602
  309CHL     C1 2064   2.803   2.501   2.787 -0.5305  0.9278  0.5902
  309CHL    CL1 2065   2.946   2.448   2.887 -0.0224  0.3071  0.0615
  309CHL    CL2 2066   2.795   2.407   2.629  0.2078 -0.3936 -0.4340
  309CHL    CL3 2067   2.646   2.494   2.873  0.2205  0.0203  0.0540
  309CHL     H1 2068   2.831   2.603   2.758 -0.4965  0.9481  0.6934
  310CHL     C1 2069   2.047   3.288   1.584  0.2454  0.5613 -0.1770
  310CHL    CL1 2070   2.189   3.224   1.673 -0.1724 -0.0958  0.1110
  310CHL    CL2 2071   2.083   3.298   1.410 -0.1708 -0.2726 -0.3888
  310CHL    CL3 2072   1.889   3.199   1.608  0.0627 -0.1204  0.3677
  310CHL     H1 2073   2.042   3.392   1.619  1.2774  0.6262 -0.1721
  311CHL     C1 2074   0.258   4.068   0.635 -0.2779  0.6521  0.5186
  311CHL    CL1 2075   0.367   4.053   0.500  0.2336 -0.4453 -0.0985
  311CHL    CL2 2076   0.107   3.996   0.584  0.2112  0.1942  0.0761
  311CHL    CL3 2077   0.314   3.987   0.781 -0.1223  0.0302  0.2269
  311CHL     H1 2078   0.250   4.176   0.651 -1.4382  0.5093  1.0016
  312CHL     C1 2079   0.537   0.507   4.211  0.1078  0.9772  0.2049
  312CHL    CL1 2080   0.623   0.627   4.133 -0.2114 -0.1229 -0.0827
  312CHL    CL2 2081   0.585   0.340   4.163  0.1123  0.1196 -0.3392
  312CHL    CL3 2082   0.538   0.516   4.395 -0.1565  0.4508 -0.2408
  312CHL     H1 2083   0.433   0.523   4.181 -0.3834 -0.5302  0.9637
  313CHL     C1 2084   0.977   0.210   2.142  1.0095  0.8643  0.2536
  313CHL    CL1 2085   0.920   0.278   1.988 -0.3454  0.1148 -0.5039
  313CHL    CL2 2086   0.959   0.027   2.132  0.0930  0.1268 -0.3538
  313CHL    CL3 2087   1.141   0.254   2.174  0.2144 -0.3376  0.1552
  313CHL     H1 2088   0.906   0.252   2.215  1.5547 -0.5992  1.6990
  314CHL     C1 2089   0.928   3.037   1.776  1.0578 -0.4061 -0.1321
  314CHL    CL1 2090   0.887   3.205   1.811  0.5293  0.3908  0.1001
  314CHL    CL2 2091   0.883   2.993   1.610  0.1032  0.1167 -0.1280
  314CHL    CL3 2092   1.109   3.030   1.802  0.2931  0.3937  0.3288
  314CHL     H1 2093   0.872   2.971   1.842 -2.7493  0.6939 -1.9281
  315CHL     C1 2094   0.447   1.109   3.980 -0.2049  0.2891 -0.5556
  315CHL    CL1 2095   0.284   1.157   4.023 -0.2243  0.1768 -0.3019
  315CHL    CL2 2096   0.504   0.960   4.070 -0.1748  0.0013  0.1463
  315CHL    CL3 2097   0.463   1.071   3.802  0.1754 -0.0602  0.0827
  315CHL     H1 2098   0.515   1.189   4.010 -0.6143 -0.2424  1.9783
  316CHL     C1 2099   0.517   0.115   0.983 -0.1346 -0.3634 -0.3009
  316CHL    CL1 2100   0.663   0.009   0.968 -0.0118  0.3486 -0.0595
  316CHL    CL2 2101   0.572   0.280   1.043 -0.0100 -0.3210 -0.3235
  316CHL    CL3 2102   0.433   0.136   0.821 -0.1599  0.2548 -0.3100
  316CHL     H1 2103   0.451   0.072   1.059  2.1464 -1.8574  0.9284
  317CHL     C1 2104   1.388   3.669   0.664  0.2510  0.1418  0.8709
  317CHL    CL1 2105   1.366   3.588   0.500  0.0064  0.0390 -0.3688
  317CHL    CL2 2106   1.558   3.695   0.677  0.0068 -0.0270 -0.1639
  317CHL    CL3 2107   1.320   3.836   0.668  0.1953  0.0421 -0.2458
  317CHL     H1 2108   1.356   3.610   0.750  1.5419 -0.6625  0.8356
  318CHL     C1 2109   0.246   3.401   4.177 -0.2160  0.3030 -0.5699
  318CHL    CL1 2110   0.194   3.498   4.325  0.1987  0.1774  0.0229
  318CHL    CL2 2111   0.288   3.519   4.043 -0.3097  0.4835  0.1638
  318CHL    CL3 2112   0.386   3.302   4.218  0.0371 -0.4636 -0.5734
  318CHL     H1 2113   0.157   3.341   4.158  1.0982 -1.3028 -1.9250
  319CHL     C1 2114   1.754   1.365   1.769  0.0543  0.0274 -1.2184
  319CHL    CL1 2115   1.780   1.425   1.602  0.2508 -0.1883 -0.2478
  319CHL    CL2 2116   1.738   1.198   1.778 -0.0540 -0.3027 -0.3141
  319CHL    CL3 2117   1.884   1.432   1.878  0.2027  0.3342 -0.3091
  319CHL     H1 2118   1.662   1.417   1.799 -0.0471 -0.1885 -1.1529
  320CHL     C1 2119   1.058   3.703   2.492 -0.0438 -1.0411 -0.3300
  320CHL    CL1 2120   0.981   3.777   2.344 -0.2599  0.1368 -0.1452
  320CHL    CL2 2121   1.218   3.645   2.447 -0.2184 -0.1419  0.0119
  320CHL    CL3 2122   1.081   3.837   2.609  0.6440 -0.4974 -0.1128
  320CHL     H1 2123   0.991   3.623   2.526 -0.0693 -0.6601  0.5548
  321CHL     C1 2124   3.079   2.039   0.208 -0.7351 -0.7977  0.1217
  321CHL    CL1 2125   3.161   2.198   0.255  0.2107  0.4462  0.0811
  321CHL    CL2 2126   2.999   2.046   0.049  0.0390 -0.1753 -0.2605
  321CHL    CL3 2127   3.196   1.899   0.207  0.1633  0.0534 -0.0593
  321CHL     H1 2128   3.003   2.014   0.283 -1.6630 -1.5116 -1.0116
  322CHL     C1 2129   2.864   0.418   3.162  0.2407  0.1808  0.3419
  322CHL    CL1 2130   2.702   0.355   3.163  0.2841  0.1457  0.0553
  322CHL    CL2 2131   2.899   0.518   3.309 -0.2417 -0.6164  0.5062
  322CHL    CL3 2132   2.973   0.277   3.133 -0.1980 -0.4256 -0.0873
  322CHL     H1 2133   2.881   0.492   3.084  1.0810 -0.8863 -0.5224
  323CHL     C1 2134   2.645   4.074   4.021  0.9202 -0.4801  0.8397
  323CHL    CL1 2135   2.718   4.000   4.171  0.0167  0.0638 -0.4071
  323CHL    CL2 2136   2.717   4.226   3.961 -0.0124  0.1044  0.1031
  323CHL    CL3 2137   2.644   3.959   3.880 -0.3095 -0.1679 -0.4031
  323CHL     H1 2138   2.541   4.104   4.035  0.5373  0.4160 -2.7439
  324CHL     C1 2139   0.189   2.410   3.568 -0.0682  0.3739 -0.2124
  324CHL    CL1 2140   0.235   2.535   3.442 -0.0097 -0.1209  0.3155
  324CHL    CL2 2141   0.331   2.381   3.678 -0.3165  0.0670  0.0640
  324CHL    CL3 2142   0.040   2.447   3.653 -0.2528  0.3482  0.1998
  324CHL     H1 2143   0.176   2.315   3.516  1.2086  0.2949 -0.4245
  325CHL     C1 2144   0.236   2.666   1.752 -0.0712 -0.1445 -0.4118
  325CHL    CL1 2145   0.163   2.830   1.731  0.0805 -0.0514  0.2512
  325CHL    CL2 2146   0.131   2.555   1.856  0.2515  0.2323 -0.0154
  325CHL    CL3 2147   0.267   2.593   1.586  0.0059 -0.2898  0.2071
  325CHL     H1 2148   0.334   2.683   1.797 -0.8061 -0.0952  1.2700
  326CHL     C1 2149   3.140   2.172   1.190  1.4162  0.3639 -0.0771
  326CHL    CL1 2150   3.288   2.155   1.289  0.1923  0.1889  0.0623
  326CHL    CL2 2151   3.008   2.065   1.270 -0.1967 -0.0569  0.0834
  326CHL    CL3 2152   3.090   2.349   1.180  0.0623 -0.1869  0.3896
  326CHL     H1 2153   3.166   2.138   1.089 -0.0402 -0.9786 -0.0387
  327CHL     C1 2154   1.447   2.158   0.909  0.2217  0.1364 -1.0660
  327CHL    CL1 2155   1.398   2.133   1.078  0.2029 -0.1882 -0.1353
  327CHL    CL2 2156   1.345   2.299   0.856  0.0173 -0.5208  0.1303
  327CHL    CL3 2157   1.622   2.173   0.879 -0.2005 -0.1206 -0.5989
  327CHL     H1 2158   1.414   2.064   0.863 -1.2267 -0.6321  1.3408
  328CHL     C1 2159   2.991   2.383   1.511  0.7408  0.5315 -1.1666
  328CHL    CL1 2160   3.115   2.264   1.571 -0.2610  0.3250  0.1844
  328CHL    CL2 2161   2.879   2.420   1.657  0.2619  0.3714  0.4959
  328CHL    CL3 2162   3.087   2.530   1.445 -0.0814  0.0388 -0.1919
  328CHL     H1 2163   2.932   2.330   1.435 -1.9390  0.3385  0.9320
  329CHL     C1 2164   2.476   1.534   3.395 -0.4179 -0.8438  0.1056
  329CHL    CL1 2165   2.488   1.539   3.213 -0.3322 -0.1766 -0.2182
  329CHL    CL2 2166   2.476   1.361   3.456 -0.4070 -0.0304 -0.2685
  329CHL    CL3 2167   2.619   1.617   3.458 -0.1854  0.0468 -0.1636
  329CHL     H1 2168   2.389   1.589   3.431  0.8658  1.1834  0.2788
  330CHL     C1 2169   3.941   1.124   0.608 -0.3760 -0.1979  0.3308
  330CHL    CL1 2170   3.885   1.291   0.623 -0.0498  0.3462 -0.1812
  330CHL    CL2 2171   3.891   1.041   0.455  0.1755  0.6388  0.2515
  330CHL    CL3 2172   4.122   1.104   0.632  0.1791 -0.3634 -0.2500
  330CHL     H1 2173   3.895   1.061   0.685  1.5892 -0.2134  1.5848
  331CHL     C1 2174   2.510   0.270   0.136  0.5455 -0.5709  0.0317
  331CHL    CL1 2175   2.533   0.427   0.049 -0.0446 -0.2395  0.0779
  331CHL    CL2 2176   2.360   0.186   0.088 -0.1364  0.3667  0.2389
  331CHL    CL3 2177   2.639   0.159   0.079 -0.1095  0.0525 -0.1931
  331CHL     H1 2178   2.532   0.279   0.243  1.4469  0.7438 -0.2441
  332CHL     C1 2179   0.829   3.165   0.335 -0.3555  0.4640 -0.4282
  332CHL    CL1 2180   0.952   3.247   0.428  0.3546 -0.2377 -0.0512
  332CHL    CL2 2181   0.875   2.997   0.283  0.1934 -0.1478 -0.3254
  332CHL    CL3 2182   0.674   3.165   0.428 -0.2359  0.1552 -0.1084
  332CHL     H1 2183   0.818   3.231   0.248  1.9547  0.3602 -0.8634
  333CHL     C1 2184   1.466   2.574   3.533 -0.3355  0.1920 -0.0276
  333CHL    CL1 2185   1.293   2.541   3.574  0.1610 -0.5081  0.2599
  333CHL    CL2 2186   1.552   2.556   3.687 -0.2215  0.0620 -0.0526
  333CHL    CL3 2187   1.527   2.449   3.410  0.1314 -0.1708  0.0273
  333CHL     H1 2188   1.475   2.677   3.499 -1.9682  0.7211  1.0177
  334CHL     C1 2189   2.254   0.237   3.922 -0.1670  0.9412  0.0544
  334CHL    CL1 2190   2.123   0.354   3.966  0.0410  0.1820  0.1014
  334CHL    CL2 2191   2.192   0.065   3.953  0.3496 -0.4131  0.0350
  334CHL    CL3 2192   2.322   0.268   3.758  0.2658 -0.2577 -0.0451
  334CHL     H1 2193   2.338   0.251   3.991  2.0139 -3.4027 -1.2748
  335CHL     C1 2194   1.812   1.101   3.946  0.3160 -0.1567 -0.3631
  335CHL    CL1 2195   1.849   1.029   3.783  0.0337 -0.5071  0.0875
  335CHL    CL2 2196   1.669   1.204   3.920 -0.0593  0.3002  0.0853
  335CHL    CL3 2197   1.786   0.962   4.066  0.0781 -0.6570  0.1896
  335CHL     H1 2198   1.903   1.147   3.983 -0.7247 -0.9262  3.6515
  336CHL     C1 2199   3.729   2.393   3.026  0.4201  0.1430 -0.3214
  336CHL    CL1 2200   3.824   2.453   3.160  0.1022 -0.0838  0.0721
  336CHL    CL2 2201   3.847   2.355   2.891 -0.0300 -0.4380  0.0855
  336CHL    CL3 2202   3.639   2.234   3.064 -0.6128 -0.3551 -0.3325
  336CHL     H1 2203   3.660   2.466   2.982  1.5734  1.4362 -0.0440
  337CHL     C1 2204   3.092   3.039   1.632 -0.5445  0.2957 -0.6479
  337CHL    CL1 2205   2.948   3.128   1.568 -0.2031  0.0090  0.3365
  337CHL    CL2 2206   3.103   3.084   1.810  0.0970 -0.5967 -0.2912
  337CHL    CL3 2207   3.062   2.868   1.619 -0.0816  0.5370 -0.2133
  337CHL     H1 2208   3.184   3.063   1.577 -0.4037  0.5181 -0.3145
  338CHL     C1 2209   1.313   1.170   2.051 -0.1795  0.4558  0.7314
  338CHL    CL1 2210   1.338   1.212   2.220  0.3457 -0.0349  0.3671
  338CHL    CL2 2211   1.180   1.286   2.000  0.0899 -0.1507  0.0547
  338CHL    CL3 2212   1.461   1.159   1.943 -0.2474  0.1426  0.2376
  338CHL     H1 2213   1.272   1.069   2.041  1.0709 -0.0051  0.0727
  339CHL     C1 2214   1.072   1.376   3.487  0.1247 -0.4019 -0.2206
  339CHL    CL1 2215   0.999   1.363   3.317 -0.7809 -0.1019 -0.2226
  339CHL    CL2 2216   1.255   1.364   3.469 -0.0394  0.2730 -0.2768
  339CHL    CL3 2217   1.031   1.521   3.582 -0.1877 -0.2618  0.1183
  339CHL     H1 2218   1.041   1.288   3.545  0.9416  0.0841  1.0008
  340CHL     C1 2219   0.638   2.756   3.488 -0.9693 -0.2434 -0.6073
  340CHL    CL1 2220   0.560   2.779   3.327  0.0843 -0.3825  0.4807
  340CHL    CL2 2221   0.645   2.909   3.586 -0.1981 -0.2648 -0.0614
  340CHL    CL3 2222   0.562   2.633   3.593 -0.1709  0.1692 -0.1814
  340CHL     H1 2223   0.732   2.704   3.469 -1.2219 -1.2243  0.7145
  341CHL     C1 2224   0.025   2.558   0.267  0.1471 -0.1845 -0.1194
  341CHL    CL1 2225  -0.150   2.549   0.248  0.3242 -0.0440  0.0299
  341CHL    CL2 2226   0.131   2.527   0.125  0.1977  0.3699  0.1469
  341CHL    CL3 2227   0.050   2.729   0.312 -0.1149  0.1613 -0.0244
  341CHL     H1 2228   0.049   2.491   0.350 -0.6288  0.9686  1.0598
  342CHL     C1 2229   1.586   3.456   0.221 -0.6174 -0.4850 -0.2982
  342CHL    CL1 2230   1.474   3.354   0.130  0.1450 -0.0873  0.2242
  342CHL    CL2 2231   1.762   3.425   0.169  0.0834  0.0819  0.1933
  342CHL    CL3 2232   1.561   3.627   0.189 -0.2872  0.0105 -0.2107
  342CHL     H1 2233   1.577   3.441   0.329 -0.7870  2.3442  0.1592
  343CHL     C1 2234   0.589   1.266   2.688 -0.1485 -0.4158 -0.0838
  343CHL    CL1 2235   0.635   1.394   2.568 -0.7287 -0.0714  0.2070
  343CHL    CL2 2236   0.418   1.228   2.665  0.1782 -0.2544 -0.2612
  343CHL    CL3 2237   0.700   1.120   2.673 -0.5899 -0.1982  0.4378
  343CHL     H1 2238   0.594   1.295   2.794 -0.4327 -2.5732  0.5706
  344CHL     C1 2239   2.518   1.959   1.080 -0.1480  0.0009  0.0012
  344CHL    CL1 2240   2.503   2.088   0.961 -0.3259  0.4516  0.1313
  344CHL    CL2 2241   2.679   1.887   1.056  0.2231 -0.0497  0.1547
  344CHL    CL3 2242   2.514   2.020   1.247  0.3072 -0.1536 -0.0560
  344CHL     H1 2243   2.440   1.884   1.066 -0.6233 -0.0226  2.4242
  345CHL     C1 2244   0.037   3.740   2.621 -0.2719  0.2450 -0.5315
  345CHL    CL1 2245   0.102   3.885   2.533  0.2363 -0.0801 -0.5070
  345CHL    CL2 2246   0.081   3.580   2.540  0.5230 -0.0526 -0.1386
  345CHL    CL3 2247   0.096   3.742   2.791  0.1397  0.3757  0.2211
  345CHL     H1 2248  -0.072   3.736   2.622 -0.2754 -0.7588 -2.3175
  346CHL     C1 2249   0.963   1.289   1.617  0.3877  0.4410  0.0463
  346CHL    CL1 2250   1.082   1.410   1.670  0.0764  0.2171  0.3541
  346CHL    CL2 2251   0.799   1.333   1.673 -0.2087 -0.2415  0.1640
  346CHL    CL3 2252   0.971   1.269   1.440  0.1202 -0.2509  0.2625
  346CHL     H1 2253   1.012   1.203   1.664  0.7931  0.0748 -0.9911
  347CHL     C1 2254   1.526   0.487   3.730 -0.2038  0.5362 -0.1933
  347CHL    CL1 2255   1.404   0.413   3.847 -0.0284 -0.0568  0.0109
  347CHL    CL2 2256   1.462   0.644   3.663  0.0174  0.3357 -0.0676
  347CHL    CL3 2257   1.682   0.521   3.813 -0.0411 -0.4120 -0.2811
  347CHL     H1 2258   1.541   0.420   3.645  1.4937 -1.7759  1.7829
  348CHL     C1 2259   1.292   1.370   0.720  0.8577  0.2572 -0.1110
  348CHL    CL1 2260   1.321   1.403   0.550 -0.2402 -0.0766 -0.2150
  348CHL    CL2 2261   1.422   1.432   0.819 -0.3408  0.7846 -0.1328
  348CHL    CL3 2262   1.146   1.486   0.756  0.0994 -0.3314  0.0125
  348CHL     H1 2263   1.273   1.265   0.742  2.2573  0.4642  2.5088
  349CHL     C1 2264   1.597   1.223   3.343  0.3538  0.9662 -0.2893
  349CHL    CL1 2265   1.709   1.297   3.468  0.1785 -0.0205  0.1166
  349CHL    CL2 2266   1.494   1.105   3.436 -0.3202  0.0660  0.0775
  349CHL    CL3 2267   1.509   1.355   3.251  0.2007 -0.2631 -0.4933
  349CHL     H1 2268   1.663   1.173   3.272  0.3161 -0.9599  0.9760
  350CHL     C1 2269   3.940   2.034   0.422 -0.4379 -0.3386  0.9152
  350CHL    CL1 2270   3.799   2.071   0.326 -0.0897 -0.2349 -0.2485
  350CHL    CL2 2271   4.086   2.140   0.373  0.0520  0.1000 -0.3498
  350CHL    CL3 2272   3.907   2.051   0.597 -0.0950  0.2009  0.2012
  350CHL     H1 2273   3.966   1.931   0.396 -0.8360  0.1278 -1.5167
  351CHL     C1 2274   1.640   3.073   2.476  0.5872 -0.2156 -0.2043
  351CHL    CL1 2275   1.654   3.250   2.430  0.0473  0.1354  0.2882
  351CHL    CL2 2276   1.716   2.967   2.346 -0.1832  0.1182  0.1033
  351CHL    CL3 2277   1.711   3.042   2.644 -0.2985 -0.2770  0.0933
  351CHL     H1 2278   1.535   3.047   2.491  0.9371 -1.1102  0.8441
  352CHL     C1 2279   2.788   3.034   3.318 -0.1331 -0.3815  0.0594
  352CHL    CL1 2280   2.934   2.950   3.277  0.3821 -0.0762  0.4260
  352CHL    CL2 2281   2.656   2.915   3.281 -0.0546 -0.1871  0.1857
  352CHL    CL3 2282   2.799   3.071   3.493 -0.1362 -0.0641 -0.3879
  352CHL     H1 2283   2.777   3.127   3.261 -0.2478 -1.7285 -2.2487
  353CHL     C1 2284   2.601   2.579   3.661  0.0004  0.5493  0.0389
  353CHL    CL1 2285   2.453   2.554   3.759  0.2489 -0.2111 -0.4392
  353CHL    CL2 2286   2.556   2.644   3.499  0.0126  0.0250 -0.1876
  353CHL    CL3 2287   2.719   2.678   3.764  0.1578 -0.0302 -0.2930
  353CHL     H1 2288   2.653   2.485   3.636  2.0910  0.9816  2.4117
  354CHL     C1 2289   1.778   1.906   1.376 -0.2602  0.1408 -0.0833
  354CHL    CL1 2290   1.778   2.052   1.283 -0.3490  0.6255 -0.2278
  354CHL    CL2 2291   1.901   1.922   1.510 -0.2430  0.4648 -0.0253
  354CHL    CL3 2292   1.609   1.888   1.447 -0.1678 -0.2397  0.1114
  354CHL     H1 2293   1.798   1.819   1.313  1.1496  1.1240 -1.0738
  355CHL     C1 2294   1.734   2.448   2.469 -0.2394 -0.0560  0.0311
  355CHL    CL1 2295   1.714   2.415   2.292 -0.3793 -0.2464  0.3409
  355CHL    CL2 2296   1.615   2.576   2.525  0.3194 -0.3891 -0.0764
  355CHL    CL3 2297   1.687   2.305   2.562 -0.2009 -0.1765  0.3646
  355CHL     H1 2298   1.839   2.468   2.495  0.0521 -2.0975  0.5386
  356CHL     C1 2299   0.980   3.696   1.614 -0.5778 -0.0091  0.8430
  356CHL    CL1 2300   0.936   3.827   1.721  0.2203  0.1367 -0.4363
  356CHL    CL2 2301   0.940   3.544   1.690 -0.0181  0.3497 -0.2805
  356CHL    CL3 2302   0.882   3.711   1.461  0.3155 -0.2584 -0.1064
  356CHL     H1 2303   1.086   3.685   1.587 -0.2447 -1.2858  2.5226
  357CHL     C1 2304   1.021   3.528   4.166  0.5642 -1.0842  0.3069
  357CHL    CL1 2305   0.955   3.373   4.233 -0.0047 -0.0142  0.4664
  357CHL    CL2 2306   1.183   3.523   4.081  0.0488 -0.4958  0.0207
  357CHL    CL3 2307   0.891   3.591   4.065  0.0151 -0.2018 -0.1548
  357CHL     H1 2308   1.034   3.600   4.247 -1.2533  0.9106 -1.0574
  358CHL     C1 2309   1.810   2.177   3.101  0.3099  0.5768  0.3327
  358CHL    CL1 2310   1.695   2.141   3.233  0.0733 -0.3460 -0.1116
  358CHL    CL2 2311   1.937   2.056   3.101 -0.4870  0.1252  0.5271
  358CHL    CL3 2312   1.714   2.152   2.947 -0.2157  0.1001  0.2039
  358CHL     H1 2313   1.860   2.274   3.100 -1.3964  1.5037  0.6012
  359CHL     C1 2314   1.338   3.023   3.999 -0.5767 -0.4830 -0.4298
  359CHL    CL1 2315   1.387   2.960   3.843  0.2262 -0.1708  0.7884
  359CHL    CL2 2316   1.486   3.028   4.097 -0.0093 -0.2094  0.1594
  359CHL    CL3 2317   1.278   3.194   3.997  0.1568  0.2307 -0.0028
  359CHL     H1 2318   1.269   2.950   4.043 -1.0819  0.3520  0.2029
  360CHL     C1 2319   3.748   3.299   1.098  0.6181 -0.5423 -0.2759
  360CHL    CL1 2320   3.604   3.182   1.083 -0.3436 -0.0958 -0.1221
  360CHL    CL2 2321   3.890   3.235   1.010 -0.1212  0.2495 -0.3059
  360CHL    CL3 2322   3.715   3.471   1.039 -0.1802  0.0604  0.0380
  360CHL     H1 2323   3.791   3.307   1.198  0.9188 -0.3130 -0.4229
  361CHL     C1 2324   0.111   4.025   1.326  1.0314  0.6975  0.2124
  361CHL    CL1 2325   0.009   3.883   1.305  0.4845  0.4772  0.1519
  361CHL    CL2 2326   0.255   3.972   1.410 -0.3542 -0.1883  0.0774
  361CHL    CL3 2327   0.143   4.094   1.162  0.1099 -0.2137  0.2200
  361CHL     H1 2328   0.059   4.088   1.399  0.8802  0.0876  0.6416
  362CHL     C1 2329   0.103   0.373   1.188  0.5299 -0.4704  0.3374
  362CHL    CL1 2330  -0.056   0.458   1.192  0.1271 -0.1551 -0.0202
  362CHL    CL2 2331   0.235   0.471   1.119  0.2694 -0.1816  0.3194
  362CHL    CL3 2332   0.146   0.349   1.353 -0.0663 -0.3012 -0.2312
  362CHL     H1 2333   0.104   0.272   1.146  0.1589 -0.1488 -0.4676
  363CHL     C1 2334   1.298   3.932   1.502 -0.1943  0.2059 -0.2402
  363CHL    CL1 2335   1.146   3.910   1.409 -0.0618  0.3721 -0.2070
  363CHL    CL2 2336   1.293   3.832   1.664 -0.0409  0.0956  0.3021
  363CHL    CL3 2337   1.430   3.873   1.395 -0.2029 -0.4128 -0.4587
  363CHL     H1 2338   1.323   4.034   1.532 -0.7986  0.3893 -0.3344
  364CHL     C1 2339   0.204   0.349   0.415 -0.7731 -0.1057 -0.0400
  364CHL    CL1 2340   0.201   0.477   0.289 -0.1555 -0.1317 -0.0053
  364CHL    CL2 2341   0.192   0.404   0.589  0.1764 -0.3853 -0.5383
  364CHL    CL3 2342   0.060   0.234   0.382 -0.0227  0.2309 -0.0524
  364CHL     H1 2343   0.292   0.285   0.410 -0.6859 -0.1989  1.9277
  365CHL     C1 2344   2.266   2.432   0.616 -0.5714  0.6769 -0.5014
  365CHL    CL1 2345   2.127   2.332   0.554 -0.7714 -0.1162  0.4667
  365CHL    CL2 2346   2.263   2.425   0.795 -0.1326 -0.0217  0.4905
  365CHL    CL3 2347   2.417   2.359   0.541  0.0227  0.4100  0.1440
  365CHL     H1 2348   2.236   2.536   0.597  0.1567  1.6248  2.8415
  366CHL     C1 2349   0.984   3.129   0.793  0.2587 -0.1097 -0.0203
  366CHL    CL1 2350   1.108   3.257   0.787 -0.3710 -0.1373 -0.1303
  366CHL    CL2 2351   1.047   2.992   0.888  0.0635  0.1191  0.1780
  366CHL    CL3 2352   0.830   3.186   0.871 -0.1428  0.3270 -0.0571
  366CHL     H1 2353   0.962   3.091   0.693 -1.7618  1.3331 -0.1909
  367CHL     C1 2354   0.490   3.150   0.893  0.6285 -0.1694 -0.7053
  367CHL    CL1 2355   0.531   3.227   0.740  0.2846 -0.0766  0.3350
  367CHL    CL2 2356   0.329   3.217   0.958  0.2670 -0.4708 -0.2563
  367CHL    CL3 2357   0.476   2.974   0.863 -0.1406  0.0444 -0.0212
  367CHL     H1 2358   0.563   3.175   0.971 -0.4539  1.6513 -0.2156
  368CHL     C1 2359   0.936   2.385   3.907 -0.5089  1.3243  1.0399
  368CHL    CL1 2360   0.871   2.226   3.954  0.0930  0.1730  0.4512
  368CHL    CL2 2361   1.048   2.353   3.768  0.1799  0.2142 -0.0371
  368CHL    CL3 2362   0.808   2.511   3.867  0.0302  0.5866 -0.0052
  368CHL     H1 2363   0.996   2.428   3.988  2.3359  0.4353 -0.4419
  369CHL     C1 2364   2.500   3.810   0.198 -0.2390 -0.2985 -0.4731
  369CHL    CL1 2365   2.364   3.819   0.314 -0.1845 -0.5352  0.5389
  369CHL    CL2 2366   2.629   3.745   0.301  0.3154 -0.4377 -0.3172
  369CHL    CL3 2367   2.469   3.692   0.079  0.1151  0.1894 -0.1064
  369CHL     H1 2368   2.527   3.908   0.157 -2.3402  0.3342 -0.4883
  370CHL     C1 2369   3.916   1.830   1.736 -0.1939  0.2010  0.0149
  370CHL    CL1 2370   3.961   1.753   1.576  0.1095  0.5114  0.1443
  370CHL    CL2 2371   4.019   1.972   1.777  0.0893 -0.1680  0.3567
  370CHL    CL3 2372   3.744   1.885   1.722 -0.3017 -0.1605 -0.3099
  370CHL     H1 2373   3.931   1.767   1.824  0.2971  0.9123  0.4466
  371CHL     C1 2374   0.339   0.875   3.441  0.5552  0.8967  0.1995
  371CHL    CL1 2375   0.297   1.035   3.497  0.4687  0.4414  0.3079
  371CHL    CL2 2376   0.299   0.847   3.268 -0.0941 -0.5225  0.0521
  371CHL    CL3 2377   0.509   0.849   3.482  0.0989  0.0879  0.2083
  371CHL     H1 2378   0.283   0.796   3.492 -0.2016  1.4046  0.1609
  372CHL     C1 2379   4.204   3.773   0.201  0.0917  0.6603  0.1743
  372CHL    CL1 2380   4.209   3.943   0.257 -0.4217 -0.0288 -0.2028
  372CHL    CL2 2381   4.034   3.706   0.198 -0.2307  0.0676 -0.5575
  372CHL    CL3 2382   4.267   3.778   0.033 -0.1913  0.1310  0.0776
  372CHL     H1 2383   4.255   3.713   0.277 -0.8777  1.4066  1.4767
  373CHL     C1 2384   2.830   1.636   4.127 -0.8290 -0.2977 -0.4948
  373CHL    CL1 2385   2.798   1.623   3.953 -0.6986  0.0929  0.5657
  373CHL    CL2 2386   3.003   1.678   4.143 -0.0605  0.0544  0.0327
  373CHL    CL3 2387   2.706   1.733   4.217 -0.2432  0.0003  0.0318
  373CHL     H1 2388   2.813   1.535   4.167 -0.3949 -1.1353 -2.3179
  374CHL     C1 2389   0.204   1.546   2.743  0.4997  0.8494 -1.0613
  374CHL    CL1 2390   0.209   1.521   2.562  0.3179 -0.0077 -0.2358
  374CHL    CL2 2391   0.153   1.392   2.823 -0.1475 -0.2375 -0.3115
  374CHL    CL3 2392   0.356   1.593   2.825  0.2091 -0.0147  0.1363
  374CHL     H1 2393   0.134   1.623   2.775 -0.4141 -1.6574  3.9479
  375CHL     C1 2394   4.070   3.613   0.855  0.1983 -0.4364 -0.6977
  375CHL    CL1 2395   4.122   3.480   0.976  0.2325 -0.3951  0.1610
  375CHL    CL2 2396   3.930   3.701   0.935  0.0711 -0.3177 -0.1480
  375CHL    CL3 2397   4.220   3.718   0.816 -0.5063  0.1144  0.0864
  375CHL     H1 2398   4.039   3.561   0.764 -1.8098 -0.2542 -0.1629
  376CHL     C1 2399   2.483   3.351   0.458  0.8308 -0.1257  0.2394
  376CHL    CL1 2400   2.617   3.366   0.337 -0.0629 -0.2559  0.1088
  376CHL    CL2 2401   2.374   3.495   0.456  0.1297  0.0724  0.3427
  376CHL    CL3 2402   2.378   3.211   0.440 -0.3059  0.2635  0.0773
  376CHL     H1 2403   2.526   3.329   0.557 -1.2250 -0.5074  1.1071
  377CHL     C1 2404   1.211   0.469   2.674  0.5973  0.0283 -1.1921
  377CHL    CL1 2405   1.287   0.360   2.803  0.0837 -0.0206 -0.0764
  377CHL    CL2 2406   1.322   0.599   2.637 -0.3845 -0.1176  0.4943
  377CHL    CL3 2407   1.154   0.380   2.526  0.0862  0.5188 -0.0739
  377CHL     H1 2408   1.122   0.507   2.725  1.9072  0.1890  1.0996
  378CHL     C1 2409   3.518   2.003   2.150 -0.1585  0.3281 -0.4066
  378CHL    CL1 2410   3.420   2.090   2.031  0.2173  0.0660 -0.0925
  378CHL    CL2 2411   3.504   2.081   2.309 -0.0443 -0.0649 -0.1525
  378CHL    CL3 2412   3.454   1.835   2.142  0.2200  0.2933  0.1241
  378CHL     H1 2413   3.625   1.996   2.129  0.0789 -0.2733  0.9081
  379CHL     C1 2414   3.885   2.425   2.084  0.7509  0.1913  0.1172
  379CHL    CL1 2415   3.838   2.247   2.059 -0.4968 -0.1378 -0.2249
  379CHL    CL2 2416   3.740   2.526   2.097 -0.2921  0.0380 -0.2448
  379CHL    CL3 2417   3.981   2.410   2.233  0.0638 -0.1704 -0.2404
  379CHL     H1 2418   3.949   2.455   2.000  0.1305  1.4596  0.0666
  380CHL     C1 2419   0.738   3.105   4.024  0.7533  0.2475  0.5199
  380CHL    CL1 2420   0.694   2.962   3.920 -0.3963 -0.2000  0.2420
  380CHL    CL2 2421   0.661   3.249   3.947  0.1861  0.0147  0.0538
  380CHL    CL3 2422   0.682   3.092   4.194 -0.0864 -0.1428 -0.3231
  380CHL     H1 2423   0.846   3.124   4.027  0.8401 -0.2100  0.3690
  381CHL     C1 2424   2.287   1.577   0.870 -0.1889  0.6091 -0.3447
  381CHL    CL1 2425   2.377   1.515   1.018 -0.1761 -0.3066  0.3492
  381CHL    CL2 2426   2.124   1.500   0.857  0.0747 -0.0179 -0.3333
  381CHL    CL3 2427   2.286   1.756   0.872  0.0047  0.6006  0.0496
  381CHL     H1 2428   2.342   1.537   0.785  1.7454 -0.8070  1.4731
  382CHL     C1 2429   3.918   3.524   2.711  0.3769 -0.0467 -0.1257
  382CHL    CL1 2430   4.005   3.668   2.789  0.0357  0.1574  0.1731
  382CHL    CL2 2431   3.821   3.579   2.564  0.0618 -0.0622 -0.0394
  382CHL    CL3 2432   4.034   3.396   2.676 -0.1404  0.1851  0.1230
  382CHL     H1 2433   3.844   3.486   2.782  0.0551  2.2388  0.8227
  383CHL     C1 2434   1.731   2.996   1.253 -0.0635  0.0357  0.1129
  383CHL    CL1 2435   1.773   2.924   1.415  0.0500  0.2783  0.3104
  383CHL    CL2 2436   1.587   3.111   1.270  0.5290  0.1169 -0.6044
  383CHL    CL3 2437   1.888   3.082   1.207  0.1697 -0.1432 -0.1062
  383CHL     H1 2438   1.706   2.914   1.185 -3.3334  0.7947  0.2265
  384CHL     C1 2439   0.930   1.372   0.443 -0.3830  0.2396 -0.0432
  384CHL    CL1 2440   1.032   1.500   0.368  0.1156  0.0279  0.0099
  384CHL    CL2 2441   0.776   1.448   0.492  0.4045 -0.0722 -0.0556
  384CHL    CL3 2442   0.921   1.218   0.344 -0.5829 -0.1805 -0.0608
  384CHL     H1 2443   0.975   1.345   0.539  1.4596  0.1237 -0.8909
  385CHL     C1 2444   1.315   3.278   1.631  0.0952 -0.1076  0.7486
  385CHL    CL1 2445   1.383   3.398   1.743 -0.0037 -0.1867 -0.1328
  385CHL    CL2 2446   1.302   3.355   1.469  0.2253  0.4836  0.0442
  385CHL    CL3 2447   1.423   3.139   1.606 -0.4734  0.0765 -0.3255
  385CHL     H1 2448   1.221   3.236   1.670  0.6796 -1.9066  0.3509
  386CHL     C1 2449   3.343   1.914   1.712 -0.2491  0.0689 -0.1325
  386CHL    CL1 2450   3.196   1.864   1.624  0.2220 -0.1257  0.2310
  386CHL    CL2 2451   3.442   1.775   1.770  0.0550  0.3874 -0.1782
  386CHL    CL3 2452   3.435   2.030   1.609  0.2950  0.2458  0.1152
  386CHL     H1 2453   3.320   1.973   1.802 -1.1167 -0.6940  0.1583
  387CHL     C1 2454   4.278   4.053   1.991 -0.4606  0.0908 -0.4207
  387CHL    CL1 2455   4.330   3.978   2.146 -0.1657 -0.2312 -0.1286
  387CHL    CL2 2456   4.219   3.916   1.881  0.3384 -0.2730  0.0310
  387CHL    CL3 2457   4.134   4.165   2.013 -0.2396 -0.1408 -0.1788
  387CHL     H1 2458   4.362   4.105   1.944  0.4428  1.5283  2.5547
  388CHL     C1 2459   0.128   4.066   3.909 -0.3078  0.3132  1.1512
  388CHL    CL1 2460   0.096   3.888   3.875  0.0447 -0.4692  0.1001
  388CHL    CL2 2461   0.070   4.163   3.772 -0.2240  0.2485 -0.1002
  388CHL    CL3 2462   0.048   4.134   4.057 -0.1134 -0.2495 -0.0883
  388CHL     H1 2463   0.237   4.068   3.913 -0.2218 -1.8328  1.5147
  389CHL     C1 2464   2.009   3.232   2.515  0.3668  0.4039 -0.7455
  389CHL    CL1 2465   2.030   3.146   2.675  0.1800  0.3035  0.8004
  389CHL    CL2 2466   2.001   3.402   2.546 -0.1290 -0.0005  0.4496
  389CHL    CL3 2467   2.160   3.211   2.420 -0.2919 -0.1774 -0.4422
  389CHL     H1 2468   1.920   3.192   2.465 -0.6634 -2.6900  3.0775
  390CHL     C1 2469   1.697   3.995   2.370 -0.9789  0.1618 -0.1980
  390CHL    CL1 2470   1.563   4.100   2.307 -0.1539 -0.1207 -0.1785
  390CHL    CL2 2471   1.682   3.829   2.330 -0.0322 -0.1909 -0.1741
  390CHL    CL3 2472   1.850   4.060   2.305  0.1835 -0.1647  0.0788
  390CHL     H1 2473   1.691   4.004   2.479 -2.0483 -0.9505 -0.1439
  391CHL     C1 2474   3.938   1.676   0.049 -0.5588 -0.5082  0.2338
  391CHL    CL1 2475   3.804   1.698  -0.067 -0.1616 -0.0623  0.0411
  391CHL    CL2 2476   4.036   1.825   0.055  0.0969  0.1410  0.4286
  391CHL    CL3 2477   3.879   1.615   0.203 -0.0772  0.5036  0.0788
  391CHL     H1 2478   4.012   1.605   0.009 -0.3826 -0.1816 -0.0260
  392CHL     C1 2479   3.001   1.869   0.736 -0.2449  0.5407 -0.0562
  392CHL    CL1 2480   3.053   1.825   0.902  0.3774 -0.0463  0.3938
  392CHL    CL2 2481   3.142   1.942   0.650 -0.1072 -0.1980  0.3162
  392CHL    CL3 2482   2.960   1.711   0.650  0.1956  0.3970 -0.5825
  392CHL     H1 2483   2.910   1.929   0.743 -0.5388  0.1968 -0.8118
  393CHL     C1 2484   1.610   0.312   2.370 -0.0963 -0.0096  1.1711
  393CHL    CL1 2485   1.744   0.398   2.288  0.4235 -0.0064  0.0519
  393CHL    CL2 2486   1.556   0.394   2.518  0.1565  0.1836 -0.7279
  393CHL    CL3 2487   1.468   0.292   2.272  0.3043  0.0458 -0.3334
  393CHL     H1 2488   1.646   0.214   2.402 -0.3922 -0.1263  1.1495
  394CHL     C1 2489   1.416   0.986   0.365  0.5821 -0.2133  0.2640
  394CHL    CL1 2490   1.493   1.038   0.514  0.0023 -0.4144 -0.1643
  394CHL    CL2 2491   1.367   0.814   0.383 -0.2525  0.8073 -0.5391
  394CHL    CL3 2492   1.262   1.083   0.335 -0.5304 -0.1946  0.2261
  394CHL     H1 2493   1.478   1.003   0.276 -1.8274 -2.4076 -1.9858
  395CHL     C1 2494   1.826   0.285   1.931 -0.4724  0.1812 -0.0248
  395CHL    CL1 2495   1.939   0.208   2.051  0.3040  0.1401  0.0584
  395CHL    CL2 2496   1.913   0.326   1.782  0.3372  0.1012  0.4871
  395CHL    CL3 2497   1.687   0.172   1.907  0.2173  0.2241  0.0179
  395CHL     H1 2498   1.783   0.372   1.981 -4.0877 -2.7000  2.4407
  396CHL     C1 2499   3.844   2.700   1.112  0.8004 -0.4560  1.0686
  396CHL    CL1 2500   3.855   2.803   0.963 -0.3540  0.1204  0.4368
  396CHL    CL2 2501   4.005   2.638   1.171 -0.3506  0.1812 -0.0198
  396CHL    CL3 2502   3.792   2.804   1.251 -0.0129 -0.0734  0.2611
  396CHL     H1 2503   3.768   2.622   1.098 -1.0070  1.3931  0.0322
  397CHL     C1 2504   3.396   3.504   3.915  0.7659  0.1019 -0.0315
  397CHL    CL1 2505   3.531   3.446   4.031 -0.7396 -0.0190  0.0826
  397CHL    CL2 2506   3.403   3.681   3.903  0.2260  0.2991  0.4479
  397CHL    CL3 2507   3.439   3.426   3.763 -0.4961  0.3407  0.2485
  397CHL     H1 2508   3.303   3.461   3.954  0.9205 -1.0755 -0.9097
  398CHL     C1 2509   0.739   3.639   0.713  0.6055  0.1719  0.3188
  398CHL    CL1 2510   0.695   3.542   0.854 -0.1162 -0.5683  0.4295
  398CHL    CL2 2511   0.909   3.616   0.655  0.2009 -0.3210  0.6992
  398CHL    CL3 2512   0.631   3.584   0.574 -0.3865  0.2158 -0.2659
  398CHL     H1 2513   0.719   3.746   0.724 -0.5122  0.1170 -0.8253
  399CHL     C1 2514   0.711   2.251   2.926  0.0275 -0.6876  1.3316
  399CHL    CL1 2515   0.845   2.362   2.976  0.0666  0.4880  0.2835
  399CHL    CL2 2516   0.678   2.286   2.753 -0.0051  0.0016 -0.2985
  399CHL    CL3 2517   0.754   2.080   2.928  0.0748 -0.2610  0.1149
  399CHL     H1 2518   0.628   2.267   2.996 -0.9594 -1.3402  0.3510
  400CHL     C1 2519   2.900   3.534   0.604 -0.6882 -0.1269 -0.3900
  400CHL    CL1 2520   2.967   3.645   0.477  0.1649  0.1962  0.0463
  400CHL    CL2 2521   2.728   3.578   0.625 -0.0984  0.2362 -0.0611
  400CHL    CL3 2522   2.928   3.360   0.570 -0.2975 -0.2937 -0.3487
  400CHL     H1 2523   2.955   3.555   0.697  0.1682  1.7881 -1.2753
  401CHL     C1 2524   0.809   2.293   2.327 -0.3266  0.3079 -0.0192
  401CHL    CL1 2525   0.629   2.278   2.363 -0.2643  0.0672 -0.0049
  401CHL    CL2 2526   0.820   2.282   2.142 -0.0270 -0.1198  0.1521
  401CHL    CL3 2527   0.869   2.457   2.389 -0.0986 -0.0363 -0.4248
  401CHL     H1 2528   0.875   2.212   2.360  0.2363  0.2425 -1.2670
  402CHL     C1 2529   2.783   2.841   1.391  0.3264 -0.5785  0.7761
  402CHL    CL1 2530   2.734   2.670   1.408  0.2455 -0.2169 -0.4602
  402CHL    CL2 2531   2.856   2.874   1.233 -0.3307  0.0624 -0.0427
  402CHL    CL3 2532   2.646   2.955   1.423  0.0154  0.4299  0.2755
  402CHL     H1 2533   2.860   2.872   1.462  0.1690  0.5086  0.4837
  403CHL     C1 2534   4.019   3.648   1.471 -0.3436 -0.0761  0.4523
  403CHL    CL1 2535   4.181   3.576   1.464 -0.4444 -0.0195 -0.2442
  403CHL    CL2 2536   4.024   3.809   1.554  0.2637  0.0501  0.1003
  403CHL    CL3 2537   3.955   3.655   1.303 -0.1065 -0.1353 -0.1964
  403CHL     H1 2538   3.960   3.573   1.524  1.3217 -0.5502  1.7207
  404CHL     C1 2539   2.950   0.505   0.464 -0.1426  0.0341  0.6666
  404CHL    CL1 2540   3.092   0.435   0.554 -0.0645 -0.4222 -0.0962
  404CHL    CL2 2541   3.010   0.597   0.317  0.0684 -0.0729 -0.3160
  404CHL    CL3 2542   2.830   0.383   0.408  0.0890  0.3819  0.4964
  404CHL     H1 2543   2.898   0.576   0.529 -0.9845 -0.1594  0.2157
  405CHL     C1 2544   1.213   2.649   1.560  0.4936  0.4380 -0.0265
  405CHL    CL1 2545   1.313   2.779   1.634  0.0165 -0.1635  0.3760
  405CHL    CL2 2546   1.196   2.530   1.684 -0.1006 -0.2053 -0.1543
  405CHL    CL3 2547   1.053   2.715   1.531 -0.3270 -0.2242 -0.0869
  405CHL     H1 2548   1.262   2.615   1.468 -0.8954 -2.8945  0.3345
  406CHL     C1 2549   0.869   1.005   1.149 -0.0926 -0.7986  0.0818
  406CHL    CL1 2550   0.937   0.932   1.301 -0.0928  0.0516  0.2554
  406CHL    CL2 2551   0.755   1.130   1.201 -0.0534 -0.5749 -0.1434
  406CHL    CL3 2552   0.993   1.077   1.033  0.1462  0.2539  0.2306
  406CHL     H1 2553   0.825   0.920   1.095 -1.2405 -0.5205  0.5612
  407CHL     C1 2554   2.514   0.355   1.965  0.0861  0.6421 -0.2635
  407CHL    CL1 2555   2.572   0.235   2.092 -0.6910  0.1702  0.0757
  407CHL    CL2 2556   2.354   0.308   1.901  0.3109 -0.0439  0.0798
  407CHL    CL3 2557   2.512   0.527   2.035  0.5991  0.0538 -0.0186
  407CHL     H1 2558   2.584   0.349   1.882  1.4283 -0.9465  0.9005
  408CHL     C1 2559   1.408   1.694   2.000  0.6738  0.5221  0.4599
  408CHL    CL1 2560   1.349   1.625   1.847 -0.4273  0.2672 -0.6002
  408CHL    CL2 2561   1.343   1.857   2.022 -0.3266 -0.3044 -0.1813
  408CHL    CL3 2562   1.358   1.592   2.145  0.2800  0.0335  0.3143
  408CHL     H1 2563   1.516   1.701   1.985  0.6214  0.2346 -0.0933
  409CHL     C1 2564   3.266   3.396   2.437 -0.2387 -0.6164  0.1157
  409CHL    CL1 2565   3.443   3.356   2.454 -0.1321  0.4701 -0.4228
  409CHL    CL2 2566   3.225   3.551   2.364 -0.1505  0.0473 -0.5998
  409CHL    CL3 2567   3.185   3.280   2.326 -0.2091 -0.1970  0.1143
  409CHL     H1 2568   3.220   3.382   2.536  0.2466 -3.1138  0.0665
  410CHL     C1 2569   3.331   4.024   0.162 -0.0598 -0.0727  0.8451
  410CHL    CL1 2570   3.485   4.022   0.261 -0.1167 -0.4579 -0.0878
  410CHL    CL2 2571   3.330   4.156   0.028 -0.2515 -0.2117 -0.4660
  410CHL    CL3 2572   3.318   3.859   0.080 -0.0349 -0.0469  0.4196
  410CHL     H1 2573   3.246   4.038   0.229 -0.9078  1.1920 -0.4380
  411CHL     C1 2574   0.458   0.040   0.060 -0.7310  0.6562 -0.3816
  411CHL    CL1 2575   0.562   0.025   0.208  0.0786  0.3093 -0.1408
  411CHL    CL2 2576   0.420  -0.130  -0.010  0.1511 -0.4107  0.2078
  411CHL    CL3 2577   0.309   0.143   0.093  0.1529 -0.2230  0.2745
  411CHL     H1 2578   0.507   0.093  -0.023 -1.8919  0.3023 -1.3231
  412CHL     C1 2579   2.958   0.689   1.833 -1.0796 -1.3780  0.7143
  412CHL    CL1 2580   3.035   0.537   1.870  0.0258  0.0792  0.0245
  412CHL    CL2 2581   3.042   0.795   1.712  0.3968 -0.1723 -0.1752
  412CHL    CL3 2582   2.791   0.653   1.786 -0.1787 -0.5180 -0.2741
  412CHL     H1 2583   2.941   0.747   1.924 -1.5727  0.9778 -0.7731
  413CHL     C1 2584   4.134   3.000   4.105  0.3407 -1.0030  0.3419
  413CHL    CL1 2585   3.975   3.040   4.174  0.4022  0.3189  0.3147
  413CHL    CL2 2586   4.199   2.872   4.222 -0.3912 -0.0671  0.4815
  413CHL    CL3 2587   4.113   2.920   3.950  0.2524  0.1971  0.0404
  413CHL     H1 2588   4.183   3.098   4.099  0.1770 -0.9347  0.0950
  414CHL     C1 2589   0.671   4.161   2.364  0.2152  0.5069 -0.0128
  414CHL    CL1 2590   0.793   4.182   2.502  0.3032 -0.1051  0.3127
  414CHL    CL2 2591   0.515   4.098   2.436 -0.1395 -0.1146  0.2835
  414CHL    CL3 2592   0.638   4.320   2.277  0.0830 -0.0504  0.0915
  414CHL     H1 2593   0.704   4.087   2.291 -1.9570  1.3724 -2.0213
  415CHL     C1 2594   1.816   2.157   3.614 -0.7522 -0.4001 -0.3342
  415CHL    CL1 2595   1.780   2.335   3.623  0.0439 -0.5897 -0.4292
  415CHL    CL2 2596   1.656   2.072   3.610  0.2960 -0.1500 -0.0295
  415CHL    CL3 2597   1.928   2.121   3.478 -0.2131 -0.0752  0.3190
  415CHL     H1 2598   1.866   2.121   3.705  1.4762  1.6334 -0.6680
  416CHL     C1 2599   2.800   0.058   1.805  0.4825  0.1529 -0.1526
  416CHL    CL1 2600   2.841   0.232   1.769  0.2847 -0.2449 -0.1407
  416CHL    CL2 2601   2.926  -0.037   1.714  0.1632 -0.2104  0.1714
  416CHL    CL3 2602   2.812   0.019   1.980 -0.5347  0.1091  0.0799
  416CHL     H1 2603   2.697   0.038   1.777 -0.6252 -0.3446  3.7392
  417CHL     C1 2604   2.862   0.428   1.395  0.0597  0.0684  0.0043
  417CHL    CL1 2605   2.887   0.488   1.222  0.0755 -0.1454 -0.0228
  417CHL    CL2 2606   2.962   0.545   1.491  0.0497  0.1327 -0.0962
  417CHL    CL3 2607   2.688   0.426   1.441 -0.3570 -0.2985  0.0409
  417CHL     H1 2608   2.916   0.335   1.418  2.1246  0.8818 -1.2882
  418CHL     C1 2609   3.241   2.652   0.312  0.2763  0.5863 -0.1743
  418CHL    CL1 2610   3.346   2.530   0.220 -0.1375 -0.1009  0.3519
  418CHL    CL2 2611   3.115   2.571   0.409  0.1011  0.1556  0.1422
  418CHL    CL3 2612   3.341   2.761   0.419  0.2571 -0.1082 -0.5116
  418CHL     H1 2613   3.181   2.710   0.240 -0.9464  0.2290  0.5345
  419CHL     C1 2614   1.920   1.475   3.713 -0.7599  0.8093 -0.1582
  419CHL    CL1 2615   1.854   1.638   3.744 -0.4260  0.2219  0.0394
  419CHL    CL2 2616   2.003   1.468   3.550  0.4239  0.1737 -0.0224
  419CHL    CL3 2617   2.036   1.416   3.834  0.3518 -0.2275  0.1838
  419CHL     H1 2618   1.843   1.400   3.694  0.7411 -1.4824  2.1730
  420CHL     C1 2619   3.297   0.318   2.551  0.4687 -0.3168  0.2438
  420CHL    CL1 2620   3.139   0.379   2.485 -0.0431 -0.0604 -0.3117
  420CHL    CL2 2621   3.418   0.325   2.421  0.1264  0.2389  0.2823
  420CHL    CL3 2622   3.334   0.448   2.667 -0.5808  0.0395 -0.2722
  420CHL     H1 2623   3.302   0.221   2.600  1.8879 -1.1742 -1.4958
  421CHL     C1 2624   1.046   2.488   1.146 -0.2057 -0.1988  0.2794
  421CHL    CL1 2625   1.096   2.497   0.969 -0.0575  0.1845  0.2817
  421CHL    CL2 2626   1.199   2.448   1.235 -0.1391 -0.2336 -0.1965
  421CHL    CL3 2627   0.956   2.636   1.196 -0.3712  0.1949  0.1582
  421CHL     H1 2628   0.981   2.400   1.149  0.1545 -0.4495  1.0220
  422CHL     C1 2629   0.152   2.083   2.937 -0.0087 -0.8044 -0.6464
  422CHL    CL1 2630   0.005   2.037   2.842 -0.2032  0.1557  0.1666
  422CHL    CL2 2631   0.093   2.205   3.054 -0.0263 -0.1015  0.0089
  422CHL    CL3 2632   0.212   1.939   3.033  0.0233  0.0251 -0.3118
  422CHL     H1 2633   0.232   2.121   2.872  0.2497  0.9283  0.6185
  423CHL     C1 2634   3.492   3.983   0.775  0.5223 -0.2599 -0.4361
  423CHL    CL1 2635   3.423   3.987   0.615  0.1285  0.2366 -0.0129
  423CHL    CL2 2636   3.583   3.830   0.810 -0.0715  0.2880  0.2679
  423CHL    CL3 2637   3.577   4.136   0.813 -0.1271  0.3388  0.0992
  423CHL     H1 2638   3.413   3.982   0.850 -0.5166 -0.0376 -1.5063
  424CHL     C1 2639   0.801   3.332   1.383 -0.2529 -0.4588 -0.0637
  424CHL    CL1 2640   0.979   3.347   1.387 -0.3496  0.5906 -0.3037
  424CHL    CL2 2641   0.743   3.461   1.258  0.0369  0.1545  0.0033
  424CHL    CL3 2642   0.741   3.165   1.359 -0.1793 -0.1057  0.4973
  424CHL     H1 2643   0.763   3.359   1.482 -0.2959 -1.4560  0.2048
  425CHL     C1 2644   2.022   1.987   0.681  0.6285 -0.4451  0.5332
  425CHL    CL1 2645   1.881   2.093   0.640  0.0935 -0.1200  0.2438
  425CHL    CL2 2646   1.955   1.821   0.707 -0.4168 -0.0439  0.2302
  425CHL    CL3 2647   2.139   1.988   0.539  0.6744 -0.1639 -0.3917
  425CHL     H1 2648   2.077   2.030   0.765  1.4264  2.6960 -1.4503
  426CHL     C1 2649   1.474   2.874   3.217  0.0283  0.2779 -0.4055
  426CHL    CL1 2650   1.623   2.847   3.314 -0.0095 -0.1679 -0.2911
  426CHL    CL2 2651   1.499   2.998   3.091  0.2076 -0.2197  0.0906
  426CHL    CL3 2652   1.401   2.729   3.154 -0.0656 -0.0995 -0.3613
  426CHL     H1 2653   1.404   2.928   3.281 -0.5775 -0.8649 -0.0700
  427CHL     C1 2654   1.522   3.363   2.819  0.7783 -0.0423 -0.5215
  427CHL    CL1 2655   1.690   3.420   2.864  0.0152  0.2153 -0.2677
  427CHL    CL2 2656   1.405   3.412   2.946  0.2451  0.3318  0.2370
  427CHL    CL3 2657   1.471   3.435   2.665  0.2371  0.0369  0.5090
  427CHL     H1 2658   1.520   3.255   2.807  0.1657 -0.0578 -0.3151
  428CHL     C1 2659   0.851   2.139   0.870 -0.4419 -0.2589  0.1322
  428CHL    CL1 2660   0.807   2.255   1.003  0.7523  0.2340 -0.0499
  428CHL    CL2 2661   0.732   2.152   0.731  0.5362  0.1843 -0.3074
  428CHL    CL3 2662   1.027   2.157   0.814 -0.2160  0.2217  0.2328
  428CHL     H1 2663   0.847   2.037   0.910  0.4668 -0.5883 -0.5806
  429CHL     C1 2664   3.317   3.417   2.929  0.8660  0.1715 -0.1322
  429CHL    CL1 2665   3.151   3.405   2.852 -0.0963  0.1041 -0.0107
  429CHL    CL2 2666   3.316   3.317   3.074 -0.2012  0.0695 -0.3868
  429CHL    CL3 2667   3.450   3.357   2.819 -0.5042  0.0343  0.1516
  429CHL     H1 2668   3.331   3.521   2.957  0.3535  0.5365 -1.1809
  430CHL     C1 2669   3.140   0.867   4.128  0.2863 -0.1810  0.7480
  430CHL    CL1 2670   3.257   0.997   4.168  0.1811 -0.0423  0.3624
  430CHL    CL2 2671   3.184   0.712   4.203  0.1690 -0.0899  0.2900
  430CHL    CL3 2672   2.978   0.914   4.203  0.0525  0.0397 -0.0848
  430CHL     H1 2673   3.141   0.853   4.019  1.9855  1.0931  0.5712
  431CHL     C1 2674   0.249   1.048   2.266  0.0390  0.1529 -0.9294
  431CHL    CL1 2675   0.414   1.106   2.232  0.1469  0.0224  0.4556
  431CHL    CL2 2676   0.177   0.985   2.118 -0.2671  0.1619  0.1066
  431CHL    CL3 2677   0.267   0.919   2.395 -0.2385  0.1354  0.3387
  431CHL     H1 2678   0.190   1.126   2.314  1.6218 -0.1783  1.8111
  432CHL     C1 2679   1.760   1.691   3.324  0.2326 -0.1977 -0.3284
  432CHL    CL1 2680   1.675   1.781   3.196 -0.3150  0.0766  0.3455
  432CHL    CL2 2681   1.939   1.725   3.299 -0.0670 -0.2139  0.1080
  432CHL    CL3 2682   1.701   1.765   3.475  0.2337  0.2375 -0.8291
  432CHL     H1 2683   1.752   1.582   3.327  1.9676 -0.3539  1.6644
  433CHL     C1 2684   3.046   0.290   4.131 -0.5339 -0.4193  0.3501
  433CHL    CL1 2685   2.981   0.133   4.198 -0.4409  0.3134  0.4268
  433CHL    CL2 2686   2.925   0.415   4.183 -0.1995  0.1945 -0.2318
  433CHL    CL3 2687   3.217   0.323   4.183  0.5685 -0.2436  0.1749
  433CHL     H1 2688   3.021   0.303   4.025 -2.9885  1.1922  1.0145
  434CHL     C1 2689   3.257   1.322   3.824  0.0551  1.5829  0.3953
  434CHL    CL1 2690   3.169   1.436   3.714 -0.1206  0.2875 -0.2567
  434CHL    CL2 2691   3.382   1.409   3.901  0.2802 -0.1794 -0.1491
  434CHL    CL3 2692   3.147   1.253   3.942  0.0723  0.6807  0.2339
  434CHL     H1 2693   3.289   1.240   3.759 -1.3482 -0.6182  2.3198
  435CHL     C1 2694   0.874   0.415   3.855  0.5535  0.7963  0.0819
  435CHL    CL1 2695   0.752   0.277   3.860  0.1126 -0.4109  0.1767
  435CHL    CL2 2696   0.991   0.396   3.994  0.1220 -0.3656 -0.0524
  435CHL    CL3 2697   0.960   0.390   3.696  0.1004  0.1064  0.1552
  435CHL     H1 2698   0.831   0.515   3.855  1.0186  0.9975  0.4403
  436CHL     C1 2699   1.586   2.532   0.623  0.7962 -0.1332 -0.1481
  436CHL    CL1 2700   1.643   2.690   0.554  0.1461  0.1555  0.0593
  436CHL    CL2 2701   1.440   2.473   0.537 -0.1776  0.3780  0.0967
  436CHL    CL3 2702   1.716   2.408   0.625  0.0870  0.0407  0.1648
  436CHL     H1 2703   1.569   2.552   0.729  0.5377  2.1860 -0.5906
  437CHL     C1 2704   0.185   1.408   0.517 -0.0538 -0.6608  1.2767
  437CHL    CL1 2705   0.017   1.465   0.558 -0.0822  0.0962  0.0816
  437CHL    CL2 2706   0.294   1.535   0.596 -0.0149  0.1349 -0.0434
  437CHL    CL3 2707   0.216   1.238   0.588  0.1434 -0.1348 -0.2026
  437CHL     H1 2708   0.184   1.402   0.408  0.6812 -0.0356  1.2271
  438CHL     C1 2709   1.462   3.701   3.378 -0.2203  0.6552  0.0806
  438CHL    CL1 2710   1.494   3.603   3.228 -0.3995  0.1379  0.1073
  438CHL    CL2 2711   1.514   3.866   3.334  0.1395  0.0527 -0.2469
  438CHL    CL3 2712   1.297   3.686   3.435 -0.0728  0.6264  0.4551
  438CHL     H1 2713   1.520   3.664   3.463  0.5572  1.4570 -0.0836
  439CHL     C1 2714   1.360   1.778   0.792 -0.2797  0.6296  0.5469
  439CHL    CL1 2715   1.511   1.838   0.723  0.1666  0.0919 -0.1331
  439CHL    CL2 2716   1.362   1.764   0.965  0.3126 -0.6255 -0.0305
  439CHL    CL3 2717   1.223   1.883   0.753 -0.2722  0.0411 -0.1044
  439CHL     H1 2718   1.339   1.681   0.747 -0.2970  1.1249 -0.5556
  440CHL     C1 2719   0.942   4.083   3.768  0.2097  0.1831  0.4308
  440CHL    CL1 2720   0.822   3.975   3.837 -0.2141  0.2001 -0.0362
  440CHL    CL2 2721   0.879   4.173   3.629  0.2961  0.2648 -0.0812
  440CHL    CL3 2722   1.005   4.193   3.888  0.0109 -0.0527 -0.4729
  440CHL     H1 2723   1.015   4.009   3.734 -0.9634 -1.1754  0.7587
  441CHL     C1 2724   0.291   1.354   3.199  0.2457 -0.2297 -0.4356
  441CHL    CL1 2725   0.359   1.417   3.361  0.5658 -0.2229 -0.3211
  441CHL    CL2 2726   0.139   1.443   3.166 -0.0087 -0.0065  0.3640
  441CHL    CL3 2727   0.405   1.364   3.065 -0.3396 -0.1904  0.0221
  441CHL     H1 2728   0.269   1.248   3.215  1.8557 -0.5246  0.0586
  442CHL     C1 2729   1.825   1.013   0.400  0.2424 -0.1375  0.3462
  442CHL    CL1 2730   1.996   1.056   0.445  0.0362  0.0321  0.0466
  442CHL    CL2 2731   1.811   1.083   0.233  0.2589  0.0468  0.4529
  442CHL    CL3 2732   1.799   0.831   0.411 -0.5210 -0.1786  0.2726
  442CHL     H1 2733   1.762   1.064   0.473 -1.0904 -0.6271 -0.4376
  443CHL     C1 2734   1.616   0.709   3.257 -0.0010  0.2416 -0.9675
  443CHL    CL1 2735   1.721   0.817   3.163 -0.1725 -0.0918 -0.1091
  443CHL    CL2 2736   1.612   0.547   3.187  0.2274 -0.5176  0.2052
  443CHL    CL3 2737   1.683   0.686   3.418 -0.2381  0.0468 -0.1843
  443CHL     H1 2738   1.515   0.749   3.266 -0.7726 -1.8231  0.4409
  444CHL     C1 2739   0.227   0.848   1.698  0.1643  0.2387  0.5548
  444CHL    CL1 2740   0.091   0.811   1.588  0.4371  0.2824 -0.3232
  444CHL    CL2 2741   0.228   1.015   1.732  0.1611 -0.0431 -0.0731
  444CHL    CL3 2742   0.204   0.750   1.850  0.0627  0.0950 -0.0395
  444CHL     H1 2743   0.324   0.815   1.660  0.0328  1.0489 -0.5423
  445CHL     C1 2744   2.655   3.551   2.740 -0.0161  0.3602 -0.6412
  445CHL    CL1 2745   2.728   3.387   2.783 -0.3646  0.9194  0.1532
  445CHL    CL2 2746   2.486   3.524   2.686  0.2545 -0.0416 -0.0882
  445CHL    CL3 2747   2.649   3.659   2.891 -0.5662 -0.0372  0.2240
  445CHL     H1 2748   2.725   3.608   2.678  3.2425  1.1511  3.2802
  446CHL     C1 2749   1.568   3.854   2.796 -0.3552 -0.1017 -0.5539
  446CHL    CL1 2750   1.477   3.780   2.927 -0.0245  0.0057  0.4071
  446CHL    CL2 2751   1.467   3.850   2.649  0.3877  0.0985  0.1745
  446CHL    CL3 2752   1.607   4.026   2.831  0.1110  0.1705 -0.0392
  446CHL     H1 2753   1.660   3.798   2.778 -0.6968 -1.1027  0.6488
  447CHL     C1 2754   0.219   3.260   2.501 -0.3869 -0.0399 -0.3566
  447CHL    CL1 2755   0.100   3.204   2.628 -0.2585  0.2828  0.2851
  447CHL    CL2 2756   0.370   3.158   2.526  0.0531  0.0238  0.0664
  447CHL    CL3 2757   0.165   3.255   2.336 -0.1202 -0.0575 -0.1978
  447CHL     H1 2758   0.253   3.363   2.513 -0.7778 -0.0428  0.9915
  448CHL     C1 2759   0.881   3.398   3.618  0.5995  0.8982 -0.4977
  448CHL    CL1 2760   1.017   3.392   3.737  0.1070 -0.0473 -0.3365
  448CHL    CL2 2761   0.915   3.525   3.494 -0.0229  0.2305 -0.3476
  448CHL    CL3 2762   0.865   3.244   3.520  0.2016  0.0459 -0.1263
  448CHL     H1 2763   0.784   3.414   3.666  0.9208  1.6305 -0.0754
  449CHL     C1 2764   2.118   2.502   4.038  0.0479 -0.0942  0.0000
  449CHL    CL1 2765   1.945   2.455   4.080  0.1456  0.0086  0.4980
  449CHL    CL2 2766   2.111   2.573   3.877  0.1105 -0.4113  0.2688
  449CHL    CL3 2767   2.202   2.619   4.153 -0.4326  0.3981  0.0570
  449CHL     H1 2768   2.172   2.406   4.044 -0.0138 -0.1415 -0.1862
  450CHL     C1 2769   3.403   2.577   3.331  0.1423  0.2389 -0.2540
  450CHL    CL1 2770   3.561   2.488   3.339  0.4089  0.2045 -0.0478
  450CHL    CL2 2771   3.330   2.554   3.177 -0.0893  0.1096  0.1219
  450CHL    CL3 2772   3.289   2.530   3.460  0.3660  0.0219  0.0377
  450CHL     H1 2773   3.425   2.683   3.343 -1.5283  0.5017  0.8195
  451CHL     C1 2774   3.357   1.914   3.395 -0.3194  0.0669  0.6142
  451CHL    CL1 2775   3.495   1.908   3.512 -0.4445  0.0115 -0.1766
  451CHL    CL2 2776   3.205   1.893   3.495  0.0637 -0.0319 -0.3727
  451CHL    CL3 2777   3.353   2.064   3.294 -0.1528  0.0070  0.1145
  451CHL     H1 2778   3.364   1.829   3.326 -0.8284 -0.4251  1.1559
  452CHL     C1 2779   2.187   1.515   2.209  0.1583  0.3595 -0.0853
  452CHL    CL1 2780   2.078   1.629   2.125 -0.1183 -0.0004  0.0547
  452CHL    CL2 2781   2.220   1.568   2.377 -0.6889  0.0102  0.1513
  452CHL    CL3 2782   2.125   1.340   2.201  0.2745 -0.0367  0.1328
  452CHL     H1 2783   2.286   1.517   2.162  0.7529  0.1584  1.1363
  453CHL     C1 2784   1.648   0.942   2.827  0.1055  0.1788  0.1832
  453CHL    CL1 2785   1.526   1.030   2.924  0.0714 -0.1503  0.0684
  453CHL    CL2 2786   1.616   0.945   2.648 -0.4046 -0.3265 -0.2028
  453CHL    CL3 2787   1.798   1.024   2.871 -0.2642  0.1330 -0.4937
  453CHL     H1 2788   1.646   0.837   2.858  0.3925  0.3701  0.8808
  454CHL     C1 2789   2.245   2.846   2.052  0.0233  0.7825 -0.5842
  454CHL    CL1 2790   2.127   2.717   2.033  0.4947  0.1210 -0.2255
  454CHL    CL2 2791   2.296   2.873   1.885 -0.4925  0.2200  0.4824
  454CHL    CL3 2792   2.185   2.994   2.137  0.0300  0.1350 -0.0712
  454CHL     H1 2793   2.335   2.815   2.106 -0.6854 -1.4011 -0.5665
  455CHL     C1 2794   0.587   1.139   0.786  0.0317 -0.1549  0.0876
  455CHL    CL1 2795   0.612   0.962   0.809 -0.1310 -0.2293  0.4601
  455CHL    CL2 2796   0.734   1.231   0.839 -0.0069  0.2553 -0.3022
  455CHL    CL3 2797   0.548   1.181   0.615  0.1407 -0.0060 -0.2640
  455CHL     H1 2798   0.507   1.174   0.853 -2.1840  0.5576 -2.7652
  456CHL     C1 2799   1.961   1.010   2.008  0.0414 -0.6331 -0.1691
  456CHL    CL1 2800   1.829   0.950   2.120  0.2146  0.0518  0.4906
  456CHL    CL2 2801   2.106   0.995   2.101  0.0421  0.0871 -0.0823
  456CHL    CL3 2802   1.979   0.913   1.860  0.4354 -0.3235  0.3710
  456CHL     H1 2803   1.945   1.114   1.980  0.3833 -0.6328 -0.3607
  457CHL     C1 2804   2.616   4.160   1.468  0.3026 -0.2458 -0.7544
  457CHL    CL1 2805   2.525   4.227   1.616 -0.2833  0.0598 -0.2759
  457CHL    CL2 2806   2.779   4.236   1.430  0.6109  0.1043  0.2104
  457CHL    CL3 2807   2.630   3.979   1.463 -0.5075  0.4145  0.3567
  457CHL     H1 2808   2.550   4.172   1.381  1.4206 -0.5022 -1.6624
  458CHL     C1 2809   1.868   1.656   1.017  0.0899 -0.7660 -0.6481
  458CHL    CL1 2810   1.779   1.543   0.908 -0.1753 -0.8210 -0.0722
  458CHL    CL2 2811   1.769   1.805   1.030  0.0752  0.1537  0.0888
  458CHL    CL3 2812   1.899   1.586   1.176  0.4603 -0.1344  0.0034
  458CHL     H1 2813   1.960   1.662   0.958  1.4019 -0.0896  1.3534
  459CHL     C1 2814   0.361   0.996   1.221  0.0536  0.0974 -0.0321
  459CHL    CL1 2815   0.508   0.920   1.140 -0.2994 -0.1936  0.0680
  459CHL    CL2 2816   0.248   0.855   1.255  0.1965  0.1622 -0.0256
  459CHL    CL3 2817   0.426   1.074   1.365 -0.1785  0.1186 -0.0795
  459CHL     H1 2818   0.317   1.068   1.151 -3.9582 -2.1179 -0.0980
  460CHL     C1 2819   1.815   0.807   1.384 -0.2744 -0.4005  0.1225
  460CHL    CL1 2820   1.727   0.651   1.390 -0.2249 -0.1279 -0.1024
  460CHL    CL2 2821   1.719   0.928   1.467 -0.0625  0.3138 -0.1187
  460CHL    CL3 2822   1.970   0.793   1.479 -0.4853  0.0059 -0.1608
  460CHL     H1 2823   1.819   0.837   1.279 -0.7629  0.6095  0.3883
  461CHL     C1 2824   2.368   0.687   2.997 -0.1220  0.7496  0.7656
  461CHL    CL1 2825   2.460   0.825   2.934  0.2238  0.1391 -0.0736
  461CHL    CL2 2826   2.326   0.558   2.879 -0.6136  0.2209  0.1800
  461CHL    CL3 2827   2.453   0.599   3.135  0.5675 -0.1994 -0.1465
  461CHL     H1 2828   2.273   0.731   3.029  0.0685  1.6048  0.1855
  462CHL     C1 2829   1.309   0.766   0.977 -0.0574  0.6764  0.9441
  462CHL    CL1 2830   1.230   0.832   1.126  0.0640 -0.1087  0.2526
  462CHL    CL2 2831   1.194   0.655   0.887 -0.3621  0.0958  0.0762
  462CHL    CL3 2832   1.373   0.906   0.883  0.0243 -0.0622  0.0448
  462CHL     H1 2833   1.392   0.700   1.005 -0.2209  0.5182  1.0601
  463CHL     C1 2834   3.183   2.725   3.792  0.5366  0.6811 -0.1660
  463CHL    CL1 2835   3.141   2.821   3.655 -0.1239 -0.3831  0.4466
  463CHL    CL2 2836   3.105   2.564   3.763  0.1729 -0.3557 -0.4487
  463CHL    CL3 2837   3.358   2.714   3.817 -0.0557  0.0897  0.1407
  463CHL     H1 2838   3.145   2.783   3.876  0.6724 -2.2930  2.1339
  464CHL     C1 2839   3.318   0.305   1.465 -1.0738  0.7577 -0.1827
  464CHL    CL1 2840   3.382   0.249   1.300 -0.0259 -0.1026  0.2408
  464CHL    CL2 2841   3.305   0.483   1.499  0.4238  0.5473  0.5256
  464CHL    CL3 2842   3.152   0.238   1.489 -0.2507 -0.0930  0.0268
  464CHL     H1 2843   3.377   0.260   1.546  1.0813  0.6354 -1.7145
  465CHL     C1 2844   1.881   3.010   3.733 -0.7190 -0.8831 -0.4615
  465CHL    CL1 2845   1.945   2.920   3.877 -0.0677 -0.0358 -0.1804
  465CHL    CL2 2846   1.737   2.931   3.671  0.4673  0.2635 -0.1565
  465CHL    CL3 2847   1.831   3.172   3.772 -0.2028 -0.0253  0.3525
  465CHL     H1 2848   1.941   3.010   3.641  0.4432 -0.9730  0.2741
  466CHL     C1 2849   1.218   0.771   3.265  0.2251 -0.4882 -0.2465
  466CHL    CL1 2850   1.229   0.932   3.351 -0.2932  0.2897 -0.7368
  466CHL    CL2 2851   1.309   0.755   3.118  0.1566 -0.1350 -0.0512
  466CHL    CL3 2852   1.240   0.632   3.379 -0.0062 -0.0646  0.1111
  466CHL     H1 2853   1.111   0.766   3.243  0.2166  0.4523 -0.4468
  467CHL     C1 2854   1.442   2.558   0.040 -0.1534 -0.1630  0.2718
  467CHL    CL1 2855   1.403   2.427  -0.085 -0.0588 -0.1937  0.2431
  467CHL    CL2 2856   1.361   2.711  -0.014 -0.0022  0.1160 -0.3046
  467CHL    CL3 2857   1.395   2.510   0.208 -0.3069 -0.2421  0.2906
  467CHL     H1 2858   1.548   2.583   0.025 -0.3157 -0.7465 -2.2971
  468CHL     C1 2859   0.264   2.012   2.439  0.3595 -0.0515  1.2673
  468CHL    CL1 2860   0.342   2.046   2.597  0.0939 -0.2927 -0.5566
  468CHL    CL2 2861   0.118   1.903   2.461 -0.1136  0.1891 -0.3387
  468CHL    CL3 2862   0.207   2.165   2.365 -0.0005 -0.1165  0.2549
  468CHL     H1 2863   0.338   1.972   2.370 -0.9912 -0.2734 -0.0999
  469CHL     C1 2864   0.799   4.005   0.534 -0.4612 -0.1705  0.0199
  469CHL    CL1 2865   0.971   3.966   0.550  0.1238 -0.1152  0.0185
  469CHL    CL2 2866   0.770   4.177   0.506  0.0242 -0.1089  0.0907
  469CHL    CL3 2867   0.716   3.888   0.421 -0.3885  0.2047  0.0256
  469CHL     H1 2868   0.747   3.995   0.630  0.9262  0.2671  0.8519
  470CHL     C1 2869   2.418   1.371   1.430 -0.4432  0.1062 -0.5170
  470CHL    CL1 2870   2.391   1.485   1.566  0.2045 -0.3494  0.3918
  470CHL    CL2 2871   2.286   1.364   1.305 -0.0812 -0.3594  0.1450
  470CHL    CL3 2872   2.564   1.425   1.340 -0.3845 -0.0893 -0.2367
  470CHL     H1 2873   2.432   1.278   1.486  2.4092  2.2903  2.7887
  471CHL     C1 2874   1.389   3.282   2.104  0.0506  0.0227  0.6464
  471CHL    CL1 2875   1.210   3.268   2.082  0.2149  0.2358  0.1465
  471CHL    CL2 2876   1.449   3.415   2.207  0.0603  0.2273 -0.1294
  471CHL    CL3 2877   1.418   3.132   2.197 -0.0337 -0.1662 -0.4429
  471CHL     H1 2878   1.444   3.267   2.011 -0.9754  0.5569 -0.0564
  472CHL     C1 2879   1.191   0.019   0.974  0.3602 -0.1793  0.0076
  472CHL    CL1 2880   1.287  -0.081   1.090  0.1230 -0.2492  0.0918
  472CHL    CL2 2881   1.113  -0.086   0.851  0.0276 -0.2409 -0.4252
  472CHL    CL3 2882   1.060   0.120   1.043  0.0921  0.2281 -0.3557
  472CHL     H1 2883   1.253   0.091   0.919  0.8421 -1.5909 -1.3672
  473CHL     C1 2884   0.675   1.703   1.435  0.2035 -0.0586  0.1110
  473CHL    CL1 2885   0.682   1.546   1.344 -0.3307  0.3407 -0.4149
  473CHL    CL2 2886   0.786   1.683   1.576 -0.0912  0.6324  0.5086
  473CHL    CL3 2887   0.731   1.827   1.326  0.0991 -0.0282 -0.0710
  473CHL     H1 2888   0.576   1.727   1.474  0.1844 -1.6412  1.1393
  474CHL     C1 2889   2.591   2.949   2.646  0.6674  0.0547 -0.2467
  474CHL    CL1 2890   2.583   2.838   2.505 -0.0971  0.2015 -0.6833
  474CHL    CL2 2891   2.468   3.092   2.630  0.1297 -0.5081 -0.2265
  474CHL    CL3 2892   2.558   2.854   2.795  0.2111  0.0162  0.2082
  474CHL     H1 2893   2.692   2.986   2.664 -0.1547  0.9605  3.3649
  475CHL     C1 2894   2.781   1.000   3.195 -0.5423  0.6960 -0.5683
  475CHL    CL1 2895   2.664   1.096   3.294  0.0162  0.3088 -0.3137
  475CHL    CL2 2896   2.734   0.826   3.174 -0.0966 -0.0251  0.2836
  475CHL    CL3 2897   2.780   1.075   3.033  0.3247 -0.5944  0.2748
  475CHL     H1 2898   2.880   1.014   3.239 -0.1607 -0.5958 -0.9992
  476CHL     C1 2899   2.209   2.885   0.459 -0.1948  0.4622  0.8542
  476CHL    CL1 2900   2.310   2.859   0.607  0.0481 -0.0573  0.3120
  476CHL    CL2 2901   2.185   2.734   0.368  0.1937 -0.0541 -0.4594
  476CHL    CL3 2902   2.048   2.933   0.514  0.0933  0.0822  0.0880
  476CHL     H1 2903   2.258   2.956   0.391 -0.7242 -1.0959 -1.2782
  477CHL     C1 2904   2.329   0.591   1.218  0.1420 -0.2922 -0.0443
  477CHL    CL1 2905   2.162   0.533   1.241  0.2019  0.0419  0.3979
  477CHL    CL2 2906   2.364   0.705   1.354  0.1673 -0.2473 -0.0415
  477CHL    CL3 2907   2.452   0.454   1.214  0.0556 -0.1376  0.2627
  477CHL     H1 2908   2.341   0.631   1.116  1.0238  0.0447  0.1853
  478CHL     C1 2909   3.978   2.740   2.550 -0.0944  0.6599 -0.6803
  478CHL    CL1 2910   3.965   2.906   2.611  0.1079 -0.0998 -0.5727
  478CHL    CL2 2911   3.842   2.642   2.607 -0.0540 -0.0028  0.4285
  478CHL    CL3 2912   3.987   2.731   2.371  0.2425 -0.2350 -0.3367
  478CHL     H1 2913   4.065   2.695   2.598  0.5492  1.0636 -1.4419
  479CHL     C1 2914   2.904   2.525   3.264 -0.4004  0.4268  0.0579
  479CHL    CL1 2915   2.992   2.369   3.246  0.3357 -0.3155 -0.1304
  479CHL    CL2 2916   2.731   2.506   3.209  0.1302 -0.3445 -0.2499
  479CHL    CL3 2917   2.910   2.592   3.426 -0.3444 -0.0439  0.0043
  479CHL     H1 2918   2.948   2.598   3.196  1.1427 -1.2270 -0.8013
  480CHL     C1 2919   2.417   1.026   0.935 -0.1669 -0.2904  0.4864
  480CHL    CL1 2920   2.373   0.982   0.768  0.2989 -0.2242 -0.0768
  480CHL    CL2 2921   2.305   1.166   0.966  0.1401 -0.2241  0.0095
  480CHL    CL3 2922   2.377   0.891   1.045 -0.3620  0.1971 -0.1447
  480CHL     H1 2923   2.522   1.056   0.939  0.0579 -0.6004 -1.8054
  481CHL     C1 2924   2.613   1.368   2.694  0.5453  0.1049 -0.1202
  481CHL    CL1 2925   2.740   1.417   2.576 -0.2713 -0.3182 -0.3487
  481CHL    CL2 2926   2.463   1.466   2.680 -0.4207 -0.2291  0.2020
  481CHL    CL3 2927   2.578   1.188   2.692  0.4484 -0.0637  0.3143
  481CHL     H1 2928   2.654   1.383   2.794  1.7502  0.2873 -0.6233
  482CHL     C1 2929   2.129   0.999   2.480  0.1726 -0.0043 -0.4125
  482CHL    CL1 2930   2.149   0.933   2.648 -0.0097  0.2651  0.0812
  482CHL    CL2 2931   1.983   1.103   2.461 -0.0889 -0.0659 -0.4521
  482CHL    CL3 2932   2.271   1.094   2.441  0.0929 -0.1179  0.1925
  482CHL     H1 2933   2.112   0.916   2.410 -0.1852 -0.2298 -0.0712
  483CHL     C1 2934   1.007   2.680   3.409 -0.0964  0.2859  0.0078
  483CHL    CL1 2935   0.967   2.637   3.580 -0.2790 -0.2377 -0.0943
  483CHL    CL2 2936   0.945   2.547   3.309 -0.1351 -0.0721 -0.1545
  483CHL    CL3 2937   0.930   2.833   3.353 -0.0421  0.1238  0.2072
  483CHL     H1 2938   1.115   2.686   3.393 -0.0400 -1.5179 -0.5377
  484CHL     C1 2939   2.635   0.987   3.796  0.2503  0.0861 -0.0861
  484CHL    CL1 2940   2.783   1.035   3.893 -0.0817 -0.0279  0.3110
  484CHL    CL2 2941   2.498   1.058   3.874  0.2011  0.0361 -0.0854
  484CHL    CL3 2942   2.666   1.069   3.641 -0.1089 -0.0570  0.3614
  484CHL     H1 2943   2.627   0.879   3.783  0.4739  0.0237  0.3090
  485CHL     C1 2944   0.521   3.609   0.154 -0.1592  0.3543 -0.4335
  485CHL    CL1 2945   0.432   3.691   0.283  0.0282  0.0987 -0.2583
  485CHL    CL2 2946   0.618   3.722   0.055  0.1928 -0.0388  0.0571
  485CHL    CL3 2947   0.621   3.470   0.218 -0.4133 -0.2605 -0.1836
  485CHL     H1 2948   0.440   3.569   0.093 -1.3423 -0.3924  1.5133
  486CHL     C1 2949   0.525   3.232   3.067  0.0112  0.2802 -0.1856
  486CHL    CL1 2950   0.500   3.309   2.906  0.0266 -0.4237  0.1888
  486CHL    CL2 2951   0.460   3.060   3.063 -0.0128 -0.0041  0.2480
  486CHL    CL3 2952   0.691   3.254   3.131  0.0278  0.3409 -0.0566
  486CHL     H1 2953   0.459   3.290   3.133  2.4162 -0.6081  3.2602
  487CHL     C1 2954   3.236   1.376   2.224  0.1510  0.1959  0.0602
  487CHL    CL1 2955   3.229   1.558   2.200 -0.1448  0.3074  0.2231
  487CHL    CL2 2956   3.409   1.318   2.232 -0.2237 -0.5039 -0.1106
  487CHL    CL3 2957   3.140   1.344   2.376  0.1676 -0.0079  0.0085
  487CHL     H1 2958   3.180   1.331   2.142 -1.9001 -0.7573  1.8759
  488CHL     C1 2959   2.664   2.083   0.424 -0.1056 -0.2975 -0.2037
  488CHL    CL1 2960   2.496   2.037   0.456 -0.0445 -0.2009  0.8050
  488CHL    CL2 2961   2.742   2.061   0.588 -0.0608 -0.0029 -0.1348
  488CHL    CL3 2962   2.745   1.995   0.286 -0.2450 -0.3836  0.1981
  488CHL     H1 2963   2.667   2.188   0.392  0.6104 -0.3777 -0.4352
  489CHL     C1 2964   0.160   1.372   3.701 -0.2113 -0.6415  0.0774
  489CHL    CL1 2965   0.100   1.212   3.745  0.0114  0.0100  0.3702
  489CHL    CL2 2966   0.011   1.477   3.679  0.0638 -0.3552 -0.2765
  489CHL    CL3 2967   0.271   1.465   3.818  0.0227  0.4482 -0.2355
  489CHL     H1 2968   0.208   1.362   3.602 -0.3593  0.5157 -0.1184
  490CHL     C1 2969   3.998   2.862   1.991  1.1176  0.2006 -0.3591
  490CHL    CL1 2970   4.098   2.969   1.894 -0.0739 -0.2495  0.2491
  490CHL    CL2 2971   3.827   2.867   1.941  0.1641 -0.4821  0.2447
  490CHL    CL3 2972   4.041   2.688   1.976 -0.1159  0.4846 -0.0355
  490CHL     H1 2973   4.005   2.890   2.097  0.4834  1.7501 -0.6914
  491CHL     C1 2974   4.098   3.908   3.534  0.0810 -0.4641 -0.5813
  491CHL    CL1 2975   4.041   4.003   3.680  0.1669 -0.4676  0.1764
  491CHL    CL2 2976   4.281   3.931   3.510  0.1256  0.3971  0.2074
  491CHL    CL3 2977   4.055   3.734   3.563 -0.3938 -0.2951 -0.0838
  491CHL     H1 2978   4.053   3.941   3.440  0.9534  1.5637 -0.3524
  492CHL     C1 2979   4.024   3.279   2.242 -0.2307  0.3344  0.2174
  492CHL    CL1 2980   4.101   3.156   2.350 -0.1457  0.6013  0.2810
  492CHL    CL2 2981   4.148   3.386   2.188  0.0339  0.2611 -0.1017
  492CHL    CL3 2982   3.932   3.194   2.108 -0.1920 -0.4051 -0.2692
  492CHL     H1 2983   3.960   3.334   2.312 -1.2632 -0.2364 -0.2577
  493CHL     C1 2984   2.166   3.375   3.925  0.5948 -0.0516  0.2368
  493CHL    CL1 2985   2.156   3.232   3.814  0.1804 -0.2241  0.2487
  493CHL    CL2 2986   2.183   3.523   3.819  0.2571  0.3078  0.0060
  493CHL    CL3 2987   2.009   3.372   4.029 -0.2642 -0.4108 -0.0376
  493CHL     H1 2988   2.254   3.370   3.989  1.0490  0.0903 -0.3704
  494CHL     C1 2989   2.101   3.271   0.168 -0.2670  0.5687 -0.0955
  494CHL    CL1 2990   2.034   3.269   0.333 -0.0993 -0.2622  0.1091
  494CHL    CL2 2991   2.232   3.400   0.148 -0.2423  0.3876 -0.2144
  494CHL    CL3 2992   2.178   3.106   0.127  0.6680 -0.3014 -0.3292
  494CHL     H1 2993   2.017   3.287   0.099  0.2305 -1.9052 -1.4075
  495CHL     C1 2994   3.234   3.306   1.192 -0.1946 -0.4451  0.2294
  495CHL    CL1 2995   3.242   3.255   1.018  0.0491 -0.2324 -0.1092
  495CHL    CL2 2996   3.080   3.390   1.199 -0.1097 -0.0577 -0.2334
  495CHL    CL3 2997   3.233   3.156   1.302 -0.2460  0.0349 -0.3464
  495CHL     H1 2998   3.309   3.377   1.229 -0.7492  0.2119  0.1137
  496CHL     C1 2999   1.170   2.253   3.155 -0.2088  0.7118  0.1484
  496CHL    CL1 3000   1.108   2.090   3.112  0.1424  0.4269  0.1309
  496CHL    CL2 3001   1.166   2.282   3.331  0.0779  0.0274  0.2925
  496CHL    CL3 3002   1.342   2.275   3.089  0.0437 -0.0728  0.0689
  496CHL     H1 3003   1.107   2.321   3.096  1.5460  0.6970 -1.8661
  497CHL     C1 3004   2.075   3.749   2.194  0.0419  0.1419  0.3838
  497CHL    CL1 3005   2.159   3.864   2.304  0.2813 -0.0026  0.1644
  497CHL    CL2 3006   2.203   3.679   2.085  0.3965  0.4667  0.6202
  497CHL    CL3 3007   1.986   3.620   2.285 -0.1083 -0.3109 -0.2716
  497CHL     H1 3008   1.997   3.798   2.133 -0.6239 -0.4492  0.7567
  498CHL     C1 3009   2.350   4.095   3.399  0.3588 -0.1197  0.2372
  498CHL    CL1 3010   2.385   4.271   3.372 -0.4748  0.2476 -0.1622
  498CHL    CL2 3011   2.489   3.978   3.406 -0.1534  0.0838 -0.0721
  498CHL    CL3 3012   2.251   4.064   3.553 -0.0381 -0.3462  0.0185
  498CHL     H1 3013   2.275   4.075   3.322 -0.9363 -0.2889  1.4948
  499CHL     C1 3014   2.706   2.564   2.189 -1.1400 -0.7067  0.5920
  499CHL    CL1 3015   2.533   2.564   2.232 -0.1017  0.4176  0.0036
  499CHL    CL2 3016   2.800   2.429   2.266  0.0198 -0.1971 -0.2006
  499CHL    CL3 3017   2.715   2.555   2.003 -0.2412  0.4359  0.1198
  499CHL     H1 3018   2.756   2.657   2.220  2.6975 -1.2829 -2.8711
  500CHL     C1 3019   0.262   1.902   0.561  0.2948 -0.1972  0.1819
  500CHL    CL1 3020   0.406   1.982   0.635 -0.2486  0.0295  0.2160
  500CHL    CL2 3021   0.117   2.008   0.561  0.0695 -0.0612 -0.1240
  500CHL    CL3 3022   0.285   1.837   0.393  0.3763 -0.3433  0.0588
  500CHL     H1 3023   0.236   1.818   0.626  2.1419 -2.3020 -1.6301
  501CHL     C1 3024   3.734   2.480   0.651  0.3801 -0.4043 -0.4951
  501CHL    CL1 3025   3.668   2.649   0.682 -0.5339  0.0920 -0.1109
  501CHL    CL2 3026   3.606   2.386   0.558 -0.3016 -0.0066  0.0850
  501CHL    CL3 3027   3.875   2.495   0.541 -0.1446 -0.6364 -0.0878
  501CHL     H1 3028   3.755   2.445   0.753  0.2847  1.2807  0.1314
  502CHL     C1 3029   2.872   3.693   1.425 -0.2836 -0.5877 -0.0362
  502CHL    CL1 3030   3.052   3.703   1.438  0.0249  0.2195  0.2140
  502CHL    CL2 3031   2.812   3.675   1.253 -0.1953  0.2665  0.5084
  502CHL    CL3 3032   2.822   3.552   1.536 -0.2344 -0.0772  0.2656
  502CHL     H1 3033   2.824   3.785   1.461 -1.4538  0.6412 -4.1924
  503CHL     C1 3034   2.114   3.889   4.091  0.6653  0.1075 -0.3025
  503CHL    CL1 3035   2.159   3.913   4.262  0.2449 -0.2612  0.5419
  503CHL    CL2 3036   2.253   3.864   3.974 -0.0757 -0.2541 -0.0509
  503CHL    CL3 3037   2.023   3.729   4.083 -0.3536  0.1996 -0.0374
  503CHL     H1 3038   2.046   3.966   4.054  2.3055  2.0077  0.4915
  504CHL     C1 3039   1.912   2.055   4.010 -0.4888 -0.0479  0.5603
  504CHL    CL1 3040   2.013   2.126   4.143  0.3923  0.0047 -0.0740
  504CHL    CL2 3041   1.825   1.909   4.069  0.4476  0.1873 -0.0670
  504CHL    CL3 3042   1.784   2.180   3.969  0.1106  0.2119  0.3036
  504CHL     H1 3043   1.980   2.019   3.932  0.2553  1.6648  0.3945
  505CHL     C1 3044   2.275   3.631   1.389 -0.3897 -0.7069 -0.3139
  505CHL    CL1 3045   2.203   3.789   1.379 -0.2292 -0.1787  0.3605
  505CHL    CL2 3046   2.452   3.628   1.328 -0.1447  0.2002  0.0535
  505CHL    CL3 3047   2.271   3.557   1.556  0.2558  0.1008  0.1758
  505CHL     H1 3048   2.221   3.569   1.317 -0.7078 -1.3057  0.4309
  506CHL     C1 3049   3.581   3.277   1.601 -0.2712  0.1426  0.4859
  506CHL    CL1 3050   3.548   3.445   1.651 -0.2146  0.1505 -0.2508
  506CHL    CL2 3051   3.438   3.182   1.637  0.0967  0.4403 -0.0412
  506CHL    CL3 3052   3.637   3.286   1.431 -0.1157 -0.1102  0.1930
  506CHL     H1 3053   3.652   3.226   1.667 -1.2680 -0.8088  0.8563
  507CHL     C1 3054   1.015   2.818   3.963 -0.5590  0.9369 -0.6093
  507CHL    CL1 3055   0.984   2.881   4.126  0.1164  0.3204 -0.0557
  507CHL    CL2 3056   1.035   2.946   3.846  0.2056 -0.1469 -0.0093
  507CHL    CL3 3057   1.153   2.710   3.940  0.0220  0.2091  0.0534
  507CHL     H1 3058   0.923   2.763   3.939 -0.2770 -0.2143  0.8443
  508CHL     C1 3059   0.207   2.910   2.811 -0.8718  0.2357  0.5269
  508CHL    CL1 3060   0.126   3.001   2.939  0.2089  0.3239  0.4045
  508CHL    CL2 3061   0.322   2.794   2.875  0.1146  0.5781  0.4909
  508CHL    CL3 3062   0.079   2.814   2.736 -0.4442 -0.1075 -0.2092
  508CHL     H1 3063   0.263   2.964   2.734 -1.4993 -0.9637 -0.7955
  509CHL     C1 3064   1.465   1.907   2.911  0.0293 -0.8277 -0.1401
  509CHL    CL1 3065   1.533   1.788   2.793 -0.4097  0.5027 -0.3218
  509CHL    CL2 3066   1.381   2.049   2.837 -0.1674  0.5859  0.0009
  509CHL    CL3 3067   1.353   1.837   3.034 -0.0716 -0.0770  0.2976
  509CHL     H1 3068   1.549   1.943   2.971  0.1156 -0.1671 -0.6355
  510CHL     C1 3069   1.349   3.903   3.884  0.1394  0.3826  0.0432
  510CHL    CL1 3070   1.285   3.962   4.038 -0.4911 -0.1914 -0.3860
  510CHL    CL2 3071   1.240   3.801   3.786  0.4464 -0.1072 -0.0311
  510CHL    CL3 3072   1.405   4.035   3.780 -0.2142  0.2785 -0.1156
  510CHL     H1 3073   1.436   3.845   3.916  1.1409  1.8382  0.0729
  511CHL     C1 3074   0.842   2.440   1.642 -0.6021 -0.1509  0.0240
  511CHL    CL1 3075   0.775   2.315   1.525  0.0213  0.3211 -0.3410
  511CHL    CL2 3076   0.752   2.597   1.629 -0.0820 -0.0495 -0.8245
  511CHL    CL3 3077   0.864   2.376   1.810  0.4611 -0.4724 -0.1475
  511CHL     H1 3078   0.947   2.455   1.613 -0.2862 -2.8929 -0.6025
  512CHL     C1 3079   2.465   0.720   2.379 -0.7761  0.2880  0.6050
  512CHL    CL1 3080   2.338   0.797   2.283 -0.3979  0.2481 -0.1231
  512CHL    CL2 3081   2.581   0.844   2.434  0.2466  0.1181  0.3054
  512CHL    CL3 3082   2.376   0.649   2.515 -0.4509 -0.2049  0.2019
  512CHL     H1 3083   2.511   0.634   2.327 -1.6725  1.0959 -1.6366
  513CHL     C1 3084   3.517   0.995   3.436  0.7182  0.9902  0.8194
  513CHL    CL1 3085   3.541   1.083   3.589  0.0885  0.2008 -0.2497
  513CHL    CL2 3086   3.469   0.826   3.475 -0.1521 -0.6261  0.4235
  513CHL    CL3 3087   3.379   1.085   3.356 -0.1462  0.0680 -0.3659
  513CHL     H1 3088   3.614   0.985   3.388 -0.3027 -1.4613 -0.8916
  514CHL     C1 3089   2.879   2.408   4.160  0.2368 -0.3288  0.1269
  514CHL    CL1 3090   2.773   2.396   4.018 -0.2176 -0.0944  0.1504
  514CHL    CL2 3091   2.820   2.301   4.289  0.0304 -0.2921  0.3281
  514CHL    CL3 3092   3.046   2.373   4.112  0.2994  0.0480  0.1580
  514CHL     H1 3093   2.874   2.509   4.202 -1.7744 -0.2572 -0.1899
  515CHL     C1 3094   4.146   0.286   3.414 -0.2094  0.1557 -0.1872
  515CHL    CL1 3095   4.083   0.119   3.421  0.4862  0.0250  0.3340
  515CHL    CL2 3096   4.001   0.389   3.377 -0.0336  0.2311 -0.0198
  515CHL    CL3 3097   4.222   0.321   3.568  0.0774  0.0740 -0.0304
  515CHL     H1 3098   4.222   0.292   3.335 -1.2291  1.2907 -1.1260
  516CHL     C1 3099   0.257   3.501   0.539  0.6007 -0.4926  0.6424
  516CHL    CL1 3100   0.186   3.402   0.672 -0.0470 -0.2873 -0.4468
  516CHL    CL2 3101   0.324   3.388   0.418 -0.3058 -0.2205  0.1941
  516CHL    CL3 3102   0.111   3.585   0.461  0.2416 -0.1547 -0.1186
  516CHL     H1 3103   0.335   3.566   0.579  0.7196 -0.8995  1.0828
  517CHL     C1 3104   3.533   2.384   2.609  0.1790  0.1935  0.1292
  517CHL    CL1 3105   3.707   2.340   2.597 -0.2996  0.1946 -0.0588
  517CHL    CL2 3106   3.453   2.222   2.601  0.5315  0.6930 -0.4437
  517CHL    CL3 3107   3.479   2.460   2.764  0.3213  0.1322 -0.1952
  517CHL     H1 3108   3.499   2.434   2.517 -1.2295 -0.8936  0.0233
   4.29507   4.17231   4.21180
