# Supplementary material for: Enzyme-like Acyl Transfer Catalysis in a Bifunctional Organic Cage
Source: J Am Chem Soc. 2024 Jun 24;146(26):17887–97. doi: 10.1021/jacs.4c03560 (PMC11228979; doi:10.1021/jacs.4c03560)
Supplement: Supplementary file 2 — ja4c03560_si_002.zip [file ja4c03560_si_002.zip › computational_SI/MD_input/6_in_cage_1/2x6/conf.gro]

Georgetown Riga Oslo Madrid Amsterdam Chisinau Stockholm
 2730
    1CAG     H1    1   0.703   3.703   0.633  0.4307 -0.7935  0.5475
    1CAG     O1    2   0.639   3.665   0.696 -0.5723  0.5551  0.3820
    1CAG     C1    3   0.647   3.533   0.666 -0.2686 -0.3070 -0.1122
    1CAG     C2    4   0.553   3.440   0.738  0.6224  0.1896  0.3954
    1CAG     O2    5   0.719   3.501   0.573 -0.7060 -0.1912  0.0238
    1CAG     C3    6   0.594   3.287   0.750 -0.3035  0.0201 -0.2062
    1CAG     C4    7   0.421   3.436   0.649  0.6891 -0.3763  0.1847
    1CAG     C5    8   0.505   3.471   0.882  0.2871  0.5368 -0.2678
    1CAG     C6    9   0.721   3.228   0.724  0.3993 -0.8121  0.1897
    1CAG     C7   10   0.490   3.204   0.797  0.0776  0.9936 -0.0505
    1CAG     C8   11   0.387   3.521   0.538  0.2886 -0.3840 -0.4465
    1CAG     C9   12   0.321   3.357   0.706 -0.8141  0.1532  0.0856
    1CAG    C10   13   0.547   3.578   0.962 -0.1483  0.0433 -0.6607
    1CAG    C11   14   0.400   3.384   0.926 -0.2349 -0.6665  0.0759
    1CAG     H2   15   0.795   3.285   0.668 -1.9892  0.3968 -1.9628
    1CAG    C12   16   0.741   3.088   0.746 -0.8511 -0.1430  0.3177
    1CAG    C13   17   0.506   3.067   0.808 -0.7881 -1.2893 -0.0706
    1CAG    C14   18   0.358   3.277   0.833 -0.7682 -1.0432  0.3061
    1CAG     H3   19   0.457   3.598   0.508  0.2611  0.0994  0.6780
    1CAG    C15   20   0.265   3.519   0.478 -0.0144  0.3229  0.6697
    1CAG    C16   21   0.194   3.358   0.650 -0.0680 -0.7406 -0.3002
    1CAG     H4   22   0.622   3.649   0.927  0.2883 -0.1463 -0.1277
    1CAG    C17   23   0.482   3.598   1.084 -0.2429 -0.4885 -0.1785
    1CAG    C18   24   0.337   3.404   1.050 -0.1839 -0.1309 -0.5528
    1CAG     N1   25   0.870   3.037   0.718 -0.2478  0.4441  0.6869
    1CAG    C19   26   0.630   3.011   0.789  0.1398  0.1757 -0.6726
    1CAG     H5   27   0.422   3.010   0.848 -0.6293 -2.0049 -0.7200
    1CAG     H6   28   0.279   3.208   0.865 -1.3203 -0.7485 -0.3877
    1CAG     N2   29   0.239   3.603   0.372 -0.2077 -0.0318  0.5893
    1CAG    C20   30   0.174   3.430   0.533 -0.1883  0.2291 -0.0126
    1CAG     H7   31   0.119   3.301   0.704  1.2725  0.5898  3.2729
    1CAG     N3   32   0.530   3.701   1.164 -0.6311  0.4403 -0.2610
    1CAG    C21   33   0.376   3.514   1.130  0.1976 -0.0651 -0.2421
    1CAG     H8   34   0.260   3.338   1.089  1.0869 -0.4883  1.4628
    1CAG     H9   35   0.928   3.093   0.657  1.3756 -0.4169  1.4044
    1CAG    C22   36   0.926   2.923   0.758 -0.3462  0.1790 -0.2658
    1CAG    H10   37   0.646   2.906   0.809 -2.1609 -0.3186 -1.2345
    1CAG    H11   38   0.299   3.685   0.367 -0.5425  0.4273  2.9485
    1CAG    C23   39   0.140   3.591   0.268 -0.8178  0.4067  0.1152
    1CAG    H12   40   0.072   3.425   0.496 -0.0434  0.2255 -0.4171
    1CAG    H13   41   0.629   3.721   1.153 -0.5593  0.3237  0.1565
    1CAG    C24   42   0.472   3.795   1.250  0.4000  0.6023 -0.6950
    1CAG    H14   43   0.334   3.525   1.230  0.8586  0.3810 -0.0022
    1CAG     O3   44   0.870   2.861   0.847 -0.6567  0.5835 -0.0554
    1CAG    C25   45   1.060   2.892   0.698 -0.2835  0.8556  1.0592
    1CAG     O4   46   0.069   3.491   0.270  0.0205  0.6709  0.2684
    1CAG    C26   47   0.113   3.700   0.170  0.8422 -0.3694 -0.2770
    1CAG     O5   48   0.359   3.776   1.284 -0.7307  0.0415 -0.8063
    1CAG    C27   49   0.562   3.898   1.325  0.5559 -0.0014  0.6699
    1CAG    C28   50   1.111   2.765   0.724 -0.8811 -0.0347  0.2357
    1CAG     N4   51   1.119   2.968   0.606 -0.0167  0.5237  0.4889
    1CAG    C29   52  -0.016   3.695   0.106 -0.0388 -0.0377  0.1084
    1CAG     N5   53   0.184   3.807   0.143  0.0321 -0.1769 -0.6618
    1CAG    C30   54   0.504   3.957   1.442  0.3820 -0.8821 -0.0897
    1CAG     N6   55   0.692   3.929   1.289  0.4794 -0.7989  0.0991
    1CAG    H15   56   1.054   2.696   0.785 -1.3776  1.0919  1.0646
    1CAG    C31   57   1.223   2.715   0.660  0.0615  0.4547  0.9197
    1CAG    C32   58   1.224   2.917   0.529  0.2387 -0.3233 -0.2274
    1CAG    H16   59  -0.088   3.614   0.111 -1.1723  0.8166 -1.4510
    1CAG    C33   60  -0.063   3.809   0.035 -0.3333  0.1132 -0.2334
    1CAG    C34   61   0.145   3.912   0.068  0.5613  0.6629 -0.1192
    1CAG    H17   62   0.408   3.934   1.488 -0.2482  0.3212 -0.7420
    1CAG    C35   63   0.575   4.054   1.517 -0.2432 -0.6352  0.7552
    1CAG    C36   64   0.762   4.028   1.357  0.6294  0.1075  0.5782
    1CAG    H18   65   1.262   2.617   0.686 -0.1518  0.1084  0.0084
    1CAG    C37   66   1.278   2.792   0.555  0.4742  0.2659 -0.1420
    1CAG    C38   67   1.280   2.987   0.419 -0.4003  0.4533  0.3325
    1CAG    H19   68  -0.151   3.794  -0.027  0.6998 -1.4210 -1.3956
    1CAG    C39   69   0.012   3.920   0.017  0.0947  0.4484 -0.1477
    1CAG    C40   70   0.228   4.027   0.061  1.1948 -0.1452  0.8546
    1CAG    H20   71   0.538   4.091   1.612 -0.5488 -0.0520  0.4158
    1CAG    C41   72   0.695   4.094   1.466 -0.2429  0.0625  0.4877
    1CAG    C42   73   0.896   4.054   1.320 -0.0354 -0.1005 -0.1546
    1CAG    H21   74   1.359   2.746   0.500 -0.2992 -1.3550 -0.0034
    1CAG    C43   75   1.259   3.127   0.406  0.0334 -0.4175 -0.3215
    1CAG    C44   76   1.367   2.919   0.323  0.2438  0.0065  0.2455
    1CAG    H22   77  -0.036   3.991  -0.050 -1.2239 -2.2357 -2.2137
    1CAG    C45   78   0.365   4.024   0.096 -0.5340 -1.1095 -0.1660
    1CAG    C46   79   0.185   4.153   0.012  0.3036  0.1505  0.2707
    1CAG    H23   80   0.750   4.174   1.515  1.2959 -0.0552 -0.9610
    1CAG    C47   81   0.990   4.103   1.415  0.3876  0.6123 -0.4303
    1CAG    C48   82   0.951   4.034   1.190 -0.0269 -0.0622  0.1881
    1CAG    H24   83   1.199   3.176   0.482 -2.3520  1.5915 -3.2816
    1CAG    C49   84   1.328   3.202   0.300 -0.1891 -0.1571 -0.1925
    1CAG    H25   85   1.365   2.811   0.315 -1.1825  0.1274 -2.0634
    1CAG    C50   86   1.416   2.990   0.212 -0.7851  0.1218 -0.5365
    1CAG    H26   87   0.411   3.931   0.129  0.1998 -0.1948  1.4967
    1CAG    C51   88   0.433   4.141   0.115 -0.9070  0.1417 -0.0416
    1CAG    H27   89   0.083   4.172  -0.021  0.1611  0.6335  0.9634
    1CAG    C52   90   0.265   4.269   0.011 -0.3411 -0.1564  0.3848
    1CAG    H28   91   0.963   4.126   1.518  0.8629  0.7858 -0.3425
    1CAG    C53   92   1.124   4.112   1.392 -0.5210  0.0596  0.0089
    1CAG    H29   93   0.891   3.993   1.109 -1.4288 -2.5646  2.3471
    1CAG    C54   94   1.089   4.052   1.167  0.4341 -0.0255  0.6501
    1CAG    H30   95   1.313   3.309   0.303 -1.9267 -0.2524 -2.5892
    1CAG    C55   96   1.407   3.134   0.205 -0.3160 -0.6319 -0.3393
    1CAG    H31   97   1.468   2.929   0.139  0.2783 -0.3826  0.6047
    1CAG    H32   98   0.533   4.137   0.158  0.4448  3.3240 -2.5062
    1CAG    C56   99   0.389   4.262   0.070 -0.3004 -0.0090 -1.2798
    1CAG    H33  100   0.226   4.365  -0.020 -0.3509 -0.1435  0.4378
    1CAG    H34  101   1.193   4.150   1.467  0.7591 -0.8846 -0.6459
    1CAG    C57  102   1.177   4.081   1.266 -0.3871  0.0419 -0.9026
    1CAG    H35  103   1.124   4.034   1.065 -1.3995  3.7310 -0.8495
    1CAG    C58  104   1.483   3.209   0.107 -0.5827  0.0090  0.1779
    1CAG    C59  105   0.464   4.378   0.104  0.5020 -0.4407 -0.4167
    1CAG    C60  106   1.320   4.076   1.238  0.3742  0.0889  0.3371
    1CAG    C61  107   1.557   3.145   0.004  0.4484 -0.0223 -0.5816
    1CAG     N7  108   1.481   3.349   0.104 -0.0321  0.0723 -0.0997
    1CAG    C62  109   0.421   4.510   0.085  0.3172  0.3489 -0.1438
    1CAG     N8  110   0.592   4.360   0.144 -0.9093  0.3030  0.0032
    1CAG    C63  111   1.415   4.076   1.344 -0.3159  0.1930 -0.2260
    1CAG     N9  112   1.359   4.062   1.107 -0.5637  0.1247 -0.4826
    1CAG    H36  113   1.551   3.037  -0.005 -1.4301  0.0505 -0.6119
    1CAG    C64  114   1.628   3.216  -0.094  0.8834 -0.7503 -0.1707
    1CAG    C65  115   1.550   3.422   0.012 -0.1215  0.4514  0.4212
    1CAG    H37  116   0.319   4.532   0.056  0.5772  2.0232  0.0785
    1CAG    C66  117   0.498   4.620   0.119 -0.2190 -0.3034 -0.3071
    1CAG    C67  118   0.684   4.463   0.175 -0.0778 -0.1980 -0.4338
    1CAG    H38  119   1.390   4.073   1.450 -2.6204  2.8356 -0.5576
    1CAG    C68  120   1.551   4.055   1.310 -0.3953 -0.0473  1.1626
    1CAG    C69  121   1.492   4.050   1.072  1.0445 -0.2758  0.6097
    1CAG    H39  122   1.678   3.165  -0.176 -0.2767 -1.5866 -0.3938
    1CAG    C70  123   1.627   3.357  -0.085 -0.2547 -0.2034 -0.0718
    1CAG    C71  124   1.552   3.570   0.014  1.2436 -0.0854  0.0759
    1CAG    H40  125   0.469   4.724   0.106 -1.7434 -0.8050 -1.1574
    1CAG    C72  126   0.628   4.598   0.156 -0.6676  0.2635 -0.2120
    1CAG    C73  127   0.830   4.441   0.208 -0.1069 -0.3831  0.0865
    1CAG    H41  128   1.629   4.045   1.385  1.7497  1.3497 -0.7365
    1CAG    C74  129   1.590   4.050   1.177 -0.3998 -0.0530  0.7127
    1CAG    C75  130   1.538   4.053   0.927 -0.5441 -0.4839 -0.1170
    1CAG    H42  131   1.667   3.423  -0.162 -0.6203 -0.0592 -0.1407
    1CAG     O6  132   1.567   3.638  -0.080  0.1714  0.2686  1.0713
    1CAG    N10  133   1.496   3.626   0.131  0.4817  0.2576  0.2955
    1CAG    H43  134   0.695   4.681   0.178 -1.3529  0.7450  0.1173
    1CAG     O7  135   0.900   4.533   0.253  0.0378 -0.3350  0.2738
    1CAG    N11  136   0.882   4.315   0.184  0.2460 -0.1488 -0.4576
    1CAG    H44  137   1.690   4.028   1.142 -1.1268 -1.7023 -0.4504
    1CAG     O8  138   1.656   4.049   0.901  0.5186 -0.3687  0.2121
    1CAG    N12  139   1.439   4.056   0.828 -0.5590  0.0338  0.2578
    1CAG    H45  140   1.447   3.558   0.187 -0.1981  0.5092  0.0233
    1CAG    C76  141   1.472   3.761   0.159  1.1769 -0.2578  0.3068
    1CAG    H46  142   0.806   4.252   0.161  0.3472 -0.5169  0.1673
    1CAG    C77  143   1.015   4.273   0.178  0.1787  1.0727 -0.1289
    1CAG    H47  144   1.347   4.039   0.867  0.2021 -2.1937  1.2640
    1CAG    C78  145   1.440   4.090   0.695  0.5924  0.1154  0.2637
    1CAG    C79  146   1.572   3.850   0.119  0.6267 -0.0591 -0.1179
    1CAG    C80  147   1.371   3.799   0.251  0.2990  0.9547  0.4891
    1CAG    C81  148   1.117   4.358   0.135 -0.0776  0.2823  0.5998
    1CAG    C82  149   1.050   4.157   0.254  0.5862  1.1139 -0.1734
    1CAG    C83  150   1.522   4.188   0.641 -0.4960  0.5428  0.0337
    1CAG    C84  151   1.345   4.032   0.608 -0.5979 -0.3107 -0.1993
    1CAG    H48  152   1.668   3.818   0.078  1.4656  0.3103  1.4676
    1CAG    C85  153   1.558   3.982   0.152  0.8086 -0.0710 -0.6982
    1CAG    H49  154   1.312   3.716   0.287 -0.7360  0.9806 -1.0876
    1CAG    C86  155   1.356   3.935   0.273 -0.0419  0.1472  0.9718
    1CAG    H50  156   1.081   4.451   0.091  1.7530  0.8814  0.2475
    1CAG    C87  157   1.253   4.337   0.160  0.0124 -0.9778  0.7769
    1CAG    H51  158   0.972   4.100   0.302  1.9924 -0.7870 -0.0436
    1CAG    C88  159   1.189   4.126   0.282 -0.5709 -0.3473 -0.9492
    1CAG    H52  160   1.586   4.242   0.711 -0.6388 -0.2097  0.7482
    1CAG    C89  161   1.513   4.228   0.505 -0.6749 -0.0407 -0.3588
    1CAG    H53  162   1.270   3.972   0.658 -1.2995  0.2317 -0.5909
    1CAG    C90  163   1.337   4.065   0.471  0.4475 -0.1092  0.2779
    1CAG    H54  164   1.640   4.053   0.143 -1.3690  2.7206 -0.2084
    1CAG    C91  165   1.446   4.026   0.220 -0.1679  0.0140  0.3198
    1CAG    C92  166   1.246   4.001   0.366  0.4838 -0.3362 -0.3268
    1CAG    H55  167   1.329   4.408   0.129 -0.1190 -0.3070  1.9147
    1CAG    C93  168   1.286   4.218   0.226  0.0983 -0.2109 -0.1236
    1CAG    H56  169   1.574   4.309   0.466 -1.4575  0.4777 -0.5300
    1CAG    C94  170   1.427   4.159   0.419 -0.7026  0.1425  0.6821
    1CAG    C95  171   1.428   4.172   0.266 -1.0269  0.5681 -0.1521
    1CAG    C96  172   1.130   3.911   0.415 -0.5673 -0.1508  0.3728
    1CAG    H57  173   1.503   4.236   0.217 -1.3250  1.1863  0.1927
    1CAG     O9  174   1.072   3.835   0.324  0.3566  0.0924  0.4056
    1CAG    O10  175   1.085   3.914   0.528  0.0711 -0.5109  0.1228
    1CAG    H58  176   1.094   3.881   0.241  2.2265  1.0073  1.3469
    2HOL     C1  177   0.697   0.250   4.179  0.2956  0.6382  0.4269
    2HOL     C2  178   0.824   0.320   4.122  0.7685 -0.0013  0.8153
    2HOL     H1  179   0.604   0.283   4.131  0.1691 -0.0494  0.1972
    2HOL     H2  180   0.676   0.271   4.285 -0.6397  0.5165  0.2688
    2HOL     H3  181   0.702   0.141   4.169 -1.8695  0.6676 -1.8404
    2HOL     C3  182   0.963   0.286   4.188  0.6047  0.0572  0.5291
    2HOL     H4  183   0.805   0.427   4.140 -1.4781 -0.0857 -0.6714
    2HOL     H5  184   0.827   0.323   4.012 -0.7407  2.8703  0.7563
    2HOL     C4  185   1.016   0.138   4.158 -0.0043 -0.7249  0.0772
    2HOL     H6  186   0.954   0.300   4.296  0.9370 -2.1091  0.8867
    2HOL     H7  187   1.037   0.358   4.151  0.8628 -0.3946  0.1593
    2HOL     C5  188   1.172   0.121   4.173 -0.8551  0.9324 -0.0312
    2HOL     H8  189   0.980   0.113   4.058  0.7652 -0.4974 -0.2597
    2HOL     H9  190   0.955   0.082   4.231 -2.4622  1.5093 -0.1089
    2HOL     C6  191   1.216   0.126   4.314 -0.1021 -0.4308 -0.1545
    2HOL     O1  192   1.160   0.013   4.388 -0.1864  0.0051 -0.0944
    2HOL    H10  193   1.180   0.220   4.358  0.9799 -0.4203  0.7488
    2HOL    H11  194   1.323   0.127   4.337 -0.8464  1.5829  4.2783
    2HOL     C7  195   1.228  -0.007   4.100 -0.0292  1.0299 -0.1625
    2HOL    H12  196   1.221   0.209   4.130  1.3116  0.3408  1.0957
    2HOL     C8  197   1.381  -0.009   4.110 -0.4010  0.3098  0.1765
    2HOL    H13  198   1.204   0.002   3.993 -0.1111 -2.1153 -0.4971
    2HOL    H14  199   1.176  -0.098   4.133 -1.4366  2.1087  0.7309
    2HOL    H15  200   1.417  -0.086   4.041  1.7723  0.9230  0.5542
    2HOL    H16  201   1.415  -0.035   4.211  1.3514  0.4155 -0.3584
    2HOL    H17  202   1.427   0.088   4.088  2.1298 -1.0036 -0.7136
    2HOL    H18  203   1.204  -0.072   4.371 -1.4684 -0.7614  0.2984
    3HOL     C1  204   0.642   0.233   1.002 -0.0197  0.1766  0.3719
    3HOL     C2  205   0.552   0.141   0.914 -0.1529 -0.4550 -0.6137
    3HOL     H1  206   0.588   0.252   1.096 -2.1631  1.3440 -1.0498
    3HOL     H2  207   0.646   0.338   0.971 -1.7396  0.5830  1.3603
    3HOL     H3  208   0.738   0.180   1.011 -0.7458 -1.2387  0.1239
    3HOL     C3  209   0.581   0.154   0.765 -0.3182  0.9212  0.2358
    3HOL     H4  210   0.447   0.163   0.934  0.4663  2.5333 -0.1148
    3HOL     H5  211   0.574   0.038   0.944  0.2781 -0.6372 -1.5468
    3HOL     C4  212   0.734   0.158   0.730  0.0143 -0.3454  0.3149
    3HOL     H6  213   0.532   0.249   0.738  0.0109  1.2602  0.8211
    3HOL     H7  214   0.530   0.076   0.706 -0.0870 -1.3988  2.9194
    3HOL     C5  215   0.775   0.174   0.582 -0.2952  0.0480 -0.0519
    3HOL     H8  216   0.777   0.061   0.761  0.0396 -1.3392 -2.4978
    3HOL     H9  217   0.794   0.231   0.785  1.2348 -0.6513 -0.5715
    3HOL     C6  218   0.756   0.043   0.496 -0.1614 -0.0442  0.6260
    3HOL     O1  219   0.825  -0.073   0.558 -0.1625 -0.1853  0.0062
    3HOL    H10  220   0.806   0.054   0.399  2.0052 -2.0760  1.4074
    3HOL    H11  221   0.650   0.030   0.472 -0.2865  1.7729  0.0117
    3HOL     C7  222   0.688   0.290   0.517 -0.0096  0.5536 -0.2236
    3HOL    H12  223   0.882   0.195   0.588  0.0410 -1.3001 -1.1027
    3HOL     C8  224   0.709   0.426   0.588  0.4080 -0.3939  0.9168
    3HOL    H13  225   0.583   0.260   0.510  0.3434 -1.1545  1.1216
    3HOL    H14  226   0.723   0.293   0.413  0.2598 -0.7845 -0.1837
    3HOL    H15  227   0.681   0.504   0.516  0.5552 -0.3439  0.9146
    3HOL    H16  228   0.817   0.442   0.596  0.1488  2.7555 -0.3743
    3HOL    H17  229   0.657   0.442   0.683 -0.7911  0.5737  0.1323
    3HOL    H18  230   0.920  -0.061   0.540 -0.4682  0.3885 -1.2841
    4CHL     C1  231   3.618   2.274   1.854 -0.1874 -0.3874 -0.5561
    4CHL    CL1  232   3.671   2.120   1.926 -0.1905  0.7105 -0.4003
    4CHL    CL2  233   3.693   2.410   1.950  0.1136 -0.3390 -0.1540
    4CHL    CL3  234   3.674   2.292   1.679  0.0371  0.0242  0.2544
    4CHL     H1  235   3.510   2.284   1.863  0.0808  1.7564  1.1263
    5CHL     C1  236   1.559   2.985   1.915  1.1041 -0.1448 -0.0337
    5CHL    CL1  237   1.693   3.081   1.841 -0.3215  0.4023  0.0632
    5CHL    CL2  238   1.428   2.953   1.800  0.2473  0.5560  0.0832
    5CHL    CL3  239   1.626   2.825   1.963  0.0027 -0.1409  0.3999
    5CHL     H1  240   1.507   3.034   1.998 -0.9565 -1.1463 -0.6783
    6CHL     C1  241   1.677   3.472   3.357 -0.3945 -0.1295 -0.0783
    6CHL    CL1  242   1.781   3.332   3.317 -0.5923 -0.2168  0.0327
    6CHL    CL2  243   1.565   3.500   3.216 -0.2272 -0.0729 -0.3060
    6CHL    CL3  244   1.574   3.416   3.493 -0.0309  0.0616 -0.3365
    6CHL     H1  245   1.734   3.562   3.382 -3.0670  2.0865 -1.3890
    7CHL     C1  246   0.832   2.566   1.361  0.0959 -0.6249  0.4190
    7CHL    CL1  247   0.936   2.498   1.490 -0.0362  0.0014  0.6265
    7CHL    CL2  248   0.927   2.670   1.249  0.2893  0.1311  0.2680
    7CHL    CL3  249   0.785   2.428   1.259 -0.1183  0.3012 -0.1733
    7CHL     H1  250   0.753   2.624   1.410 -0.4708 -2.1997  1.4596
    8CHL     C1  251   1.114   2.986   1.196  0.4058 -0.7197  0.0797
    8CHL    CL1  252   1.079   3.155   1.144  0.0121  0.1443  0.4490
    8CHL    CL2  253   1.125   2.861   1.067  0.5304  0.2697  0.3158
    8CHL    CL3  254   1.261   2.968   1.296 -0.2093 -0.0417  0.1846
    8CHL     H1  255   1.023   2.953   1.248 -0.7487 -0.2153 -1.5290
    9CHL     C1  256   0.244   2.392   1.284 -0.1775 -0.2223 -0.2013
    9CHL    CL1  257   0.298   2.227   1.244 -0.1804  0.3812  0.1938
    9CHL    CL2  258   0.172   2.391   1.440  0.1383 -0.0685  0.4178
    9CHL    CL3  259   0.375   2.515   1.272  0.6202 -0.3749 -0.2324
    9CHL     H1  260   0.166   2.415   1.211 -1.3591  0.2589  1.1717
   10CHL     C1  261   2.578   0.682   0.992 -0.1202 -0.4925 -0.7818
   10CHL    CL1  262   2.448   0.646   0.879  0.2386  0.0672  0.4073
   10CHL    CL2  263   2.736   0.712   0.918 -0.1526 -0.2496  0.2287
   10CHL    CL3  264   2.514   0.821   1.087 -0.2020  0.2799  0.1022
   10CHL     H1  265   2.598   0.594   1.054  1.7042  0.7243  0.4522
   11CHL     C1  266   0.087   0.106   3.690  0.2835  0.2274  0.9133
   11CHL    CL1  267   0.057   0.267   3.757  0.2733  0.3224  0.1304
   11CHL    CL2  268  -0.019   0.077   3.545 -0.0439  0.3033 -0.3829
   11CHL    CL3  269   0.265   0.098   3.677 -0.4764  0.5223 -0.1938
   11CHL     H1  270   0.066   0.024   3.760 -0.7196  0.6806  1.1577
   12CHL     C1  271   1.440   0.925   2.431  0.4729 -0.2638  0.0664
   12CHL    CL1  272   1.267   0.935   2.388  0.1857  0.0758 -0.0347
   12CHL    CL2  273   1.490   0.753   2.415  0.3127 -0.3739 -0.4148
   12CHL    CL3  274   1.537   1.022   2.308  0.1954  0.0138  0.1213
   12CHL     H1  275   1.452   0.961   2.534 -1.8415 -1.5403  0.8515
   13CHL     C1  276   3.188   3.069   1.333  0.6892 -0.4927 -0.3950
   13CHL    CL1  277   3.082   3.025   1.195  0.0596  0.0398  0.0785
   13CHL    CL2  278   3.128   2.963   1.470 -0.2915  0.2445 -0.2522
   13CHL    CL3  279   3.357   3.046   1.281 -0.0033 -0.3104  0.3294
   13CHL     H1  280   3.181   3.173   1.364  1.7687 -0.7509  0.7799
   14CHL     C1  281   3.715   0.903   1.233 -0.0978 -0.1487  0.3201
   14CHL    CL1  282   3.616   1.055   1.245  0.2328 -0.4319 -0.3341
   14CHL    CL2  283   3.643   0.788   1.345  0.1907 -0.3829  0.0362
   14CHL    CL3  284   3.724   0.835   1.069  0.0427 -0.3322 -0.0407
   14CHL     H1  285   3.818   0.921   1.267 -0.0818  0.6067 -0.1238
   15CHL     C1  286   0.692   1.632   2.063  0.2731 -1.0778  0.0589
   15CHL    CL1  287   0.715   1.455   2.045  0.1032  0.0660 -0.3722
   15CHL    CL2  288   0.544   1.663   2.161  0.1995 -0.3181  0.3243
   15CHL    CL3  289   0.835   1.711   2.134  0.1139 -0.0948  0.5055
   15CHL     H1  290   0.671   1.682   1.968 -0.4116  2.3955  1.8500
   16CHL     C1  291   1.078   0.871   2.805 -0.3575  0.4004 -0.6097
   16CHL    CL1  292   1.157   0.834   2.964 -0.0489 -0.4985  0.3218
   16CHL    CL2  293   0.912   0.925   2.825 -0.2634  0.1264  0.1804
   16CHL    CL3  294   1.168   0.994   2.712 -0.2087 -0.3328 -0.3526
   16CHL     H1  295   1.093   0.778   2.750 -0.3409  0.1036 -0.1105
   17CHL     C1  296   0.957   2.802   1.695  0.6347 -0.0146 -0.2019
   17CHL    CL1  297   1.073   2.854   1.828 -0.4041 -0.4044  0.3240
   17CHL    CL2  298   0.806   2.745   1.776  0.0047 -0.1757 -0.1821
   17CHL    CL3  299   0.924   2.944   1.591  0.2438 -0.3051  0.6275
   17CHL     H1  300   0.991   2.721   1.630 -0.5689  1.8757 -3.4449
   18CHL     C1  301   0.583   2.576   2.630  0.7394  0.4182  0.0033
   18CHL    CL1  302   0.760   2.568   2.631 -0.5128 -0.1376  0.0153
   18CHL    CL2  303   0.529   2.737   2.577  0.1711 -0.3284  0.1725
   18CHL    CL3  304   0.503   2.459   2.523 -0.1690 -0.1466  0.0372
   18CHL     H1  305   0.538   2.562   2.728 -3.2746  1.0166 -1.5460
   19CHL     C1  306   1.643   3.356   0.541  0.0728  0.3795 -0.2209
   19CHL    CL1  307   1.573   3.474   0.423 -0.0341 -0.2213 -0.1379
   19CHL    CL2  308   1.815   3.372   0.561 -0.4260  0.3325  0.1110
   19CHL    CL3  309   1.552   3.379   0.694 -0.0119  0.0943 -0.1298
   19CHL     H1  310   1.625   3.254   0.504 -0.7679  0.4161  0.0802
   20CHL     C1  311   1.232   3.430   4.131 -0.4373 -0.5143 -0.1206
   20CHL    CL1  312   1.219   3.533   3.981  0.3420  0.0517  0.1483
   20CHL    CL2  313   1.185   3.520   4.281 -0.1696  0.0452  0.0033
   20CHL    CL3  314   1.119   3.281   4.112  0.1972 -0.2007  0.0989
   20CHL     H1  315   1.336   3.397   4.140 -0.3722 -0.5288 -0.9365
   21CHL     C1  316   1.856   2.397   1.127 -0.0476  0.2419  0.3619
   21CHL    CL1  317   1.947   2.316   0.994  0.2753  0.0233 -0.1810
   21CHL    CL2  318   1.916   2.343   1.289  0.7576 -0.2196 -0.2228
   21CHL    CL3  319   1.854   2.577   1.105 -0.2755  0.1742 -0.0155
   21CHL     H1  320   1.756   2.354   1.115 -0.1446  0.9472 -1.7330
   22CHL     C1  321   2.359   3.188   3.694 -0.3737  0.3108  0.1421
   22CHL    CL1  322   2.482   3.312   3.696 -0.2312  0.1776 -0.3745
   22CHL    CL2  323   2.397   3.065   3.573  0.2004  0.1007 -0.0997
   22CHL    CL3  324   2.349   3.110   3.853 -0.1873  0.0177 -0.1750
   22CHL     H1  325   2.263   3.236   3.672 -0.3149  0.4966  0.2969
   23CHL     C1  326   2.579   1.648   1.892 -0.6261  0.6128 -1.2001
   23CHL    CL1  327   2.671   1.798   1.933 -0.6308  0.2059  0.0555
   23CHL    CL2  328   2.406   1.688   1.864  0.1434 -0.3710  0.3118
   23CHL    CL3  329   2.670   1.579   1.748  0.4975 -0.2023 -0.0720
   23CHL     H1  330   2.604   1.576   1.970  3.1585 -2.3328 -4.6820
   24CHL     C1  331   0.380   3.385   3.766 -0.6289 -0.7073  0.2840
   24CHL    CL1  332   0.440   3.472   3.911 -0.1623 -0.0386  0.4070
   24CHL    CL2  333   0.509   3.261   3.718 -0.0036  0.1602 -0.1509
   24CHL    CL3  334   0.221   3.310   3.798 -0.0100 -0.0922 -0.0330
   24CHL     H1  335   0.357   3.454   3.685  1.0154 -0.6770 -0.2020
   25CHL     C1  336   0.141   3.777   4.030 -0.1770 -0.0719 -0.4744
   25CHL    CL1  337   0.248   3.705   4.157 -0.1422 -0.2390  0.0893
   25CHL    CL2  338   0.148   3.961   4.026  0.0850  0.5687 -0.1315
   25CHL    CL3  339   0.165   3.711   3.862  0.3403 -0.3468  0.0310
   25CHL     H1  340   0.039   3.760   4.064 -0.7709  2.6223 -0.6576
   26CHL     C1  341   1.581   0.868   3.733  0.0090 -0.0263  0.0865
   26CHL    CL1  342   1.636   0.803   3.894 -0.1341 -0.2374 -0.1383
   26CHL    CL2  343   1.712   0.921   3.620 -0.2305 -0.1346  0.0726
   26CHL    CL3  344   1.483   0.739   3.654 -0.0486  0.2510  0.3531
   26CHL     H1  345   1.524   0.959   3.753 -2.6327 -1.4422 -0.4814
   27CHL     C1  346   1.393   0.022   3.429 -0.2881 -0.6232  0.2557
   27CHL    CL1  347   1.398  -0.163   3.408  0.1758  0.0515 -0.0742
   27CHL    CL2  348   1.284   0.097   3.306  0.3706 -0.0730 -0.4517
   27CHL    CL3  349   1.330   0.060   3.594 -0.3143 -0.1397 -0.0472
   27CHL     H1  350   1.492   0.068   3.416  0.0653 -1.2903  0.5156
   28CHL     C1  351   0.021   0.012   0.956  0.6323  0.4928  0.0125
   28CHL    CL1  352   0.119   0.163   0.927  0.4015 -0.2302 -0.0387
   28CHL    CL2  353   0.099  -0.060   1.098 -0.5281  0.1456  0.2395
   28CHL    CL3  354  -0.151   0.057   0.997  0.0266 -0.0390  0.3081
   28CHL     H1  355   0.031  -0.056   0.871 -0.2885 -0.8511  0.9431
   29CHL     C1  356   2.253   2.905   2.723  0.5728  0.6384  0.1031
   29CHL    CL1  357   2.129   2.974   2.624  0.6180  0.1117 -0.2238
   29CHL    CL2  358   2.173   2.849   2.873 -0.4049  0.5731 -0.1851
   29CHL    CL3  359   2.319   2.764   2.631  0.5624 -0.3621  0.4386
   29CHL     H1  360   2.338   2.973   2.737  1.3426  0.0102 -1.3653
   30CHL     C1  361   2.646   1.295   3.924 -0.0428  0.7215 -0.7807
   30CHL    CL1  362   2.585   1.339   3.764  0.2895  0.1605  0.2827
   30CHL    CL2  363   2.532   1.188   4.022 -0.3113 -0.5269  0.2462
   30CHL    CL3  364   2.809   1.208   3.918  0.2946 -0.0961  0.4484
   30CHL     H1  365   2.675   1.385   3.981  2.1767 -1.5666  2.0059
   31CHL     C1  366   1.835   0.423   4.243 -0.7551 -0.2350  0.3555
   31CHL    CL1  367   1.893   0.591   4.270  0.0435 -0.0285  0.0949
   31CHL    CL2  368   1.970   0.307   4.226 -0.1556 -0.2345  0.1903
   31CHL    CL3  369   1.722   0.356   4.351 -0.0427 -0.5861  0.0054
   31CHL     H1  370   1.784   0.422   4.146 -3.3960  1.5964  1.6109
   32CHL     C1  371   0.954   3.618   0.999 -0.2930  0.0615  0.4969
   32CHL    CL1  372   0.868   3.634   1.156  0.1096 -0.3770  0.2220
   32CHL    CL2  373   0.912   3.467   0.914  0.2309 -0.2359 -0.1105
   32CHL    CL3  374   0.913   3.755   0.897 -0.2655 -0.0220 -0.1743
   32CHL     H1  375   1.062   3.607   1.011 -0.5628 -3.0237  1.1254
   33CHL     C1  376   3.672   2.766   3.207 -0.4637  0.0162 -0.1698
   33CHL    CL1  377   3.596   2.616   3.270  0.1997  0.0751  0.0508
   33CHL    CL2  378   3.548   2.903   3.199 -0.2133 -0.4893  0.1651
   33CHL    CL3  379   3.814   2.812   3.314 -0.3038 -0.0774 -0.6258
   33CHL     H1  380   3.715   2.743   3.109  0.0537 -1.8534  0.4461
   34CHL     C1  381   0.592   1.180   3.232  0.5793  0.0990 -0.3312
   34CHL    CL1  382   0.734   1.171   3.337 -0.2666  0.3214  0.0568
   34CHL    CL2  383   0.461   1.227   3.342  0.2662  0.0048  0.1756
   34CHL    CL3  384   0.619   1.320   3.127 -0.1467  0.0628 -0.0101
   34CHL     H1  385   0.576   1.090   3.172 -0.0431  0.1782 -0.3001
   35CHL     C1  386   3.174   1.702   1.761  0.3608  0.7592 -0.0179
   35CHL    CL1  387   3.198   1.740   1.935 -0.0380  0.2587 -0.1358
   35CHL    CL2  388   3.028   1.797   1.701 -0.0405 -0.5097  0.1579
   35CHL    CL3  389   3.308   1.749   1.652 -0.1405 -0.2495  0.1476
   35CHL     H1  390   3.158   1.594   1.755 -0.6053  0.9689 -2.1154
   36CHL     C1  391   1.143   1.639   1.912 -0.5850  0.1861  0.1886
   36CHL    CL1  392   1.006   1.687   1.811 -0.4062  0.4007 -0.0639
   36CHL    CL2  393   1.129   1.465   1.954  0.3153 -0.0483  0.0470
   36CHL    CL3  394   1.298   1.657   1.826  0.2087  0.5632  0.4511
   36CHL     H1  395   1.144   1.705   1.999 -0.3782 -1.4157  1.4450
   37CHL     C1  396   0.196   2.507   2.846 -0.6311  0.4664  0.0684
   37CHL    CL1  397   0.334   2.417   2.911  0.3144 -0.1993  0.1692
   37CHL    CL2  398   0.041   2.418   2.830  0.0999 -0.0618  0.0773
   37CHL    CL3  399   0.159   2.638   2.969 -0.1699 -0.2451  0.1232
   37CHL     H1  400   0.219   2.545   2.745 -0.5221  0.7686  0.2045
   38CHL     C1  401   3.549   3.016   2.605 -0.1385 -0.3275  0.0851
   38CHL    CL1  402   3.408   2.923   2.561  0.2981  0.0488 -0.0263
   38CHL    CL2  403   3.586   3.152   2.485  0.1983  0.0342 -0.1818
   38CHL    CL3  404   3.503   3.081   2.770  0.0626  0.0427  0.3638
   38CHL     H1  405   3.638   2.952   2.608  0.1674  0.0627 -0.5549
   39CHL     C1  406   3.196   3.273   3.861  0.2591  0.0541 -0.9579
   39CHL    CL1  407   3.355   3.295   3.789 -0.3296  0.2420  0.0586
   39CHL    CL2  408   3.102   3.428   3.873  0.2653 -0.4434  0.5567
   39CHL    CL3  409   3.096   3.154   3.771  0.2222  0.3419  0.0877
   39CHL     H1  410   3.221   3.228   3.958  0.1688  1.2708 -0.3540
   40CHL     C1  411   0.912   0.578   0.871 -0.3358  0.1530 -0.1292
   40CHL    CL1  412   0.993   0.435   0.942  0.0403 -0.0013 -0.0512
   40CHL    CL2  413   0.767   0.624   0.963  0.3861 -0.0480  0.3955
   40CHL    CL3  414   1.031   0.706   0.856  0.1486  0.0310 -0.3409
   40CHL     H1  415   0.892   0.545   0.769  2.1433 -2.6903  0.1828
   41CHL     C1  416   3.157   0.384   2.062 -0.4466 -0.1415  0.0252
   41CHL    CL1  417   3.193   0.231   2.158  0.2118  0.0438 -0.4034
   41CHL    CL2  418   2.982   0.392   2.058  0.0729 -0.2615 -0.1564
   41CHL    CL3  419   3.234   0.531   2.135 -0.1889  0.1985 -0.2430
   41CHL     H1  420   3.193   0.373   1.959  0.1470  4.9503 -0.5554
   42CHL     C1  421   3.121   0.071   3.799 -0.6459 -0.5238 -0.1334
   42CHL    CL1  422   3.176   0.150   3.953  0.0303 -0.2009  0.4713
   42CHL    CL2  423   3.205   0.127   3.652  0.0705 -0.2018 -0.1073
   42CHL    CL3  424   3.109  -0.108   3.798  0.1414 -0.2272  0.2802
   42CHL     H1  425   3.022   0.117   3.797  1.4236  4.6568 -0.1837
   43CHL     C1  426   3.609   0.296   1.056 -0.5910 -0.4311 -0.0558
   43CHL    CL1  427   3.572   0.399   1.197  0.0138 -0.3996  0.1710
   43CHL    CL2  428   3.724   0.164   1.099  0.0040 -0.0770  0.5101
   43CHL    CL3  429   3.460   0.216   0.998 -0.2806 -0.3875 -0.0141
   43CHL     H1  430   3.654   0.343   0.968  1.0206 -0.8802  0.4958
   44CHL     C1  431   1.725   1.608   3.098  0.5579 -0.2716 -1.7488
   44CHL    CL1  432   1.777   1.441   3.094 -0.0589 -0.3047  0.1406
   44CHL    CL2  433   1.608   1.649   2.973 -0.1225 -0.0596 -0.2700
   44CHL    CL3  434   1.641   1.642   3.260  0.0437  0.5218  0.0806
   44CHL     H1  435   1.803   1.684   3.090 -1.2969  2.0211  0.1848
   45CHL     C1  436   1.390   2.230   2.018  0.5470 -0.2744 -0.2601
   45CHL    CL1  437   1.405   2.404   1.966  0.2523 -0.1012 -0.3144
   45CHL    CL2  438   1.536   2.138   1.952 -0.3281 -0.2437 -0.1293
   45CHL    CL3  439   1.353   2.197   2.195  0.0490 -0.1084  0.0592
   45CHL     H1  440   1.300   2.188   1.973  0.0708  1.8314 -1.4014
   46CHL     C1  441   3.921   1.780   2.612  0.6963 -0.1421 -0.2985
   46CHL    CL1  442   3.907   1.647   2.487  0.1279  0.2669 -0.5057
   46CHL    CL2  443   3.934   1.724   2.783  0.4835  0.2295 -0.5084
   46CHL    CL3  444   4.051   1.899   2.585  0.0276  0.3969 -0.1292
   46CHL     H1  445   3.825   1.833   2.613  0.5594 -0.3934  0.4740
   47CHL     C1  446   4.118   3.244   0.375  0.1776  0.5893 -0.0155
   47CHL    CL1  447   4.263   3.140   0.397  0.0065 -0.1622  0.0034
   47CHL    CL2  448   3.995   3.159   0.275 -0.2629 -0.1419  0.2343
   47CHL    CL3  449   4.043   3.287   0.532  0.5915 -0.3738  0.3377
   47CHL     H1  450   4.163   3.330   0.325  0.7610  0.3009  0.0095
   48CHL     C1  451   0.520   0.334   2.301  0.8132 -0.5395  0.1501
   48CHL    CL1  452   0.521   0.155   2.275 -0.1115 -0.0262  0.2528
   48CHL    CL2  453   0.574   0.414   2.153  0.6224  0.0101  0.2508
   48CHL    CL3  454   0.357   0.392   2.331 -0.0326  0.3065  0.2144
   48CHL     H1  455   0.574   0.369   2.389  0.4262  1.5986 -0.4058
   49CHL     C1  456   1.244   1.201   0.738 -0.1769  0.0065  0.2241
   49CHL    CL1  457   1.215   1.095   0.873  0.4807 -0.1618 -0.2345
   49CHL    CL2  458   1.340   1.354   0.774 -0.3689  0.2080 -0.4762
   49CHL    CL3  459   1.338   1.101   0.620 -0.0919  0.0245  0.0551
   49CHL     H1  460   1.145   1.226   0.697  0.4823 -0.7231 -1.9800
   50CHL     C1  461   3.051   1.092   2.581 -0.8017  0.0952  0.2140
   50CHL    CL1  462   3.106   1.246   2.668 -0.3893 -0.1537 -0.3999
   50CHL    CL2  463   2.900   1.037   2.648 -0.0897 -0.0343 -0.3180
   50CHL    CL3  464   3.054   1.139   2.408  0.9080  0.0895  0.6973
   50CHL     H1  465   3.135   1.024   2.601 -0.2138  0.0069 -2.2646
   51CHL     C1  466   2.247   0.808   1.468 -0.3086  0.6375  0.3906
   51CHL    CL1  467   2.414   0.817   1.541  0.8889  0.0465 -0.0840
   51CHL    CL2  468   2.222   0.663   1.368 -0.1025 -0.5863  0.5031
   51CHL    CL3  469   2.109   0.841   1.582 -0.1883 -0.5467 -0.3571
   51CHL     H1  470   2.239   0.898   1.406 -1.3379  0.2637 -0.0480
   52CHL     C1  471   0.313   2.447   3.362  0.2638  1.1222  0.1097
   52CHL    CL1  472   0.209   2.583   3.299  0.1346  0.0773  0.0282
   52CHL    CL2  473   0.271   2.293   3.286  0.2479 -0.1543 -0.1477
   52CHL    CL3  474   0.493   2.469   3.330 -0.3420  0.1533  0.2203
   52CHL     H1  475   0.294   2.435   3.470 -1.7901  1.2657 -0.1886
   53CHL     C1  476   3.446   3.851   0.474 -0.4746 -0.0300  1.2573
   53CHL    CL1  477   3.264   3.865   0.470 -0.3186  0.2399  0.1391
   53CHL    CL2  478   3.507   3.870   0.306 -0.1201  0.0860 -0.3122
   53CHL    CL3  479   3.508   3.986   0.576 -0.1136  0.0605  0.3514
   53CHL     H1  480   3.488   3.763   0.525  0.9319  0.4874  1.0450
   54CHL     C1  481   1.694   1.189   0.986 -0.9844 -0.7111  0.3420
   54CHL    CL1  482   1.753   1.347   0.925  0.4686  0.2525  0.3569
   54CHL    CL2  483   1.549   1.224   1.077 -0.0846  0.0800  0.0042
   54CHL    CL3  484   1.681   1.070   0.848 -0.0248 -0.1208 -0.1773
   54CHL     H1  485   1.776   1.153   1.050  0.7270  0.2408 -1.2157
   55CHL     C1  486   0.975   3.055   0.117  0.1322 -0.2573 -0.1924
   55CHL    CL1  487   0.966   3.229   0.067  0.1951  0.0903 -0.1062
   55CHL    CL2  488   0.818   2.964   0.104 -0.0107 -0.1831 -0.1361
   55CHL    CL3  489   1.102   2.965   0.025 -0.0195  0.0516 -0.0216
   55CHL     H1  490   1.012   3.044   0.220 -2.3301  0.2229  0.8088
   56CHL     C1  491   0.894   1.944   3.219  0.4865  0.2004  0.1178
   56CHL    CL1  492   0.823   1.909   3.384 -0.5295 -0.3032 -0.5400
   56CHL    CL2  493   0.774   1.921   3.088 -0.0841  0.0330 -0.1031
   56CHL    CL3  494   0.959   2.110   3.224  0.1933  0.1214  0.1129
   56CHL     H1  495   0.974   1.871   3.203  0.1362 -0.3272  0.6880
   57CHL     C1  496   1.173   1.514   2.792  0.2691  0.3581 -0.4940
   57CHL    CL1  497   1.068   1.390   2.718  0.2869  0.0088  0.0152
   57CHL    CL2  498   1.085   1.666   2.843  0.4745  0.2921 -0.1315
   57CHL    CL3  499   1.262   1.462   2.936 -0.2443 -0.0606 -0.1645
   57CHL     H1  500   1.247   1.545   2.717  1.0110 -0.3537 -0.0860
   58CHL     C1  501   2.635   3.011   3.104  0.1273 -0.4603 -0.0853
   58CHL    CL1  502   2.466   3.068   3.151  0.0642  0.0431  0.5107
   58CHL    CL2  503   2.602   2.894   2.970  0.4004  0.2805  0.4778
   58CHL    CL3  504   2.716   3.157   3.040 -0.6837 -0.0275  0.0111
   58CHL     H1  505   2.691   2.958   3.182 -0.5098 -1.3454 -0.2132
   59CHL     C1  506   2.711   0.681   1.765 -0.3246  0.5582 -0.3959
   59CHL    CL1  507   2.736   0.565   1.633  0.2975 -0.3311 -0.1778
   59CHL    CL2  508   2.554   0.639   1.845  0.2320  0.1312  0.4436
   59CHL    CL3  509   2.855   0.656   1.872  0.3090  0.5590  0.2438
   59CHL     H1  510   2.708   0.787   1.735  2.8356  1.4668  1.9963
   60CHL     C1  511   1.722   2.511   4.147 -0.2346  0.8733  0.0848
   60CHL    CL1  512   1.825   2.602   4.266  0.4462  0.4163  0.1589
   60CHL    CL2  513   1.567   2.500   4.222 -0.2795 -0.1832  0.3709
   60CHL    CL3  514   1.702   2.589   3.981  0.2873  0.2338  0.5126
   60CHL     H1  515   1.767   2.413   4.133 -1.4406  0.0679  1.4625
   61CHL     C1  516   3.085   3.546   2.905 -0.4799 -0.5368  0.0253
   61CHL    CL1  517   3.083   3.701   2.811 -0.0847 -0.2926 -0.2772
   61CHL    CL2  518   3.118   3.578   3.081  0.2948  0.2702 -0.2122
   61CHL    CL3  519   2.937   3.449   2.880  0.1397  0.1272 -0.0610
   61CHL     H1  520   3.162   3.484   2.857 -0.2708  0.0289 -0.3871
   62CHL     C1  521   2.803   3.372   1.316  0.6373  0.1928 -0.1300
   62CHL    CL1  522   2.968   3.339   1.375 -0.0472  0.4873  0.0883
   62CHL    CL2  523   2.685   3.360   1.455  0.0101 -0.1748  0.0357
   62CHL    CL3  524   2.803   3.523   1.236 -0.2905 -0.3711 -0.0958
   62CHL     H1  525   2.781   3.294   1.243  1.0424  0.0620 -0.1133
   63CHL     C1  526   3.744   1.547   0.587  0.2038 -0.1502  0.0849
   63CHL    CL1  527   3.824   1.395   0.631 -0.0885  0.1983 -0.0258
   63CHL    CL2  528   3.562   1.542   0.618  0.3254  0.1136  0.1883
   63CHL    CL3  529   3.817   1.680   0.692 -0.2413 -0.5233  0.0907
   63CHL     H1  530   3.753   1.570   0.481  0.8121 -1.1130 -0.0784
   64CHL     C1  531   2.741   1.457   2.215 -0.4270 -0.1467 -0.0309
   64CHL    CL1  532   2.645   1.612   2.235  0.5195  0.1553  0.3580
   64CHL    CL2  533   2.632   1.315   2.235 -0.0071 -0.0237  0.4138
   64CHL    CL3  534   2.820   1.455   2.050 -0.3439  0.3213  0.1956
   64CHL     H1  535   2.823   1.447   2.287  1.8351 -0.2494 -2.4566
   65CHL     C1  536   3.516   2.845   1.621 -1.0078 -0.2581 -0.3376
   65CHL    CL1  537   3.424   2.692   1.644  0.4043  0.4833 -0.6702
   65CHL    CL2  538   3.455   2.984   1.722  0.3422  0.0210 -0.0465
   65CHL    CL3  539   3.694   2.814   1.628 -0.1410  0.0244 -0.1078
   65CHL     H1  540   3.491   2.869   1.517 -0.5149  1.5512 -0.0742
   66CHL     C1  541   1.799   2.503   2.035  0.0309  1.8892 -0.1592
   66CHL    CL1  542   1.893   2.434   1.891 -0.0392 -0.3145  0.3250
   66CHL    CL2  543   1.788   2.377   2.162  0.0711 -0.2004 -0.1165
   66CHL    CL3  544   1.878   2.653   2.096  0.0421 -0.0479 -0.3191
   66CHL     H1  545   1.697   2.530   2.006 -0.8996  0.6531  1.7510
   67CHL     C1  546   1.431   0.743   1.668 -0.8723  0.6053 -0.1922
   67CHL    CL1  547   1.561   0.696   1.788 -0.5788  0.2766  0.0982
   67CHL    CL2  548   1.489   0.807   1.513  0.1456 -0.1064 -0.4704
   67CHL    CL3  549   1.333   0.592   1.629  0.2578  0.1826  0.3151
   67CHL     H1  550   1.362   0.814   1.715 -1.0054  0.1937  0.2470
   68CHL     C1  551   1.470   0.445   2.152  0.5409  0.0095 -0.1587
   68CHL    CL1  552   1.427   0.356   2.009  0.4029 -0.3278 -0.5400
   68CHL    CL2  553   1.458   0.360   2.311  0.1798  0.1817  0.1806
   68CHL    CL3  554   1.635   0.515   2.127 -0.2557  0.1362 -0.5866
   68CHL     H1  555   1.391   0.520   2.167  0.0255 -0.1172 -2.0020
   69CHL     C1  556   1.981   3.461   2.282 -0.4273 -0.5754  0.3776
   69CHL    CL1  557   1.926   3.368   2.146  0.4992  0.0571 -0.1728
   69CHL    CL2  558   1.851   3.513   2.385  0.2809 -0.3243 -0.2020
   69CHL    CL3  559   2.094   3.354   2.370  0.3753  0.1527  0.3009
   69CHL     H1  560   2.032   3.550   2.244  2.5190 -1.6541  1.4636
   70CHL     C1  561   0.214   0.434   3.451 -0.3626  0.2906 -0.4495
   70CHL    CL1  562   0.101   0.463   3.316  0.3514  0.4624 -0.0568
   70CHL    CL2  563   0.361   0.354   3.384  0.1215 -0.1021  0.0786
   70CHL    CL3  564   0.262   0.583   3.531  0.3338 -0.2382  0.0215
   70CHL     H1  565   0.161   0.362   3.514 -1.7485  1.7381  0.1086
   71CHL     C1  566   0.554   2.436   0.032 -0.4703  1.3449  0.3263
   71CHL    CL1  567   0.621   2.545   0.163  0.0109  0.0568  0.1817
   71CHL    CL2  568   0.516   2.272   0.095  0.1311 -0.1658  0.1509
   71CHL    CL3  569   0.403   2.500  -0.037  0.4960  0.1825 -0.1412
   71CHL     H1  570   0.633   2.433  -0.044 -0.2196 -0.2149  0.6188
   72CHL     C1  571   1.030   2.848   2.905 -0.3971  0.2211  0.0795
   72CHL    CL1  572   1.095   2.803   2.751  0.2213  0.1323 -0.0455
   72CHL    CL2  573   1.080   2.717   3.027  0.0670  0.3665 -0.6929
   72CHL    CL3  574   1.094   3.016   2.951  0.2611  0.2385  0.5367
   72CHL     H1  575   0.921   2.857   2.896 -0.3264  0.1462 -1.0547
   73CHL     C1  576   2.866   2.822   4.019  0.4412 -0.0245 -0.2591
   73CHL    CL1  577   2.811   2.655   4.077 -0.4081  0.0854 -0.2201
   73CHL    CL2  578   2.943   2.900   4.162  0.3444 -0.2676  0.1025
   73CHL    CL3  579   2.991   2.800   3.887 -0.6471  0.1089 -0.1791
   73CHL     H1  580   2.778   2.872   3.979 -0.9941 -1.7994  0.5541
   74CHL     C1  581   0.189   0.392   1.182 -0.1911 -0.0583 -0.3584
   74CHL    CL1  582   0.032   0.388   1.272  0.0894  0.3409 -0.0790
   74CHL    CL2  583   0.271   0.554   1.185 -0.0855  0.0639  0.0138
   74CHL    CL3  584   0.294   0.251   1.238  0.1474  0.1268  0.1989
   74CHL     H1  585   0.153   0.377   1.080 -1.4227  0.9115 -0.0876
   75CHL     C1  586   4.107   0.033   3.133  0.1100  0.3637 -0.2106
   75CHL    CL1  587   4.266   0.031   3.066  0.3414 -0.1277 -0.1787
   75CHL    CL2  588   4.020   0.176   3.061  0.1398  0.0930  0.1671
   75CHL    CL3  589   4.033  -0.126   3.107 -0.0109  0.4128  0.1139
   75CHL     H1  590   4.119   0.054   3.239 -2.4609 -1.7701  0.6129
   76CHL     C1  591   1.851   0.431   3.408 -0.3532 -0.0212  0.1788
   76CHL    CL1  592   2.027   0.478   3.402  0.3051 -0.0730  0.2648
   76CHL    CL2  593   1.770   0.578   3.349 -0.1313 -0.0247 -0.1881
   76CHL    CL3  594   1.825   0.301   3.293 -0.0735  0.1175 -0.2183
   76CHL     H1  595   1.822   0.399   3.509  0.2022 -0.0020  0.3470
   77CHL     C1  596   2.747   0.454   3.852  0.5448 -0.3937 -0.0412
   77CHL    CL1  597   2.784   0.479   4.029 -0.0780  0.3172  0.0482
   77CHL    CL2  598   2.853   0.317   3.803 -0.2333  0.0954 -0.0494
   77CHL    CL3  599   2.570   0.409   3.822 -0.3710  0.3902  0.2228
   77CHL     H1  600   2.770   0.540   3.788  1.3337 -1.5728 -1.4098
   78CHL     C1  601   1.680   1.722   1.950  0.0763 -0.3306  0.2940
   78CHL    CL1  602   1.787   1.595   1.881  0.2064  0.1982 -0.2370
   78CHL    CL2  603   1.763   1.837   2.053  0.1422 -0.1863  0.2489
   78CHL    CL3  604   1.647   1.819   1.795  0.0762 -0.0981  0.4663
   78CHL     H1  605   1.594   1.668   1.991 -0.3048 -1.7091 -2.1644
   79CHL     C1  606   3.161   1.843   3.335 -0.5484  0.1268 -0.3134
   79CHL    CL1  607   3.124   1.944   3.481 -0.3328  0.0975  0.0174
   79CHL    CL2  608   3.327   1.766   3.361 -0.0704  0.0383 -0.4315
   79CHL    CL3  609   3.025   1.729   3.298 -0.0102  0.5194 -0.5754
   79CHL     H1  610   3.176   1.925   3.264  2.5609  0.4919  0.6255
   80CHL     C1  611   2.627   2.922   1.390 -0.0144  0.2072  0.4443
   80CHL    CL1  612   2.561   2.757   1.344  0.0253  0.3728  0.3895
   80CHL    CL2  613   2.760   2.899   1.509  0.2377  0.1107  0.0270
   80CHL    CL3  614   2.703   3.006   1.253 -0.1410 -0.4737  0.0760
   80CHL     H1  615   2.546   2.988   1.421 -0.0102 -0.7291  2.6057
   81CHL     C1  616   0.766   1.488   0.638 -0.1715  0.2421  0.0693
   81CHL    CL1  617   0.672   1.447   0.498 -0.2454  0.3507  0.0321
   81CHL    CL2  618   0.939   1.437   0.625 -0.2087  0.0240 -0.3699
   81CHL    CL3  619   0.755   1.657   0.700 -0.1621 -0.2164  0.4995
   81CHL     H1  620   0.732   1.428   0.724  3.3482  0.3594  1.7624
   82CHL     C1  621   2.977   2.097   2.035 -0.2284 -0.4266  0.1557
   82CHL    CL1  622   2.931   2.254   2.113  0.6798  0.2640 -0.0050
   82CHL    CL2  623   3.157   2.097   1.993  0.1804 -0.2166  0.2670
   82CHL    CL3  624   2.958   1.963   2.158 -0.2384 -0.1218 -0.0537
   82CHL     H1  625   2.923   2.074   1.942 -0.7144  1.9125 -0.2139
   83CHL     C1  626   3.804   3.603   0.126 -0.1587  0.2875 -0.1246
   83CHL    CL1  627   3.851   3.764   0.172  0.2107 -0.2342  0.2809
   83CHL    CL2  628   3.843   3.580  -0.046 -0.0809 -0.0341 -0.1694
   83CHL    CL3  629   3.903   3.502   0.231  0.3384 -0.4541  0.4023
   83CHL     H1  630   3.697   3.601   0.147 -0.1370  0.3963 -0.0043
   84CHL     C1  631   1.256   1.713   0.941 -1.0460 -0.4830  0.0043
   84CHL    CL1  632   1.177   1.711   0.773  0.4166 -0.1285  0.2541
   84CHL    CL2  633   1.152   1.623   1.059  0.2035 -0.1823  0.1659
   84CHL    CL3  634   1.419   1.651   0.941 -0.1163 -0.5979 -0.1291
   84CHL     H1  635   1.256   1.818   0.974 -0.3965 -0.1783 -0.9151
   85CHL     C1  636   0.973   1.164   2.156  0.0721 -0.0374  0.1475
   85CHL    CL1  637   0.971   1.007   2.246 -0.8679 -0.2500 -0.0354
   85CHL    CL2  638   1.054   1.291   2.254 -0.0090  0.3134  0.5047
   85CHL    CL3  639   1.046   1.148   1.994  0.4836  0.1901  0.0077
   85CHL     H1  640   0.863   1.170   2.152  0.0545 -0.0732  0.5226
   86CHL     C1  641   1.570   1.488   0.469  0.1176  0.3377  0.5218
   86CHL    CL1  642   1.472   1.620   0.539 -0.7109  0.3086  0.1297
   86CHL    CL2  643   1.658   1.433   0.615 -0.2032 -0.3177  0.0999
   86CHL    CL3  644   1.478   1.355   0.390  0.1752  0.0746 -0.1584
   86CHL     H1  645   1.631   1.539   0.394  0.3773  1.3852  1.4174
   87CHL     C1  646   0.092   2.472   0.841 -0.3451 -0.5349  0.3870
   87CHL    CL1  647   0.110   2.633   0.918 -0.1391  0.1311 -0.0595
   87CHL    CL2  648   0.238   2.376   0.884  0.2784 -0.2013  0.3544
   87CHL    CL3  649  -0.051   2.381   0.895 -0.0426  0.3035 -0.1307
   87CHL     H1  650   0.088   2.499   0.735 -1.7215  0.2970  0.6206
   88CHL     C1  651   2.906   2.577   0.981  0.5582  0.2479  0.1781
   88CHL    CL1  652   2.825   2.527   0.827  0.2744  0.0112 -0.1794
   88CHL    CL2  653   3.072   2.621   0.947  0.0487  0.2539  0.0181
   88CHL    CL3  654   2.815   2.710   1.070 -0.2288 -0.2226  0.2841
   88CHL     H1  655   2.910   2.496   1.054 -1.3384 -0.0460  0.0036
   89CHL     C1  656   2.255   1.409   3.176 -0.0267 -0.0915 -0.4793
   89CHL    CL1  657   2.114   1.313   3.117  0.0619  0.0926 -0.1461
   89CHL    CL2  658   2.298   1.541   3.066  0.0409  0.4863 -0.6482
   89CHL    CL3  659   2.225   1.474   3.339 -0.0763  0.1541 -0.4117
   89CHL     H1  660   2.338   1.338   3.172 -0.4906 -1.0079  2.8414
   90CHL     C1  661   1.187   1.922   1.536  0.1711 -0.0162  0.2739
   90CHL    CL1  662   1.362   1.945   1.526 -0.3115 -0.4103  0.1080
   90CHL    CL2  663   1.104   2.068   1.604 -0.2316  0.0218  0.1679
   90CHL    CL3  664   1.115   1.898   1.369  0.3160  0.2473  0.1795
   90CHL     H1  665   1.176   1.831   1.596  0.4652  1.1751  2.2524
   91CHL     C1  666   2.471   0.888   3.046  0.4306 -0.0002  0.0756
   91CHL    CL1  667   2.594   0.919   3.169  0.0465  0.2504  0.1612
   91CHL    CL2  668   2.331   0.999   3.079 -0.1393  0.0080  0.4960
   91CHL    CL3  669   2.548   0.930   2.887  0.0158  0.1994 -0.1519
   91CHL     H1  670   2.427   0.788   3.036  1.1576 -0.2360 -1.0203
   92CHL     C1  671   3.722   1.870   0.246  0.1085 -0.7797  0.3777
   92CHL    CL1  672   3.892   1.921   0.275  0.3511 -0.1718 -0.4271
   92CHL    CL2  673   3.632   1.875   0.402 -0.0491  0.1932 -0.2966
   92CHL    CL3  674   3.650   1.989   0.128  0.2737  0.1646 -0.4663
   92CHL     H1  675   3.715   1.766   0.213 -0.1538 -1.7819  3.3034
   93CHL     C1  676   2.710   2.157   0.557  0.0241 -0.0340  0.3292
   93CHL    CL1  677   2.829   2.076   0.667 -0.1454  0.1952  0.2162
   93CHL    CL2  678   2.764   2.325   0.509  0.4543 -0.1322  0.3119
   93CHL    CL3  679   2.689   2.070   0.403  0.1887 -0.1183 -0.1221
   93CHL     H1  680   2.609   2.162   0.598  1.2672 -1.5585  3.9691
   94CHL     C1  681   2.931   3.577   0.339 -0.1211  0.1805 -0.3528
   94CHL    CL1  682   2.861   3.721   0.411  0.1838  0.0202 -0.0694
   94CHL    CL2  683   3.087   3.608   0.258  0.4861 -0.0221  0.0878
   94CHL    CL3  684   2.943   3.439   0.458 -0.4314  0.2433  0.2536
   94CHL     H1  685   2.859   3.549   0.262 -2.2622  1.6705  0.9770
   95CHL     C1  686   2.804   0.861   3.504 -0.7930 -0.3495 -0.3047
   95CHL    CL1  687   2.789   1.012   3.605 -0.1229 -0.0161  0.3668
   95CHL    CL2  688   2.929   0.743   3.576 -0.1192 -0.1946  0.1452
   95CHL    CL3  689   2.644   0.792   3.494 -0.1781  0.0362 -0.0110
   95CHL     H1  690   2.822   0.877   3.397 -1.0506  0.7714 -0.1941
   96CHL     C1  691   3.902   0.343   0.137  0.4660 -0.4030  0.3210
   96CHL    CL1  692   4.026   0.302   0.265  0.3579  0.1310  0.3225
   96CHL    CL2  693   3.961   0.262  -0.013 -0.4004 -0.2943  0.2481
   96CHL    CL3  694   3.737   0.273   0.175  0.0561  0.1280  0.2267
   96CHL     H1  695   3.899   0.452   0.126 -2.1642 -0.4044  0.5324
   97CHL     C1  696   0.577   0.684   2.633  0.1952  0.3998  0.5106
   97CHL    CL1  697   0.511   0.528   2.697 -0.0821  0.5331  0.1746
   97CHL    CL2  698   0.764   0.671   2.637 -0.0855  0.2173  0.0246
   97CHL    CL3  699   0.513   0.724   2.467  0.5591  0.2256  0.4110
   97CHL     H1  700   0.551   0.762   2.705  0.5794 -0.9557  2.1746
   98CHL     C1  701   4.042   0.775   2.439 -0.3598 -0.1285 -0.1024
   98CHL    CL1  702   4.126   0.912   2.362 -0.0911  0.0511  0.0385
   98CHL    CL2  703   3.920   0.829   2.556  0.2194 -0.2473 -0.3786
   98CHL    CL3  704   3.969   0.677   2.306 -0.0271 -0.1645  0.1204
   98CHL     H1  705   4.109   0.709   2.496  0.5622  1.2495  0.4683
   99CHL     C1  706   0.440   0.698   4.004 -0.7352 -0.3033  0.6222
   99CHL    CL1  707   0.294   0.587   3.981  0.2994  0.1709 -0.0362
   99CHL    CL2  708   0.413   0.823   4.125  0.0007 -0.3695  0.5649
   99CHL    CL3  709   0.583   0.608   4.067  0.2060 -0.0977 -0.7014
   99CHL     H1  710   0.456   0.737   3.903 -0.2968 -1.3585  0.2653
  100CHL     C1  711   3.923   0.169   1.501 -0.4826  0.7985 -0.0652
  100CHL    CL1  712   3.883   0.046   1.624  0.2249 -0.1040 -0.1440
  100CHL    CL2  713   3.776   0.221   1.426  0.5067  0.2552  0.1292
  100CHL    CL3  714   3.994   0.309   1.583  0.2367  0.4257  0.0887
  100CHL     H1  715   3.990   0.117   1.432  0.9372  1.2756  0.9083
  101CHL     C1  716   3.326   1.798   3.881 -0.5599  0.3842 -0.6046
  101CHL    CL1  717   3.472   1.709   3.947 -0.0684  0.6332  0.4869
  101CHL    CL2  718   3.224   1.864   4.018 -0.1379  0.7075  0.5713
  101CHL    CL3  719   3.376   1.922   3.764 -0.1074 -0.1406  0.1313
  101CHL     H1  720   3.259   1.728   3.829  0.4867 -1.5520  0.5174
  102CHL     C1  721   2.615   1.527   2.766  0.4878  0.8941  0.1537
  102CHL    CL1  722   2.712   1.371   2.765  0.3662 -0.0115  0.1263
  102CHL    CL2  723   2.703   1.652   2.847 -0.2254  0.5506  0.2742
  102CHL    CL3  724   2.565   1.580   2.602 -0.3141  0.2968 -0.0786
  102CHL     H1  725   2.525   1.527   2.829 -0.7010 -0.7875 -1.4455
  103CHL     C1  726   0.247   2.130   2.512 -0.3952 -0.6215  0.2668
  103CHL    CL1  727   0.337   2.164   2.669 -0.0485 -0.3495  0.1856
  103CHL    CL2  728   0.214   1.954   2.505  0.0334 -0.2349 -0.1001
  103CHL    CL3  729   0.088   2.224   2.499  0.2550 -0.3011  0.4628
  103CHL     H1  730   0.320   2.156   2.434  0.0421 -0.9400  0.5616
  104CHL     C1  731   3.208   2.346   3.752  0.4001 -0.0368  0.0333
  104CHL    CL1  732   3.326   2.433   3.854  0.3963 -0.6313  0.2157
  104CHL    CL2  733   3.066   2.454   3.710  0.1172 -0.5868 -0.2738
  104CHL    CL3  734   3.296   2.310   3.596 -0.0260  0.2976  0.1385
  104CHL     H1  735   3.181   2.252   3.800 -2.9277  0.6424 -0.2481
  105CHL     C1  736   0.384   3.192   2.204  0.3549  0.2518 -0.2358
  105CHL    CL1  737   0.288   3.090   2.085  0.1306  0.2949  0.1767
  105CHL    CL2  738   0.281   3.334   2.246 -0.0374 -0.0188 -0.0532
  105CHL    CL3  739   0.453   3.106   2.346 -0.3489  0.2448  0.1604
  105CHL     H1  740   0.467   3.241   2.152  1.8269 -2.8096 -0.9504
  106CHL     C1  741   0.792   3.136   3.357 -0.5399 -0.5942  0.5081
  106CHL    CL1  742   0.614   3.137   3.375  0.0154  0.0180 -0.2487
  106CHL    CL2  743   0.853   3.031   3.224 -0.3069 -0.0616  0.3747
  106CHL    CL3  744   0.849   3.306   3.326 -0.0696  0.5941 -0.6107
  106CHL     H1  745   0.839   3.107   3.452  0.8296  0.6036  0.2314
  107CHL     C1  746   1.694   2.273   3.515  0.3886 -0.7728  0.4974
  107CHL    CL1  747   1.634   2.432   3.577 -0.3691 -0.2922 -0.0706
  107CHL    CL2  748   1.776   2.286   3.355 -0.2616  0.2074 -0.0527
  107CHL    CL3  749   1.821   2.210   3.616  0.1148  0.0235 -0.1523
  107CHL     H1  750   1.613   2.201   3.502 -0.4203  0.3803 -1.3706
  108CHL     C1  751   2.117   2.067   2.357  0.2318 -0.2059  0.6293
  108CHL    CL1  752   1.992   2.093   2.237 -0.0268  0.3213 -0.0149
  108CHL    CL2  753   2.043   2.002   2.508  0.2364  0.2234  0.3486
  108CHL    CL3  754   2.248   1.965   2.284  0.0708 -0.1194  0.2271
  108CHL     H1  755   2.148   2.165   2.395 -0.5754  0.6212 -0.7539
  109CHL     C1  756   1.481   0.984   3.239  0.4584 -0.2654  0.1549
  109CHL    CL1  757   1.582   1.075   3.360 -0.1810 -0.2480  0.0927
  109CHL    CL2  758   1.492   1.072   3.077  0.3173  0.3211 -0.1927
  109CHL    CL3  759   1.545   0.819   3.221  0.4345 -0.0723  0.1131
  109CHL     H1  760   1.383   0.993   3.287 -1.1336  2.6398 -3.2669
  110CHL     C1  761   1.212   0.445   2.687 -0.0640  0.1774  0.4653
  110CHL    CL1  762   1.156   0.454   2.858  0.0861 -0.1865  0.1689
  110CHL    CL2  763   1.282   0.605   2.634  0.4189 -0.0224 -0.5462
  110CHL    CL3  764   1.321   0.308   2.657  0.2129  0.4300  0.0349
  110CHL     H1  765   1.117   0.422   2.638 -0.1058 -1.7358  1.3432
  111CHL     C1  766   1.002   3.501   0.431  0.2692 -0.1934  0.5594
  111CHL    CL1  767   0.981   3.324   0.469 -0.2012 -0.1398  0.0890
  111CHL    CL2  768   1.113   3.592   0.539  0.3499 -0.7898 -0.3151
  111CHL    CL3  769   1.065   3.523   0.260 -0.3099  0.2270  0.0796
  111CHL     H1  770   0.907   3.555   0.442 -1.1546 -1.4243 -3.5832
  112CHL     C1  771   4.224   2.645   1.755 -0.3283  0.3060 -0.4744
  112CHL    CL1  772   4.401   2.654   1.765  0.1204  0.0125 -0.0679
  112CHL    CL2  773   4.170   2.593   1.588 -0.2906  0.0314 -0.4301
  112CHL    CL3  774   4.168   2.536   1.885  0.4474 -0.1535 -0.2218
  112CHL     H1  775   4.171   2.740   1.771 -0.5488  0.2836 -1.0447
  113CHL     C1  776   2.513   0.956   0.114 -0.0284 -0.2291 -0.0598
  113CHL    CL1  777   2.336   0.957   0.116  0.5220 -0.0679 -0.3912
  113CHL    CL2  778   2.573   0.778   0.110 -0.0373 -0.4531  0.0263
  113CHL    CL3  779   2.563   1.028  -0.039 -0.2093  0.0935 -0.0701
  113CHL     H1  780   2.553   1.011   0.200  1.7313 -0.5972 -0.5809
  114CHL     C1  781   3.530   3.720   2.987  0.4162 -0.5224  0.5981
  114CHL    CL1  782   3.392   3.780   2.886 -0.1855 -0.3281 -0.1381
  114CHL    CL2  783   3.669   3.832   2.978  0.6617  0.1112  0.1313
  114CHL    CL3  784   3.479   3.691   3.154  0.2856 -0.1882 -0.3904
  114CHL     H1  785   3.574   3.628   2.945 -1.2583 -1.7067  1.3073
  115CHL     C1  786   0.657   3.445   3.059  0.1158  0.2825 -0.5459
  115CHL    CL1  787   0.657   3.522   2.899 -0.5089  0.1774  0.1287
  115CHL    CL2  788   0.524   3.516   3.161 -0.4921  0.2559  0.1020
  115CHL    CL3  789   0.626   3.272   3.036 -0.2123  0.0402  0.0207
  115CHL     H1  790   0.753   3.453   3.112 -0.7808 -2.7520  1.8667
  116CHL     C1  791   0.588   1.639   1.557  0.5481 -0.2214 -0.1813
  116CHL    CL1  792   0.611   1.791   1.659  0.3788 -0.4586 -0.1634
  116CHL    CL2  793   0.572   1.677   1.382 -0.2250  0.2783 -0.0769
  116CHL    CL3  794   0.728   1.532   1.599 -0.4083 -0.5167  0.0180
  116CHL     H1  795   0.497   1.594   1.598  0.0467  0.0569 -0.9737
  117CHL     C1  796   0.051   1.181   3.244 -0.2459 -0.4311 -0.3126
  117CHL    CL1  797   0.110   1.315   3.342  0.1679  0.6433 -0.1142
  117CHL    CL2  798   0.015   1.232   3.074 -0.4678 -0.2478  0.2485
  117CHL    CL3  799   0.165   1.046   3.248 -0.0491 -0.0094 -0.1561
  117CHL     H1  800  -0.041   1.145   3.292 -0.4251  0.7413  0.2594
  118CHL     C1  801   0.063   0.427   2.723  0.4589  0.2598  0.3178
  118CHL    CL1  802  -0.111   0.407   2.781 -0.0263 -0.1292 -0.0280
  118CHL    CL2  803   0.054   0.464   2.545  0.3034  0.2864 -0.3248
  118CHL    CL3  804   0.168   0.529   2.827  0.3499  0.5207  0.1479
  118CHL     H1  805   0.095   0.323   2.732 -2.8605 -1.0181 -0.9774
  119CHL     C1  806   0.606   1.765   3.708 -0.4936  0.4345  0.1393
  119CHL    CL1  807   0.621   1.646   3.577 -0.2610  0.0158 -0.1937
  119CHL    CL2  808   0.639   1.686   3.869 -0.0128 -0.0759  0.2870
  119CHL    CL3  809   0.722   1.897   3.690  0.0085  0.6536  0.4340
  119CHL     H1  810   0.505   1.808   3.710 -0.9688 -0.6397  0.0093
  120CHL     C1  811   0.353   1.782   0.273 -0.8305  0.0511  0.4500
  120CHL    CL1  812   0.365   1.878   0.125  0.1839  0.0109 -0.0867
  120CHL    CL2  813   0.217   1.839   0.377  0.2238 -0.0505 -0.0726
  120CHL    CL3  814   0.318   1.613   0.230  0.1680 -0.2331 -0.1106
  120CHL     H1  815   0.446   1.803   0.328  0.2487 -0.0594 -1.2716
  121CHL     C1  816   1.170   1.346   1.311 -0.2039 -0.1163 -0.5402
  121CHL    CL1  817   1.275   1.473   1.376 -0.1260  0.1149  0.0603
  121CHL    CL2  818   1.223   1.186   1.352 -0.2345 -0.1061 -0.2668
  121CHL    CL3  819   1.015   1.361   1.399 -0.0824  0.2258 -0.2748
  121CHL     H1  820   1.161   1.356   1.202  2.1831  1.5786 -0.6538
  122CHL     C1  821   4.068   3.506   0.985 -0.1217  0.2957 -1.1412
  122CHL    CL1  822   4.130   3.347   0.921  0.1540  0.0607  0.0100
  122CHL    CL2  823   3.939   3.563   0.871  0.1855 -0.0587  0.2054
  122CHL    CL3  824   3.987   3.484   1.152  0.1792 -0.6090 -0.0076
  122CHL     H1  825   4.145   3.583   0.995 -0.6818  0.8432 -0.9283
  123CHL     C1  826   3.251   1.714   0.843 -0.4412  0.1843  0.1047
  123CHL    CL1  827   3.311   1.554   0.898  0.1934  0.1259 -0.3552
  123CHL    CL2  828   3.277   1.736   0.667  0.0229 -0.1301  0.3306
  123CHL    CL3  829   3.077   1.726   0.881 -0.1200 -0.0761 -0.1950
  123CHL     H1  830   3.303   1.789   0.903 -0.8491  0.3862  0.2029
  124CHL     C1  831   0.478   1.431   1.075 -0.1028 -0.4580 -0.5976
  124CHL    CL1  832   0.512   1.347   1.231 -0.0675 -0.1551  0.1887
  124CHL    CL2  833   0.605   1.535   1.007 -0.3197  0.1254  0.1088
  124CHL    CL3  834   0.424   1.328   0.942 -0.0444  0.2644  0.2539
  124CHL     H1  835   0.385   1.487   1.090  0.1312 -0.3566  0.5399
  125CHL     C1  836   1.519   1.301   2.554 -0.1518 -1.0153 -0.3952
  125CHL    CL1  837   1.523   1.456   2.652 -0.0089  0.2565  0.1833
  125CHL    CL2  838   1.542   1.159   2.671  0.0839 -0.2429 -0.0723
  125CHL    CL3  839   1.366   1.263   2.465 -0.1016 -0.3895 -0.0251
  125CHL     H1  840   1.603   1.312   2.484 -2.1811 -1.2327 -3.0230
  126CHL     C1  841   2.083   2.951   1.229 -0.9651  0.2009 -0.2372
  126CHL    CL1  842   2.255   3.015   1.213  0.2589  0.0153 -0.1362
  126CHL    CL2  843   2.006   2.936   1.066  0.2895  0.3048 -0.1149
  126CHL    CL3  844   2.105   2.783   1.297 -0.2441  0.0366  0.0572
  126CHL     H1  845   2.018   3.014   1.290 -0.7500  1.8900 -1.6695
  127CHL     C1  846   1.873   2.817   3.375  0.2928 -0.0370 -0.2806
  127CHL    CL1  847   1.945   2.817   3.213 -0.2040  0.0902  0.1191
  127CHL    CL2  848   1.799   2.973   3.420  0.3861  0.1500 -0.2229
  127CHL    CL3  849   1.741   2.688   3.384 -0.0285  0.4674  0.5561
  127CHL     H1  850   1.950   2.786   3.447 -0.1056 -2.6568 -0.8610
  128CHL     C1  851   2.420   3.106   0.325  0.4633  0.0163 -0.3434
  128CHL    CL1  852   2.445   2.927   0.326 -0.0631 -0.0961  0.1107
  128CHL    CL2  853   2.575   3.195   0.298  0.1926 -0.2818  0.4626
  128CHL    CL3  854   2.298   3.147   0.195  0.4100 -0.3169 -0.4024
  128CHL     H1  855   2.382   3.129   0.425 -2.9808  1.1871 -1.7942
  129CHL     C1  856   0.230   3.603   1.577 -0.4734  0.4044 -0.6460
  129CHL    CL1  857   0.233   3.447   1.669 -0.1867 -0.0087 -0.0794
  129CHL    CL2  858   0.058   3.651   1.532 -0.1761 -0.3126 -0.4225
  129CHL    CL3  859   0.327   3.726   1.669  0.2490 -0.1773 -0.1126
  129CHL     H1  860   0.277   3.592   1.478 -1.2842 -1.0483 -0.9018
  130CHL     C1  861   0.782   0.055   1.894  0.4532  0.0437 -0.5755
  130CHL    CL1  862   0.825  -0.085   1.782  0.1154 -0.3738  0.5968
  130CHL    CL2  863   0.780   0.217   1.820 -0.3691 -0.4067  0.0705
  130CHL    CL3  864   0.630   0.027   1.989  0.2918  0.2295 -0.2774
  130CHL     H1  865   0.860   0.058   1.970  1.0915 -1.5746 -1.1273
  131CHL     C1  866   0.243   1.365   3.844  0.2077  0.0343  1.0546
  131CHL    CL1  867   0.347   1.510   3.819 -0.2034 -0.0373 -0.0879
  131CHL    CL2  868   0.059   1.399   3.819 -0.1681 -0.2456 -0.2323
  131CHL    CL3  869   0.307   1.229   3.734  0.0918  0.3213  0.0145
  131CHL     H1  870   0.260   1.337   3.949 -2.8337  0.1195  1.6600
  132CHL     C1  871   2.585   1.114   1.895  0.3962 -0.3188 -0.0110
  132CHL    CL1  872   2.479   0.993   1.987  0.1259 -0.2441 -0.4523
  132CHL    CL2  873   2.631   1.036   1.745 -0.2532  0.0196 -0.1872
  132CHL    CL3  874   2.498   1.267   1.867  0.1777  0.2069 -0.5333
  132CHL     H1  875   2.678   1.142   1.946 -0.8396  1.1695  1.4839
  133CHL     C1  876   0.459   2.856   0.414 -0.6661  0.3424  0.2169
  133CHL    CL1  877   0.315   2.937   0.491  0.2372  0.0327 -0.1971
  133CHL    CL2  878   0.613   2.951   0.442 -0.1146 -0.1679  0.2220
  133CHL    CL3  879   0.490   2.689   0.477 -0.2161 -0.2224  0.0608
  133CHL     H1  880   0.453   2.858   0.305 -1.4848 -1.0816  0.2104
  134CHL     C1  881   1.150   0.758   1.298 -0.2160 -0.4312 -0.4961
  134CHL    CL1  882   1.125   0.580   1.312 -0.2724  0.3064 -0.2524
  134CHL    CL2  883   1.089   0.821   1.138 -0.3713 -0.2615 -0.1445
  134CHL    CL3  884   1.077   0.859   1.435 -0.0484 -0.3754  0.2632
  134CHL     H1  885   1.259   0.768   1.294 -0.1466 -0.5339  0.7142
  135CHL     C1  886   3.801   3.747   3.440 -0.0954 -0.8440  0.6874
  135CHL    CL1  887   3.975   3.727   3.478 -0.5125  0.4795 -0.0652
  135CHL    CL2  888   3.795   3.889   3.318  0.2445  0.1209  0.1013
  135CHL    CL3  889   3.737   3.598   3.358  0.2269  0.3219  0.0672
  135CHL     H1  890   3.743   3.778   3.527  1.6701 -0.0701  1.6381
  136CHL     C1  891   2.231   1.402   0.940 -0.6867  0.2349 -0.1499
  136CHL    CL1  892   2.131   1.423   0.795 -0.3738  0.0651  0.1931
  136CHL    CL2  893   2.218   1.558   1.032  0.1753  0.0711 -0.4897
  136CHL    CL3  894   2.178   1.257   1.040  0.0842 -0.1402 -0.2480
  136CHL     H1  895   2.329   1.391   0.893 -1.1060 -0.4733 -0.8880
  137CHL     C1  896   1.703   2.057   2.690  0.1680  0.2544 -0.0007
  137CHL    CL1  897   1.542   2.081   2.780 -0.1356 -0.5062  0.6389
  137CHL    CL2  898   1.730   2.208   2.590 -0.2771 -0.2461  0.3467
  137CHL    CL3  899   1.835   2.035   2.811 -0.4620  0.1473  0.0215
  137CHL     H1  900   1.694   1.970   2.624 -1.0846  1.2740 -1.2545
  138CHL     C1  901   0.702   1.752   0.207  0.1672 -0.0042 -0.3871
  138CHL    CL1  902   0.779   1.768   0.369  0.0050 -0.2516 -0.1861
  138CHL    CL2  903   0.689   1.913   0.118 -0.4609 -0.1539  0.0355
  138CHL    CL3  904   0.791   1.656   0.087 -0.3568 -0.2655  0.5288
  138CHL     H1  905   0.603   1.706   0.214 -0.2275  0.9139  0.2514
  139CHL     C1  906   0.518   0.837   1.230  0.3383  0.0326  0.5211
  139CHL    CL1  907   0.674   0.767   1.278  0.1451 -0.0521  0.0154
  139CHL    CL2  908   0.471   0.988   1.313  0.1772 -0.0984  0.3666
  139CHL    CL3  909   0.514   0.873   1.052  0.2219 -0.2615 -0.4258
  139CHL     H1  910   0.438   0.767   1.253  0.5264  0.4739  2.7262
  140CHL     C1  911   0.916   2.848   4.086  0.3168  0.2932 -0.1665
  140CHL    CL1  912   0.926   2.790   3.918  0.0584  0.0678  0.0149
  140CHL    CL2  913   0.807   2.995   4.105  0.7038 -0.5547 -0.2289
  140CHL    CL3  914   0.827   2.727   4.183 -0.2357  0.4351  0.2733
  140CHL     H1  915   1.011   2.876   4.132  0.1380 -0.7590  0.8947
  141CHL     C1  916   0.556   1.330   4.352  0.5991 -0.6114 -1.3402
  141CHL    CL1  917   0.442   1.451   4.271 -0.0024 -0.1777 -0.2498
  141CHL    CL2  918   0.524   1.347   4.532 -0.1882 -0.3303 -0.0518
  141CHL    CL3  919   0.520   1.163   4.302 -0.2255 -0.0358  0.0572
  141CHL     H1  920   0.658   1.360   4.327  0.7137 -1.1040 -1.4763
  142CHL     C1  921   0.687   2.410   3.807 -0.5588  0.1369  0.4424
  142CHL    CL1  922   0.521   2.346   3.790 -0.0793 -0.0397 -0.2777
  142CHL    CL2  923   0.680   2.488   3.966 -0.0896 -0.2350 -0.2515
  142CHL    CL3  924   0.815   2.292   3.783 -0.2017  0.4647 -0.1749
  142CHL     H1  925   0.708   2.487   3.732  1.5839 -1.0190 -0.2358
  143CHL     C1  926   2.047   1.426   0.322  0.6608  0.1571  0.0758
  143CHL    CL1  927   2.059   1.572   0.421 -0.1417 -0.2518  0.1570
  143CHL    CL2  928   2.197   1.337   0.350  0.1011 -0.2613  0.1285
  143CHL    CL3  929   1.902   1.341   0.377 -0.0980  0.0357  0.6457
  143CHL     H1  930   2.042   1.444   0.214  0.1343 -1.7517 -0.2554
  144CHL     C1  931   1.650   3.000   2.843 -0.6628  0.4947  0.6536
  144CHL    CL1  932   1.825   3.006   2.901 -0.0672 -0.0429 -0.3569
  144CHL    CL2  933   1.619   2.855   2.747 -0.1201 -0.0048  0.4074
  144CHL    CL3  934   1.527   3.035   2.973  0.0485 -0.1936 -0.1516
  144CHL     H1  935   1.645   3.092   2.784  2.1228  0.6836  0.5849
  145CHL     C1  936   2.197   1.448   1.647  0.3119  0.0092  0.0445
  145CHL    CL1  937   2.140   1.282   1.616  0.1077  0.2547  0.1040
  145CHL    CL2  938   2.197   1.533   1.480 -0.1942 -0.0588 -0.1417
  145CHL    CL3  939   2.076   1.540   1.742  0.0365  0.0122  0.4228
  145CHL     H1  940   2.303   1.447   1.676 -0.0573 -0.4058  1.4415
  146CHL     C1  941   2.873   3.270   3.463  0.2255 -0.3100 -0.2810
  146CHL    CL1  942   2.981   3.328   3.326  0.0394 -0.3680  0.2204
  146CHL    CL2  943   2.841   3.392   3.596  0.1434 -0.5176 -0.2887
  146CHL    CL3  944   2.720   3.194   3.400 -0.2943  0.4658  0.2126
  146CHL     H1  945   2.932   3.194   3.515 -0.4399 -0.6731 -0.0482
  147CHL     C1  946   4.215   1.503   0.689  0.2679  0.5875  0.5554
  147CHL    CL1  947   4.369   1.548   0.606  0.2156 -0.0931  0.0289
  147CHL    CL2  948   4.173   1.342   0.616 -0.4247  0.2755  0.1059
  147CHL    CL3  949   4.253   1.488   0.865  0.3212 -0.5235 -0.0909
  147CHL     H1  950   4.137   1.579   0.676  1.4384  2.0174  1.5189
  148CHL     C1  951   1.079   1.136   3.165  0.8023 -1.1886  0.0735
  148CHL    CL1  952   1.012   1.264   3.055 -0.5548 -0.0334  0.0692
  148CHL    CL2  953   1.086   1.205   3.328 -0.2437  0.0093 -0.0861
  148CHL    CL3  954   0.965   0.998   3.176 -0.2628  0.0693 -0.0884
  148CHL     H1  955   1.178   1.098   3.141  0.8681 -0.6732 -0.5123
  149CHL     C1  956   0.275   1.811   1.175 -0.6621  0.1259  0.5709
  149CHL    CL1  957   0.419   1.819   1.063  0.0577  0.2041  0.0658
  149CHL    CL2  958   0.144   1.915   1.109  0.2017  0.0864 -0.3924
  149CHL    CL3  959   0.214   1.644   1.204 -0.4430  0.0671 -0.5342
  149CHL     H1  960   0.314   1.858   1.265  0.7509  1.1734 -0.5570
  150CHL     C1  961   1.008   3.771   3.588  0.4202  0.4172 -0.2231
  150CHL    CL1  962   0.911   3.918   3.563 -0.3833 -0.0540 -0.2265
  150CHL    CL2  963   1.063   3.765   3.758  0.3028  0.0223  0.0700
  150CHL    CL3  964   0.908   3.632   3.541  0.6743  0.3272 -0.0841
  150CHL     H1  965   1.095   3.770   3.521  0.5689  2.4114 -0.1108
  151CHL     C1  966   1.441   1.195   1.878  0.1237  0.0309  0.8736
  151CHL    CL1  967   1.558   1.056   1.848  0.1096  0.1084  0.4123
  151CHL    CL2  968   1.550   1.347   1.910  0.1886  0.2433  0.1028
  151CHL    CL3  969   1.342   1.216   1.726  0.0081 -0.1867 -0.1500
  151CHL     H1  970   1.380   1.176   1.966  0.1325  0.1899  0.9141
  152CHL     C1  971   3.339   2.972   4.313  0.2109  0.4397 -1.5189
  152CHL    CL1  972   3.298   3.137   4.263 -0.0141  0.0727  0.1935
  152CHL    CL2  973   3.456   2.872   4.216 -0.2522 -0.3546  0.1859
  152CHL    CL3  974   3.399   2.965   4.484 -0.3083 -0.3854 -0.0806
  152CHL     H1  975   3.243   2.920   4.306  0.8876 -1.2245  0.6093
  153CHL     C1  976   0.489   0.080   2.772  0.1808 -1.3588  0.6000
  153CHL    CL1  977   0.356   0.105   2.897 -0.2806  0.1202  0.0168
  153CHL    CL2  978   0.479  -0.083   2.720 -0.0343 -0.1069  0.2166
  153CHL    CL3  979   0.472   0.181   2.626 -0.2746 -0.1555 -0.0004
  153CHL     H1  980   0.583   0.100   2.823 -0.4335  0.4858  1.1091
  154CHL     C1  981   0.576   1.886   2.518  0.0460 -0.5973 -0.1203
  154CHL    CL1  982   0.567   1.709   2.524  0.0507  0.4488  0.1825
  154CHL    CL2  983   0.734   1.931   2.592 -0.4023 -0.0568 -0.2220
  154CHL    CL3  984   0.569   1.951   2.349 -0.2866 -0.2196  0.3448
  154CHL     H1  985   0.495   1.938   2.568  1.7387  1.1829  0.9052
  155CHL     C1  986   2.421   3.458   0.139  0.6425  0.3681  0.2819
  155CHL    CL1  987   2.258   3.502   0.088 -0.3486 -0.2365  0.1379
  155CHL    CL2  988   2.508   3.376   0.009 -0.0602  0.0570 -0.0931
  155CHL    CL3  989   2.510   3.605   0.198  0.3129  0.3984 -0.2068
  155CHL     H1  990   2.406   3.393   0.226  2.7257 -0.9141 -0.2431
  156CHL     C1  991   2.229   3.404   3.298 -0.2344 -0.1879  0.4792
  156CHL    CL1  992   2.180   3.566   3.244 -0.1538 -0.1462 -0.0050
  156CHL    CL2  993   2.161   3.362   3.462 -0.4721  0.4597  0.2654
  156CHL    CL3  994   2.155   3.282   3.188 -0.3231 -0.2899  0.2818
  156CHL     H1  995   2.339   3.401   3.303 -0.2465  0.5459  1.7564
  157CHL     C1  996   0.980   0.501   2.285  0.5407  0.0119 -0.0111
  157CHL    CL1  997   1.117   0.413   2.200  0.1589 -0.2300 -0.4212
  157CHL    CL2  998   1.033   0.608   2.426  0.0945 -0.2887 -0.2908
  157CHL    CL3  999   0.889   0.609   2.167 -0.1512 -0.0061  0.5121
  157CHL     H1 1000   0.902   0.435   2.322 -2.3456  3.2964  0.2555
  158CHL     C1 1001   1.991   1.794   1.330  0.2247 -0.0025 -0.2746
  158CHL    CL1 1002   1.890   1.715   1.209  0.1824  0.3213  0.3313
  158CHL    CL2 1003   2.134   1.885   1.264  0.0390  0.0374 -0.1746
  158CHL    CL3 1004   1.883   1.905   1.421 -0.1744 -0.1128 -0.2110
  158CHL     H1 1005   2.023   1.712   1.395  0.3418 -0.0544 -0.3979
  159CHL     C1 1006   1.867   3.355   0.975 -0.2068 -0.7321  0.4479
  159CHL    CL1 1007   1.946   3.356   1.132 -0.4487  0.4879  0.0969
  159CHL    CL2 1008   1.860   3.525   0.911  0.0557 -0.3599  0.1892
  159CHL    CL3 1009   1.944   3.229   0.859  0.1831 -0.1493 -0.0166
  159CHL     H1 1010   1.768   3.322   1.006 -1.6007  1.5791 -1.1635
  160CHL     C1 1011   3.277   3.726   1.665 -0.1570  0.2907 -0.2645
  160CHL    CL1 1012   3.245   3.805   1.829  0.0585  0.2579  0.3806
  160CHL    CL2 1013   3.270   3.840   1.523  0.2054  0.2592  0.0648
  160CHL    CL3 1014   3.423   3.616   1.666  0.2715  0.0728 -0.0498
  160CHL     H1 1015   3.196   3.653   1.650 -0.8316  0.8043  0.7414
  161CHL     C1 1016   3.930   2.262   0.568  0.0358 -0.0413 -0.1050
  161CHL    CL1 1017   3.996   2.425   0.630 -0.0809  0.2623  0.2041
  161CHL    CL2 1018   3.863   2.292   0.410 -0.0778  0.5325  0.1977
  161CHL    CL3 1019   4.051   2.128   0.557 -0.1864 -0.0106  0.0391
  161CHL     H1 1020   3.847   2.239   0.636 -1.7375  1.5142 -1.6205
  162CHL     C1 1021   2.356   1.999   2.848 -0.0010 -0.0862  0.4903
  162CHL    CL1 1022   2.218   1.971   2.965  0.0006 -0.0723  0.1514
  162CHL    CL2 1023   2.509   2.011   2.935 -0.2451  0.1201 -0.2828
  162CHL    CL3 1024   2.369   1.865   2.733  0.1830 -0.0193  0.2013
  162CHL     H1 1025   2.326   2.090   2.794 -0.3982 -0.4164  0.1505
  163CHL     C1 1026   3.541   1.391   2.379  0.6346  0.2690  0.1138
  163CHL    CL1 1027   3.601   1.532   2.279  0.1191  0.1269 -0.5041
  163CHL    CL2 1028   3.455   1.462   2.515 -0.2530 -0.2644  0.1469
  163CHL    CL3 1029   3.427   1.273   2.305 -0.3717 -0.2854  0.2438
  163CHL     H1 1030   3.633   1.335   2.400  0.4150 -0.3770 -0.6083
  164CHL     C1 1031   1.945   0.886   2.404 -0.2481  0.0236 -0.5051
  164CHL    CL1 1032   1.999   0.773   2.543  0.0343 -0.2137 -0.1371
  164CHL    CL2 1033   1.811   0.804   2.322  0.0324 -0.0893  0.3507
  164CHL    CL3 1034   1.906   1.054   2.453  0.2685  0.2150  0.3448
  164CHL     H1 1035   2.020   0.903   2.327  0.7940  2.2035  0.8968
  165CHL     C1 1036   3.905   1.138   4.206 -0.7141 -0.3298  0.8454
  165CHL    CL1 1037   4.033   1.054   4.116  0.0702 -0.1945  0.3636
  165CHL    CL2 1038   3.849   1.020   4.335 -0.1969  0.1003  0.4466
  165CHL    CL3 1039   3.961   1.295   4.278  0.0825  0.0683  0.0321
  165CHL     H1 1040   3.822   1.144   4.136  0.9376 -0.4395 -1.2171
  166CHL     C1 1041   0.214   2.469   0.312 -0.4167  0.1943  0.1165
  166CHL    CL1 1042   0.127   2.309   0.304 -0.0442 -0.3366  0.0291
  166CHL    CL2 1043   0.149   2.588   0.190  0.1180 -0.0273  0.0433
  166CHL    CL3 1044   0.186   2.529   0.476  0.0764  0.1201 -0.1805
  166CHL     H1 1045   0.319   2.443   0.294 -0.4040 -1.7036  2.4519
  167CHL     C1 1046   0.716   2.228   2.952  0.1240  0.2779  0.0933
  167CHL    CL1 1047   0.617   2.258   3.103 -0.3811  0.4203 -0.4126
  167CHL    CL2 1048   0.629   2.154   2.818 -0.0187  0.2784 -0.3816
  167CHL    CL3 1049   0.804   2.377   2.916 -0.4269 -0.3464  0.1478
  167CHL     H1 1050   0.793   2.153   2.971 -0.1479 -0.2174 -0.7070
  168CHL     C1 1051   1.035   2.261   0.150  0.0914  0.4794  0.1871
  168CHL    CL1 1052   1.195   2.244   0.065 -0.1414 -0.2503 -0.3977
  168CHL    CL2 1053   0.901   2.236   0.036  0.3569 -0.0486 -0.1021
  168CHL    CL3 1054   1.027   2.141   0.288  0.2860 -0.1463  0.1308
  168CHL     H1 1055   1.014   2.364   0.181  0.0779  0.1975  1.1380
  169CHL     C1 1056   2.766   2.824   3.627 -0.0961  0.1045 -0.0424
  169CHL    CL1 1057   2.897   2.937   3.572 -0.1497  0.0700  0.0873
  169CHL    CL2 1058   2.655   2.917   3.739  0.0215  0.3494  0.4722
  169CHL    CL3 1059   2.692   2.735   3.482 -0.0773  0.3564 -0.1833
  169CHL     H1 1060   2.813   2.744   3.686  1.0273  0.6607 -0.1582
  170CHL     C1 1061   3.149   0.312   1.197 -0.5218 -0.2601 -0.6191
  170CHL    CL1 1062   3.134   0.288   1.017 -0.3525  0.1429 -0.2243
  170CHL    CL2 1063   2.985   0.359   1.262 -0.0307  0.2620 -0.0194
  170CHL    CL3 1064   3.193   0.159   1.277  0.2909 -0.1071  0.1681
  170CHL     H1 1065   3.215   0.393   1.229 -1.7405  0.1920  0.8918
  171CHL     C1 1066   0.465   2.091   4.080 -0.3941  0.4338 -0.4119
  171CHL    CL1 1067   0.631   2.130   4.123 -0.3088  0.3527  0.2769
  171CHL    CL2 1068   0.381   2.249   4.086 -0.1932  0.0244 -0.1971
  171CHL    CL3 1069   0.459   2.019   3.912 -0.0279 -0.3079 -0.0327
  171CHL     H1 1070   0.421   2.021   4.152  2.9997 -0.7485  0.7554
  172CHL     C1 1071   0.749   1.158   1.661 -0.4184 -0.2625 -0.2629
  172CHL    CL1 1072   0.769   1.008   1.559 -0.3079  0.4475  0.3156
  172CHL    CL2 1073   0.653   1.143   1.801  0.4738 -0.0627  0.4950
  172CHL    CL3 1074   0.913   1.206   1.721 -0.2989  0.3857  0.0077
  172CHL     H1 1075   0.717   1.239   1.594  0.8311  0.3961 -0.0866
  173CHL     C1 1076   4.205   2.763   4.103  0.7689  0.0576  0.0013
  173CHL    CL1 1077   4.239   2.683   3.938 -0.2986 -0.2074 -0.1291
  173CHL    CL2 1078   4.288   2.681   4.244 -0.0506  0.0936 -0.3779
  173CHL    CL3 1079   4.264   2.930   4.090  0.1358  0.0020  0.0184
  173CHL     H1 1080   4.097   2.765   4.123  0.8736 -0.4264  0.6340
  174CHL     C1 1081   3.667   2.632   4.105 -0.2310 -0.4090 -0.2092
  174CHL    CL1 1082   3.696   2.746   3.975 -0.0950 -0.1136  0.2985
  174CHL    CL2 1083   3.701   2.465   4.041 -0.0511  0.2861 -0.1284
  174CHL    CL3 1084   3.755   2.665   4.249 -0.2517 -0.0085  0.3136
  174CHL     H1 1085   3.561   2.641   4.128 -0.0936  1.0681 -0.0406
  175CHL     C1 1086   2.211   3.622   1.621 -0.2287  0.3457 -0.0459
  175CHL    CL1 1087   2.203   3.689   1.794  0.0288  0.0379  0.2728
  175CHL    CL2 1088   2.130   3.741   1.513  0.1067  0.0966  0.2157
  175CHL    CL3 1089   2.387   3.611   1.565 -0.2724 -0.0763 -0.2161
  175CHL     H1 1090   2.162   3.525   1.616  1.7260 -0.6106 -2.0466
  176CHL     C1 1091   2.743   0.080   1.622  0.1552 -0.3477 -0.2698
  176CHL    CL1 1092   2.740   0.092   1.445 -0.1313 -0.1916 -0.0377
  176CHL    CL2 1093   2.672  -0.077   1.675 -0.1824 -0.3115  0.1184
  176CHL    CL3 1094   2.920   0.098   1.669  0.1413  0.2717  0.3010
  176CHL     H1 1095   2.690   0.169   1.656  0.0233 -1.0678  1.5277
  177CHL     C1 1096   3.594   3.292   2.118  0.5810  0.5157 -0.1888
  177CHL    CL1 1097   3.555   3.336   1.945  0.5105 -0.0476  0.4901
  177CHL    CL2 1098   3.726   3.166   2.087  0.4669 -0.1025  0.2546
  177CHL    CL3 1099   3.645   3.436   2.214 -0.0450 -0.1930 -0.0609
  177CHL     H1 1100   3.511   3.237   2.162  0.8683  1.3217  1.4291
  178CHL     C1 1101   1.532   2.008   1.246 -0.3626  0.6342 -0.2285
  178CHL    CL1 1102   1.659   2.078   1.145 -0.1042  0.2224  0.2886
  178CHL    CL2 1103   1.368   2.036   1.172 -0.1537  0.1630  0.3519
  178CHL    CL3 1104   1.568   1.834   1.245 -0.0873 -0.0280 -0.1879
  178CHL     H1 1105   1.537   2.050   1.347 -0.9509 -0.8336  0.4376
  179CHL     C1 1106   1.234   1.834   3.693 -0.6017 -0.4101 -0.0533
  179CHL    CL1 1107   1.348   1.968   3.749  0.2406 -0.0659 -0.0082
  179CHL    CL2 1108   1.276   1.788   3.523  0.1681 -0.1945 -0.1812
  179CHL    CL3 1109   1.265   1.692   3.801 -0.2047 -0.5468 -0.0220
  179CHL     H1 1110   1.129   1.859   3.710 -0.7280 -1.7826  1.4051
  180CHL     C1 1111   0.443   1.016   2.218  0.2486 -0.0981  0.4991
  180CHL    CL1 1112   0.501   1.159   2.124  0.2655 -0.7670 -0.3413
  180CHL    CL2 1113   0.262   1.016   2.247 -0.0941  0.1269 -0.3668
  180CHL    CL3 1114   0.515   0.874   2.139 -0.2393  0.0791 -0.1817
  180CHL     H1 1115   0.491   1.009   2.316  1.1180 -1.9959 -0.0272
  181CHL     C1 1116   1.830   2.894   0.238 -0.1195  0.2308 -0.8617
  181CHL    CL1 1117   1.717   2.759   0.272 -0.3069  0.6612 -0.0831
  181CHL    CL2 1118   1.833   2.936   0.065  0.4104 -0.2374 -0.0471
  181CHL    CL3 1119   1.781   3.048   0.329  0.0921 -0.3410 -0.1471
  181CHL     H1 1120   1.931   2.855   0.258  0.0086  0.5715 -0.8291
  182CHL     C1 1121   3.705   0.653   3.003 -0.1919  0.0953 -0.0399
  182CHL    CL1 1122   3.834   0.771   2.943  0.0637 -0.0338  0.0492
  182CHL    CL2 1123   3.780   0.496   3.044  0.4526 -0.4074 -0.3711
  182CHL    CL3 1124   3.611   0.723   3.146  0.1529  0.3795 -0.1809
  182CHL     H1 1125   3.638   0.641   2.917 -0.0816  0.7038 -0.2174
  183CHL     C1 1126   2.412   0.692   4.183 -0.2786  0.3963  0.4922
  183CHL    CL1 1127   2.258   0.681   4.278  0.5290 -0.0286 -0.1578
  183CHL    CL2 1128   2.495   0.538   4.171 -0.0224  0.1267 -0.4376
  183CHL    CL3 1129   2.372   0.769   4.019  0.2939  0.2840  0.5285
  183CHL     H1 1130   2.474   0.763   4.238  0.7057  0.4958 -0.6903
  184CHL     C1 1131   3.860   2.434   3.553 -0.3419  0.1732  0.6458
  184CHL    CL1 1132   3.759   2.320   3.460 -0.2314 -0.0439 -0.3687
  184CHL    CL2 1133   3.754   2.525   3.659 -0.1360 -0.0664  0.2237
  184CHL    CL3 1134   3.979   2.364   3.674 -0.3141 -0.3869 -0.0602
  184CHL     H1 1135   3.902   2.499   3.476 -1.4193  1.8394  1.4074
  185CHL     C1 1136   0.229   0.545   0.367 -0.0872  0.4112  0.2611
  185CHL    CL1 1137   0.386   0.490   0.442 -0.1444 -0.4706  0.0407
  185CHL    CL2 1138   0.122   0.404   0.320 -0.6695  0.2602  0.2863
  185CHL    CL3 1139   0.136   0.644   0.488  0.0414 -0.3558  0.0921
  185CHL     H1 1140   0.245   0.599   0.273  1.1262  1.0031  0.7965
  186CHL     C1 1141   3.030   0.763   0.647 -0.0115 -0.3376 -0.1113
  186CHL    CL1 1142   3.194   0.828   0.602 -0.2139 -0.4191  0.1232
  186CHL    CL2 1143   2.956   0.705   0.493 -0.1621  0.0287  0.1097
  186CHL    CL3 1144   3.059   0.629   0.769 -0.1590  0.0422  0.3333
  186CHL     H1 1145   2.962   0.841   0.683 -0.3359 -0.4308 -0.5217
  187CHL     C1 1146   1.009   1.583   3.261 -0.4517  0.3735  0.0796
  187CHL    CL1 1147   0.960   1.598   3.434 -0.0022  0.0504 -0.7013
  187CHL    CL2 1148   0.878   1.601   3.148 -0.0199 -0.1424 -0.1108
  187CHL    CL3 1149   1.143   1.695   3.209  0.4312 -0.0344 -0.2102
  187CHL     H1 1150   1.047   1.480   3.250 -0.4116  0.4933 -1.0145
  188CHL     C1 1151   0.011   1.058   1.308 -0.2393 -0.2952  0.0288
  188CHL    CL1 1152   0.070   1.229   1.286  0.2222  0.5556  0.4040
  188CHL    CL2 1153   0.130   0.953   1.398 -0.1919 -0.0997  0.0966
  188CHL    CL3 1154  -0.142   1.074   1.393 -0.3450 -0.2531  0.0151
  188CHL     H1 1155  -0.012   1.032   1.204 -0.7688  0.3584 -0.0310
  189CHL     C1 1156   3.139   0.109   2.505 -0.8634  0.3390 -0.2526
  189CHL    CL1 1157   3.180   0.286   2.473  0.1224  0.6538  0.3682
  189CHL    CL2 1158   3.283   0.018   2.583  0.3328 -0.2937 -0.0441
  189CHL    CL3 1159   3.005   0.103   2.629 -0.0742  0.1122 -0.0620
  189CHL     H1 1160   3.114   0.060   2.410 -2.0034 -0.4283  0.4145
  190CHL     C1 1161   2.091   2.021   3.992 -0.5309  0.1345 -0.2179
  190CHL    CL1 1162   2.012   2.180   3.989 -0.1111 -0.2382  0.1501
  190CHL    CL2 1163   2.269   2.044   3.992  0.4257  0.2196 -0.1812
  190CHL    CL3 1164   2.028   1.938   4.137 -0.3986 -0.0158  0.3035
  190CHL     H1 1165   2.054   1.970   3.902 -0.2015 -2.1439  0.8446
  191CHL     C1 1166   1.087   0.907   3.584 -0.3808  0.2190 -0.5434
  191CHL    CL1 1167   1.003   1.063   3.609  0.1131  0.3831 -0.1357
  191CHL    CL2 1168   1.204   0.924   3.449  0.0691 -0.3362  0.0340
  191CHL    CL3 1169   1.186   0.858   3.730  0.0047  0.2259  0.1497
  191CHL     H1 1170   1.013   0.830   3.561 -0.7048  0.1824  0.5597
  192CHL     C1 1171   1.809   2.555   0.688  0.4751 -0.1627  0.1571
  192CHL    CL1 1172   1.910   2.703   0.727  0.1896 -0.1532  0.6536
  192CHL    CL2 1173   1.655   2.626   0.622 -0.1173  0.3433 -0.0897
  192CHL    CL3 1174   1.894   2.455   0.554 -0.3422 -0.0590 -0.2443
  192CHL     H1 1175   1.812   2.490   0.776 -0.2487 -0.6673 -0.1821
  193CHL     C1 1176   1.627   1.187   4.153 -0.5319 -0.5506 -0.3296
  193CHL    CL1 1177   1.672   1.266   3.995 -0.0269 -0.7720 -0.1003
  193CHL    CL2 1178   1.536   1.309   4.261  0.0491 -0.0749 -0.5341
  193CHL    CL3 1179   1.518   1.064   4.099 -0.1731  0.1286  0.3410
  193CHL     H1 1180   1.726   1.156   4.188 -0.7478 -0.4682  0.3767
  194CHL     C1 1181   1.542   1.332   3.652  0.0933  0.0815 -0.1818
  194CHL    CL1 1182   1.543   1.405   3.486 -0.0949 -0.1486  0.1134
  194CHL    CL2 1183   1.469   1.448   3.759 -0.1238  0.1492 -0.4837
  194CHL    CL3 1184   1.460   1.175   3.658 -0.6144 -0.1940  0.3903
  194CHL     H1 1185   1.649   1.315   3.668 -0.1971 -1.3896  0.3759
  195CHL     C1 1186   2.173   2.102   3.532  0.1168  0.1873 -0.1989
  195CHL    CL1 1187   2.357   2.115   3.545  0.0229 -0.3089  0.5700
  195CHL    CL2 1188   2.139   2.052   3.365  0.0711  0.2062 -0.0245
  195CHL    CL3 1189   2.116   1.978   3.649 -0.0016  0.5958 -0.0602
  195CHL     H1 1190   2.132   2.202   3.550  0.4718  0.2548  0.2434
  196CHL     C1 1191   3.659   3.503   2.650 -0.1934 -0.2613  0.4276
  196CHL    CL1 1192   3.496   3.486   2.723 -0.0971 -0.0309  0.1911
  196CHL    CL2 1193   3.659   3.607   2.498 -0.2404 -0.0013  0.5172
  196CHL    CL3 1194   3.792   3.552   2.753  0.1221 -0.5792  0.4225
  196CHL     H1 1195   3.691   3.403   2.621  0.8362 -0.3881  1.9161
  197CHL     C1 1196   1.244   1.001   0.097  0.2969 -0.1384 -0.4963
  197CHL    CL1 1197   1.196   1.071  -0.062 -0.1605  0.2981  0.0037
  197CHL    CL2 1198   1.096   0.984   0.187 -0.1846 -0.0297 -0.2211
  197CHL    CL3 1199   1.343   0.852   0.099  0.2646 -0.0822  0.0697
  197CHL     H1 1200   1.300   1.084   0.144 -0.4087 -0.6039  1.2697
  198CHL     C1 1201   1.122   1.326   4.017 -0.3000 -0.2037  0.7023
  198CHL    CL1 1202   1.172   1.168   3.934  0.0329  0.0065 -0.2870
  198CHL    CL2 1203   1.262   1.422   4.084  0.1168  0.3595 -0.4520
  198CHL    CL3 1204   1.006   1.415   3.915 -0.3515 -0.4875 -0.0705
  198CHL     H1 1205   1.058   1.307   4.104 -0.2461 -2.0175  0.3831
  199CHL     C1 1206   1.139   2.494   4.035 -0.0358 -0.7322  0.5085
  199CHL    CL1 1207   1.176   2.552   4.204 -0.0513 -0.0835  0.2248
  199CHL    CL2 1208   1.275   2.412   3.935  0.0948 -0.1520 -0.0279
  199CHL    CL3 1209   0.999   2.378   4.054 -0.0595  0.1584 -0.4003
  199CHL     H1 1210   1.103   2.587   3.989  1.3635  1.0335  2.7328
  200CHL     C1 1211   0.168   2.185   3.800 -0.4927  0.6553 -0.0722
  200CHL    CL1 1212   0.168   2.199   3.624 -0.1807  0.2180  0.1535
  200CHL    CL2 1213   0.091   2.335   3.866 -0.0886 -0.1227 -0.0895
  200CHL    CL3 1214   0.082   2.027   3.849 -0.1110 -0.4062 -0.1041
  200CHL     H1 1215   0.274   2.197   3.828 -0.4072  3.1349 -1.1656
  201CHL     C1 1216   1.898   1.851   0.890  0.2010  0.6055 -0.4549
  201CHL    CL1 1217   2.069   1.839   0.863 -0.1691  0.1645 -0.0125
  201CHL    CL2 1218   1.816   1.991   0.809 -0.1846  0.4560 -0.2651
  201CHL    CL3 1219   1.810   1.693   0.851  0.0111 -0.3330 -0.0076
  201CHL     H1 1220   1.886   1.878   0.996 -1.6964  0.7733 -0.6782
  202CHL     C1 1221   3.600   1.026   2.785  0.0954  0.5889 -0.5599
  202CHL    CL1 1222   3.604   0.854   2.726 -0.2926  0.0263  0.0101
  202CHL    CL2 1223   3.455   1.116   2.731 -0.0035 -0.2583  0.0884
  202CHL    CL3 1224   3.613   1.038   2.965  0.4371  0.2078  0.1559
  202CHL     H1 1225   3.689   1.076   2.746  0.6504 -0.6733 -0.9446
  203CHL     C1 1226   2.973   0.576   2.662  0.6741  0.9780  0.6394
  203CHL    CL1 1227   2.932   0.714   2.770 -0.1383 -0.3069  0.1136
  203CHL    CL2 1228   3.131   0.612   2.586  0.0238  0.0330 -0.1143
  203CHL    CL3 1229   2.970   0.426   2.753 -0.1039 -0.2743  0.1488
  203CHL     H1 1230   2.895   0.566   2.585 -0.1875 -1.8627  1.7456
  204CHL     C1 1231   1.823   1.644   0.017 -0.1248  0.2086  0.4302
  204CHL    CL1 1232   1.896   1.497  -0.056 -0.0161  0.3003  0.3924
  204CHL    CL2 1233   1.678   1.604   0.122  0.1659  0.1256 -0.0393
  204CHL    CL3 1234   1.949   1.730   0.116  0.1404 -0.0233  0.3633
  204CHL     H1 1235   1.795   1.706  -0.069  0.0933  1.3401  1.1430
  205CHL     C1 1236   1.102   3.508   1.541 -0.4208 -0.0747 -0.6395
  205CHL    CL1 1237   1.258   3.433   1.577 -0.1692  0.5968 -0.1870
  205CHL    CL2 1238   1.127   3.669   1.470  0.1962  0.2663  0.2847
  205CHL    CL3 1239   1.020   3.392   1.435  0.4035  0.0824  0.1485
  205CHL     H1 1240   1.035   3.509   1.627  0.4931 -0.6956  0.1044
  206CHL     C1 1241   2.536   2.466   2.482 -0.6874 -0.7175  0.1523
  206CHL    CL1 1242   2.375   2.415   2.547 -0.2739  0.3047 -0.0281
  206CHL    CL2 1243   2.515   2.579   2.347 -0.4160 -0.0864 -0.0677
  206CHL    CL3 1244   2.625   2.552   2.601  0.1376 -0.0495  0.0088
  206CHL     H1 1245   2.594   2.376   2.459  0.9390  0.4129 -0.3518
  207CHL     C1 1246   0.240   2.731   2.323  0.7283  0.0697  0.4008
  207CHL    CL1 1247   0.170   2.754   2.494 -0.0310  0.1690 -0.3697
  207CHL    CL2 1248   0.257   2.556   2.304  0.2936  0.1230 -0.2988
  207CHL    CL3 1249   0.137   2.790   2.190 -0.2183  0.1441 -0.0759
  207CHL     H1 1250   0.335   2.785   2.314  0.3076  0.8250  0.4069
  208CHL     C1 1251   0.089   1.832   3.007  0.4280 -0.2978  0.5043
  208CHL    CL1 1252   0.202   1.966   3.041  0.0626  0.1059  0.1573
  208CHL    CL2 1253   0.067   1.713   3.142 -0.1237  0.0778 -0.1323
  208CHL    CL3 1254  -0.072   1.899   2.957  0.0028  0.1699  0.3629
  208CHL     H1 1255   0.134   1.779   2.923  3.1237 -0.5639  2.0359
  209CHL     C1 1256   1.454   3.475   2.093 -0.1960 -0.4305 -0.2849
  209CHL    CL1 1257   1.356   3.538   1.951  0.2326 -0.1340 -0.2683
  209CHL    CL2 1258   1.621   3.433   2.042  0.2866  0.0840  0.0866
  209CHL    CL3 1259   1.468   3.601   2.231  0.1874  0.5229  0.0335
  209CHL     H1 1260   1.417   3.376   2.121 -0.1449  0.1245  1.8963
  210CHL     C1 1261   2.956   3.325   1.790 -0.9596  0.2823  0.4439
  210CHL    CL1 1262   2.811   3.416   1.798  0.0288  0.1673 -0.1504
  210CHL    CL2 1263   2.906   3.152   1.752  0.1629 -0.2010  0.0549
  210CHL    CL3 1264   3.090   3.389   1.679 -0.1107 -0.4497 -0.1611
  210CHL     H1 1265   2.993   3.312   1.893  1.4293 -2.2834 -0.6299
  211CHL     C1 1266   3.449   1.615   0.010  0.1322  0.4118  0.0695
  211CHL    CL1 1267   3.540   1.728  -0.096 -0.2584  0.4823 -0.6022
  211CHL    CL2 1268   3.437   1.697   0.172  0.1169 -0.1444 -0.3335
  211CHL    CL3 1269   3.285   1.551  -0.051 -0.4141  0.1027 -0.0048
  211CHL     H1 1270   3.518   1.534   0.034 -1.3437 -0.7139  0.6780
  212CHL     C1 1271   3.154   1.191   0.246  0.3026  0.5254 -0.1449
  212CHL    CL1 1272   2.993   1.172   0.326  0.0414 -0.5155 -0.2496
  212CHL    CL2 1273   3.189   1.361   0.213  0.6841  0.1191  0.5030
  212CHL    CL3 1274   3.298   1.140   0.349 -0.0542  0.2181 -0.2020
  212CHL     H1 1275   3.156   1.132   0.154 -1.5930 -1.5031  1.0301
  213CHL     C1 1276   0.959   2.591   0.298 -0.5782  0.6309 -0.0844
  213CHL    CL1 1277   0.892   2.731   0.396 -0.3657 -0.0433  0.2168
  213CHL    CL2 1278   1.077   2.646   0.176  0.0148 -0.6456  0.0925
  213CHL    CL3 1279   1.050   2.476   0.416  0.4650  0.1365 -0.1728
  213CHL     H1 1280   0.870   2.547   0.252 -0.2767 -0.3461  0.2508
  214CHL     C1 1281   0.083   3.476   3.180 -0.2820 -0.6584  0.2780
  214CHL    CL1 1282   0.202   3.588   3.102  0.0657 -0.2866  0.2950
  214CHL    CL2 1283   0.112   3.297   3.189 -0.1388 -0.0452  0.2050
  214CHL    CL3 1284   0.046   3.516   3.356  0.3425 -0.0214  0.2343
  214CHL     H1 1285  -0.009   3.493   3.123 -0.7112 -1.4467  0.7183
  215CHL     C1 1286   3.063   1.072   4.240 -0.4404  0.0999 -0.1089
  215CHL    CL1 1287   3.090   1.250   4.239 -0.1351 -0.3044 -0.2582
  215CHL    CL2 1288   3.221   0.988   4.271 -0.6686  0.0093 -0.1757
  215CHL    CL3 1289   2.935   1.003   4.343 -0.0638  0.4373 -0.2894
  215CHL     H1 1290   3.031   1.053   4.137  0.2945  2.4169 -0.8257
  216CHL     C1 1291   4.004   0.154   2.140 -0.2696  0.5032 -0.4173
  216CHL    CL1 1292   4.092   0.286   2.224 -0.1042 -0.0692 -0.2202
  216CHL    CL2 1293   3.872   0.108   2.251  0.5095  0.2804  0.0326
  216CHL    CL3 1294   3.949   0.238   1.993 -0.0320  0.1571  0.2932
  216CHL     H1 1295   4.073   0.077   2.103 -0.2116  1.0581 -1.5099
  217CHL     C1 1296   3.947   2.369   4.311 -0.5892  0.1487  0.6598
  217CHL    CL1 1297   4.047   2.336   4.161 -0.1070 -0.0111 -0.1543
  217CHL    CL2 1298   3.886   2.214   4.397 -0.2078 -0.3985 -0.3054
  217CHL    CL3 1299   4.034   2.466   4.445  0.3237 -0.4107 -0.0825
  217CHL     H1 1300   3.855   2.420   4.280  0.5423  0.8690 -1.7269
  218CHL     C1 1301   2.333   3.680   2.116 -0.0341  0.3914 -0.2605
  218CHL    CL1 1302   2.341   3.510   2.075 -0.3672 -0.0221 -0.1895
  218CHL    CL2 1303   2.161   3.726   2.124  0.5329  0.3929 -0.5399
  218CHL    CL3 1304   2.411   3.697   2.279 -0.0425 -0.0372  0.0332
  218CHL     H1 1305   2.383   3.728   2.031 -2.2420  0.9081 -1.3445
  219CHL     C1 1306   0.875   2.789   2.202  0.3523  0.8268  0.2769
  219CHL    CL1 1307   0.734   2.704   2.284 -0.4254 -0.2583  0.6084
  219CHL    CL2 1308   0.975   2.686   2.095  0.6473  0.0045  0.4647
  219CHL    CL3 1309   0.814   2.928   2.095 -0.3351 -0.4034  0.0522
  219CHL     H1 1310   0.939   2.837   2.277  0.6778  1.0806 -0.1557
  220CHL     C1 1311   3.594   2.939   0.412  0.2040 -0.4309  0.6602
  220CHL    CL1 1312   3.716   2.805   0.430  0.1661  0.1298 -0.0715
  220CHL    CL2 1313   3.564   3.020   0.567  0.1155 -0.0968 -0.0488
  220CHL    CL3 1314   3.643   3.071   0.306 -0.1094 -0.2986 -0.1722
  220CHL     H1 1315   3.494   2.911   0.376 -0.1130  4.0686 -2.9005
  221CHL     C1 1316   3.551   1.396   1.786 -0.1989 -0.0529  0.2717
  221CHL    CL1 1317   3.526   1.362   1.957 -0.3187 -0.2950 -0.0341
  221CHL    CL2 1318   3.405   1.338   1.704 -0.0788 -0.1784  0.1315
  221CHL    CL3 1319   3.572   1.573   1.780 -0.0631 -0.0391 -0.0990
  221CHL     H1 1320   3.639   1.332   1.769 -0.4715  0.0418 -1.7720
  222CHL     C1 1321   3.250   0.738   0.271  0.1970  0.0260  0.6206
  222CHL    CL1 1322   3.126   0.711   0.142 -0.0124  0.0778  0.3117
  222CHL    CL2 1323   3.262   0.587   0.365  0.1172 -0.0929 -0.5153
  222CHL    CL3 1324   3.408   0.765   0.196  0.1447  0.5343  0.2722
  222CHL     H1 1325   3.224   0.826   0.331  0.2211  1.4755 -1.3947
  223CHL     C1 1326   3.417   1.122   0.883 -0.9421 -0.2094 -0.2397
  223CHL    CL1 1327   3.457   1.213   0.733  0.2205 -0.1159 -0.0527
  223CHL    CL2 1328   3.252   1.174   0.955 -0.0020  0.1148 -0.0390
  223CHL    CL3 1329   3.424   0.947   0.852  0.0745  0.2623  0.2175
  223CHL     H1 1330   3.495   1.137   0.957 -1.5873  0.1620  0.3802
  224CHL     C1 1331   1.200   3.495   3.179 -0.2570  0.1192  0.2163
  224CHL    CL1 1332   1.244   3.347   3.091 -0.1886 -0.3188  0.0965
  224CHL    CL2 1333   1.025   3.540   3.155  0.1115 -0.4269 -0.0597
  224CHL    CL3 1334   1.229   3.465   3.357 -0.1747 -0.1212  0.4076
  224CHL     H1 1335   1.267   3.574   3.143  0.6666 -0.1379  1.2950
  225CHL     C1 1336   2.573   2.370   3.066  0.5264  0.5586  0.4065
  225CHL    CL1 1337   2.652   2.451   3.208  0.0826  0.1411  0.0401
  225CHL    CL2 1338   2.445   2.265   3.144 -0.5222 -0.2526  0.0654
  225CHL    CL3 1339   2.476   2.481   2.964  0.1762  0.0902 -0.0487
  225CHL     H1 1340   2.638   2.309   3.001  1.5258  1.3386  0.6521
  226CHL     C1 1341   3.377   2.676   0.677 -0.5360 -0.4073 -0.6094
  226CHL    CL1 1342   3.299   2.784   0.561 -0.1107  0.0071 -0.0124
  226CHL    CL2 1343   3.457   2.543   0.589 -0.3866 -0.2582 -0.2977
  226CHL    CL3 1344   3.485   2.762   0.794  0.0819  0.0318  0.1980
  226CHL     H1 1345   3.300   2.621   0.732 -0.4923  0.5305  0.4250
  227CHL     C1 1346   3.211   0.181   3.150  0.0830 -0.0911  0.6563
  227CHL    CL1 1347   3.131   0.144   2.989  0.0953  0.4882 -0.1848
  227CHL    CL2 1348   3.147   0.095   3.299 -0.2154 -0.6380 -0.4885
  227CHL    CL3 1349   3.382   0.152   3.128  0.2388 -0.1327  0.2713
  227CHL     H1 1350   3.193   0.288   3.163  1.8335  0.2764  0.2397
  228CHL     C1 1351   1.726   0.472   1.429 -0.8052  0.1819 -0.4227
  228CHL    CL1 1352   1.753   0.623   1.509  0.2835  0.2258  0.0850
  228CHL    CL2 1353   1.871   0.363   1.443  0.3219  0.1855  0.2485
  228CHL    CL3 1354   1.596   0.394   1.529  0.1476 -0.0620 -0.2824
  228CHL     H1 1355   1.696   0.482   1.324  0.0676  0.5225 -0.6550
  229CHL     C1 1356   2.984   1.396   1.481 -0.4333 -0.0706  0.0286
  229CHL    CL1 1357   2.874   1.512   1.404  0.0323  0.1473  0.0402
  229CHL    CL2 1358   3.155   1.456   1.479  0.5734 -0.8592  0.2299
  229CHL    CL3 1359   2.937   1.389   1.655 -0.0061 -0.0380  0.1180
  229CHL     H1 1360   2.982   1.296   1.436  0.5157  0.9382 -2.4333
  230CHL     C1 1361   2.653   3.562   3.088  0.3470  0.1253  0.5549
  230CHL    CL1 1362   2.678   3.719   3.178  0.1731 -0.2341 -0.3850
  230CHL    CL2 1363   2.574   3.440   3.194  0.3274 -0.1165  0.1448
  230CHL    CL3 1364   2.569   3.584   2.934  0.2335  0.0871 -0.0324
  230CHL     H1 1365   2.753   3.517   3.076  0.3507  0.4224 -0.6049
  231CHL     C1 1366   2.436   3.276   2.701 -0.4953 -0.1146  0.0431
  231CHL    CL1 1367   2.360   3.233   2.860  0.1795 -0.0144 -0.4282
  231CHL    CL2 1368   2.408   3.449   2.649  0.1319 -0.3944  0.5408
  231CHL    CL3 1369   2.606   3.223   2.689 -0.0233  0.0581 -0.0132
  231CHL     H1 1370   2.386   3.218   2.623 -0.8018  1.0943 -0.6855
  232CHL     C1 1371   2.888   2.842   2.639  0.9063  0.4312 -0.5416
  232CHL    CL1 1372   2.999   2.776   2.511 -0.4140  0.1809 -0.1692
  232CHL    CL2 1373   2.901   2.729   2.779  0.2619 -0.0515 -0.0585
  232CHL    CL3 1374   2.947   3.005   2.692 -0.4695  0.2135 -0.1490
  232CHL     H1 1375   2.784   2.859   2.610 -0.0732 -0.0205  2.3792
  233CHL     C1 1376   2.709   2.234   3.820 -0.9852 -0.1179  0.2967
  233CHL    CL1 1377   2.609   2.134   3.935  0.1851  0.0966 -0.0306
  233CHL    CL2 1378   2.823   2.142   3.715 -0.1210 -0.0709 -0.2169
  233CHL    CL3 1379   2.610   2.328   3.706  0.0251 -0.0666  0.4664
  233CHL     H1 1380   2.765   2.309   3.878 -1.2537  1.0538 -0.9028
  234CHL     C1 1381   0.502   3.416   2.536  0.2361  1.1612  0.2904
  234CHL    CL1 1382   0.624   3.542   2.550  0.2830 -0.3964 -0.6025
  234CHL    CL2 1383   0.530   3.302   2.673  0.0197 -0.0419 -0.2888
  234CHL    CL3 1384   0.331   3.484   2.559  0.1252  0.4399  0.3121
  234CHL     H1 1385   0.505   3.362   2.442 -1.2271  0.0522  0.8396
  235CHL     C1 1386   2.306   2.229   2.057 -0.4615 -0.3778  0.6052
  235CHL    CL1 1387   2.407   2.099   1.977  0.2831 -0.1225  0.3840
  235CHL    CL2 1388   2.383   2.266   2.213 -0.2304 -0.1764 -0.4068
  235CHL    CL3 1389   2.286   2.384   1.964  0.2592  0.3514 -0.0760
  235CHL     H1 1390   2.205   2.188   2.068 -0.9759  0.1697 -1.5398
  236CHL     C1 1391   2.521   2.339   0.018 -0.1248  0.0620  0.2998
  236CHL    CL1 1392   2.513   2.512  -0.031  0.2217  0.4729  0.0285
  236CHL    CL2 1393   2.527   2.323   0.197  0.3507  0.3774 -0.4051
  236CHL    CL3 1394   2.395   2.243  -0.059 -0.0329  0.2662 -0.0997
  236CHL     H1 1395   2.616   2.307  -0.026 -0.5941  1.4590 -1.8687
  237CHL     C1 1396   3.886   1.345   2.841 -0.0920 -0.5019  0.0918
  237CHL    CL1 1397   3.731   1.398   2.926 -0.1766  0.3546  0.0894
  237CHL    CL2 1398   3.934   1.180   2.908  0.6716  0.0096  0.1888
  237CHL    CL3 1399   3.856   1.352   2.663  0.3342 -0.1329 -0.2832
  237CHL     H1 1400   3.971   1.412   2.856 -0.8142  0.2599  0.9127
  238CHL     C1 1401   2.736   1.261   3.287 -0.7090  0.1338 -0.7013
  238CHL    CL1 1402   2.879   1.361   3.341 -0.1280  0.5945 -0.0463
  238CHL    CL2 1403   2.595   1.311   3.394  0.0041  0.2691 -0.1566
  238CHL    CL3 1404   2.711   1.257   3.111 -0.0323  0.5871 -0.1415
  238CHL     H1 1405   2.757   1.157   3.313  0.3167  0.9239  1.8645
  239CHL     C1 1406   1.300   0.564   3.352  0.3972  0.5876 -0.1684
  239CHL    CL1 1407   1.247   0.452   3.479 -0.4172  0.0746 -0.3033
  239CHL    CL2 1408   1.415   0.472   3.260  0.0656 -0.0257  0.1932
  239CHL    CL3 1409   1.180   0.631   3.235 -0.1013 -0.0844 -0.6194
  239CHL     H1 1410   1.347   0.651   3.401 -1.0978  2.3270 -1.6778
  240CHL     C1 1411   0.761   3.575   4.080  0.1569 -0.3733 -0.1817
  240CHL    CL1 1412   0.914   3.660   4.088 -0.0056 -0.2197 -0.3919
  240CHL    CL2 1413   0.764   3.412   4.163 -0.0550 -0.0207 -0.3065
  240CHL    CL3 1414   0.635   3.672   4.161  0.3535  0.4372  0.1540
  240CHL     H1 1415   0.726   3.570   3.976 -0.8899  1.5609  0.0272
  241CHL     C1 1416   0.450   2.884   1.684  0.4127 -0.6039 -0.2942
  241CHL    CL1 1417   0.455   2.800   1.841  0.5602 -0.7355 -0.1848
  241CHL    CL2 1418   0.544   3.036   1.699 -0.1161  0.0113 -0.3836
  241CHL    CL3 1419   0.516   2.775   1.562  0.1272  0.0705 -0.4877
  241CHL     H1 1420   0.350   2.924   1.668  1.1436  1.4201 -0.1286
  242CHL     C1 1421   1.414   2.445   2.425 -0.0481 -0.2376  0.1032
  242CHL    CL1 1422   1.338   2.332   2.541  0.5536  0.2240  0.0484
  242CHL    CL2 1423   1.293   2.574   2.378 -0.2786 -0.0374  0.2490
  242CHL    CL3 1424   1.552   2.525   2.513  0.1603 -0.9799 -0.1471
  242CHL     H1 1425   1.458   2.407   2.332  1.3317  1.3180  0.0733
  243CHL     C1 1426   0.045   3.268   4.351 -0.5164  0.4256 -0.4000
  243CHL    CL1 1427   0.173   3.299   4.233  0.2100 -0.3229 -0.1524
  243CHL    CL2 1428  -0.097   3.367   4.345  0.0201  0.0590  0.0778
  243CHL    CL3 1429   0.021   3.089   4.369 -0.2055  0.0453 -0.2663
  243CHL     H1 1430   0.089   3.306   4.444 -1.1062  3.1251 -1.1450
  244CHL     C1 1431   3.345   2.369   2.420 -0.5654 -0.2254 -0.3234
  244CHL    CL1 1432   3.221   2.489   2.469  0.0865  0.1526 -0.0306
  244CHL    CL2 1433   3.332   2.224   2.537 -0.5026 -0.0061  0.1575
  244CHL    CL3 1434   3.304   2.336   2.254 -0.3685 -0.3265  0.0263
  244CHL     H1 1435   3.448   2.405   2.432 -0.5976 -0.6780  1.6078
  245CHL     C1 1436   0.841   0.934   4.162 -0.4711 -0.6506 -0.3550
  245CHL    CL1 1437   0.889   0.826   4.299  0.2312 -0.3252 -0.0249
  245CHL    CL2 1438   0.871   1.104   4.212 -0.2266  0.1311 -0.1634
  245CHL    CL3 1439   0.933   0.883   4.017 -0.1452  0.0415  0.0848
  245CHL     H1 1440   0.733   0.919   4.148 -0.9383  2.0616 -0.1372
  246CHL     C1 1441   3.902   3.813   3.948  0.1226 -0.3294  0.4934
  246CHL    CL1 1442   3.969   3.657   4.003 -0.2199  0.1024  0.0635
  246CHL    CL2 1443   3.915   3.931   4.086 -0.1540  0.2649 -0.4604
  246CHL    CL3 1444   3.987   3.889   3.809  0.2290  0.1933  0.0574
  246CHL     H1 1445   3.797   3.799   3.922 -0.0435 -0.3438  1.1669
  247CHL     C1 1446   2.341   0.287   1.710 -0.2985  0.4479 -0.3424
  247CHL    CL1 1447   2.325   0.459   1.641  0.2925  0.0279  0.1806
  247CHL    CL2 1448   2.446   0.294   1.855 -0.6190  0.2702 -0.1452
  247CHL    CL3 1449   2.184   0.233   1.774  0.4260 -0.1136 -0.3994
  247CHL     H1 1450   2.386   0.216   1.640 -0.4521  0.1801 -0.1716
  248CHL     C1 1451   2.020   0.525   1.918  0.3511  0.3255  0.5126
  248CHL    CL1 1452   2.061   0.681   2.006  0.0624  0.1298 -0.3467
  248CHL    CL2 1453   1.978   0.401   2.042 -0.4339 -0.1174  0.2051
  248CHL    CL3 1454   1.873   0.551   1.810 -0.2813 -0.0361 -0.1110
  248CHL     H1 1455   2.106   0.506   1.853 -1.2895 -0.8122 -1.4240
  249CHL     C1 1456   3.507   1.371   4.047  0.1299  0.3488  0.0048
  249CHL    CL1 1457   3.457   1.355   3.875  0.4049 -0.1904 -0.4072
  249CHL    CL2 1458   3.471   1.220   4.137  0.2695 -0.5633 -0.4649
  249CHL    CL3 1459   3.688   1.402   4.056  0.0278  0.1732  0.2409
  249CHL     H1 1460   3.444   1.447   4.093 -2.1154  1.2796 -4.0818
  250CHL     C1 1461   1.518   0.582   1.005  0.7516  0.1280  0.5682
  250CHL    CL1 1462   1.482   0.606   1.182 -0.3647 -0.0543  0.5838
  250CHL    CL2 1463   1.381   0.491   0.942 -0.2485  0.4631  0.2748
  250CHL    CL3 1464   1.514   0.736   0.928  0.0707  0.1095 -0.1258
  250CHL     H1 1465   1.600   0.515   0.979 -1.1130 -1.3077 -2.0187
  251CHL     C1 1466   0.766   3.432   2.037  1.1389  0.0557  0.3609
  251CHL    CL1 1467   0.650   3.510   2.152 -0.5212 -0.0925 -0.0084
  251CHL    CL2 1468   0.938   3.451   2.088  0.4997 -0.0285  0.0413
  251CHL    CL3 1469   0.714   3.266   2.001 -0.3770  0.1577 -0.2306
  251CHL     H1 1470   0.727   3.493   1.954 -0.1452 -1.3717 -0.1528
  252CHL     C1 1471   2.208   2.517   3.894 -0.3491 -0.0412  0.0897
  252CHL    CL1 1472   2.246   2.406   4.036  0.2053  0.0477 -0.0498
  252CHL    CL2 1473   2.367   2.574   3.833 -0.0217 -0.2041 -0.2142
  252CHL    CL3 1474   2.135   2.440   3.750 -0.5321  0.1432  0.6774
  252CHL     H1 1475   2.141   2.600   3.919 -0.0086  0.4079 -0.4527
  253CHL     C1 1476   2.746   0.032   1.019 -0.0841  0.5077 -0.3081
  253CHL    CL1 1477   2.592  -0.027   1.087  0.1221 -0.2878 -0.0636
  253CHL    CL2 1478   2.727   0.197   0.950  0.5964  0.0161  0.1749
  253CHL    CL3 1479   2.877   0.038   1.145  0.1804  0.3600 -0.0967
  253CHL     H1 1480   2.779  -0.027   0.933 -1.3061  0.6304 -0.8807
  254CHL     C1 1481   2.798   1.646   4.127  0.6521 -0.3978  0.0455
  254CHL    CL1 1482   2.940   1.549   4.094 -0.1074 -0.6638 -0.3125
  254CHL    CL2 1483   2.725   1.728   3.975 -0.2473  0.1292  0.0167
  254CHL    CL3 1484   2.667   1.567   4.226 -0.4443  0.2565  0.3181
  254CHL     H1 1485   2.829   1.730   4.190  0.2305  1.0589 -1.6082
  255CHL     C1 1486   2.608   3.162   2.270 -0.7160  0.3343  0.0406
  255CHL    CL1 1487   2.638   3.007   2.346 -0.8840 -0.1769 -0.0067
  255CHL    CL2 1488   2.614   3.149   2.093  0.8379  0.2332  0.4129
  255CHL    CL3 1489   2.453   3.234   2.332 -0.0064 -0.2614 -0.0580
  255CHL     H1 1490   2.686   3.226   2.311 -0.4421 -1.2294  2.1298
  256CHL     C1 1491   0.502   2.850   2.945  0.1459 -0.4473 -0.4257
  256CHL    CL1 1492   0.422   2.918   3.092 -0.0918  0.1357 -0.1261
  256CHL    CL2 1493   0.567   2.966   2.831  0.0236  0.0785  0.0853
  256CHL    CL3 1494   0.609   2.711   2.980 -0.0849  0.0676 -0.1277
  256CHL     H1 1495   0.416   2.807   2.892 -0.5592  0.8318 -0.3618
  257CHL     C1 1496   0.684   3.443   1.521  0.3279  0.0872 -0.2097
  257CHL    CL1 1497   0.747   3.609   1.501  0.2087 -0.0860 -0.1484
  257CHL    CL2 1498   0.669   3.408   1.701  0.1837 -0.2840 -0.0059
  257CHL    CL3 1499   0.516   3.450   1.449 -0.1185  0.1382  0.0750
  257CHL     H1 1500   0.754   3.375   1.471  0.5255 -0.2390  0.5047
  258CHL     C1 1501   3.627   0.382   3.524  0.2420  0.5780 -0.8533
  258CHL    CL1 1502   3.572   0.252   3.410 -0.1421 -0.1530  0.0695
  258CHL    CL2 1503   3.485   0.445   3.620  0.3848  0.0919 -0.0290
  258CHL    CL3 1504   3.757   0.309   3.629 -0.4498  0.0208  0.2677
  258CHL     H1 1505   3.653   0.469   3.464 -0.8478  1.0440 -0.6742
  259CHL     C1 1506   3.191   3.065   0.718 -0.4890  0.6327 -0.2577
  259CHL    CL1 1507   3.279   3.074   0.878  0.1693 -0.0155  0.4564
  259CHL    CL2 1508   3.067   2.933   0.732 -0.0501  0.1596  0.3197
  259CHL    CL3 1509   3.104   3.215   0.687  0.1175 -0.2715  0.2988
  259CHL     H1 1510   3.255   3.043   0.632 -0.3627  1.6863 -0.4446
  260CHL     C1 1511   4.034   2.964   0.714  0.1488  0.3766  0.0306
  260CHL    CL1 1512   3.996   2.785   0.725  0.6427 -0.2856  0.1989
  260CHL    CL2 1513   3.905   3.056   0.802  0.4993 -0.0963 -0.3329
  260CHL    CL3 1514   4.204   2.997   0.759  0.0605  0.0652 -0.0095
  260CHL     H1 1515   4.032   2.987   0.607 -0.3327  0.7957  0.1319
  261CHL     C1 1516   3.032   2.996   3.082  0.0644 -0.1516  1.0865
  261CHL    CL1 1517   3.167   2.914   2.988  0.4403 -0.0626  0.0198
  261CHL    CL2 1518   3.011   2.909   3.245  0.0132 -0.4721  0.3264
  261CHL    CL3 1519   3.100   3.161   3.092 -0.2988  0.4538 -0.1422
  261CHL     H1 1520   2.946   2.995   3.014 -0.4174 -0.0127  1.6878
  262CHL     C1 1521   3.623   0.561   2.304 -0.1928 -0.2855 -0.4965
  262CHL    CL1 1522   3.486   0.442   2.330 -0.0268  0.1969  0.2518
  262CHL    CL2 1523   3.743   0.450   2.238 -0.0966 -0.0686 -0.0955
  262CHL    CL3 1524   3.590   0.697   2.196 -0.2050  0.2104  0.3059
  262CHL     H1 1525   3.653   0.600   2.402 -0.2768 -1.0276 -0.1688
  263CHL     C1 1526   2.991   1.788   0.229 -0.6137  0.0557 -0.0879
  263CHL    CL1 1527   3.093   1.769   0.382 -0.1102 -0.3651  0.0338
  263CHL    CL2 1528   3.087   1.874   0.098  0.1648 -0.0179 -0.3415
  263CHL    CL3 1529   2.953   1.621   0.157 -0.1433 -0.2373  0.0927
  263CHL     H1 1530   2.899   1.842   0.253  0.3899  0.2316  4.0859
  264CHL     C1 1531   1.257   0.604   0.464  0.2789  0.8308 -0.4212
  264CHL    CL1 1532   1.430   0.662   0.496 -0.2463 -0.2202  0.2236
  264CHL    CL2 1533   1.207   0.510   0.606 -0.1600  0.2651  0.4409
  264CHL    CL3 1534   1.170   0.763   0.455 -0.0912  0.2465  0.4083
  264CHL     H1 1535   1.243   0.546   0.372  0.7643 -2.9334  1.6570
  265CHL     C1 1536   4.072   3.210   2.312 -0.4236 -1.1005 -0.0091
  265CHL    CL1 1537   4.022   3.367   2.233 -0.3605 -0.0528 -0.1557
  265CHL    CL2 1538   4.016   3.192   2.483  0.1922  0.1853 -0.1123
  265CHL    CL3 1539   4.026   3.074   2.213 -0.0772 -0.1546  0.4665
  265CHL     H1 1540   4.182   3.211   2.311 -0.3141  2.6372 -1.8703
  266CHL     C1 1541   2.795   0.017   2.115  0.1384 -0.2595 -0.0812
  266CHL    CL1 1542   2.904  -0.123   2.069  0.4361 -0.0038 -0.1046
  266CHL    CL2 1543   2.877   0.120   2.240  0.5847 -0.3063  0.1214
  266CHL    CL3 1544   2.745   0.121   1.973  0.3968  0.0141  0.0154
  266CHL     H1 1545   2.702  -0.022   2.158 -0.9480 -0.7717 -2.7116
  267CHL     C1 1546   3.581   1.433   1.404  0.4645  0.2410  0.0115
  267CHL    CL1 1547   3.677   1.303   1.484 -0.1882 -0.2690  0.0868
  267CHL    CL2 1548   3.673   1.542   1.292  0.0693  0.3066 -0.0074
  267CHL    CL3 1549   3.428   1.372   1.329  0.2487  0.4220  0.0776
  267CHL     H1 1550   3.554   1.495   1.489  0.2833 -1.0487  0.9232
  268CHL     C1 1551   2.107   0.627   3.806  0.2360 -1.0236 -0.7575
  268CHL    CL1 1552   1.944   0.685   3.748 -0.4616  0.0073  0.0231
  268CHL    CL2 1553   2.082   0.587   3.983  0.0676  0.1033  0.1934
  268CHL    CL3 1554   2.157   0.481   3.725 -0.4951 -0.2440 -0.3267
  268CHL     H1 1555   2.183   0.705   3.798 -0.1713 -0.1936  2.1321
  269CHL     C1 1556   1.752   1.563   2.261 -0.6485  0.1589 -0.0991
  269CHL    CL1 1557   1.870   1.436   2.323  0.2365 -0.5150 -0.1582
  269CHL    CL2 1558   1.603   1.462   2.222  0.4921  0.1936 -0.0508
  269CHL    CL3 1559   1.731   1.695   2.392 -0.2234  0.5402 -0.2956
  269CHL     H1 1560   1.800   1.612   2.175 -0.0056  0.3708  0.3675
  270CHL     C1 1561   3.866   3.349   3.108 -0.1524 -1.0082  0.3335
  270CHL    CL1 1562   3.733   3.287   3.002 -0.5143 -0.2116  0.0305
  270CHL    CL2 1563   3.939   3.221   3.217  0.0181  0.2198 -0.3640
  270CHL    CL3 1564   4.012   3.409   3.007 -0.1977 -0.1914 -0.0339
  270CHL     H1 1565   3.826   3.428   3.172  2.2419  0.9129 -0.4030
  271CHL     C1 1566   0.262   0.556   0.800  0.6255  0.4497  0.0288
  271CHL    CL1 1567   0.109   0.540   0.891 -0.0527 -0.3735  0.1901
  271CHL    CL2 1568   0.328   0.729   0.758  0.2503  0.3267  0.5077
  271CHL    CL3 1569   0.388   0.490   0.909 -0.0098  0.0131 -0.4216
  271CHL     H1 1570   0.256   0.489   0.714 -1.4564  1.3431 -0.5843
  272CHL     C1 1571   3.664   1.542   3.664 -0.2230 -0.2091  0.0230
  272CHL    CL1 1572   3.697   1.714   3.610 -0.5960  0.0082  0.3014
  272CHL    CL2 1573   3.550   1.473   3.538  0.1930 -0.0902  0.0450
  272CHL    CL3 1574   3.805   1.434   3.713 -0.1320 -0.2906  0.1756
  272CHL     H1 1575   3.597   1.551   3.751  0.4731 -0.4217  0.5928
  273CHL     C1 1576   1.723   3.785   3.985 -0.2500 -0.2206 -0.3211
  273CHL    CL1 1577   1.708   3.952   4.049 -0.1400  0.1374  0.3363
  273CHL    CL2 1578   1.644   3.774   3.815 -0.2189  0.0148  0.1594
  273CHL    CL3 1579   1.902   3.746   3.964 -0.3272  0.4331 -0.0370
  273CHL     H1 1580   1.670   3.726   4.060 -0.8453  1.0096  0.2584
  274CHL     C1 1581   2.290   2.375   1.580 -0.2734 -0.6777 -0.0579
  274CHL    CL1 1582   2.186   2.516   1.629 -0.1276  0.0274  0.4478
  274CHL    CL2 1583   2.294   2.349   1.401  0.5172 -0.2047 -0.0989
  274CHL    CL3 1584   2.459   2.411   1.641  0.3002  0.3109 -0.2288
  274CHL     H1 1585   2.256   2.278   1.617 -0.0729 -0.5213  0.5443
  275CHL     C1 1586   1.092   3.472   2.775  0.4228 -0.1656  0.3134
  275CHL    CL1 1587   1.228   3.365   2.732  0.0315  0.1620  0.0525
  275CHL    CL2 1588   1.017   3.549   2.632 -0.1286  0.2636 -0.2083
  275CHL    CL3 1589   0.969   3.354   2.846 -0.0812 -0.2852 -0.6880
  275CHL     H1 1590   1.125   3.543   2.852  1.4893  1.5532 -1.6121
  276CHL     C1 1591   0.182   1.925   0.754 -0.1826  0.2614 -0.7361
  276CHL    CL1 1592   0.164   2.071   0.653  0.8417 -0.1423  0.0123
  276CHL    CL2 1593   0.021   1.847   0.740 -0.1437  0.1636 -0.3965
  276CHL    CL3 1594   0.322   1.827   0.705 -0.0732  0.1229 -0.5583
  276CHL     H1 1595   0.174   1.953   0.859  0.0137 -1.4928 -0.2189
  277CHL     C1 1596   3.503   0.994   3.868  0.2032 -0.0809  0.9600
  277CHL    CL1 1597   3.598   0.927   4.006  0.0758 -0.0925 -0.1265
  277CHL    CL2 1598   3.624   1.079   3.760 -0.5047 -0.1194 -0.2714
  277CHL    CL3 1599   3.427   0.860   3.776 -0.0380  0.1513 -0.1302
  277CHL     H1 1600   3.417   1.058   3.888 -0.3233 -0.3950 -0.2333
  278CHL     C1 1601   0.634   3.033   1.170  0.1716 -0.8838 -0.3485
  278CHL    CL1 1602   0.702   2.955   1.320 -0.1211  0.3537 -0.1006
  278CHL    CL2 1603   0.466   2.988   1.155  0.2618  0.1843 -0.0142
  278CHL    CL3 1604   0.674   3.211   1.202  0.2336  0.0396  0.2445
  278CHL     H1 1605   0.689   3.002   1.080  0.6904 -1.3159  0.1064
  279CHL     C1 1606   0.364   1.887   3.353 -0.6516 -0.3495 -0.2406
  279CHL    CL1 1607   0.481   1.788   3.262 -0.0429  0.6711 -0.2456
  279CHL    CL2 1608   0.286   1.791   3.485  0.4051  0.1438 -0.1592
  279CHL    CL3 1609   0.453   2.029   3.406  0.3314 -0.0454  0.4096
  279CHL     H1 1610   0.289   1.921   3.281  1.5556  1.9310 -1.6345
  280CHL     C1 1611   1.636   0.084   2.286 -0.2218 -0.4118  0.0096
  280CHL    CL1 1612   1.763   0.214   2.258 -0.2328  0.3090 -0.1562
  280CHL    CL2 1613   1.695  -0.070   2.210  0.3411  0.0063 -0.5855
  280CHL    CL3 1614   1.616   0.065   2.457 -0.1488  0.0716  0.0341
  280CHL     H1 1615   1.540   0.124   2.252  0.3706  1.0640 -0.0105
  281CHL     C1 1616   2.004   3.846   1.147 -0.5757 -0.1693  0.0482
  281CHL    CL1 1617   1.912   3.889   1.000  0.0977 -0.2494  0.2957
  281CHL    CL2 1618   2.127   3.968   1.195  0.3769  0.3800 -0.0206
  281CHL    CL3 1619   1.883   3.821   1.285  0.0392  0.2739 -0.0264
  281CHL     H1 1620   2.055   3.751   1.124  1.2831  1.2279 -2.0009
  282CHL     C1 1621   0.685   0.722   3.412 -0.0785  0.3564  0.4074
  282CHL    CL1 1622   0.644   0.814   3.257  0.4046 -0.0600 -0.3396
  282CHL    CL2 1623   0.851   0.652   3.393  0.2016  0.4273  0.1070
  282CHL    CL3 1624   0.688   0.821   3.558  0.0534 -0.2541 -0.2309
  282CHL     H1 1625   0.618   0.636   3.424  0.5017 -0.4857 -1.8094
  283CHL     C1 1626   3.931   1.681   1.950  0.0179 -0.0257 -0.3547
  283CHL    CL1 1627   3.893   1.522   1.879  0.0292  0.3172  0.1122
  283CHL    CL2 1628   3.819   1.811   1.885  0.2660 -0.1822 -0.1229
  283CHL    CL3 1629   3.888   1.688   2.122  0.4840 -0.1748 -0.3044
  283CHL     H1 1630   4.037   1.707   1.938 -0.2563  0.1822 -2.6711
  284CHL     C1 1631   2.414   3.547   1.104  0.8484 -0.3644  0.5583
  284CHL    CL1 1632   2.297   3.661   1.169 -0.2539  0.0388 -0.0033
  284CHL    CL2 1633   2.385   3.382   1.176 -0.5361  0.1646 -0.0776
  284CHL    CL3 1634   2.395   3.562   0.923 -0.1845  0.0822  0.6781
  284CHL     H1 1635   2.514   3.587   1.122  0.7240  0.2536 -0.0778
  285CHL     C1 1636   2.656   2.768   2.039  0.3001 -0.0348 -0.1268
  285CHL    CL1 1637   2.744   2.892   1.945 -0.2730 -0.0947  0.7429
  285CHL    CL2 1638   2.626   2.640   1.912  0.1022 -0.4269 -0.4229
  285CHL    CL3 1639   2.760   2.718   2.182 -0.0183 -0.2022 -0.1989
  285CHL     H1 1640   2.556   2.803   2.067 -0.9058 -1.6640 -2.0520
  286CHL     C1 1641   1.374   3.881   1.743 -0.3682 -0.0505 -0.2949
  286CHL    CL1 1642   1.322   4.052   1.717 -0.1028 -0.0816 -0.2523
  286CHL    CL2 1643   1.470   3.826   1.603 -0.0934  0.4075 -0.4121
  286CHL    CL3 1644   1.469   3.858   1.894 -0.1526  0.0172  0.1829
  286CHL     H1 1645   1.290   3.811   1.750  1.3714 -2.1914  0.3580
  287CHL     C1 1646   4.017   2.799   1.119 -0.1010 -0.4429  0.5851
  287CHL    CL1 1647   4.137   2.708   1.213  0.3580 -0.4211  0.2147
  287CHL    CL2 1648   3.880   2.694   1.068  0.2092 -0.0693 -0.7466
  287CHL    CL3 1649   3.959   2.955   1.200 -0.0727  0.3411  0.0236
  287CHL     H1 1650   4.070   2.820   1.025 -3.6648  0.9294 -1.3006
  288CHL     C1 1651   0.050   2.010   4.328 -0.3100  0.4828  0.5155
  288CHL    CL1 1652   0.131   2.170   4.327  0.1202  0.2127 -0.4077
  288CHL    CL2 1653   0.141   1.892   4.222 -0.2476 -0.1187  0.3147
  288CHL    CL3 1654   0.018   1.962   4.494 -0.2300 -0.2691  0.4454
  288CHL     H1 1655  -0.048   2.021   4.281  0.1563 -0.6443 -0.8094
  289CHL     C1 1656   0.250   2.098   1.619 -0.6193 -0.4606  0.3777
  289CHL    CL1 1657   0.254   1.926   1.581  0.3401 -0.3461  0.3095
  289CHL    CL2 1658   0.118   2.142   1.722 -0.0140 -0.2160 -0.1656
  289CHL    CL3 1659   0.416   2.145   1.681  0.1674  0.3452  0.0939
  289CHL     H1 1660   0.238   2.145   1.521  2.4886 -1.0250 -0.3736
  290CHL     C1 1661   1.697   0.370   3.740 -0.7652 -0.2176  0.4490
  290CHL    CL1 1662   1.653   0.423   3.906  0.2265 -0.1554 -0.1069
  290CHL    CL2 1663   1.764   0.204   3.718 -0.1037  0.3077  0.0670
  290CHL    CL3 1664   1.560   0.373   3.626  0.1848  0.1470  0.1862
  290CHL     H1 1665   1.775   0.436   3.701 -0.2447 -1.8569 -1.4422
  291CHL     C1 1666   3.570   3.432   0.500 -0.4719  0.2475  0.8509
  291CHL    CL1 1667   3.471   3.366   0.638 -0.2688 -0.5092  0.1932
  291CHL    CL2 1668   3.458   3.501   0.372  0.1646 -0.3392  0.3042
  291CHL    CL3 1669   3.691   3.564   0.537 -0.1452 -0.4987  0.3558
  291CHL     H1 1670   3.637   3.355   0.461 -0.3638  1.9784 -2.7776
  292CHL     C1 1671   1.562   2.510   3.033  0.8686 -0.2624  0.7420
  292CHL    CL1 1672   1.537   2.465   2.860  0.0016 -0.3767  0.0741
  292CHL    CL2 1673   1.661   2.660   3.027 -0.1470  0.1502 -0.1405
  292CHL    CL3 1674   1.412   2.549   3.114  0.2921 -0.1282 -0.1352
  292CHL     H1 1675   1.616   2.429   3.082  0.6577 -0.2186  1.0460
  293CHL     C1 1676   2.433   1.716   0.544  1.5220 -0.4801  0.4807
  293CHL    CL1 1677   2.273   1.791   0.560 -0.4119  0.0079 -0.0168
  293CHL    CL2 1678   2.476   1.626   0.690  0.2079  0.0625 -0.2629
  293CHL    CL3 1679   2.440   1.620   0.390  0.5283 -0.0706  0.2547
  293CHL     H1 1680   2.503   1.800   0.534  0.8182  0.2160  1.2908
  294CHL     C1 1681   1.515   2.024   3.138 -0.1390  0.9317  0.2856
  294CHL    CL1 1682   1.694   2.021   3.118 -0.4153 -0.3656 -0.0694
  294CHL    CL2 1683   1.469   1.922   3.280  0.1097 -0.5343  0.5300
  294CHL    CL3 1684   1.434   2.186   3.144 -0.4377 -0.2891 -0.2310
  294CHL     H1 1685   1.480   1.974   3.047 -0.0295  1.3366  0.0177
  295CHL     C1 1686   1.440   3.766   2.864 -0.2335  0.2033  0.0453
  295CHL    CL1 1687   1.413   3.835   2.699  0.0402 -0.6542  0.0788
  295CHL    CL2 1688   1.311   3.833   2.965 -0.1075  0.5795 -0.2668
  295CHL    CL3 1689   1.442   3.587   2.870  0.2727  0.1501 -0.1341
  295CHL     H1 1690   1.537   3.794   2.906  0.3799 -0.2732 -1.0037
  296CHL     C1 1691   3.751   3.666   1.356 -0.3952  0.4170 -0.1050
  296CHL    CL1 1692   3.880   3.775   1.302 -0.0363 -0.4456  0.4312
  296CHL    CL2 1693   3.769   3.623   1.530  0.0138 -0.2624  0.0774
  296CHL    CL3 1694   3.589   3.742   1.339 -0.2878  0.2197  0.0525
  296CHL     H1 1695   3.746   3.577   1.292  0.9410  1.0205 -1.1113
  297CHL     C1 1696   4.148   2.765   3.592 -0.4911 -0.8789 -0.0083
  297CHL    CL1 1697   4.175   2.896   3.464 -0.2706  0.1475 -0.0750
  297CHL    CL2 1698   3.994   2.803   3.684 -0.2593 -0.4439 -0.2116
  297CHL    CL3 1699   4.152   2.602   3.526  0.5648  0.1878 -0.1299
  297CHL     H1 1700   4.234   2.777   3.659 -0.7373 -0.6304  0.2672
  298CHL     C1 1701   0.216   3.159   2.711  0.9593 -0.7598  0.2293
  298CHL    CL1 1702   0.128   3.146   2.556  0.1369 -0.0250  0.2255
  298CHL    CL2 1703   0.163   3.301   2.816  0.1723 -0.3477  0.1337
  298CHL    CL3 1704   0.195   3.009   2.808 -0.2858  0.0771 -0.1160
  298CHL     H1 1705   0.322   3.171   2.683  0.6301 -0.8447 -1.1307
  299CHL     C1 1706   3.913   1.166   3.333 -0.3592 -0.1728 -0.1701
  299CHL    CL1 1707   4.019   1.137   3.481  0.1206 -0.1431  0.0286
  299CHL    CL2 1708   3.754   1.077   3.352  0.0258 -0.6467  0.2895
  299CHL    CL3 1709   3.869   1.335   3.318  0.2230 -0.3386  0.0073
  299CHL     H1 1710   3.961   1.130   3.241 -0.0732  0.5191 -0.2953
  300CHL     C1 1711   4.178   0.578   4.107 -0.3366  0.2085  0.1931
  300CHL    CL1 1712   4.256   0.412   4.104  0.4763 -0.1806 -0.5045
  300CHL    CL2 1713   4.012   0.565   4.172 -0.3905 -0.0679 -0.2906
  300CHL    CL3 1714   4.278   0.691   4.203  0.4494  0.0680  0.2634
  300CHL     H1 1715   4.172   0.621   4.006 -0.0393 -0.3964 -0.0866
  301CHL     C1 1716   3.131   1.473   3.002  0.3938 -0.5272 -0.1110
  301CHL    CL1 1717   3.194   1.426   3.165 -0.1052  0.4415 -0.1708
  301CHL    CL2 1718   3.262   1.486   2.882  0.1873  0.3541 -0.4812
  301CHL    CL3 1719   2.989   1.384   2.952 -0.2655  0.2960 -0.2863
  301CHL     H1 1720   3.096   1.575   3.015  0.4121 -0.5975  0.5089
  302CHL     C1 1721   1.324   0.622   4.071  0.3890 -0.1889  0.1457
  302CHL    CL1 1722   1.461   0.603   4.178  0.0479 -0.0691  0.0207
  302CHL    CL2 1723   1.319   0.497   3.938  0.1931  0.0161 -0.5199
  302CHL    CL3 1724   1.170   0.618   4.159 -0.6609  0.0422  0.2880
  302CHL     H1 1725   1.345   0.724   4.037  0.5918 -0.2805 -0.0056
  303CHL     C1 1726   3.370   2.818   3.769  0.4819 -0.5961  0.4728
  303CHL    CL1 1727   3.243   2.844   3.639  0.4098 -0.0301 -0.4043
  303CHL    CL2 1728   3.514   2.824   3.661  0.1992 -0.0538  0.2231
  303CHL    CL3 1729   3.376   2.952   3.894 -0.3634  0.5019 -0.0954
  303CHL     H1 1730   3.377   2.717   3.809  2.0784 -2.6291 -4.2817
  304CHL     C1 1731   2.435   0.275   3.300  0.0106 -0.5232 -0.4009
  304CHL    CL1 1732   2.407   0.395   3.431  0.4360  0.0867  0.3757
  304CHL    CL2 1733   2.560   0.166   3.369 -0.0710  0.1745 -0.1723
  304CHL    CL3 1734   2.298   0.164   3.252 -0.1144 -0.0423  0.1195
  304CHL     H1 1735   2.472   0.322   3.208 -0.1703 -0.4701 -0.4469
  305CHL     C1 1736   1.126   2.086   2.834  0.4576  0.3312 -0.0696
  305CHL    CL1 1737   1.216   2.024   2.697 -0.1527 -0.6691  0.1353
  305CHL    CL2 1738   1.198   2.011   2.982  0.3361 -0.0325 -0.0550
  305CHL    CL3 1739   1.118   2.270   2.848 -0.3755 -0.0774  0.1962
  305CHL     H1 1740   1.024   2.047   2.825  0.6144 -0.5788  1.6729
  306CHL     C1 1741   3.093   3.117   2.167 -0.6938 -1.3813  0.0191
  306CHL    CL1 1742   2.926   3.171   2.138 -0.2574 -0.0512 -0.2858
  306CHL    CL2 1743   3.208   3.227   2.082  0.1558  0.0875 -0.0627
  306CHL    CL3 1744   3.139   3.120   2.333 -0.0371 -0.1391 -0.2733
  306CHL     H1 1745   3.114   3.017   2.127 -0.0336 -0.3319 -2.4209
  307CHL     C1 1746   4.011   1.492   0.355  0.0417 -0.0223 -0.1082
  307CHL    CL1 1747   3.874   1.487   0.245 -0.1334 -0.1682  0.1280
  307CHL    CL2 1748   4.157   1.466   0.256 -0.0202  0.1704 -0.2789
  307CHL    CL3 1749   4.016   1.655   0.436 -0.4218 -0.1715 -0.2926
  307CHL     H1 1750   4.021   1.412   0.429 -1.8422 -1.4488 -1.3123
  308CHL     C1 1751   2.074   2.578   2.459 -0.4319 -0.1770  0.7334
  308CHL    CL1 1752   2.036   2.400   2.456  0.2736 -0.6102 -0.1010
  308CHL    CL2 1753   2.155   2.631   2.304 -0.1593  0.3850  0.6630
  308CHL    CL3 1754   1.909   2.655   2.460  0.4457 -0.0333 -0.0536
  308CHL     H1 1755   2.126   2.616   2.548  0.6416  2.8118 -1.0077
  309CHL     C1 1756   0.613   3.809   3.599  0.1808  0.5044 -0.6660
  309CHL    CL1 1757   0.558   3.966   3.537  0.2947 -0.0873 -0.0337
  309CHL    CL2 1758   0.629   3.820   3.786 -0.3716  0.0498 -0.1995
  309CHL    CL3 1759   0.478   3.702   3.558 -0.1292 -0.2786 -0.0491
  309CHL     H1 1760   0.708   3.770   3.561 -0.9715 -2.9627 -0.3957
  310CHL     C1 1761   1.722   0.778   0.141  0.2462 -0.5351 -0.0667
  310CHL    CL1 1762   1.624   0.632   0.147 -0.2451  0.2792  0.1146
  310CHL    CL2 1763   1.687   0.853  -0.017  0.1767 -0.1094 -0.1413
  310CHL    CL3 1764   1.669   0.885   0.274 -0.0927  0.0027  0.0009
  310CHL     H1 1765   1.827   0.747   0.132  0.3234 -0.3065  0.0480
  311CHL     C1 1766   4.047   0.663   1.286  0.4126  0.2349  0.3479
  311CHL    CL1 1767   4.060   0.812   1.179 -0.1699 -0.0823 -0.1955
  311CHL    CL2 1768   4.042   0.710   1.464 -0.1009  0.2288  0.0302
  311CHL    CL3 1769   3.913   0.562   1.240 -0.2371  0.0332  0.3429
  311CHL     H1 1770   4.139   0.606   1.268 -1.4628 -4.2630  3.4663
  312CHL     C1 1771   3.044   2.671   1.941  0.4445  0.2007  0.3842
  312CHL    CL1 1772   3.057   2.557   1.801  0.1417 -0.0902 -0.1433
  312CHL    CL2 1773   3.103   2.596   2.087 -0.0014  0.1658 -0.1083
  312CHL    CL3 1774   3.129   2.825   1.895  0.8816  0.0202  0.1076
  312CHL     H1 1775   2.938   2.693   1.958  0.0612  0.0267 -1.5116
  313CHL     C1 1776   0.340   2.843   3.699  0.2677  0.8269  0.0306
  313CHL    CL1 1777   0.231   2.950   3.789 -0.4064  0.0290 -0.1352
  313CHL    CL2 1778   0.284   2.673   3.690 -0.2690  0.2688 -0.4616
  313CHL    CL3 1779   0.360   2.901   3.535 -0.2815  0.3429  0.1102
  313CHL     H1 1780   0.443   2.843   3.737  0.2610 -0.5301  0.0970
  314CHL     C1 1781   1.552   3.072   2.479 -0.1157 -0.1940  0.3134
  314CHL    CL1 1782   1.649   3.212   2.544  0.1865  0.5416  0.4930
  314CHL    CL2 1783   1.378   3.097   2.535  0.0800 -0.2748  0.1392
  314CHL    CL3 1784   1.556   3.084   2.301 -0.1386  0.1138 -0.4500
  314CHL     H1 1785   1.582   2.970   2.508  1.2348  0.4583  1.3346
  315CHL     C1 1786   2.275   2.557   3.317  0.1011 -0.5573 -0.4770
  315CHL    CL1 1787   2.096   2.549   3.352  0.1840 -0.0406  0.0005
  315CHL    CL2 1788   2.308   2.706   3.217 -0.0490  0.1462 -0.2948
  315CHL    CL3 1789   2.351   2.561   3.482 -0.0525  0.0334 -0.1497
  315CHL     H1 1790   2.306   2.468   3.261  0.2957  0.8674 -2.8108
  316CHL     C1 1791   2.231   3.368   0.621  0.0235 -0.5033 -0.0548
  316CHL    CL1 1792   2.269   3.253   0.758  0.0226  0.5170  0.2627
  316CHL    CL2 1793   2.135   3.512   0.674  0.1411 -0.0359  0.0478
  316CHL    CL3 1794   2.389   3.411   0.549 -0.4100 -0.2676 -0.1279
  316CHL     H1 1795   2.180   3.312   0.542  1.3076 -0.7066 -0.7641
  317CHL     C1 1796   3.376   3.534   4.299 -0.5237  0.0639 -0.1957
  317CHL    CL1 1797   3.495   3.658   4.338 -0.1427  0.1494  0.3286
  317CHL    CL2 1798   3.210   3.599   4.310 -0.1469  0.0670  0.0374
  317CHL    CL3 1799   3.408   3.472   4.130  0.2967 -0.2505  0.2866
  317CHL     H1 1800   3.383   3.454   4.374 -1.6922 -0.5628 -0.7338
  318CHL     C1 1801   0.735   0.122   3.191  0.2493  0.6160  0.2281
  318CHL    CL1 1802   0.869   0.135   3.066 -0.1763  0.2029 -0.4526
  318CHL    CL2 1803   0.756   0.255   3.312  0.4156  0.2393 -0.1331
  318CHL    CL3 1804   0.579   0.141   3.113  0.2017  0.0181 -0.3298
  318CHL     H1 1805   0.748   0.024   3.237 -0.2233  0.2080 -0.4895
  319CHL     C1 1806   1.926   3.393   2.848  0.0775  0.3079 -0.1976
  319CHL    CL1 1807   1.998   3.366   2.687  0.1010  0.3968 -0.5295
  319CHL    CL2 1808   1.971   3.553   2.920 -0.0840 -0.5356  0.1194
  319CHL    CL3 1809   1.746   3.372   2.854 -0.2651  0.0599 -0.5661
  319CHL     H1 1810   1.955   3.309   2.910  0.3710 -0.0363 -0.7928
  320CHL     C1 1811   3.193   1.192   2.038 -0.1062 -0.3181  0.1551
  320CHL    CL1 1812   3.320   1.094   1.950 -0.3354 -0.1908  0.0591
  320CHL    CL2 1813   3.158   1.337   1.935 -0.1346  0.2545  0.1458
  320CHL    CL3 1814   3.035   1.109   2.058 -0.0892  0.4791 -0.1486
  320CHL     H1 1815   3.240   1.223   2.131  2.1308 -0.5034 -0.8474
  321CHL     C1 1816   0.284   1.357   1.701  0.1531 -0.1116 -1.1801
  321CHL    CL1 1817   0.386   1.246   1.611  0.0928  0.1599  0.0535
  321CHL    CL2 1818   0.375   1.414   1.847  0.2517 -0.0650 -0.1205
  321CHL    CL3 1819   0.231   1.501   1.615  0.0253 -0.1150 -0.2922
  321CHL     H1 1820   0.200   1.295   1.733  1.0544 -0.2609  1.0573
  322CHL     C1 1821   3.406   0.440   2.775  0.1654 -0.3996  0.6885
  322CHL    CL1 1822   3.554   0.520   2.715 -0.2938  0.2952  0.1800
  322CHL    CL2 1823   3.448   0.271   2.816  0.3207  0.1362 -0.4412
  322CHL    CL3 1824   3.339   0.519   2.918 -0.1539  0.2418 -0.4335
  322CHL     H1 1825   3.334   0.446   2.693  1.1876 -1.0457 -0.2817
  323CHL     C1 1826   2.132   1.474   2.618  0.1620 -0.7211 -0.0607
  323CHL    CL1 1827   2.215   1.577   2.491 -0.0131  0.1514  0.3452
  323CHL    CL2 1828   2.255   1.393   2.719 -0.4270  0.1360  0.4307
  323CHL    CL3 1829   2.028   1.581   2.715  0.0648  0.0508 -0.0852
  323CHL     H1 1830   2.080   1.398   2.559  0.8290 -2.3768  1.3979
  324CHL     C1 1831   0.815   0.951   0.403 -0.3045 -0.6293  0.1640
  324CHL    CL1 1832   0.723   1.052   0.279 -0.0843 -0.2814 -0.4491
  324CHL    CL2 1833   0.910   1.064   0.514  0.0509  0.1692 -0.5713
  324CHL    CL3 1834   0.705   0.852   0.508  0.0994  0.0642  0.0415
  324CHL     H1 1835   0.888   0.892   0.345 -0.7879 -0.0031 -1.1300
  325CHL     C1 1836   3.510   1.929   2.281 -0.6379  0.0404  0.0353
  325CHL    CL1 1837   3.406   1.808   2.359  0.2149 -0.0271 -0.2525
  325CHL    CL2 1838   3.666   1.954   2.354  0.2392 -0.0215  0.1517
  325CHL    CL3 1839   3.522   1.881   2.107  0.0701 -0.1527  0.1879
  325CHL     H1 1840   3.448   2.018   2.297 -0.4202  0.0724  0.7203
  326CHL     C1 1841   3.483   1.796   2.764  0.0049 -0.2278  0.1180
  326CHL    CL1 1842   3.576   1.745   2.622 -0.1856 -0.1512 -0.0917
  326CHL    CL2 1843   3.544   1.721   2.906 -0.4273 -0.0539  0.1753
  326CHL    CL3 1844   3.496   1.977   2.778 -0.0246  0.1964 -0.6536
  326CHL     H1 1845   3.377   1.770   2.750 -0.5802  2.0823 -0.2211
  327CHL     C1 1846   3.258   1.107   3.537  0.7635 -0.8441  0.5329
  327CHL    CL1 1847   3.276   1.164   3.701  0.0547 -0.1203  0.3022
  327CHL    CL2 1848   3.111   1.185   3.470  0.1150  0.0779 -0.2911
  327CHL    CL3 1849   3.403   1.120   3.431  0.0376  0.0828 -0.3241
  327CHL     H1 1850   3.227   1.002   3.533 -1.5812 -0.1782 -1.0226
  328CHL     C1 1851   1.957   3.823   3.481 -0.2907 -0.0145  0.1967
  328CHL    CL1 1852   1.989   3.655   3.522 -0.2646 -0.1226  0.1807
  328CHL    CL2 1853   2.016   3.866   3.321 -0.1089  0.0886 -0.0330
  328CHL    CL3 1854   1.778   3.852   3.479 -0.0727  0.3006 -0.4791
  328CHL     H1 1855   2.001   3.893   3.553  1.4181 -0.4036 -0.4280
  329CHL     C1 1856   0.825   2.107   1.197  0.4433 -1.0131  1.1111
  329CHL    CL1 1857   0.679   2.159   1.104 -0.1326  0.5108  0.3176
  329CHL    CL2 1858   0.764   1.997   1.321 -0.3791  0.1224  0.2336
  329CHL    CL3 1859   0.941   2.031   1.083 -0.0874  0.0681  0.3435
  329CHL     H1 1860   0.877   2.191   1.244  2.0055 -0.8479 -0.7579
  330CHL     C1 1861   2.002   0.850   0.818 -0.3584 -0.0517 -0.4742
  330CHL    CL1 1862   1.869   0.813   0.701  0.1860  0.1636 -0.4587
  330CHL    CL2 1863   2.136   0.738   0.806 -0.0393  0.1506  0.0602
  330CHL    CL3 1864   2.063   1.013   0.784  0.1793 -0.0356 -0.1745
  330CHL     H1 1865   1.955   0.831   0.915 -0.5753 -2.9319 -1.0602
  331CHL     C1 1866   3.302   3.518   1.137 -0.1839 -0.3760  0.1274
  331CHL    CL1 1867   3.180   3.420   1.056  0.4311 -0.1292 -0.1389
  331CHL    CL2 1868   3.252   3.601   1.289  0.0598  0.1657  0.2260
  331CHL    CL3 1869   3.452   3.432   1.175  0.4532 -0.0730  0.0961
  331CHL     H1 1870   3.324   3.611   1.082 -1.1375  1.1142  2.1181
  332CHL     C1 1871   0.948   1.933   4.141  0.2572  0.1552 -0.3394
  332CHL    CL1 1872   0.896   2.004   3.983 -0.0764 -0.2365 -0.2687
  332CHL    CL2 1873   0.956   1.753   4.135 -0.0237  0.5690  0.3895
  332CHL    CL3 1874   1.117   1.989   4.178 -0.0919  0.1398 -0.0222
  332CHL     H1 1875   0.886   1.954   4.230  0.3162  1.2282 -0.5422
  333CHL     C1 1876   1.714   0.208   2.960 -0.0926  0.5329 -0.3522
  333CHL    CL1 1877   1.682   0.179   2.787  0.2009 -0.0917 -0.1561
  333CHL    CL2 1878   1.561   0.252   3.054  0.1154  0.2766 -0.2861
  333CHL    CL3 1879   1.789   0.053   3.020  0.3028  0.1609 -0.3486
  333CHL     H1 1880   1.785   0.290   2.974  3.8720 -2.2772 -2.1749
  334CHL     C1 1881   2.322   2.747   0.958 -0.6615 -0.5941  0.2770
  334CHL    CL1 1882   2.248   2.595   1.015  0.0404 -0.0139 -0.0465
  334CHL    CL2 1883   2.497   2.709   0.930 -0.2594 -0.2072  0.6077
  334CHL    CL3 1884   2.240   2.814   0.810  0.1809 -0.0550  0.3084
  334CHL     H1 1885   2.323   2.832   1.027 -0.3836 -1.4158  1.3056
  335CHL     C1 1886   0.808   1.232   1.069  0.5311  0.3902 -0.3854
  335CHL    CL1 1887   0.972   1.299   1.050  0.0858  0.1169 -0.3528
  335CHL    CL2 1888   0.771   1.154   0.908 -0.1290 -0.2197 -0.1724
  335CHL    CL3 1889   0.785   1.102   1.202  0.2832  0.1774 -0.0506
  335CHL     H1 1890   0.734   1.312   1.078 -0.4201 -0.0887 -3.0472
  336CHL     C1 1891   3.453   2.201   3.042  0.1917  0.5349 -0.3331
  336CHL    CL1 1892   3.628   2.246   3.059  0.1780  0.2072  0.2442
  336CHL    CL2 1893   3.367   2.142   3.196  0.0134  0.0092  0.2728
  336CHL    CL3 1894   3.345   2.323   2.961 -0.2968  0.1190 -0.2160
  336CHL     H1 1895   3.444   2.111   2.979 -3.0655  0.2545  0.3361
  337CHL     C1 1896   3.070   2.421   3.319  0.5363 -0.0338 -0.1315
  337CHL    CL1 1897   2.989   2.268   3.353  0.3067 -0.1810 -0.2294
  337CHL    CL2 1898   3.069   2.447   3.145 -0.0403 -0.2029 -0.2474
  337CHL    CL3 1899   2.978   2.560   3.383 -0.0140  0.2738 -0.5860
  337CHL     H1 1900   3.174   2.414   3.351  0.8588 -0.0647 -1.1369
  338CHL     C1 1901   0.118   3.155   1.286 -0.0389  0.0520  0.4253
  338CHL    CL1 1902   0.033   3.324   1.274 -0.2672  0.0791 -0.2865
  338CHL    CL2 1903   0.116   3.078   1.121 -0.2577 -0.2106 -0.1549
  338CHL    CL3 1904   0.281   3.166   1.354 -0.1967 -0.0850 -0.2147
  338CHL     H1 1905   0.055   3.099   1.356  0.6552  2.0490  2.7831
  339CHL     C1 1906   0.245   1.934   1.998 -0.2830  0.1928 -0.1561
  339CHL    CL1 1907   0.427   1.965   2.000 -0.1023  0.2312  0.1055
  339CHL    CL2 1908   0.203   1.760   2.022  0.3269 -0.3129 -0.1132
  339CHL    CL3 1909   0.206   2.029   2.142  0.1225 -0.2342  0.3368
  339CHL     H1 1910   0.203   1.969   1.904  0.6725 -0.1339 -0.7243
  340CHL     C1 1911   3.001   0.195   0.548 -0.2938  0.1392  0.2653
  340CHL    CL1 1912   2.932   0.342   0.461  0.1704  0.1069  0.1045
  340CHL    CL2 1913   3.117   0.264   0.666 -0.0853  0.1958  0.1867
  340CHL    CL3 1914   2.865   0.101   0.628 -0.1584  0.2162  0.2156
  340CHL     H1 1915   3.036   0.130   0.467  0.1792  1.2645 -0.4574
  341CHL     C1 1916   2.568   1.816   3.244 -0.0362 -0.3435  0.1569
  341CHL    CL1 1917   2.471   1.793   3.395  0.3815 -0.0644  0.1277
  341CHL    CL2 1918   2.682   1.954   3.287  0.4365  0.0660 -0.4926
  341CHL    CL3 1919   2.675   1.673   3.216 -0.1304 -0.2395  0.2563
  341CHL     H1 1920   2.496   1.841   3.165 -1.7668 -1.7984  1.1942
  342CHL     C1 1921   3.450   2.514   1.255  0.1204 -0.2857 -0.3932
  342CHL    CL1 1922   3.362   2.660   1.201  0.2603  0.2358  0.1719
  342CHL    CL2 1923   3.440   2.397   1.119 -0.1235 -0.7665  0.0347
  342CHL    CL3 1924   3.611   2.576   1.302  0.0374  0.5402 -0.2516
  342CHL     H1 1925   3.402   2.479   1.347  1.0183  2.1276  1.0962
  343CHL     C1 1926   4.231   1.536   2.255  0.4077  0.3099 -0.2941
  343CHL    CL1 1927   4.404   1.505   2.267  0.5306  0.2686  0.5053
  343CHL    CL2 1928   4.144   1.427   2.378 -0.3144  0.0731  0.3872
  343CHL    CL3 1929   4.204   1.704   2.286 -0.5247 -0.3782 -0.2691
  343CHL     H1 1930   4.182   1.511   2.160 -0.2903  0.5785 -0.0122
  344CHL     C1 1931   0.056   0.762   3.066  0.5780 -0.0973  0.9056
  344CHL    CL1 1932  -0.058   0.620   3.058  0.4429 -0.4125 -0.0178
  344CHL    CL2 1933   0.234   0.733   3.084  0.1575  0.3017  0.0724
  344CHL    CL3 1934   0.027   0.872   2.922  0.1442 -0.0839 -0.3444
  344CHL     H1 1935   0.022   0.811   3.158 -0.5641  0.4240  0.2283
  345CHL     C1 1936   2.563   0.197   0.111 -0.7650 -0.0209 -0.8724
  345CHL    CL1 1937   2.665   0.217  -0.029 -0.0681  0.0118  0.1061
  345CHL    CL2 1938   2.649   0.110   0.247  0.2212  0.0439 -0.5786
  345CHL    CL3 1939   2.495   0.354   0.161  0.1998  0.0886 -0.0490
  345CHL     H1 1940   2.483   0.125   0.089 -1.5869  0.3728  0.6746
  346CHL     C1 1941   1.220   1.709   2.369  0.5676 -0.1555 -0.3416
  346CHL    CL1 1942   1.356   1.724   2.483  0.1080 -0.4440 -0.1009
  346CHL    CL2 1943   1.074   1.740   2.466 -0.2117  0.2063 -0.3412
  346CHL    CL3 1944   1.229   1.842   2.257 -0.0919  0.3098  0.1139
  346CHL     H1 1945   1.219   1.609   2.323 -1.6976  1.2053 -3.6120
  347CHL     C1 1946   3.750   1.831   3.179 -0.3738 -0.1542  0.7002
  347CHL    CL1 1947   3.766   1.655   3.157 -0.0335 -0.1596  0.1636
  347CHL    CL2 1948   3.818   1.928   3.045 -0.1185 -0.2597  0.1377
  347CHL    CL3 1949   3.583   1.880   3.195 -0.0245  0.0793 -0.1823
  347CHL     H1 1950   3.802   1.849   3.274  0.4018  0.4578  0.1817
  348CHL     C1 1951   0.377   2.944   4.096 -0.7403  0.6282  0.4202
  348CHL    CL1 1952   0.441   2.792   4.023  0.0736 -0.0992  0.4642
  348CHL    CL2 1953   0.349   2.921   4.271  0.4732  0.0196  0.0640
  348CHL    CL3 1954   0.493   3.085   4.070  0.4776  0.3092 -0.2552
  348CHL     H1 1955   0.277   2.966   4.056 -1.2964 -1.5195  0.5085
  349CHL     C1 1956   4.120   3.053   1.757  0.1523  0.0722 -0.5050
  349CHL    CL1 1957   4.160   3.004   1.592  0.0352 -0.0870 -0.1031
  349CHL    CL2 1958   3.946   3.015   1.791  0.1114  0.0161 -0.4606
  349CHL    CL3 1959   4.210   2.978   1.897  0.0761 -0.0509  0.1998
  349CHL     H1 1960   4.133   3.162   1.766 -0.0862 -0.0578  2.4716
  350CHL     C1 1961   0.170   0.132   1.725  0.1059  0.7646  0.1311
  350CHL    CL1 1962   0.043   0.239   1.802  0.2273 -0.0080  0.4431
  350CHL    CL2 1963   0.174   0.159   1.548 -0.0120  0.0669 -0.0409
  350CHL    CL3 1964   0.338   0.153   1.792 -0.1951  0.1856  0.2172
  350CHL     H1 1965   0.144   0.026   1.739 -1.8635  1.4186  2.0037
  351CHL     C1 1966   4.137   1.784   3.474 -0.2603  0.0277  0.1150
  351CHL    CL1 1967   4.075   1.856   3.318 -0.1179 -0.0407  0.0169
  351CHL    CL2 1968   4.082   1.883   3.615  0.2706 -0.0342 -0.0669
  351CHL    CL3 1969   4.089   1.607   3.487 -0.1646 -0.0107 -0.0779
  351CHL     H1 1970   4.246   1.793   3.466 -0.1066 -1.4088  0.2376
  352CHL     C1 1971   2.450   1.820   0.100 -0.2521 -0.2026  0.0883
  352CHL    CL1 1972   2.290   1.772   0.031  0.1667 -0.0546  0.4847
  352CHL    CL2 1973   2.539   1.900  -0.039 -0.2807  0.3993 -0.3077
  352CHL    CL3 1974   2.418   1.944   0.226  0.0554  0.2757 -0.2273
  352CHL     H1 1975   2.498   1.725   0.128 -2.4932 -1.2749  0.5829
  353CHL     C1 1976   1.633   1.423   1.495  0.1792  0.4873 -0.3434
  353CHL    CL1 1977   1.704   1.471   1.335 -0.4387 -0.2442 -0.1344
  353CHL    CL2 1978   1.750   1.338   1.610  0.1461 -0.2219  0.4514
  353CHL    CL3 1979   1.572   1.569   1.584  0.0514 -0.4039 -0.0740
  353CHL     H1 1980   1.549   1.354   1.481 -0.2938  0.8980  0.3849
  354CHL     C1 1981   2.034   1.981   1.789  0.2910  0.5152  0.3412
  354CHL    CL1 1982   2.068   2.155   1.777 -0.0873  0.0456  0.1213
  354CHL    CL2 1983   2.139   1.901   1.669  0.2702  0.0932  0.2529
  354CHL    CL3 1984   2.065   1.931   1.956 -0.2339 -0.0943 -0.0039
  354CHL     H1 1985   1.928   1.978   1.760  1.0304 -0.3015 -2.6240
  355CHL     C1 1986   0.078   1.262   2.677 -0.4482  0.0898  0.1034
  355CHL    CL1 1987  -0.011   1.383   2.778  0.1537 -0.1828  0.2896
  355CHL    CL2 1988  -0.027   1.153   2.570 -0.0083 -0.0932  0.0274
  355CHL    CL3 1989   0.191   1.365   2.573 -0.0816 -0.0349  0.1245
  355CHL     H1 1990   0.147   1.205   2.741 -2.2648 -1.5445  0.6853
  356CHL     C1 1991   3.564   3.728   0.963 -0.2968 -0.4803  0.2466
  356CHL    CL1 1992   3.672   3.822   0.854 -0.3359 -0.2340  0.1903
  356CHL    CL2 1993   3.395   3.778   0.914 -0.3248  0.2350  0.2867
  356CHL    CL3 1994   3.585   3.552   0.914 -0.0054 -0.2845 -0.5441
  356CHL     H1 1995   3.590   3.754   1.066 -0.2454  0.2650  0.0508
  357CHL     C1 1996   3.093   3.151   0.291 -0.6197  0.2513 -0.1367
  357CHL    CL1 1997   3.051   2.976   0.306 -0.0539 -0.1669  0.1915
  357CHL    CL2 1998   3.263   3.151   0.342 -0.1773 -0.2849 -0.4042
  357CHL    CL3 1999   3.067   3.208   0.120  0.2003  0.1573  0.2362
  357CHL     H1 2000   3.042   3.217   0.362  0.5222  1.0924 -0.0779
  358CHL     C1 2001   3.658   0.411   4.052  0.6385  0.3071  0.1930
  358CHL    CL1 2002   3.583   0.322   4.190 -0.4480  0.1118 -0.2961
  358CHL    CL2 2003   3.723   0.295   3.938  0.0028 -0.1195  0.0398
  358CHL    CL3 2004   3.543   0.534   3.971 -0.1202  0.2233  0.0232
  358CHL     H1 2005   3.746   0.459   4.095  1.8036 -1.5769  0.0254
  359CHL     C1 2006   0.422   1.095   2.788 -0.0099 -0.0024 -0.4401
  359CHL    CL1 2007   0.588   1.030   2.822 -0.0169  0.2073 -0.0322
  359CHL    CL2 2008   0.320   0.968   2.702  0.2724  0.6320  0.5104
  359CHL    CL3 2009   0.344   1.143   2.940  0.2047 -0.0264 -0.3134
  359CHL     H1 2010   0.432   1.186   2.728 -1.0122  0.1001 -0.4730
  360CHL     C1 2011   3.903   3.209   3.675 -0.2009  0.1485 -0.6529
  360CHL    CL1 2012   3.934   3.357   3.574 -0.2645 -0.1774  0.0445
  360CHL    CL2 2013   4.006   3.214   3.822  0.1895 -0.1877  0.4021
  360CHL    CL3 2014   3.729   3.197   3.723 -0.2593  0.1840  0.0271
  360CHL     H1 2015   3.922   3.116   3.619 -2.3974 -2.6894  2.9069
  361CHL     C1 2016   2.387   3.870   0.625  0.6517 -0.6905  0.1706
  361CHL    CL1 2017   2.535   3.776   0.657  0.0355 -0.2222 -0.2823
  361CHL    CL2 2018   2.311   3.801   0.470 -0.1376 -0.2477 -0.1848
  361CHL    CL3 2019   2.268   3.854   0.762  0.4154 -0.2781  0.2842
  361CHL     H1 2020   2.415   3.974   0.606 -1.0258  0.3472  2.8503
  362CHL     C1 2021   2.782   3.215   0.769 -0.7464  0.0603 -1.0511
  362CHL    CL1 2022   2.727   3.100   0.899 -0.3453 -0.1074 -0.2954
  362CHL    CL2 2023   2.773   3.146   0.602  0.0284  0.2687  0.3767
  362CHL    CL3 2024   2.679   3.360   0.752  0.3375  0.2435 -0.4501
  362CHL     H1 2025   2.887   3.229   0.794 -0.9035 -0.9458  0.2664
  363CHL     C1 2026   0.908   2.217   1.954 -0.0051 -0.0022 -0.4670
  363CHL    CL1 2027   0.757   2.173   1.868  0.2186  0.3553  0.1196
  363CHL    CL2 2028   1.026   2.080   1.956  0.3173 -0.1827  0.0514
  363CHL    CL3 2029   0.989   2.343   1.861 -0.1273 -0.0597 -0.0915
  363CHL     H1 2030   0.882   2.247   2.056 -1.4074 -0.9053 -0.5259
  364CHL     C1 2031   3.753   1.334   1.055  0.5270  0.2827  0.2911
  364CHL    CL1 2032   3.909   1.362   1.150  0.2188 -0.0985 -0.3420
  364CHL    CL2 2033   3.714   1.476   0.954  0.0583 -0.6098  0.1635
  364CHL    CL3 2034   3.754   1.179   0.949 -0.2834 -0.2670 -0.1105
  364CHL     H1 2035   3.664   1.321   1.117 -0.1395  2.2454 -0.1655
  365CHL     C1 2036   0.017   1.131   1.911  0.3028  0.4397 -0.8585
  365CHL    CL1 2037  -0.067   1.040   1.776 -0.2303 -0.3545 -0.1654
  365CHL    CL2 2038   0.192   1.092   1.902 -0.0526 -0.1431 -0.2294
  365CHL    CL3 2039   0.009   1.312   1.889 -0.1262 -0.0444  0.0540
  365CHL     H1 2040  -0.018   1.111   2.013  1.8903  2.0604  0.0642
  366CHL     C1 2041   2.936   1.444   0.674 -0.1413 -0.3260  0.4891
  366CHL    CL1 2042   2.845   1.578   0.593 -0.8158  0.0837  0.3664
  366CHL    CL2 2043   2.853   1.289   0.658  0.1988 -0.1575  0.6084
  366CHL    CL3 2044   3.096   1.442   0.600 -0.3492  0.1564  0.4905
  366CHL     H1 2045   2.946   1.472   0.779 -0.3884  0.5676  0.2810
  367CHL     C1 2046   0.748   2.864   3.554  0.2492  0.4424  0.5972
  367CHL    CL1 2047   0.652   2.712   3.586 -0.0135  0.1152 -0.2260
  367CHL    CL2 2048   0.714   2.994   3.673 -0.5004  0.0803  0.1822
  367CHL    CL3 2049   0.921   2.817   3.527 -0.0322 -0.1514 -0.3102
  367CHL     H1 2050   0.712   2.894   3.455  1.2287 -0.3789 -0.0340
  368CHL     C1 2051   2.391   0.985   2.404 -0.2651  0.4487  0.0586
  368CHL    CL1 2052   2.278   1.054   2.279  0.0365  0.3427 -0.2020
  368CHL    CL2 2053   2.419   1.093   2.545 -0.1307  0.1269  0.1494
  368CHL    CL3 2054   2.344   0.817   2.467 -0.1560 -0.2956 -0.1263
  368CHL     H1 2055   2.492   0.973   2.363 -0.2092  1.0180  0.0221
  369CHL     C1 2056   2.601   0.435   0.484 -0.6135 -0.4365 -0.2560
  369CHL    CL1 2057   2.578   0.588   0.390 -0.0998 -0.1591  0.0115
  369CHL    CL2 2058   2.667   0.467   0.650  0.3801  0.3996  0.0028
  369CHL    CL3 2059   2.446   0.344   0.503  0.4249 -0.2576 -0.0024
  369CHL     H1 2060   2.673   0.372   0.430 -0.2022 -0.7837  0.6899
  370CHL     C1 2061   3.488   2.856   2.203  0.4830  0.2443 -0.1974
  370CHL    CL1 2062   3.567   2.725   2.297  0.1089  0.2822 -0.3800
  370CHL    CL2 2063   3.513   2.829   2.030  0.5072  0.2168 -0.0573
  370CHL    CL3 2064   3.307   2.856   2.237  0.3276  0.0649 -0.2027
  370CHL     H1 2065   3.516   2.959   2.225 -3.1064  1.2792  0.2069
  371CHL     C1 2066   4.006   2.581   2.361 -0.1461  0.4823  0.6163
  371CHL    CL1 2067   3.846   2.502   2.333  0.2051 -0.3035 -0.0243
  371CHL    CL2 2068   4.121   2.503   2.239  0.0735  0.5031 -0.3531
  371CHL    CL3 2069   3.984   2.755   2.326  0.1860  0.1492 -0.2557
  371CHL     H1 2070   4.051   2.558   2.458  1.0090 -1.6746 -0.3536
  372CHL     C1 2071   1.076   2.502   3.408 -0.2502 -0.4892 -0.0935
  372CHL    CL1 2072   1.131   2.423   3.253  0.2015  0.2789  0.5703
  372CHL    CL2 2073   0.901   2.461   3.419 -0.0162  0.5968 -0.3171
  372CHL    CL3 2074   1.168   2.474   3.563 -0.4762  0.0726 -0.1306
  372CHL     H1 2075   1.068   2.611   3.397 -3.0151 -0.5176  0.8299
  373CHL     C1 2076   0.608   2.260   0.573  0.8666 -0.1730  0.0956
  373CHL    CL1 2077   0.432   2.242   0.510  0.2681 -0.2730 -0.0529
  373CHL    CL2 2078   0.656   2.112   0.664 -0.0260 -0.4306  0.4133
  373CHL    CL3 2079   0.718   2.266   0.424 -0.0243  0.2747 -0.2004
  373CHL     H1 2080   0.632   2.347   0.635  1.8600  0.0466 -0.5827
  374CHL     C1 2081   0.700   1.219   3.866 -0.0017 -0.0820  0.3345
  374CHL    CL1 2082   0.677   1.338   4.002  0.0263  0.1236  0.0803
  374CHL    CL2 2083   0.588   1.081   3.901 -0.0235 -0.4517  0.1127
  374CHL    CL3 2084   0.631   1.307   3.717  0.2980  0.3279 -0.1574
  374CHL     H1 2085   0.804   1.191   3.848 -0.3153  0.5816 -3.3012
  375CHL     C1 2086   3.862   2.234   2.626 -0.4257 -0.4600  0.1251
  375CHL    CL1 2087   3.681   2.245   2.619 -0.0811  0.3228 -0.4230
  375CHL    CL2 2088   3.912   2.135   2.771 -0.0254  0.0694 -0.0262
  375CHL    CL3 2089   3.898   2.184   2.461 -0.2502  0.3960 -0.3435
  375CHL     H1 2090   3.896   2.337   2.637 -1.2846 -0.1798  0.2123
  376CHL     C1 2091   1.261   3.867   2.212 -0.0359  0.1560 -0.6133
  376CHL    CL1 2092   1.157   3.723   2.247  0.1482  0.3113  0.0580
  376CHL    CL2 2093   1.181   3.983   2.093  0.2212 -0.1701 -0.0219
  376CHL    CL3 2094   1.257   3.945   2.381 -0.0905 -0.1452 -0.3793
  376CHL     H1 2095   1.365   3.849   2.183  0.3180  0.2539  0.5356
  377CHL     C1 2096   1.933   1.731   3.464 -0.1508 -0.5063  0.4359
  377CHL    CL1 2097   1.967   1.764   3.286 -0.3044  0.0769 -0.5567
  377CHL    CL2 2098   1.779   1.813   3.524  0.0820  0.0107  0.0423
  377CHL    CL3 2099   1.907   1.555   3.496 -0.4837  0.2261  0.0532
  377CHL     H1 2100   2.014   1.761   3.530 -2.9845  0.4390  3.7736
  378CHL     C1 2101   3.683   3.226   4.085 -0.1921  0.0667 -0.1421
  378CHL    CL1 2102   3.797   3.353   4.021 -0.1065  0.1323 -0.1974
  378CHL    CL2 2103   3.753   3.061   4.049 -0.2380 -0.6253  0.3453
  378CHL    CL3 2104   3.627   3.230   4.258 -0.0296  0.3496  0.0691
  378CHL     H1 2105   3.603   3.229   4.010 -0.2116  1.5395 -0.0962
  379CHL     C1 2106   0.030   0.624   2.097  0.6725  0.4843  0.0841
  379CHL    CL1 2107   0.111   0.515   1.981  0.0438  0.1234 -0.4640
  379CHL    CL2 2108   0.153   0.688   2.209  0.2218 -0.0593 -0.2476
  379CHL    CL3 2109  -0.056   0.745   2.006  0.0478 -0.6390  0.0220
  379CHL     H1 2110  -0.048   0.571   2.153 -1.2016  1.6904 -1.2695
  380CHL     C1 2111   3.010   0.870   3.046  0.0654 -0.3578 -0.0194
  380CHL    CL1 2112   2.874   0.775   3.108 -0.1140  0.0283 -0.1118
  380CHL    CL2 2113   3.003   1.039   3.114  0.2892  0.4468 -0.1968
  380CHL    CL3 2114   3.175   0.799   3.070  0.2176 -0.0023 -0.1914
  380CHL     H1 2115   2.994   0.894   2.941 -1.1071 -0.5668  0.0933
  381CHL     C1 2116   3.200   0.784   1.114 -0.1401  0.7828  0.2206
  381CHL    CL1 2117   3.026   0.781   1.157 -0.3042 -0.3609  0.1758
  381CHL    CL2 2118   3.297   0.915   1.190  0.0019  0.5312 -0.3362
  381CHL    CL3 2119   3.279   0.623   1.146 -0.6153  0.1755  0.1674
  381CHL     H1 2120   3.203   0.785   1.005 -4.1286 -2.9500 -0.1878
  382CHL     C1 2121   0.811   2.538   0.858 -0.2208 -0.2681  0.1606
  382CHL    CL1 2122   0.655   2.472   0.896  0.1884 -0.1288 -0.1485
  382CHL    CL2 2123   0.940   2.464   0.965 -0.2543  0.1416 -0.2438
  382CHL    CL3 2124   0.855   2.510   0.688 -0.0248 -0.3873 -0.6254
  382CHL     H1 2125   0.804   2.647   0.862  0.4047 -0.1633 -1.0027
  383CHL     C1 2126   1.742   1.950   0.417 -0.1751  0.4157  0.6523
  383CHL    CL1 2127   1.896   2.043   0.421  0.1414  0.2706  0.1948
  383CHL    CL2 2128   1.790   1.789   0.501  0.0126 -0.4631  0.3594
  383CHL    CL3 2129   1.613   2.016   0.518 -0.0338 -0.1417 -0.2462
  383CHL     H1 2130   1.694   1.929   0.322  4.0490 -0.3277 -1.5778
  384CHL     C1 2131   2.518   0.387   2.294  0.2118 -0.5217  0.5397
  384CHL    CL1 2132   2.515   0.236   2.195  0.0355 -0.3171  0.0842
  384CHL    CL2 2133   2.674   0.393   2.375  0.4024  0.3596  0.0622
  384CHL    CL3 2134   2.497   0.530   2.180 -0.0473 -0.1057  0.0975
  384CHL     H1 2135   2.440   0.381   2.370 -0.8704 -1.9412 -0.6104
  385CHL     C1 2136   2.106   3.795   2.679 -0.0753 -0.4484  0.4483
  385CHL    CL1 2137   2.259   3.796   2.578 -0.2074 -0.2142 -0.7456
  385CHL    CL2 2138   2.083   3.930   2.798  0.3843  0.0647  0.2316
  385CHL    CL3 2139   1.984   3.802   2.543 -0.4355 -0.2605  0.1446
  385CHL     H1 2140   2.098   3.694   2.721 -0.2069 -1.3801 -1.6699
  386CHL     C1 2141   2.320   0.118   4.021 -0.6383  0.1720 -0.3043
  386CHL    CL1 2142   2.255   0.041   4.167  0.1884  0.2575  0.0524
  386CHL    CL2 2143   2.253   0.037   3.875 -0.0821  0.1132  0.2126
  386CHL    CL3 2144   2.279   0.294   4.024  0.4054 -0.0102  0.3157
  386CHL     H1 2145   2.428   0.100   4.031 -1.0173 -1.1803  2.3225
  387CHL     C1 2146   2.853   0.454   3.384  0.0738 -0.2098  0.3593
  387CHL    CL1 2147   2.876   0.278   3.404 -0.3757 -0.0859  0.3548
  387CHL    CL2 2148   3.008   0.541   3.346  0.5234  0.5175 -0.1161
  387CHL    CL3 2149   2.732   0.503   3.256 -0.0902 -0.4483 -0.2134
  387CHL     H1 2150   2.820   0.494   3.480  2.6424 -2.0740  2.1645
  388CHL     C1 2151   3.337   0.292   1.579  0.1695 -0.3439  0.3307
  388CHL    CL1 2152   3.393   0.206   1.727  0.0560  0.2121 -0.1136
  388CHL    CL2 2153   3.163   0.344   1.599 -0.0832  0.0234  0.5057
  388CHL    CL3 2154   3.441   0.436   1.562 -0.2988  0.2783 -0.2676
  388CHL     H1 2155   3.343   0.226   1.492 -2.0778  0.3023 -0.3730
  389CHL     C1 2156   2.705   3.475   2.397  0.0370  0.2032  0.2201
  389CHL    CL1 2157   2.709   3.642   2.472  0.3539 -0.0215 -0.1636
  389CHL    CL2 2158   2.705   3.485   2.221  0.0756 -0.1339 -0.1930
  389CHL    CL3 2159   2.850   3.370   2.448  0.1558 -0.1015  0.2234
  389CHL     H1 2160   2.615   3.421   2.427 -0.0393  0.9842  1.4866
  390CHL     C1 2161   1.739   3.400   1.503 -0.2226 -0.7243 -0.6525
  390CHL    CL1 2162   1.652   3.395   1.663  0.3522  0.0494  0.2814
  390CHL    CL2 2163   1.677   3.541   1.411  0.2557 -0.1059  0.2360
  390CHL    CL3 2164   1.914   3.387   1.522 -0.2699  0.1645 -0.0496
  390CHL     H1 2165   1.704   3.323   1.433 -1.5517 -0.8843  0.1449
  391CHL     C1 2166   0.493   1.656   2.914  0.0809  0.1728 -0.2681
  391CHL    CL1 2167   0.664   1.650   2.858  0.3120 -0.0710  0.1904
  391CHL    CL2 2168   0.413   1.808   2.855 -0.0531 -0.4203 -0.3598
  391CHL    CL3 2169   0.425   1.500   2.846 -0.0305 -0.1254 -0.1976
  391CHL     H1 2170   0.489   1.651   3.023 -0.3599 -2.0810 -0.3279
  392CHL     C1 2171   0.327   3.799   2.151  0.0373  0.8471 -0.2909
  392CHL    CL1 2172   0.367   3.690   2.019 -0.0657 -0.0907 -0.4922
  392CHL    CL2 2173   0.151   3.839   2.160 -0.2284  0.3758 -0.2338
  392CHL    CL3 2174   0.378   3.722   2.305 -0.1726  0.1604 -0.1252
  392CHL     H1 2175   0.373   3.896   2.132  0.8090  0.5864  0.1834
  393CHL     C1 2176   1.393   2.910   3.386 -0.5003 -0.1508  0.0005
  393CHL    CL1 2177   1.417   3.081   3.443  0.2308 -0.0633 -0.2489
  393CHL    CL2 2178   1.310   2.822   3.530 -0.1193  0.2036  0.1856
  393CHL    CL3 2179   1.306   2.911   3.224  0.2810 -0.2449  0.3931
  393CHL     H1 2180   1.493   2.869   3.369  0.2773  2.2488 -1.8089
  394CHL     C1 2181   2.774   2.142   2.493  0.1719 -0.2651  0.2805
  394CHL    CL1 2182   2.668   2.166   2.636  0.2293 -0.0823 -0.2946
  394CHL    CL2 2183   2.688   2.127   2.342 -0.1855 -0.2333 -0.2323
  394CHL    CL3 2184   2.892   2.286   2.497  0.0895  0.2704  0.5706
  394CHL     H1 2185   2.833   2.051   2.514  0.8819  0.2066  0.3656
  395CHL     C1 2186   1.685   1.732   3.899  0.2029 -0.1410  0.0277
  395CHL    CL1 2187   1.846   1.700   3.835 -0.1261 -0.0976  0.1599
  395CHL    CL2 2188   1.636   1.620   4.033  0.3228 -0.0923  0.1680
  395CHL    CL3 2189   1.672   1.904   3.954 -0.4848 -0.1221  0.0715
  395CHL     H1 2190   1.610   1.717   3.821 -0.2024 -0.1421  0.4195
  396CHL     C1 2191   1.646   2.397   1.538 -0.0788  0.0766 -1.1014
  396CHL    CL1 2192   1.695   2.242   1.623  0.4753  0.1615  0.0493
  396CHL    CL2 2193   1.484   2.363   1.459 -0.0853  0.1187 -0.2213
  396CHL    CL3 2194   1.619   2.524   1.675 -0.0491 -0.1325  0.2033
  396CHL     H1 2195   1.724   2.431   1.469 -2.0492  2.0326 -2.5010
  397CHL     C1 2196   2.828   0.813   2.357  0.4577  0.3916 -0.0874
  397CHL    CL1 2197   2.936   0.697   2.270 -0.1573 -0.0589  0.3864
  397CHL    CL2 2198   2.743   0.900   2.221 -0.7651 -0.3281 -0.0769
  397CHL    CL3 2199   2.713   0.720   2.459  0.0210  0.2026  0.1256
  397CHL     H1 2200   2.887   0.883   2.418  1.5050 -1.6494  1.3726
  398CHL     C1 2201   1.461   3.083   0.947 -0.2001 -0.1069 -0.6208
  398CHL    CL1 2202   1.637   3.106   0.916  0.3736  0.3544  0.2461
  398CHL    CL2 2203   1.350   3.217   0.896  0.1027 -0.0640 -0.2453
  398CHL    CL3 2204   1.407   2.930   0.857 -0.2111 -0.1598 -0.1211
  398CHL     H1 2205   1.458   3.066   1.055  2.3102  1.3403 -0.2428
  399CHL     C1 2206   4.031   1.686   4.116 -0.0313  0.3287 -0.0778
  399CHL    CL1 2207   4.012   1.644   3.943  0.3530 -0.4180  0.4854
  399CHL    CL2 2208   3.876   1.712   4.189  0.5344  0.1716 -0.6092
  399CHL    CL3 2209   4.137   1.557   4.192 -0.0240  0.1605 -0.5011
  399CHL     H1 2210   4.085   1.781   4.114  0.8988 -0.1161  1.7979
  400CHL     C1 2211   0.226   0.035   0.574  0.1798  0.5799 -0.1505
  400CHL    CL1 2212   0.279  -0.066   0.709 -0.5065  0.1904  0.1191
  400CHL    CL2 2213   0.201   0.203   0.611 -0.0471 -0.0976 -0.6323
  400CHL    CL3 2214   0.359   0.042   0.454 -0.0088  0.3231  0.3994
  400CHL     H1 2215   0.126   0.019   0.533 -0.2261  4.3136 -0.9879
  401CHL     C1 2216   2.807   3.624   4.149 -0.4647  0.2752  0.2445
  401CHL    CL1 2217   2.968   3.715   4.123  0.2569 -0.0894 -0.4150
  401CHL    CL2 2218   2.846   3.455   4.125 -0.2074 -0.1959 -0.1862
  401CHL    CL3 2219   2.746   3.660   4.317 -0.1172  0.3549  0.2597
  401CHL     H1 2220   2.735   3.663   4.076 -0.4083  1.4426  0.7870
  402CHL     C1 2221   2.613   3.813   3.916  0.2580  0.6908 -0.2243
  402CHL    CL1 2222   2.512   3.737   4.045  0.6760 -0.0485  0.1437
  402CHL    CL2 2223   2.706   3.940   4.005  0.1859  0.3094 -0.1198
  402CHL    CL3 2224   2.712   3.691   3.830  0.2595 -0.2674 -0.4463
  402CHL     H1 2225   2.554   3.874   3.847 -1.2691 -0.6598 -0.1708
  403CHL     C1 2226   2.528   0.315   1.234 -0.0809  0.0977 -0.1516
  403CHL    CL1 2227   2.617   0.444   1.308  0.2980  0.3392  0.2607
  403CHL    CL2 2228   2.440   0.224   1.356 -0.2403 -0.1109  0.4973
  403CHL    CL3 2229   2.436   0.370   1.088 -0.0893  0.0119 -0.2825
  403CHL     H1 2230   2.611   0.257   1.193  0.2485  1.4052 -1.4328
  404CHL     C1 2231   4.083   0.813   0.264  0.9408 -0.1900 -0.1038
  404CHL    CL1 2232   4.047   0.983   0.245 -0.0647  0.0825  0.0159
  404CHL    CL2 2233   3.955   0.700   0.195 -0.2191 -0.3976 -0.3024
  404CHL    CL3 2234   4.239   0.774   0.190 -0.1974 -0.2355 -0.1077
  404CHL     H1 2235   4.084   0.787   0.371  1.0549 -0.9496 -0.2830
  405CHL     C1 2236   3.956   0.432   0.767 -0.7416 -0.1107  0.1423
  405CHL    CL1 2237   4.093   0.448   0.658 -0.0009  0.0804  0.2704
  405CHL    CL2 2238   3.921   0.260   0.817  0.1467  0.4373 -0.0074
  405CHL    CL3 2239   4.008   0.520   0.908 -0.0977  0.3705 -0.1850
  405CHL     H1 2240   3.869   0.484   0.725 -1.2529 -1.4429 -0.4895
  406CHL     C1 2241   3.556   2.117   0.697  0.3879  0.5005  0.2963
  406CHL    CL1 2242   3.507   2.245   0.816  0.3343  0.2172 -0.1564
  406CHL    CL2 2243   3.517   1.952   0.756 -0.3104 -0.2474  0.2513
  406CHL    CL3 2244   3.468   2.134   0.544  0.2238  0.4474 -0.1617
  406CHL     H1 2245   3.664   2.117   0.684  0.6098 -2.4967  1.4117
  407CHL     C1 2246   2.594   1.815   1.064  0.1516 -0.1985  0.0825
  407CHL    CL1 2247   2.426   1.843   1.004 -0.1950  0.1254 -0.1469
  407CHL    CL2 2248   2.585   1.704   1.200 -0.3745  0.3218 -0.3576
  407CHL    CL3 2249   2.699   1.757   0.934 -0.1736  0.2671 -0.2677
  407CHL     H1 2250   2.628   1.914   1.097 -1.0346  0.9391 -1.9132
  408CHL     C1 2251   2.127   0.672   0.333 -0.1008  0.4626  0.1545
  408CHL    CL1 2252   2.033   0.590   0.211  0.0629  0.5512  0.4120
  408CHL    CL2 2253   2.064   0.842   0.360  0.6551 -0.0817 -0.1189
  408CHL    CL3 2254   2.151   0.582   0.496  0.3939  0.1894  0.2531
  408CHL     H1 2255   2.220   0.690   0.278 -1.0124  2.5609 -0.8162
  409CHL     C1 2256   2.057   1.324   3.936 -0.1686  0.2331 -0.1380
  409CHL    CL1 2257   1.979   1.387   3.787 -0.1706 -0.0114 -0.3025
  409CHL    CL2 2258   2.181   1.204   3.892 -0.3457  0.1306 -0.5242
  409CHL    CL3 2259   2.125   1.459   4.028  0.2317 -0.3647 -0.1226
  409CHL     H1 2260   1.983   1.266   3.994  0.8799  0.5556  1.6037
  410CHL     C1 2261   2.790   2.273   1.621 -0.1773  0.4834 -0.4161
  410CHL    CL1 2262   2.963   2.229   1.602 -0.3306  0.2870  0.1857
  410CHL    CL2 2263   2.698   2.128   1.578  0.5683 -0.1763 -0.1729
  410CHL    CL3 2264   2.737   2.325   1.781  0.2962 -0.2818 -0.3714
  410CHL     H1 2265   2.776   2.351   1.546  2.0392 -0.3961 -1.8290
  411CHL     C1 2266   4.015   2.069   1.606  1.0555  0.2177  0.0944
  411CHL    CL1 2267   3.840   2.026   1.564  0.3591 -0.0634 -0.0794
  411CHL    CL2 2268   4.113   2.042   1.457 -0.1781 -0.0932  0.0788
  411CHL    CL3 2269   4.025   2.240   1.656  0.5091 -0.0692 -0.1902
  411CHL     H1 2270   4.037   2.001   1.689  0.1741 -2.3103 -1.6101
  412CHL     C1 2271   3.054   2.500   1.315 -0.1728  0.3851 -0.0224
  412CHL    CL1 2272   3.169   2.479   1.454  0.2231 -0.0617 -0.5371
  412CHL    CL2 2273   3.041   2.337   1.235  0.2295  0.1843  0.0491
  412CHL    CL3 2274   2.899   2.573   1.364 -0.0053  0.1619 -0.2744
  412CHL     H1 2275   3.091   2.575   1.243 -0.4927 -0.4426 -1.0747
  413CHL     C1 2276   3.779   2.121   3.916  0.2202  0.3145 -0.3042
  413CHL    CL1 2277   3.731   2.093   3.744  0.3675  0.3360  0.3533
  413CHL    CL2 2278   3.668   2.028   4.015  0.1627 -0.1065  0.3871
  413CHL    CL3 2279   3.948   2.064   3.946  0.0719 -0.2737  0.2691
  413CHL     H1 2280   3.781   2.229   3.933  1.2796  0.7184 -2.6228
  414CHL     C1 2281   2.403   1.659   3.783 -0.3641  0.3017  0.2508
  414CHL    CL1 2282   2.423   1.831   3.737 -0.1149  0.0681 -0.3303
  414CHL    CL2 2283   2.358   1.654   3.962  0.6101 -0.2192  0.2015
  414CHL    CL3 2284   2.272   1.589   3.684 -0.5187 -0.2489  0.2094
  414CHL     H1 2285   2.487   1.596   3.751 -1.4365 -0.7014 -0.6651
  415CHL     C1 2286   3.824   3.231   1.521  0.5044 -0.4096  0.0430
  415CHL    CL1 2287   3.966   3.313   1.468 -0.1683  0.1880  0.3119
  415CHL    CL2 2288   3.786   3.277   1.690  0.0685  0.1248 -0.0680
  415CHL    CL3 2289   3.683   3.272   1.416 -0.2769 -0.0072 -0.1752
  415CHL     H1 2290   3.847   3.125   1.514 -1.2108 -1.0336  2.4373
  416CHL     C1 2291   1.900   1.029   2.866  0.4125  0.9268  0.0761
  416CHL    CL1 2292   1.888   1.208   2.828 -0.4002 -0.0917  0.2557
  416CHL    CL2 2293   2.064   0.966   2.898  0.2353  0.4078  0.1020
  416CHL    CL3 2294   1.804   0.976   3.006  0.5430  0.1649 -0.0966
  416CHL     H1 2295   1.866   0.990   2.769 -1.6081  0.5894  0.8913
  417CHL     C1 2296   1.290   1.766   0.266 -0.1990 -0.1661  0.5454
  417CHL    CL1 2297   1.201   1.809   0.111 -0.2050 -0.7524  0.0339
  417CHL    CL2 2298   1.437   1.865   0.276  0.3836 -0.3399  0.0959
  417CHL    CL3 2299   1.195   1.785   0.416 -0.2649 -0.0274  0.3971
  417CHL     H1 2300   1.323   1.662   0.258 -0.3209 -0.1999  0.4813
  418CHL     C1 2301   2.314   3.086   1.738  0.6384  0.2448 -0.1240
  418CHL    CL1 2302   2.181   3.015   1.641  0.2063 -0.0724  0.0981
  418CHL    CL2 2303   2.448   2.968   1.775 -0.1776 -0.0705 -0.3057
  418CHL    CL3 2304   2.377   3.236   1.655  0.4016 -0.0012  0.1003
  418CHL     H1 2305   2.264   3.125   1.828 -1.0870 -0.6595 -0.6485
  419CHL     C1 2306   3.169   2.275   0.562 -0.4169 -0.2865 -0.5901
  419CHL    CL1 2307   3.130   2.226   0.401 -0.0990 -0.1095  0.2210
  419CHL    CL2 2308   3.079   2.425   0.593  0.0162 -0.6283  0.1576
  419CHL    CL3 2309   3.132   2.152   0.684  0.2517 -0.2006  0.1630
  419CHL     H1 2310   3.272   2.311   0.561 -0.6345  0.3845  0.4239
  420CHL     C1 2311   2.910   1.107   1.101 -0.1464 -0.4581 -0.4312
  420CHL    CL1 2312   2.831   1.070   0.942 -0.1810  0.2273  0.1093
  420CHL    CL2 2313   2.934   1.284   1.113  0.4127  0.2558  0.1032
  420CHL    CL3 2314   2.808   1.051   1.236 -0.1017  0.3019 -0.1553
  420CHL     H1 2315   3.002   1.051   1.121 -0.0170 -0.3188 -0.6351
  421CHL     C1 2316   2.909   2.115   4.248 -0.0899  0.9355 -0.5977
  421CHL    CL1 2317   2.870   1.982   4.132 -0.4686 -0.0310 -0.1008
  421CHL    CL2 2318   2.859   2.264   4.153 -0.1235  0.1538 -0.4806
  421CHL    CL3 2319   2.826   2.115   4.417  0.0130 -0.3366  0.0988
  421CHL     H1 2320   3.017   2.110   4.260 -0.1582 -2.7642 -0.4959
  422CHL     C1 2321   1.860   0.061   1.776  0.0613  0.2270  0.6236
  422CHL    CL1 2322   1.809  -0.065   1.651  0.3226  0.1964 -0.3987
  422CHL    CL2 2323   1.726   0.171   1.833 -0.0124 -0.0422  0.3384
  422CHL    CL3 2324   1.933  -0.021   1.916 -0.3878  0.1629  0.2331
  422CHL     H1 2325   1.929   0.132   1.728 -1.5060  0.7752 -0.9103
  423CHL     C1 2326   3.648   3.790   2.056 -0.0285  0.2569  0.2741
  423CHL    CL1 2327   3.566   3.840   2.210  0.0500 -0.1406  0.1688
  423CHL    CL2 2328   3.554   3.669   1.955  0.1921 -0.0174 -0.0566
  423CHL    CL3 2329   3.673   3.953   1.968 -0.0732  0.2730 -0.5315
  423CHL     H1 2330   3.750   3.758   2.081 -0.5111 -1.0507  0.6380
  424CHL     C1 2331   3.157   3.536   2.328  0.4948 -0.0334 -0.1227
  424CHL    CL1 2332   3.316   3.497   2.258  0.0861 -0.6798  0.1620
  424CHL    CL2 2333   3.165   3.490   2.505  0.1698 -0.2563  0.0718
  424CHL    CL3 2334   3.126   3.709   2.287  0.1242  0.1098  0.0235
  424CHL     H1 2335   3.084   3.467   2.285 -1.9509  1.2998  1.6389
  425CHL     C1 2336   3.196   0.589   4.026 -0.2843 -0.0431  0.2842
  425CHL    CL1 2337   3.092   0.543   4.160 -0.3742 -0.3116  0.2497
  425CHL    CL2 2338   3.108   0.614   3.876  0.0245 -0.4120  0.0188
  425CHL    CL3 2339   3.291   0.732   4.072 -0.0816  0.2273  0.2278
  425CHL     H1 2340   3.278   0.518   4.012  1.0394  1.7940 -1.9691
  426CHL     C1 2341   3.938   0.650   3.372 -0.0715 -0.5001  0.4867
  426CHL    CL1 2342   4.046   0.541   3.473  0.0646  0.2405  0.4645
  426CHL    CL2 2343   3.792   0.675   3.476 -0.0781  0.1843 -0.0769
  426CHL    CL3 2344   4.013   0.808   3.329 -0.7590  0.0178  0.0837
  426CHL     H1 2345   3.910   0.603   3.277  1.9749  2.1269 -1.5650
  427CHL     C1 2346   0.890   3.099   2.495  0.1578  0.1106  0.2643
  427CHL    CL1 2347   0.744   2.999   2.479 -0.2359 -0.4948 -0.3403
  427CHL    CL2 2348   1.028   3.013   2.423 -0.0645  0.2249  0.0250
  427CHL    CL3 2349   0.850   3.252   2.413  0.0308 -0.0226 -0.0168
  427CHL     H1 2350   0.913   3.104   2.602  3.2674 -1.6366 -0.2088
  428CHL     C1 2351   1.165   3.136   2.082 -0.3895  0.4034  0.2972
  428CHL    CL1 2352   1.205   3.202   1.919 -0.3093 -0.0188 -0.3599
  428CHL    CL2 2353   1.236   2.974   2.108  0.1041  0.1983  0.3368
  428CHL    CL3 2354   1.210   3.238   2.219 -0.1186 -0.3217 -0.1689
  428CHL     H1 2355   1.055   3.134   2.088 -0.6436  0.9674 -2.5292
  429CHL     C1 2356   2.542   0.888   0.604 -0.0200 -0.5755  0.4027
  429CHL    CL1 2357   2.491   0.971   0.762 -0.0714 -0.6168  0.0363
  429CHL    CL2 2358   2.426   0.934   0.482 -0.1755 -0.0218  0.7839
  429CHL    CL3 2359   2.710   0.942   0.566  0.0505 -0.2561 -0.0895
  429CHL     H1 2360   2.541   0.779   0.604 -0.8914 -0.5757  1.2569
  430CHL     C1 2361   3.980   1.834   0.999 -0.3401  0.2527 -0.1311
  430CHL    CL1 2362   3.799   1.860   1.007  0.0929 -0.3851  0.4094
  430CHL    CL2 2363   4.061   1.992   0.979  0.1404 -0.0109  0.1803
  430CHL    CL3 2364   4.006   1.760   1.169  0.1772 -0.2069 -0.2078
  430CHL     H1 2365   4.003   1.756   0.926 -1.5146  0.4454 -0.7272
  431CHL     C1 2366   3.406   3.218   3.349 -0.7405 -0.4973 -0.1118
  431CHL    CL1 2367   3.316   3.359   3.423 -0.1547 -0.3152 -0.0830
  431CHL    CL2 2368   3.587   3.223   3.367 -0.1932 -0.0471 -0.2739
  431CHL    CL3 2369   3.309   3.080   3.422  0.2650  0.2180  0.1336
  431CHL     H1 2370   3.401   3.221   3.239 -1.0302 -0.5610 -0.1021
  432CHL     C1 2371   3.334   0.779   1.670 -0.4930 -0.0019 -0.4662
  432CHL    CL1 2372   3.429   0.931   1.681 -0.1731 -0.0718  0.1434
  432CHL    CL2 2373   3.222   0.777   1.813  0.2843  0.1186 -0.0672
  432CHL    CL3 2374   3.255   0.772   1.510  0.0120  0.1847 -0.2550
  432CHL     H1 2375   3.403   0.694   1.679  0.5546  0.8411 -0.2536
  433CHL     C1 2376   1.471   2.459   0.942  0.2932 -0.3791  0.3135
  433CHL    CL1 2377   1.559   2.308   0.906  0.0055  0.3546 -0.0967
  433CHL    CL2 2378   1.292   2.452   0.899  0.2617 -0.0188  0.2193
  433CHL    CL3 2379   1.500   2.498   1.115  0.3725 -0.1004  0.0925
  433CHL     H1 2380   1.527   2.533   0.884  1.5860  0.3036  2.3068
  434CHL     C1 2381   1.493   1.999   4.303  0.1101 -0.1350  0.1326
  434CHL    CL1 2382   1.451   2.129   4.186  0.3724 -0.3818 -0.0747
  434CHL    CL2 2383   1.428   1.846   4.236  0.1362 -0.2149  0.2403
  434CHL    CL3 2384   1.674   1.999   4.332 -0.1902  0.0624 -0.3341
  434CHL     H1 2385   1.439   2.015   4.396 -0.7477 -1.2840 -0.1429
  435CHL     C1 2386   2.208   3.551   3.989  0.1755  0.2250  0.0988
  435CHL    CL1 2387   2.339   3.425   3.988 -0.0324 -0.4543  0.0020
  435CHL    CL2 2388   2.151   3.559   3.823 -0.0538  0.2740  0.0609
  435CHL    CL3 2389   2.083   3.514   4.109 -0.2334  0.0332 -0.3156
  435CHL     H1 2390   2.260   3.643   4.016  0.5476  0.3157 -0.8680
  436CHL     C1 2391   2.940   1.012   1.548  0.6407  0.3317  0.0313
  436CHL    CL1 2392   2.982   1.009   1.725  0.2432 -0.2025 -0.3526
  436CHL    CL2 2393   3.089   1.068   1.464  0.0300 -0.1799 -0.2819
  436CHL    CL3 2394   2.911   0.840   1.499 -0.1708  0.0882  0.0068
  436CHL     H1 2395   2.857   1.079   1.524  0.5264  0.8446  1.6975
  437CHL     C1 2396   1.983   2.362   2.872  0.6832  0.2367  0.5984
  437CHL    CL1 2397   2.006   2.330   3.047 -0.6663 -0.3021  0.1281
  437CHL    CL2 2398   2.002   2.542   2.836  0.4075  0.0525  0.0835
  437CHL    CL3 2399   2.117   2.266   2.785 -0.0327  0.7422 -0.2273
  437CHL     H1 2400   1.887   2.332   2.829  1.0673  1.4685 -1.2349
  438CHL     C1 2401   1.911   0.981   1.307 -0.2399 -0.7447  0.0360
  438CHL    CL1 2402   1.865   1.152   1.339 -0.2918 -0.0507 -0.2718
  438CHL    CL2 2403   1.762   0.892   1.262 -0.5454 -0.3612  0.2576
  438CHL    CL3 2404   2.020   0.969   1.162  0.3196  0.3236  0.3454
  438CHL     H1 2405   1.951   0.934   1.397  0.8239 -1.5260 -0.8173
  439CHL     C1 2406   2.250   1.123   3.563 -0.8831  0.5427  1.0844
  439CHL    CL1 2407   2.410   1.051   3.606  0.0298  0.0149  0.4469
  439CHL    CL2 2408   2.256   1.161   3.390 -0.2264  0.1379 -0.2121
  439CHL    CL3 2409   2.119   1.009   3.616  0.2895  0.0884  0.1904
  439CHL     H1 2410   2.243   1.213   3.626  0.2550  0.1823  1.7697
  440CHL     C1 2411   1.650   2.965   1.457  0.2261 -0.2776 -0.3102
  440CHL    CL1 2412   1.818   2.933   1.524  0.4238  0.0241 -0.5189
  440CHL    CL2 2413   1.664   3.083   1.328 -0.0237 -0.3483 -0.4647
  440CHL    CL3 2414   1.598   2.811   1.393  0.0948 -0.3631  0.2414
  440CHL     H1 2415   1.589   2.997   1.542  3.3488  0.7266  1.7137
  441CHL     C1 2416   1.929   1.098   1.911  0.1353 -0.8142 -0.2460
  441CHL    CL1 2417   2.114   1.109   1.915  0.0666  0.1180 -0.0290
  441CHL    CL2 2418   1.859   0.935   1.874 -0.3805 -0.1958  0.0706
  441CHL    CL3 2419   1.877   1.133   2.078 -0.2257  0.0685 -0.0550
  441CHL     H1 2420   1.894   1.174   1.840  2.0823 -0.1467 -0.5670
  442CHL     C1 2421   4.218   0.053   2.587  0.1586  0.1160 -0.1433
  442CHL    CL1 2422   4.203   0.040   2.771 -0.4062 -0.0926  0.1510
  442CHL    CL2 2423   4.388   0.111   2.524  0.0529 -0.2303  0.5431
  442CHL    CL3 2424   4.157  -0.089   2.492 -0.3206  0.0473  0.4675
  442CHL     H1 2425   4.165   0.141   2.547  0.1129  0.6068  0.9529
  443CHL     C1 2426   2.236   0.525   3.030  0.3383 -0.1843 -0.4036
  443CHL    CL1 2427   2.365   0.575   2.922 -0.2882 -0.1881  0.4966
  443CHL    CL2 2428   2.185   0.664   3.127 -0.4127  0.0389 -0.0797
  443CHL    CL3 2429   2.102   0.438   2.941 -0.0837 -0.0937  0.1448
  443CHL     H1 2430   2.281   0.452   3.098  1.0060  0.3243 -0.2915
  444CHL     C1 2431   3.721   0.538   1.804 -0.2770 -0.4445  0.6473
  444CHL    CL1 2432   3.880   0.565   1.886 -0.4132  0.0381  0.3824
  444CHL    CL2 2433   3.568   0.534   1.906  0.0639 -0.0041 -0.1919
  444CHL    CL3 2434   3.725   0.657   1.672  0.1987 -0.0800  0.1605
  444CHL     H1 2435   3.716   0.439   1.757 -0.2346  0.2320 -0.8108
  445CHL     C1 2436   2.977   2.624   0.108  0.2992 -0.1079  0.1766
  445CHL    CL1 2437   2.900   2.462   0.087  0.3610 -0.1416  0.2973
  445CHL    CL2 2438   3.085   2.627   0.254 -0.1784 -0.2024 -0.5277
  445CHL    CL3 2439   3.081   2.643  -0.033 -0.1648  0.5634  0.0140
  445CHL     H1 2440   2.901   2.702   0.121  0.3244 -0.4771  3.1189
  446CHL     C1 2441   1.289   2.958   4.043 -0.2565 -0.7873 -1.0646
  446CHL    CL1 2442   1.260   2.850   3.903 -0.0390 -0.1930  0.2974
  446CHL    CL2 2443   1.372   2.875   4.179 -0.3030 -0.4277 -0.0259
  446CHL    CL3 2444   1.402   3.084   3.974 -0.0665 -0.2412  0.0005
  446CHL     H1 2445   1.191   3.003   4.066 -0.0563 -0.7102 -0.3303
  447CHL     C1 2446   0.723   3.742   0.115  0.2484 -0.7760  0.3564
  447CHL    CL1 2447   0.896   3.727   0.059  0.3902  0.1225 -0.5319
  447CHL    CL2 2448   0.682   3.635   0.248 -0.2204  0.4629  0.1290
  447CHL    CL3 2449   0.689   3.918   0.150  0.0494  0.0924 -0.3504
  447CHL     H1 2450   0.659   3.704   0.034 -0.8757  1.1175  0.3080
  448CHL     C1 2451   1.171   0.783   1.973  0.0743 -0.5837  0.5453
  448CHL    CL1 2452   1.312   0.864   2.056 -0.2032 -0.1571  0.2555
  448CHL    CL2 2453   1.120   0.859   1.805 -0.0745  0.0002 -0.3054
  448CHL    CL3 2454   1.218   0.613   1.955  0.0954  0.1574  0.0015
  448CHL     H1 2455   1.081   0.765   2.032 -0.2451 -1.0992 -0.0897
  449CHL     C1 2456   1.684   0.626   2.808  0.0186  0.7731 -0.0105
  449CHL    CL1 2457   1.789   0.630   2.951  0.3302  0.0177 -0.0554
  449CHL    CL2 2458   1.533   0.539   2.863  0.2961  0.1057 -0.3728
  449CHL    CL3 2459   1.626   0.788   2.757 -0.0668 -0.1505  0.2491
  449CHL     H1 2460   1.737   0.579   2.724 -0.1360 -0.4957  0.5813
  450CHL     C1 2461   2.059   1.019   4.235 -0.0547 -0.2169 -0.0817
  450CHL    CL1 2462   2.209   1.133   4.221 -0.5347 -0.1224 -0.6357
  450CHL    CL2 2463   1.956   1.096   4.363 -0.0486 -0.0322  0.1052
  450CHL    CL3 2464   1.966   0.998   4.085  0.0788  0.3344  0.1817
  450CHL     H1 2465   2.094   0.922   4.272 -1.0906  0.4653  3.0259
  451CHL     C1 2466   3.351   2.171   4.178 -0.3249 -0.7135  0.4058
  451CHL    CL1 2467   3.229   2.296   4.216  0.3941  0.0074 -0.0460
  451CHL    CL2 2468   3.512   2.240   4.198  0.3300  0.0758  0.0161
  451CHL    CL3 2469   3.341   2.035   4.285  0.4055 -0.2568 -0.0702
  451CHL     H1 2470   3.339   2.141   4.073 -3.4798 -0.4083  0.5721
  452CHL     C1 2471   1.410   3.651   1.090 -0.1926  1.3423  0.0170
  452CHL    CL1 2472   1.351   3.757   0.955  0.5554  0.2909 -0.1601
  452CHL    CL2 2473   1.266   3.545   1.140  0.1823 -0.1026  0.1519
  452CHL    CL3 2474   1.548   3.541   1.039  0.3109 -0.0735  0.3547
  452CHL     H1 2475   1.435   3.723   1.170 -0.9107  1.8407 -0.1897
  453CHL     C1 2476   3.470   3.722   3.866  0.6201  0.3156 -0.9571
  453CHL    CL1 2477   3.601   3.603   3.890 -0.0858  0.2570 -0.1943
  453CHL    CL2 2478   3.488   3.867   3.969  0.1729  0.1850  0.0781
  453CHL    CL3 2479   3.453   3.774   3.694 -0.4516 -0.2901  0.0558
  453CHL     H1 2480   3.378   3.676   3.903  0.6333 -0.2730 -1.6400
  454CHL     C1 2481   4.141   0.840   3.739 -0.2129  0.1652 -0.9134
  454CHL    CL1 2482   4.220   0.965   3.848  0.0548  0.0394  0.2067
  454CHL    CL2 2483   4.236   0.690   3.735 -0.1407 -0.0126 -0.3432
  454CHL    CL3 2484   3.966   0.807   3.780 -0.0240 -0.4327  0.0736
  454CHL     H1 2485   4.144   0.888   3.640 -1.1024  0.8022 -0.6495
  455CHL     C1 2486   2.015   2.916   4.096 -0.9701 -0.8223 -0.0511
  455CHL    CL1 2487   2.044   3.083   4.151  0.4181 -0.7623  0.1310
  455CHL    CL2 2488   1.839   2.913   4.045 -0.2406 -0.4892  0.1859
  455CHL    CL3 2489   2.127   2.881   3.953 -0.0750 -0.0648  0.2265
  455CHL     H1 2490   2.040   2.853   4.181 -1.0515  2.2817  2.4776
  456CHL     C1 2491   3.791   0.259   2.621 -0.0541  0.0187 -0.9441
  456CHL    CL1 2492   3.653   0.195   2.515  0.2714 -0.1463 -0.3458
  456CHL    CL2 2493   3.888   0.136   2.709  0.1381  0.1219 -0.2827
  456CHL    CL3 2494   3.879   0.378   2.529  0.0513  0.0601  0.2090
  456CHL     H1 2495   3.739   0.306   2.706 -0.6593  0.7421 -1.6910
  457CHL     C1 2496   1.224   2.040   0.684 -0.4632 -0.7949 -0.1675
  457CHL    CL1 2497   1.333   2.088   0.818  0.0342 -0.1148 -0.0121
  457CHL    CL2 2498   1.060   2.111   0.716  0.0408  0.2612 -0.1273
  457CHL    CL3 2499   1.293   2.106   0.534 -0.3112  0.2401  0.3196
  457CHL     H1 2500   1.215   1.931   0.685 -3.3689 -0.6889  3.1503
  458CHL     C1 2501   2.530   1.175   1.322 -0.5405  0.3088 -0.2402
  458CHL    CL1 2502   2.356   1.137   1.363  0.5680  0.0732 -0.2250
  458CHL    CL2 2503   2.537   1.259   1.164 -0.0556  0.0799  0.4345
  458CHL    CL3 2504   2.606   1.276   1.450  0.0995  0.0576  0.0353
  458CHL     H1 2505   2.580   1.078   1.313  1.6486  1.2264  1.3349
  459CHL     C1 2506   4.059   3.553   1.835  0.0829  0.1132  0.2731
  459CHL    CL1 2507   4.140   3.665   1.953 -0.1228  0.0227  0.4149
  459CHL    CL2 2508   4.132   3.393   1.834 -0.1171  0.1551 -0.2395
  459CHL    CL3 2509   3.885   3.555   1.875 -0.1459  0.1926 -0.2610
  459CHL     H1 2510   4.070   3.592   1.734  1.2628  0.8827  0.6786
  460CHL     C1 2511   3.969   2.065   2.116 -0.1130 -0.5018  0.3808
  460CHL    CL1 2512   4.039   1.987   2.260 -0.3741 -0.0581 -0.4296
  460CHL    CL2 2513   3.943   2.232   2.126 -0.2167 -0.3610  0.0740
  460CHL    CL3 2514   4.071   2.026   1.974 -0.1797  0.1739  0.0727
  460CHL     H1 2515   3.869   2.023   2.100  0.6531 -2.4943  0.5015
  461CHL     C1 2516   3.165   0.113   0.103 -0.3533 -0.2251 -0.1892
  461CHL    CL1 2517   3.298   0.095  -0.017  0.0179 -0.0229  0.2724
  461CHL    CL2 2518   3.173   0.261   0.213  0.1234 -0.1502  0.2488
  461CHL    CL3 2519   3.002   0.071   0.032 -0.2083  0.1696 -0.0463
  461CHL     H1 2520   3.190   0.028   0.168  1.1193  1.6920  1.9147
  462CHL     C1 2521   0.677   1.296   2.552 -0.2431  0.0504  0.2239
  462CHL    CL1 2522   0.757   1.137   2.533  0.2007 -0.2066 -0.0582
  462CHL    CL2 2523   0.747   1.423   2.456 -0.3517  0.0309 -0.2971
  462CHL    CL3 2524   0.517   1.293   2.476 -0.0666 -0.2387 -0.0401
  462CHL     H1 2525   0.670   1.329   2.656  1.3748  2.6334 -0.3893
  463CHL     C1 2526   1.722   3.358   3.850  0.2203 -0.0449  0.0098
  463CHL    CL1 2527   1.712   3.217   3.744 -0.0728 -0.0093  0.0037
  463CHL    CL2 2528   1.565   3.432   3.901  0.0732  0.1448 -0.2392
  463CHL    CL3 2529   1.813   3.304   3.996 -0.0481  0.2619 -0.1783
  463CHL     H1 2530   1.798   3.416   3.796  3.6411 -3.0026  1.2598
  464CHL     C1 2531   2.241   2.678   0.247 -0.0453 -0.0788 -0.1648
  464CHL    CL1 2532   2.157   2.525   0.276  0.1685  0.0612  0.4257
  464CHL    CL2 2533   2.253   2.730   0.074  0.0733 -0.2834 -0.4159
  464CHL    CL3 2534   2.157   2.794   0.351 -0.0384  0.0099 -0.0885
  464CHL     H1 2535   2.341   2.665   0.289  0.6648  0.2823 -1.6822
  465CHL     C1 2536   2.090   3.056   2.087 -0.1228  0.0056  0.1572
  465CHL    CL1 2537   2.229   3.184   2.072  0.1005  0.3088 -0.0458
  465CHL    CL2 2538   2.097   2.921   1.967  0.4572  0.0920  0.0255
  465CHL    CL3 2539   2.102   2.985   2.256  0.0862  0.1528 -0.4361
  465CHL     H1 2540   1.997   3.113   2.076 -0.0433 -0.2492 -2.4859
  466CHL     C1 2541   3.066   1.840   1.233 -0.2152  0.3381  0.2256
  466CHL    CL1 2542   3.223   1.756   1.235  0.0081 -0.1558  0.1214
  466CHL    CL2 2543   3.045   1.902   1.398  0.1486  0.3214 -0.4213
  466CHL    CL3 2544   3.077   1.973   1.114 -0.2275  0.0577  0.1773
  466CHL     H1 2545   2.990   1.767   1.204 -2.2427  1.4788  2.4172
  467CHL     C1 2546   3.486   2.038   1.403  0.1577  0.2522 -0.5310
  467CHL    CL1 2547   3.444   2.054   1.579  0.1856 -0.2721  0.0374
  467CHL    CL2 2548   3.579   2.179   1.350 -0.6222 -0.1087  0.0536
  467CHL    CL3 2549   3.558   1.878   1.363 -0.4696 -0.0751 -0.3434
  467CHL     H1 2550   3.397   2.045   1.339 -0.0591  0.5456 -0.2007
  468CHL     C1 2551   3.781   0.918   1.986 -0.0832  0.3815 -0.0115
  468CHL    CL1 2552   3.836   0.945   1.820 -0.4639 -0.2390  0.7963
  468CHL    CL2 2553   3.915   0.983   2.085  0.0140  0.0684 -0.0297
  468CHL    CL3 2554   3.636   1.033   1.989  0.1439  0.3397 -0.3529
  468CHL     H1 2555   3.768   0.809   1.988 -1.0297  0.4999  0.6554
  469CHL     C1 2556   2.617   1.376   0.202 -0.0727 -0.0844 -0.1259
  469CHL    CL1 2557   2.565   1.243   0.318 -0.1391 -0.1592  0.2140
  469CHL    CL2 2558   2.770   1.337   0.113 -0.6728 -0.0887 -0.0365
  469CHL    CL3 2559   2.484   1.416   0.093  0.1233  0.1507  0.2553
  469CHL     H1 2560   2.642   1.458   0.271 -0.5818 -1.6203  1.9711
  470CHL     C1 2561   1.548   2.322   0.357 -0.5217 -0.2121  0.2684
  470CHL    CL1 2562   1.705   2.368   0.270 -0.3635 -0.1320 -0.3799
  470CHL    CL2 2563   1.449   2.467   0.382 -0.0343  0.1783  0.1782
  470CHL    CL3 2564   1.475   2.193   0.263  0.5104  0.0726 -0.0165
  470CHL     H1 2565   1.579   2.279   0.453  0.7896 -2.6602 -1.1499
  471CHL     C1 2566   3.535   0.565   0.610  0.2118  0.1339 -0.5717
  471CHL    CL1 2567   3.618   0.474   0.477  0.1370  0.4018 -0.0003
  471CHL    CL2 2568   3.469   0.446   0.728 -0.2739  0.2137 -0.1025
  471CHL    CL3 2569   3.648   0.680   0.686  0.0313 -0.4262 -0.0798
  471CHL     H1 2570   3.447   0.614   0.566 -0.1001 -1.1539 -1.4273
  472CHL     C1 2571   2.086   0.210   0.203  0.8340 -0.6371  1.2976
  472CHL    CL1 2572   2.214   0.086   0.161  0.2490  0.3797  0.2849
  472CHL    CL2 2573   1.922   0.151   0.227  0.2249  0.2704 -0.1406
  472CHL    CL3 2574   2.134   0.277   0.360 -0.5420 -0.2716 -0.0503
  472CHL     H1 2575   2.096   0.279   0.118  0.9400 -0.5317  1.3950
  473CHL     C1 2576   0.082   1.188   4.298 -0.7933 -0.4195  0.1501
  473CHL    CL1 2577   0.094   1.220   4.120  0.0234 -0.1006  0.0768
  473CHL    CL2 2578   0.140   1.032   4.356  0.3120 -0.7202 -0.0209
  473CHL    CL3 2579   0.162   1.317   4.391 -0.0965 -0.0453  0.1529
  473CHL     H1 2580  -0.022   1.214   4.317 -0.1826  2.2335  0.1329
  474CHL     C1 2581   1.928   0.387   0.926 -0.6037  0.1279 -0.3296
  474CHL    CL1 2582   2.085   0.329   0.859 -0.3729  0.0440 -0.1204
  474CHL    CL2 2583   1.951   0.475   1.082  0.1917 -0.1959  0.0032
  474CHL    CL3 2584   1.863   0.480   0.790  0.0242 -0.3100 -0.2271
  474CHL     H1 2585   1.867   0.296   0.935 -0.4709  0.0246 -0.4705
  475CHL     C1 2586   0.938   3.870   2.583 -0.2768 -0.4298  0.0815
  475CHL    CL1 2587   0.987   4.043   2.595  0.1945  0.1958  0.1336
  475CHL    CL2 2588   0.848   3.823   2.733 -0.0762  0.0227  0.0864
  475CHL    CL3 2589   0.837   3.859   2.439  0.2878 -0.0548 -0.0531
  475CHL     H1 2590   1.036   3.824   2.564 -0.6654 -1.0811 -0.3847
  476CHL     C1 2591   1.085   3.289   3.776  0.0830 -0.0227 -0.1555
  476CHL    CL1 2592   1.053   3.124   3.845  0.2934  0.1254  0.0029
  476CHL    CL2 2593   1.103   3.264   3.595 -0.4350  0.1656 -0.1825
  476CHL    CL3 2594   0.941   3.390   3.821 -0.0336  0.5831  0.1013
  476CHL     H1 2595   1.176   3.332   3.821  0.7563 -0.6030 -0.9406
  477CHL     C1 2596   2.658   2.674   0.505 -0.0430  0.9312 -0.0428
  477CHL    CL1 2597   2.718   2.702   0.336  0.2356  0.1816 -0.2019
  477CHL    CL2 2598   2.720   2.795   0.627  0.0957  0.1715 -0.3263
  477CHL    CL3 2599   2.479   2.663   0.507 -0.4031  0.2799 -0.2197
  477CHL     H1 2600   2.696   2.579   0.543 -0.5077  1.2549  1.2860
  478CHL     C1 2601   2.117   0.291   2.528 -0.3251  0.2693 -0.4213
  478CHL    CL1 2602   2.122   0.176   2.389  0.5131 -0.1233 -0.1206
  478CHL    CL2 2603   2.216   0.441   2.500  0.5809  0.3358 -0.2434
  478CHL    CL3 2604   1.947   0.336   2.568 -0.5071 -0.0592  0.4196
  478CHL     H1 2605   2.159   0.239   2.614 -1.3103 -3.8973 -2.2322
  479CHL     C1 2606   1.099   1.380   0.223 -0.4024  0.8757 -0.7586
  479CHL    CL1 2607   1.169   1.270   0.355  0.0871  0.2219  0.3658
  479CHL    CL2 2608   1.218   1.421   0.105 -0.5777 -0.0714 -0.4105
  479CHL    CL3 2609   0.960   1.307   0.138  0.0067  0.1515  0.0394
  479CHL     H1 2610   1.063   1.473   0.268 -0.5017  0.6210 -0.3004
  480CHL     C1 2611   3.028   1.957   2.866  0.5125 -0.0277 -0.5360
  480CHL    CL1 2612   3.086   2.124   2.823 -0.2135  0.4002 -0.2009
  480CHL    CL2 2613   3.145   1.886   2.990 -0.2693 -0.0870 -0.2753
  480CHL    CL3 2614   2.858   1.953   2.933 -0.1839 -0.1205  0.3473
  480CHL     H1 2615   3.023   1.893   2.778 -2.7100 -1.4150  0.5200
  481CHL     C1 2616   0.892   2.237   2.367  0.0595  0.9066  0.4862
  481CHL    CL1 2617   0.990   2.344   2.266 -0.0730  0.2510 -0.0113
  481CHL    CL2 2618   0.922   2.060   2.339 -0.1179  0.0854 -0.3944
  481CHL    CL3 2619   0.901   2.281   2.542 -0.2582 -0.3440  0.2358
  481CHL     H1 2620   0.792   2.265   2.333  1.0760  0.5004 -3.1967
  482CHL     C1 2621   2.935   1.607   3.630  0.8394  0.0548 -0.0248
  482CHL    CL1 2622   2.767   1.586   3.580  0.1756 -0.0754 -0.0840
  482CHL    CL2 2623   2.949   1.746   3.745  0.3061 -0.0732  0.1155
  482CHL    CL3 2624   2.993   1.457   3.709 -0.5113 -0.1207 -0.1451
  482CHL     H1 2625   2.977   1.620   3.530 -2.1912 -1.6479 -1.6586
  483CHL     C1 2626   2.721   0.213   2.856 -0.1390 -0.1336 -0.3713
  483CHL    CL1 2627   2.603   0.124   2.750 -0.0361  0.4013 -0.1136
  483CHL    CL2 2628   2.639   0.371   2.903 -0.0715 -0.2584 -0.4035
  483CHL    CL3 2629   2.774   0.103   2.987 -0.3377  0.0580 -0.0128
  483CHL     H1 2630   2.813   0.246   2.807 -0.8114  3.3151  0.4456
  484CHL     C1 2631   2.310   2.307   0.680  0.2153 -0.2035  0.1271
  484CHL    CL1 2632   2.311   2.155   0.769 -0.0522 -0.4122 -0.0813
  484CHL    CL2 2633   2.416   2.432   0.749  0.0536  0.1300 -0.1775
  484CHL    CL3 2634   2.352   2.279   0.506 -0.0520  0.0949  0.3024
  484CHL     H1 2635   2.207   2.345   0.689  1.0138  2.4466 -0.9590
  485CHL     C1 2636   0.348   0.675   1.689  0.8294 -0.0873 -0.2266
  485CHL    CL1 2637   0.346   0.552   1.558 -0.4103  0.0495  0.2214
  485CHL    CL2 2638   0.436   0.627   1.842  0.3744  0.3507  0.2485
  485CHL    CL3 2639   0.427   0.822   1.614  0.1480 -0.0437  0.1588
  485CHL     H1 2640   0.245   0.699   1.719  0.7693 -0.2076 -0.3379
  486CHL     C1 2641   3.058   3.700   0.845 -0.9996 -0.1121 -0.1997
  486CHL    CL1 2642   2.886   3.635   0.851 -0.0660 -0.3838  0.0584
  486CHL    CL2 2643   3.105   3.654   0.681  0.1395  0.0526  0.3384
  486CHL    CL3 2644   3.062   3.872   0.874 -0.0226 -0.3502 -0.1372
  486CHL     H1 2645   3.109   3.644   0.924  0.9404  0.3962 -1.0457
  487CHL     C1 2646   0.819   0.647   1.683  0.2995  0.7546 -0.0519
  487CHL    CL1 2647   0.950   0.523   1.680 -0.0286 -0.1053 -0.2127
  487CHL    CL2 2648   0.675   0.545   1.660 -0.2143  0.2343 -0.2432
  487CHL    CL3 2649   0.802   0.722   1.845 -0.1007  0.1096  0.2362
  487CHL     H1 2650   0.829   0.717   1.599 -1.5914 -0.6236 -1.5047
  488CHL     C1 2651   1.697   3.891   0.594  0.5644 -0.0614 -0.7112
  488CHL    CL1 2652   1.654   3.742   0.700 -0.0836  0.6344  0.4656
  488CHL    CL2 2653   1.861   3.959   0.632 -0.0412 -0.0568  0.0183
  488CHL    CL3 2654   1.684   3.844   0.422 -0.0758  0.1180  0.0996
  488CHL     H1 2655   1.625   3.969   0.621  0.7356 -0.7688  2.0968
  489CHL     C1 2656   4.110   2.338   3.202  0.0015 -1.0196 -0.0798
  489CHL    CL1 2657   3.977   2.250   3.115  0.3124 -0.2616  0.1278
  489CHL    CL2 2658   4.108   2.513   3.186  0.0169 -0.4394 -0.0223
  489CHL    CL3 2659   4.114   2.292   3.377 -0.3359  0.3455 -0.1303
  489CHL     H1 2660   4.210   2.310   3.167  0.6625  1.7494 -0.6404
  490CHL     C1 2661   3.967   2.703   2.878  0.2456  0.1036  0.7045
  490CHL    CL1 2662   3.970   2.758   2.706 -0.1421  0.1585  0.2202
  490CHL    CL2 2663   3.920   2.829   3.005 -0.1532 -0.1361 -0.1190
  490CHL    CL3 2664   3.863   2.550   2.891  0.1853  0.1209  0.1651
  490CHL     H1 2665   4.073   2.682   2.893  0.3445 -0.2645 -0.4167
  491CHL     C1 2666   0.464   3.363   0.229  0.7294  0.0732  0.0796
  491CHL    CL1 2667   0.431   3.432   0.064 -0.0109  0.1514  0.1525
  491CHL    CL2 2668   0.330   3.241   0.241  0.0882  0.2694 -0.1629
  491CHL    CL3 2669   0.612   3.264   0.229 -0.1781  0.3165 -0.0567
  491CHL     H1 2670   0.460   3.437   0.310  0.4351 -0.2610  0.3747
  492CHL     C1 2671   2.489   2.947   4.239 -0.2015  0.2020  0.3508
  492CHL    CL1 2672   2.596   3.086   4.174  0.1270  0.0028  0.2537
  492CHL    CL2 2673   2.454   2.838   4.098  0.0710 -0.3740 -0.2649
  492CHL    CL3 2674   2.578   2.842   4.356  0.0858  0.2973 -0.1966
  492CHL     H1 2675   2.402   2.971   4.301 -0.0682  0.8828  0.2860
  493CHL     C1 2676   0.872   0.467   3.732  0.2230 -0.0247  0.5676
  493CHL    CL1 2677   0.715   0.382   3.722  0.0111  0.1461 -0.1501
  493CHL    CL2 2678   0.848   0.596   3.839  0.2057  0.2176  0.1616
  493CHL    CL3 2679   0.998   0.354   3.795  0.0021  0.5267 -0.0980
  493CHL     H1 2680   0.876   0.506   3.630 -3.9506 -1.5530 -0.4147
  494CHL     C1 2681   3.036   1.783   2.531  0.9385  0.2415 -0.5008
  494CHL    CL1 2682   2.861   1.778   2.543 -0.2021 -0.1515  0.6292
  494CHL    CL2 2683   3.092   1.953   2.521 -0.1395 -0.2513  0.1844
  494CHL    CL3 2684   3.091   1.685   2.667 -0.2164 -0.1675 -0.1144
  494CHL     H1 2685   3.069   1.729   2.441  0.2287 -1.7617  0.3732
  495CHL     C1 2686   0.758   0.482   3.035  0.6106  0.1235  0.4375
  495CHL    CL1 2687   0.767   0.395   2.880  0.1533  0.0295 -0.1502
  495CHL    CL2 2688   0.861   0.634   3.037  0.2254  0.3565  0.0573
  495CHL    CL3 2689   0.588   0.524   3.090  0.5215  0.0388 -0.0338
  495CHL     H1 2690   0.795   0.423   3.119 -1.6066  1.1667  2.2707
  496CHL     C1 2691   4.064   1.694   1.548 -0.1174 -0.0985 -1.1126
  496CHL    CL1 2692   4.140   1.746   1.696  0.0664 -0.5066 -0.1411
  496CHL    CL2 2693   4.137   1.543   1.501 -0.4191 -0.1037 -0.1482
  496CHL    CL3 2694   3.887   1.675   1.567  0.1737  0.2126  0.0069
  496CHL     H1 2695   4.080   1.775   1.477  1.8292  0.9012  0.3611
  497CHL     C1 2696   4.230   0.906   0.737  1.0861  0.1142 -0.2762
  497CHL    CL1 2697   4.184   0.933   0.569  0.0031  0.0265 -0.5268
  497CHL    CL2 2698   4.296   1.047   0.833  0.1584  0.0691 -0.1073
  497CHL    CL3 2699   4.079   0.863   0.810 -0.4974 -0.3471 -0.1046
  497CHL     H1 2700   4.295   0.819   0.754 -0.1108 -1.1105 -1.6384
  498CHL     C1 2701   2.583   2.268   1.083  0.0150 -0.5222 -0.0473
  498CHL    CL1 2702   2.556   2.135   1.206  0.1871 -0.4220  0.2264
  498CHL    CL2 2703   2.548   2.431   1.134 -0.1970 -0.3561  0.1658
  498CHL    CL3 2704   2.756   2.261   1.036 -0.1801  0.1871 -0.0860
  498CHL     H1 2705   2.528   2.247   0.991 -0.3475 -0.0523  0.0636
  499CHL     C1 2706   3.502   2.537   0.210 -0.1609  0.0913 -0.0937
  499CHL    CL1 2707   3.426   2.600   0.058 -0.2562  0.2168 -0.4972
  499CHL    CL2 2708   3.450   2.368   0.243 -0.1890 -0.0432 -0.2644
  499CHL    CL3 2709   3.682   2.535   0.185 -0.2721  0.4250 -0.1674
  499CHL     H1 2710   3.471   2.592   0.300  1.4018  1.9621 -0.6067
  500CHL     C1 2711   0.359   1.088   0.507 -0.4520  0.5791 -0.1929
  500CHL    CL1 2712   0.447   1.046   0.653  0.1344 -0.1749 -0.2592
  500CHL    CL2 2713   0.276   0.949   0.433  0.4747 -0.0127 -0.1142
  500CHL    CL3 2714   0.228   1.208   0.544 -0.5194  0.0601  0.2310
  500CHL     H1 2715   0.437   1.143   0.455 -1.4968  2.6238  0.3171
  501CHL     C1 2716   1.882   3.597   0.225 -0.2101  0.5530  0.0638
  501CHL    CL1 2717   2.031   3.604   0.335  0.1034  0.1932 -0.2304
  501CHL    CL2 2718   1.921   3.701   0.082  0.1272 -0.2388 -0.4894
  501CHL    CL3 2719   1.881   3.422   0.169 -0.0437 -0.0089  0.4028
  501CHL     H1 2720   1.802   3.629   0.291  0.6549 -0.9255  1.9394
  502CHL     C1 2721   0.461   2.357   1.995 -0.6810 -0.3332 -0.0449
  502CHL    CL1 2722   0.515   2.385   2.166 -0.0758 -0.1307  0.0248
  502CHL    CL2 2723   0.285   2.394   1.971 -0.3527 -0.0475  0.4043
  502CHL    CL3 2724   0.547   2.477   1.899 -0.2469  0.0004 -0.5005
  502CHL     H1 2725   0.481   2.251   1.977  0.9715 -0.4412  1.9863
  503CHL     C1 2726   4.084   3.758   0.508 -0.0113  0.7583  0.5582
  503CHL    CL1 2727   4.160   3.853   0.374  0.5998 -0.3341 -0.2496
  503CHL    CL2 2728   4.211   3.695   0.624  0.1357  0.3345  0.2426
  503CHL    CL3 2729   3.956   3.840   0.605 -0.1146 -0.2328 -0.2209
  503CHL     H1 2730   4.034   3.668   0.468  0.7840  0.3908  0.3696
   4.23896   3.89223   4.36332
