# Supplementary material for: Enzyme-like Acyl Transfer Catalysis in a Bifunctional Organic Cage
Source: J Am Chem Soc. 2024 Jun 24;146(26):17887–97. doi: 10.1021/jacs.4c03560 (PMC11228979; doi:10.1021/jacs.4c03560)
Supplement: Supplementary file 2 — ja4c03560_si_002.zip [file ja4c03560_si_002.zip › computational_SI/MD_input/6_in_cage_1/4x6/conf.gro]

Gravel Rubs Often Many Awfully Cauterized Sores
 2784
    1CAG     H1    1   0.106   3.137   0.428  0.8451  1.7144  0.1358
    1CAG     O1    2   0.076   3.174   0.513 -0.3858  0.3524  0.3231
    1CAG     C1    3   0.138   3.089   0.592 -0.1387  0.8236  0.0788
    1CAG     C2    4   0.129   3.111   0.746  0.2700 -0.4772 -0.0397
    1CAG     O2    5   0.207   3.007   0.534  0.1662  0.3569  0.2253
    1CAG     C3    6   0.240   3.203   0.796  0.3250 -0.0417 -0.1434
    1CAG     C4    7   0.147   2.990   0.836  0.6214  0.1541 -0.0954
    1CAG     C5    8  -0.010   3.172   0.798 -0.2877 -1.4112  0.3309
    1CAG     C6    9   0.333   3.274   0.712 -0.4871  0.3669 -0.4291
    1CAG     C7   10   0.234   3.230   0.933 -0.2517 -0.2868  0.0677
    1CAG     C8   11   0.177   2.858   0.803 -0.5237  0.0466  0.4226
    1CAG     C9   12   0.136   3.023   0.977 -0.3316  0.3846  0.5728
    1CAG    C10   13  -0.129   3.177   0.727  0.2541  0.3505  0.2415
    1CAG    C11   14  -0.022   3.199   0.937 -0.3912  0.2145 -0.1090
    1CAG     H2   15   0.335   3.271   0.604  1.9212 -0.1905 -0.4230
    1CAG    C12   16   0.431   3.356   0.771  0.6925  0.9182  0.1487
    1CAG    C13   17   0.337   3.303   0.988  0.3822 -0.3450 -1.2336
    1CAG    C14   18   0.111   3.172   1.008  0.6044 -0.3156  0.4435
    1CAG     H3   19   0.177   2.828   0.699 -1.6147  0.5800  0.2615
    1CAG    C15   20   0.208   2.760   0.898 -0.2572 -0.6585 -0.9946
    1CAG    C16   21   0.159   2.924   1.074  0.6532  0.1161  0.3941
    1CAG     H4   22  -0.123   3.162   0.619 -0.4413  2.4180 -0.1106
    1CAG    C17   23  -0.249   3.207   0.793  0.2947 -0.9572 -0.2173
    1CAG    C18   24  -0.142   3.222   1.006  0.6213 -0.4393 -0.2273
    1CAG     N1   25   0.523   3.429   0.689 -0.0335 -0.2903  0.2345
    1CAG    C19   26   0.439   3.362   0.907  0.4479 -0.0255  0.2457
    1CAG     H5   27   0.341   3.314   1.096 -2.3613 -0.6932 -1.0420
    1CAG     H6   28   0.111   3.213   1.109  0.7775  0.4394  0.1451
    1CAG     N2   29   0.233   2.631   0.865 -0.2210  0.4606  0.1221
    1CAG    C20   30   0.201   2.796   1.032 -0.1071  0.4228  0.1623
    1CAG     H7   31   0.143   2.941   1.180 -0.8594 -0.2627  0.2509
    1CAG     N3   32  -0.357   3.221   0.704 -0.0098  0.3382  0.3466
    1CAG    C21   33  -0.260   3.229   0.930  0.5414  0.3983  0.2165
    1CAG     H8   34  -0.142   3.242   1.113  0.3717  2.0219 -0.6234
    1CAG     H9   35   0.531   3.394   0.594  0.0394 -2.3508  0.9503
    1CAG    C22   36   0.587   3.552   0.714 -0.6623 -0.1747 -0.3481
    1CAG    H10   37   0.511   3.427   0.955  0.4921 -1.1437  1.7732
    1CAG    H11   38   0.199   2.614   0.771  0.1392  0.0965  0.0571
    1CAG    C23   39   0.293   2.521   0.927  0.0507 -0.0851  0.5817
    1CAG    H12   40   0.200   2.720   1.111  1.6097 -0.1784 -0.3546
    1CAG    H13   41  -0.342   3.232   0.605  1.7983  0.8890  0.6460
    1CAG    C24   42  -0.485   3.186   0.725 -0.0215 -1.1720  0.4388
    1CAG    H14   43  -0.355   3.242   0.982  0.4852 -1.4985  0.6402
    1CAG     O3   44   0.553   3.612   0.812 -0.4593 -0.2918  0.1683
    1CAG    C25   45   0.671   3.625   0.606 -0.0729  0.4260  0.1983
    1CAG     O4   46   0.340   2.532   1.041  0.0584 -0.0186  0.3887
    1CAG    C26   47   0.294   2.394   0.845 -0.4560  0.3827  0.0706
    1CAG     O5   48  -0.531   3.170   0.840 -0.0371  0.4759  0.1745
    1CAG    C27   49  -0.571   3.219   0.601  0.5236  0.5237  0.9038
    1CAG    C28   50   0.710   3.758   0.641  0.2567 -0.5459  0.4203
    1CAG     N4   51   0.717   3.577   0.489 -0.2213  0.7086 -0.7073
    1CAG    C29   52   0.349   2.286   0.919 -0.1556  0.6254  0.6563
    1CAG     N5   53   0.269   2.375   0.714 -0.1323 -0.0104 -0.3826
    1CAG    C30   54  -0.712   3.215   0.627 -1.0172 -0.6949 -0.0716
    1CAG     N6   55  -0.536   3.263   0.478 -0.1572  0.4942 -0.7713
    1CAG    H15   56   0.681   3.801   0.737  0.8631  3.3684 -0.9919
    1CAG    C31   57   0.779   3.837   0.552  0.0948  0.7592 -0.1607
    1CAG    C32   58   0.797   3.646   0.408  0.6871 -0.7708 -0.8405
    1CAG    H16   59   0.385   2.305   1.020 -0.4620  1.7460  0.5611
    1CAG    C33   60   0.355   2.158   0.867  0.0398 -0.5284 -0.0659
    1CAG    C34   61   0.267   2.245   0.657  0.3433  0.0459 -0.3522
    1CAG    H17   62  -0.750   3.196   0.727  1.2314  1.2539  1.2571
    1CAG    C35   63  -0.805   3.235   0.523  0.1253 -0.1616  0.5134
    1CAG    C36   64  -0.621   3.292   0.372 -0.6588 -0.1153  0.0230
    1CAG    H18   65   0.811   3.935   0.586  3.5510 -0.3583  0.2402
    1CAG    C37   66   0.827   3.781   0.436 -0.4220 -0.1536  0.0239
    1CAG    C38   67   0.858   3.582   0.296  0.2696  0.8852  0.4889
    1CAG    H19   68   0.380   2.076   0.934 -1.5635 -1.5990 -0.7266
    1CAG    C39   69   0.301   2.133   0.737 -0.2414 -0.4383 -0.4256
    1CAG    C40   70   0.221   2.233   0.522 -0.4358 -0.0657 -0.0326
    1CAG    H20   71  -0.912   3.234   0.542 -0.4245  2.6786 -1.7075
    1CAG    C41   72  -0.761   3.267   0.394  0.0979 -0.2505 -0.7356
    1CAG    C42   73  -0.577   3.345   0.249 -0.4553  0.0748 -0.4048
    1CAG    H21   74   0.886   3.842   0.368  1.2729  0.9763  2.3667
    1CAG    C43   75   0.803   3.461   0.243 -0.9499 -0.1911 -0.1441
    1CAG    C44   76   0.977   3.634   0.233 -0.5635  0.3144 -0.0415
    1CAG    H22   77   0.289   2.030   0.705 -1.0509 -0.5339  0.1640
    1CAG    C45   78   0.197   2.344   0.437  0.4015 -0.4372 -0.8366
    1CAG    C46   79   0.191   2.105   0.471  0.9214 -0.4433  0.5032
    1CAG    H23   80  -0.829   3.282   0.311 -0.9118 -2.0757 -0.3065
    1CAG    C47   81  -0.665   3.404   0.158  0.4950  1.2689 -0.0379
    1CAG    C48   82  -0.439   3.352   0.214 -0.1050  0.3481 -0.3685
    1CAG    H24   83   0.709   3.423   0.284  0.3599 -0.9981  2.2873
    1CAG    C49   84   0.862   3.393   0.133  0.9301 -0.0404  0.0821
    1CAG    H25   85   1.032   3.719   0.274  1.5796 -1.8596  1.8757
    1CAG    C50   86   1.037   3.566   0.126  0.1655 -0.1669  0.0296
    1CAG    H26   87   0.217   2.444   0.473 -0.8899 -0.0613 -1.1140
    1CAG    C51   88   0.147   2.329   0.307 -0.2191 -0.0356  0.1464
    1CAG    H27   89   0.213   2.014   0.526 -1.3419 -0.2117  1.9279
    1CAG    C52   90   0.126   2.094   0.343 -0.7398  0.1904 -0.3871
    1CAG    H28   91  -0.773   3.401   0.162  0.5443 -1.4343  1.9498
    1CAG    C53   92  -0.617   3.450   0.034 -0.0220 -0.3532 -0.3975
    1CAG    H29   93  -0.362   3.315   0.282 -0.9608  0.2984  0.5978
    1CAG    C54   94  -0.391   3.396   0.091  0.2930 -0.9147  0.4795
    1CAG    H30   95   0.808   3.305   0.099  1.0553 -0.5965  1.2937
    1CAG    C55   96   0.977   3.449   0.073 -0.3582  0.1151  0.2535
    1CAG    H31   97   1.141   3.586   0.103 -0.4789  0.7309 -2.3572
    1CAG    H32   98   0.110   2.423   0.267 -1.0577  0.6035  2.2569
    1CAG    C56   99   0.107   2.207   0.257 -0.0815  0.4389  0.4897
    1CAG    H33  100   0.090   1.996   0.314 -0.1227  0.3904 -1.9759
    1CAG    H34  101  -0.699   3.475  -0.033  0.5074  0.0584 -0.9078
    1CAG    C57  102  -0.480   3.446  -0.007 -0.0421 -0.8962 -0.2342
    1CAG    H35  103  -0.286   3.383   0.066  0.0467 -0.5710 -0.8254
    1CAG    C58  104   1.025   3.376  -0.043 -0.2310 -0.3439  0.4509
    1CAG    C59  105   0.054   2.191   0.127 -0.2455  1.7583  0.0126
    1CAG    C60  106  -0.437   3.486  -0.137  0.0765 -0.0559  0.6415
    1CAG    C61  107   1.157   3.388  -0.092  0.0900 -0.7905 -0.1255
    1CAG     N7  108   0.945   3.285  -0.100 -0.3456  0.3850  0.4168
    1CAG    C62  109   0.021   2.060   0.075 -0.1594  0.6058  0.0537
    1CAG     N8  110   0.052   2.297   0.056  0.2520 -0.0971 -0.0418
    1CAG    C63  111  -0.517   3.567  -0.220 -0.0165 -0.0085  0.3300
    1CAG     N9  112  -0.316   3.444  -0.177  0.2567  0.0569 -0.1169
    1CAG    H36  113   1.220   3.463  -0.045  0.6958 -1.7925  0.6940
    1CAG    C64  114   1.207   3.307  -0.200 -0.0859  0.1736 -0.3695
    1CAG    C65  115   0.985   3.205  -0.205  0.2895 -0.3563 -0.2956
    1CAG    H37  116   0.025   1.969   0.135 -0.5521  1.4081  1.3361
    1CAG    C66  117  -0.034   2.039  -0.052 -0.7163 -0.3996 -0.0397
    1CAG    C67  118  -0.002   2.282  -0.071  0.0137 -0.2606 -0.3370
    1CAG    H38  119  -0.613   3.599  -0.182 -0.1914 -1.3992  1.1551
    1CAG    C68  120  -0.469   3.617  -0.340 -0.2607 -0.9785  0.0056
    1CAG    C69  121  -0.271   3.471  -0.305  1.0417 -0.2290  0.2322
    1CAG    H39  122   1.304   3.321  -0.247 -0.7597  0.4037 -1.7099
    1CAG    C70  123   1.115   3.215  -0.258 -0.2884 -0.1192 -0.5009
    1CAG    C71  124   0.893   3.105  -0.264  0.6519 -0.6739  0.0524
    1CAG    H40  125  -0.051   1.938  -0.089 -0.3811 -0.0511 -1.1702
    1CAG    C72  126  -0.050   2.156  -0.122  0.5184  0.3092  0.3633
    1CAG    C73  127  -0.006   2.401  -0.165 -0.4562 -0.2544  0.2968
    1CAG    H41  128  -0.521   3.688  -0.404  0.8420 -0.8339 -0.7641
    1CAG    C74  129  -0.349   3.561  -0.388  0.0789 -0.1413  0.1849
    1CAG    C75  130  -0.155   3.404  -0.377  0.5857 -0.0159  0.6657
    1CAG    H42  131   1.149   3.154  -0.342 -1.9431  0.5295 -1.7066
    1CAG     O6  132   0.938   3.009  -0.317  0.2419 -0.1798 -0.2403
    1CAG    N10  133   0.755   3.121  -0.243  0.0462  1.0060  0.0647
    1CAG    H43  134  -0.097   2.149  -0.219  0.4634 -0.5666  0.4463
    1CAG     O7  135  -0.080   2.399  -0.258 -0.3518 -0.0126 -0.3742
    1CAG    N11  136   0.071   2.510  -0.132  0.1238 -0.3590  0.4909
    1CAG    H44  137  -0.316   3.598  -0.484 -1.6115  2.4253  0.4871
    1CAG     O8  138  -0.106   3.439  -0.479 -0.0210  0.1753  0.0439
    1CAG    N12  139  -0.101   3.292  -0.311  0.2090 -0.5877 -0.0098
    1CAG    H45  140   0.727   3.181  -0.166 -1.2986 -1.9482  2.0993
    1CAG    C76  141   0.650   3.064  -0.308 -0.3819  0.6931 -0.2986
    1CAG    H46  142   0.104   2.511  -0.037  0.4156  0.2549  0.3852
    1CAG    C77  143   0.132   2.605  -0.217  0.0057  0.7821 -0.2251
    1CAG    H47  144  -0.142   3.283  -0.219  1.8395  2.7448  1.2192
    1CAG    C78  145  -0.006   3.203  -0.352 -0.6324  0.2875 -0.1436
    1CAG    C79  146   0.658   3.006  -0.441 -0.2117 -0.9142 -0.6109
    1CAG    C80  147   0.526   3.065  -0.238  0.3486  0.4753 -0.2268
    1CAG    C81  148   0.163   2.571  -0.350  0.2393 -0.1832 -0.1519
    1CAG    C82  149   0.178   2.725  -0.168  0.1822  0.1912  1.1699
    1CAG    C83  150   0.017   3.170  -0.489 -0.1037 -0.3959 -0.5143
    1CAG    C84  151   0.089   3.150  -0.262  0.4838 -0.1037  0.5096
    1CAG    H48  152   0.750   3.027  -0.495 -1.0641  5.1633 -0.3615
    1CAG    C85  153   0.543   2.947  -0.499  0.4879  0.5810  0.3611
    1CAG    H49  154   0.524   3.098  -0.135  0.4027 -1.0580  0.2869
    1CAG    C86  155   0.415   2.998  -0.291  0.1622  0.2835 -0.2911
    1CAG    H50  156   0.133   2.474  -0.389 -2.4385 -0.0644  1.3736
    1CAG    C87  157   0.218   2.664  -0.437 -0.4393 -0.1633  0.4726
    1CAG    H51  158   0.176   2.752  -0.063  0.5056  1.6796  0.8263
    1CAG    C88  159   0.238   2.818  -0.255 -0.0145 -0.7449  0.4888
    1CAG    H52  160  -0.042   3.207  -0.571  0.7818  0.2940 -0.8586
    1CAG    C89  161   0.120   3.089  -0.535 -0.9338  0.6791  0.2490
    1CAG    H53  162   0.093   3.187  -0.159  1.6080  1.2570  0.0109
    1CAG    C90  163   0.181   3.046  -0.304 -0.4109  0.1336 -0.0754
    1CAG    H54  164   0.538   2.909  -0.601  0.3345 -0.0380  0.5943
    1CAG    C91  165   0.426   2.946  -0.421  0.3375 -0.0646 -0.8023
    1CAG    C92  166   0.277   2.966  -0.220 -0.1661  0.2439 -0.0664
    1CAG    H55  167   0.244   2.638  -0.540  0.5911  0.2702  0.6071
    1CAG    C93  168   0.250   2.789  -0.390 -0.1704  0.5220  0.4056
    1CAG    H56  169   0.133   3.068  -0.641 -1.0354 -0.9884  0.5409
    1CAG    C94  170   0.198   3.020  -0.444 -0.2694  0.1054 -0.3851
    1CAG    C95  171   0.293   2.902  -0.477  0.3586 -0.5280 -0.1665
    1CAG    C96  172   0.275   2.986  -0.064 -0.0070 -0.0860  0.3303
    1CAG    H57  173   0.295   2.888  -0.585  0.9437  0.9223 -0.3725
    1CAG     O9  174   0.362   2.909   0.005  0.3155 -0.0723 -0.4226
    1CAG    O10  175   0.197   3.058   0.000  0.4361 -0.1379  0.5663
    1CAG    H58  176   0.356   2.924   0.101  2.2414  1.0574 -0.4333
    2HOL     C1  177   0.405   3.848   0.433 -0.1340 -0.4701  0.2420
    2HOL     C2  178   0.306   3.751   0.359  0.4565  0.1776 -0.8249
    2HOL     H1  179   0.432   3.824   0.537  2.4664 -0.4107 -0.3487
    2HOL     H2  180   0.350   3.942   0.443  1.0462  0.2181  0.4603
    2HOL     H3  181   0.492   3.869   0.370  0.0549 -0.3374  0.5475
    2HOL     C3  182   0.351   3.598   0.355 -0.1661 -0.6010  0.3926
    2HOL     H4  183   0.278   3.788   0.259  0.6788 -2.3217 -1.8912
    2HOL     H5  184   0.212   3.764   0.415  0.7232  1.6220 -0.6789
    2HOL     C4  185   0.264   3.513   0.258 -0.0696 -0.0758  0.2411
    2HOL     H6  186   0.352   3.545   0.451  1.5235 -1.1248  0.1116
    2HOL     H7  187   0.458   3.594   0.332 -0.2283 -2.6435  0.3575
    2HOL     C5  188   0.284   3.365   0.295  0.2973 -0.0033 -0.1244
    2HOL     H8  189   0.293   3.538   0.155 -1.5157  4.6276  0.7567
    2HOL     H9  190   0.157   3.531   0.274 -0.1828 -2.2227  2.5588
    2HOL     C6  191   0.159   3.291   0.238  0.1655 -0.3311  1.0944
    2HOL     O1  192   0.156   3.149   0.260 -0.1482 -0.1266  0.2538
    2HOL    H10  193   0.155   3.309   0.130 -0.9763 -0.7440  1.0597
    2HOL    H11  194   0.071   3.337   0.284 -1.0308 -2.0186  0.5943
    2HOL     C7  195   0.427   3.306   0.260 -0.1565  0.4039  0.0775
    2HOL    H12  196   0.266   3.351   0.402 -0.5871  0.8948 -0.1390
    2HOL     C8  197   0.480   3.327   0.115  0.7088  0.1675  0.1733
    2HOL    H13  198   0.414   3.199   0.282 -3.1566  0.4399 -0.9499
    2HOL    H14  199   0.504   3.332   0.333  0.1238 -2.4245  0.9005
    2HOL    H15  200   0.579   3.283   0.094  0.3960 -0.7049  0.4879
    2HOL    H16  201   0.508   3.432   0.106 -0.8640  0.5477 -0.5631
    2HOL    H17  202   0.407   3.301   0.037 -0.1036  1.1118  0.6030
    2HOL    H18  203   0.187   3.120   0.173  0.0443 -0.6338  0.4874
    3HOL     C1  204   2.898   2.606   2.865  0.1584  0.0662 -0.1293
    3HOL     C2  205   2.822   2.615   2.735  0.2157  0.4033 -0.1847
    3HOL     H1  206   2.845   2.646   2.952  3.2419  3.3745  0.4926
    3HOL     H2  207   2.990   2.666   2.863 -0.0480  0.3731 -0.5840
    3HOL     H3  208   2.919   2.499   2.877 -2.0074 -0.4487 -0.5342
    3HOL     C3  209   2.911   2.610   2.603  0.0041 -0.0209 -0.5291
    3HOL     H4  210   2.769   2.710   2.731  1.3008  1.0569  0.4592
    3HOL     H5  211   2.747   2.535   2.725  0.4746  0.3047 -1.6132
    3HOL     C4  212   3.011   2.727   2.584 -0.1723  0.2725  0.5798
    3HOL     H6  213   2.840   2.618   2.520 -1.7646 -0.7511  0.8445
    3HOL     H7  214   2.959   2.512   2.595 -2.0890 -1.6811  3.7795
    3HOL     C5  215   3.052   2.753   2.437 -0.8534 -0.4417 -0.2029
    3HOL     H8  216   3.103   2.709   2.640  0.7717 -2.5784 -1.6336
    3HOL     H9  217   2.960   2.818   2.621 -0.3837  0.0077  0.9449
    3HOL     C6  218   3.121   2.898   2.423  0.2542  0.4220 -0.2774
    3HOL     O1  219   3.163   2.928   2.291 -0.1628 -0.5581 -0.2838
    3HOL    H10  220   3.200   2.900   2.499  0.2143  1.8286 -0.2544
    3HOL    H11  221   3.051   2.973   2.460 -0.9500 -0.5197 -0.5920
    3HOL     C7  222   3.147   2.643   2.387  0.5835  0.7639 -0.0177
    3HOL    H12  223   2.969   2.757   2.365 -1.1599 -0.0232  0.1675
    3HOL     C8  224   3.283   2.623   2.465 -0.2815  1.1497 -0.3552
    3HOL    H13  225   3.174   2.658   2.282 -0.2881  0.0805 -0.3431
    3HOL    H14  226   3.091   2.549   2.395  0.8443  0.5940 -0.1825
    3HOL    H15  227   3.341   2.542   2.420 -2.6829 -1.0796  0.3176
    3HOL    H16  228   3.259   2.593   2.568  0.6152  2.7707  0.3680
    3HOL    H17  229   3.341   2.714   2.446 -0.6836  0.8955 -3.2677
    3HOL    H18  230   3.081   2.960   2.250 -0.9257  0.2214  1.7041
    4HOL     C1  231   1.814   2.179   2.869 -0.0760 -0.7316  0.2495
    4HOL     C2  232   1.773   2.079   2.762 -0.7964  0.1813 -0.7591
    4HOL     H1  233   1.871   2.131   2.950 -0.3113  0.0367  0.9002
    4HOL     H2  234   1.734   2.227   2.927  0.3273  0.5627 -0.2287
    4HOL     H3  235   1.868   2.264   2.826 -0.2099 -0.3830  0.7492
    4HOL     C3  236   1.676   2.139   2.658 -0.4915 -0.1037 -0.4946
    4HOL     H4  237   1.723   1.995   2.812  0.0060  1.0963  1.7499
    4HOL     H5  238   1.856   2.030   2.709 -0.2310  1.3858 -1.0256
    4HOL     C4  239   1.552   2.204   2.728  0.0658 -0.3701  1.0965
    4HOL     H6  240   1.638   2.063   2.588 -0.7560  0.5404 -1.0596
    4HOL     H7  241   1.735   2.211   2.600  2.9880 -2.8113 -0.6493
    4HOL     C5  242   1.422   2.210   2.630 -0.3787 -0.1716 -0.5283
    4HOL     H8  243   1.586   2.305   2.754  1.9775 -0.7849  0.3755
    4HOL     H9  244   1.527   2.146   2.818 -0.6932 -0.5826  0.7575
    4HOL     C6  245   1.357   2.067   2.618 -1.1259 -0.0828  0.0640
    4HOL     O1  246   1.360   1.978   2.736 -0.3412  0.0617  0.4753
    4HOL    H10  247   1.412   2.009   2.543 -1.1142 -1.7024  1.2810
    4HOL    H11  248   1.252   2.067   2.587 -0.7940  0.5287 -1.1245
    4HOL     C7  249   1.311   2.304   2.692 -0.3935  0.1403  0.4484
    4HOL    H12  250   1.454   2.255   2.535  1.0446 -0.1129 -0.0485
    4HOL     C8  251   1.245   2.258   2.827 -0.3726  0.6571 -0.4503
    4HOL    H13  252   1.233   2.311   2.616 -0.7037 -1.5361  0.5753
    4HOL    H14  253   1.334   2.410   2.713 -0.2968  0.2064  0.0273
    4HOL    H15  254   1.191   2.341   2.876  1.7950  1.0477  1.4845
    4HOL    H16  255   1.318   2.239   2.907 -0.0164 -0.6608 -1.0668
    4HOL    H17  256   1.173   2.177   2.812  0.7338 -0.3726 -0.3554
    4HOL    H18  257   1.286   1.914   2.735 -1.8408  1.6881 -1.5787
    5HOL     C1  258   0.734   2.729   0.698 -0.1527 -0.1731 -0.2968
    5HOL     C2  259   0.578   2.748   0.699  1.0073  0.6083  0.1404
    5HOL     H1  260   0.774   2.802   0.769 -0.8059  1.2486 -1.3336
    5HOL     H2  261   0.785   2.755   0.604  2.6610 -0.8130  0.9663
    5HOL     H3  262   0.772   2.634   0.738 -1.5240 -0.3199  0.7296
    5HOL     C3  263   0.493   2.667   0.585 -0.4253 -0.1372  0.0226
    5HOL     H4  264   0.554   2.853   0.682 -0.3565  0.3454  0.3346
    5HOL     H5  265   0.534   2.733   0.798 -0.2010  1.2434 -0.2847
    5HOL     C4  266   0.541   2.701   0.432  0.2926  0.0989 -0.7092
    5HOL     H6  267   0.392   2.702   0.607 -0.2531 -0.3079  1.1608
    5HOL     H7  268   0.504   2.558   0.595  1.4617  0.0311  0.3198
    5HOL     C5  269   0.434   2.661   0.324  0.2569 -0.2500 -0.0261
    5HOL     H8  270   0.631   2.642   0.414 -1.8071 -3.5209 -0.4083
    5HOL     H9  271   0.560   2.809   0.422 -0.5215  0.4293  0.8963
    5HOL     C6  272   0.310   2.753   0.317 -0.1155 -0.2583  0.1636
    5HOL     O1  273   0.331   2.891   0.294 -0.2734 -0.1347  0.5459
    5HOL    H10  274   0.258   2.747   0.413 -1.3789  2.9891 -0.2130
    5HOL    H11  275   0.236   2.714   0.247  1.4182 -0.9936 -1.1242
    5HOL     C7  276   0.500   2.638   0.193  0.0038  1.0423  0.3973
    5HOL    H12  277   0.387   2.567   0.357 -0.6099 -0.6736 -2.3198
    5HOL     C8  278   0.423   2.533   0.107 -0.5748 -0.5635 -0.1569
    5HOL    H13  279   0.602   2.602   0.208 -0.0629  0.0120 -1.3221
    5HOL    H14  280   0.522   2.734   0.144  0.3344  1.7678  1.9014
    5HOL    H15  281   0.413   2.436   0.156  0.4675 -0.4638  0.2789
    5HOL    H16  282   0.465   2.512   0.008 -2.8213 -0.0577 -1.2816
    5HOL    H17  283   0.320   2.564   0.084 -0.7050 -2.2088 -2.0942
    5HOL    H18  284   0.296   2.940   0.370 -1.1253 -1.2435  0.8844
    6CHL     C1  285   1.648   2.951   0.871 -0.4652  0.1199  0.2441
    6CHL    CL1  286   1.777   2.839   0.927 -0.4462 -0.4451  0.1802
    6CHL    CL2  287   1.733   3.082   0.783  0.0670 -0.2542  0.0574
    6CHL    CL3  288   1.547   2.867   0.746  0.2896 -0.0450 -0.3080
    6CHL     H1  289   1.592   2.989   0.957  1.5346  1.7414  0.9431
    7CHL     C1  290   2.639   3.963   1.236  0.3908 -0.2015 -0.2386
    7CHL    CL1  291   2.623   3.843   1.107 -0.0208 -0.1183 -0.4236
    7CHL    CL2  292   2.505   3.957   1.358 -0.1384 -0.1378  0.1103
    7CHL    CL3  293   2.808   3.976   1.304  0.6823  0.1629 -0.1160
    7CHL     H1  294   2.625   4.059   1.186  0.1626  1.0323  2.0247
    8CHL     C1  295   1.081   0.717   0.641 -0.1731  0.0459 -0.4519
    8CHL    CL1  296   1.176   0.703   0.790  0.4472 -0.2100 -0.5136
    8CHL    CL2  297   1.176   0.791   0.507 -0.2376  0.1670  0.1852
    8CHL    CL3  298   1.012   0.556   0.595 -0.2253 -0.0342 -0.4565
    8CHL     H1  299   0.999   0.780   0.676  2.9814  2.3137  3.8007
    9CHL     C1  300   3.032   1.141   2.305 -0.1941  0.0176  0.2835
    9CHL    CL1  301   3.048   1.264   2.430 -0.1743 -0.2754  0.3526
    9CHL    CL2  302   2.877   1.165   2.215  0.0731  0.1496 -0.3850
    9CHL    CL3  303   3.161   1.153   2.173 -0.0734 -0.2145  0.1744
    9CHL     H1  304   3.031   1.041   2.351  1.3708  0.4519  1.3222
   10CHL     C1  305   2.555   1.810   3.376 -0.5828  0.0794  0.2566
   10CHL    CL1  306   2.498   1.979   3.370 -0.3945 -0.2684  0.0626
   10CHL    CL2  307   2.435   1.704   3.447 -0.1864 -0.2689  0.0497
   10CHL    CL3  308   2.590   1.784   3.206  0.2165 -0.5075  0.1424
   10CHL     H1  309   2.650   1.807   3.432 -0.3481  1.7792 -0.0036
   11CHL     C1  310   2.656   0.929   2.329 -0.3869  0.9521 -0.0409
   11CHL    CL1  311   2.727   0.768   2.350  0.4784 -0.0239  0.6564
   11CHL    CL2  312   2.500   0.927   2.242 -0.1250 -0.1845  0.4530
   11CHL    CL3  313   2.667   1.019   2.486  0.1711 -0.1998 -0.3372
   11CHL     H1  314   2.719   0.980   2.255 -0.7513 -1.3652 -2.0715
   12CHL     C1  315   3.080   2.668   0.412 -0.2034 -0.1228 -0.1303
   12CHL    CL1  316   3.096   2.594   0.578  0.1194  0.1825  0.2816
   12CHL    CL2  317   3.210   2.798   0.384 -0.3081  0.1275  0.1855
   12CHL    CL3  318   3.096   2.537   0.290 -0.1565  0.0374  0.0103
   12CHL     H1  319   2.978   2.704   0.393 -0.8079 -1.2716  0.7916
   13CHL     C1  320   2.656   0.006   2.062  0.5619 -0.4324  0.1344
   13CHL    CL1  321   2.513   0.051   1.963 -0.5238  0.2654  0.0266
   13CHL    CL2  322   2.766   0.151   2.078  0.0304  0.0812  0.0153
   13CHL    CL3  323   2.613  -0.061   2.224  0.1063  0.1080 -0.3188
   13CHL     H1  324   2.711  -0.065   1.999 -0.4338  0.4884 -1.8721
   14CHL     C1  325   0.754   0.597   0.145  0.7594 -0.6932 -0.7605
   14CHL    CL1  326   0.913   0.595   0.233 -0.2070  0.2697  0.1753
   14CHL    CL2  327   0.641   0.480   0.222 -0.2595 -0.5653 -0.0260
   14CHL    CL3  328   0.666   0.763   0.145 -0.3055 -0.3857  0.1442
   14CHL     H1  329   0.781   0.567   0.043  3.6595  1.7220 -0.8682
   15CHL     C1  330   3.900   1.764   1.028 -0.2609  0.8055  0.3584
   15CHL    CL1  331   3.926   1.855   1.178  0.1689  0.2773  0.1975
   15CHL    CL2  332   4.034   1.806   0.916  0.3314  0.0338 -0.2853
   15CHL    CL3  333   3.861   1.591   1.032  0.1925 -0.2429 -0.0602
   15CHL     H1  334   3.807   1.795   0.979 -0.0938  0.1917 -0.3704
   16CHL     C1  335   3.745   1.542   2.833 -0.7922 -0.0349  0.3008
   16CHL    CL1  336   3.739   1.696   2.931 -0.0679 -0.0951 -0.1897
   16CHL    CL2  337   3.905   1.537   2.747 -0.6583 -0.4600 -0.0841
   16CHL    CL3  338   3.728   1.419   2.964 -0.1796  0.0029  0.0349
   16CHL     H1  339   3.661   1.528   2.763  0.5693  0.7924 -1.5836
   17CHL     C1  340   0.538   3.841   2.307  0.9983 -0.1372 -0.0884
   17CHL    CL1  341   0.617   4.002   2.310  0.0715 -0.3250  0.1056
   17CHL    CL2  342   0.536   3.768   2.467  0.3742 -0.1988  0.0370
   17CHL    CL3  343   0.379   3.874   2.243  0.1638  0.2813  0.2511
   17CHL     H1  344   0.589   3.770   2.241 -0.4021 -0.2489 -1.0856
   18CHL     C1  345   3.384   2.751   0.727  0.1716 -0.0088 -0.1556
   18CHL    CL1  346   3.470   2.589   0.762  0.3158 -0.1291 -0.3623
   18CHL    CL2  347   3.331   2.833   0.874  0.0663  0.0837  0.1238
   18CHL    CL3  348   3.490   2.862   0.634 -0.3164  0.4866  0.1872
   18CHL     H1  349   3.294   2.730   0.667 -0.3216  0.9414  0.2412
   19CHL     C1  350   1.957   2.656   2.969 -0.0111 -0.6288 -0.0013
   19CHL    CL1  351   1.883   2.548   2.844  0.0587 -0.2611  0.3029
   19CHL    CL2  352   2.066   2.555   3.068 -0.0073  0.4854  0.0992
   19CHL    CL3  353   2.030   2.809   2.909 -0.0865  0.1175  0.4620
   19CHL     H1  354   1.871   2.694   3.024 -0.2885 -0.6898 -0.3852
   20CHL     C1  355   1.275   3.023   1.550  0.3612 -0.8015  0.3628
   20CHL    CL1  356   1.184   3.019   1.707  0.1458  0.2264  0.1923
   20CHL    CL2  357   1.317   3.189   1.492  0.1267  0.1663 -0.3879
   20CHL    CL3  358   1.443   2.953   1.591  0.2153  0.2007 -0.1108
   20CHL     H1  359   1.230   2.954   1.479  0.0334 -3.1320  2.6855
   21CHL     C1  360   2.448   2.122   1.055 -0.4177 -0.0525 -0.8291
   21CHL    CL1  361   2.512   2.019   0.927  0.0432  0.4933 -0.0670
   21CHL    CL2  362   2.301   2.045   1.129 -0.2659 -0.2034  0.1066
   21CHL    CL3  363   2.573   2.140   1.189 -0.0086  0.0651 -0.3211
   21CHL     H1  364   2.418   2.219   1.014 -0.7135  0.3058  0.2069
   22CHL     C1  365   1.251   4.127   3.145 -0.1072 -0.4129 -0.3200
   22CHL    CL1  366   1.301   4.072   3.304 -0.2515  0.1840 -0.0329
   22CHL    CL2  367   1.279   4.002   3.018  0.3550 -0.0225 -0.0891
   22CHL    CL3  368   1.078   4.175   3.161  0.5490  0.3718 -0.0454
   22CHL     H1  369   1.310   4.218   3.125 -0.7880  0.1870  0.3717
   23CHL     C1  370   2.121   1.378   0.312  0.0295 -0.2108  0.0059
   23CHL    CL1  371   2.270   1.460   0.370  0.1577 -0.0208  0.0151
   23CHL    CL2  372   2.112   1.373   0.136  0.4065  0.0945 -0.4398
   23CHL    CL3  373   2.139   1.221   0.392 -0.1083  0.1410 -0.1442
   23CHL     H1  374   2.040   1.432   0.363  0.4102  0.6515 -0.2846
   24CHL     C1  375   3.477   2.881   2.173  0.3250 -0.0767  0.3830
   24CHL    CL1  376   3.420   2.884   2.003 -0.7070  0.4616  0.0795
   24CHL    CL2  377   3.561   2.731   2.227  0.0039 -0.0794  0.1786
   24CHL    CL3  378   3.569   3.032   2.220 -0.0526 -0.0715 -0.0866
   24CHL     H1  379   3.390   2.878   2.239 -0.0274  0.6689 -0.0403
   25CHL     C1  380   3.597   1.353   1.262  0.0104 -0.3113  0.0277
   25CHL    CL1  381   3.650   1.408   1.428 -0.3464  0.5892 -0.4621
   25CHL    CL2  382   3.505   1.493   1.188 -0.3688  0.2207 -0.0053
   25CHL    CL3  383   3.732   1.290   1.162 -0.0461 -0.0150  0.3426
   25CHL     H1  384   3.530   1.270   1.287 -2.3471  2.1325  2.4467
   26CHL     C1  385   2.726   1.336   0.537  0.6305  0.1857 -0.1084
   26CHL    CL1  386   2.631   1.319   0.381 -0.0590 -0.0387 -0.2782
   26CHL    CL2  387   2.691   1.187   0.637 -0.0617 -0.2806  0.1606
   26CHL    CL3  388   2.902   1.347   0.485 -0.0187 -0.2845  0.3204
   26CHL     H1  389   2.691   1.426   0.588  1.1171  0.2045  0.1928
   27CHL     C1  390   1.003   2.262   1.575  0.0755  0.0242 -1.0390
   27CHL    CL1  391   0.843   2.204   1.643  0.1129 -0.0177  0.0576
   27CHL    CL2  392   1.128   2.141   1.624 -0.0672  0.2935  0.1185
   27CHL    CL3  393   0.991   2.290   1.400 -0.3636  0.3741  0.2513
   27CHL     H1  394   1.023   2.357   1.626 -1.8622 -1.1565  2.2633
   28CHL     C1  395   1.519   1.774   3.127  0.5537 -0.1146  0.1873
   28CHL    CL1  396   1.402   1.644   3.179 -0.1254 -0.5105  0.0929
   28CHL    CL2  397   1.587   1.865   3.257  0.2258  0.2957 -0.1860
   28CHL    CL3  398   1.635   1.677   3.029  0.0575 -0.0908  0.0374
   28CHL     H1  399   1.466   1.839   3.057  0.6083 -0.6209 -0.3236
   29CHL     C1  400   0.735   0.213   1.911  0.4729  0.3025  0.4656
   29CHL    CL1  401   0.677   0.091   2.031  0.2241  0.2298 -0.0060
   29CHL    CL2  402   0.600   0.262   1.814 -0.0582 -0.0018 -0.2277
   29CHL    CL3  403   0.792   0.357   2.004  0.3454 -0.1321 -0.1680
   29CHL     H1  404   0.821   0.184   1.851  0.7611  0.8094  0.6276
   30CHL     C1  405   2.708   1.654   4.046  0.6290  0.1803  0.2973
   30CHL    CL1  406   2.848   1.747   4.113 -0.2066 -0.3593 -0.0435
   30CHL    CL2  407   2.598   1.776   3.973 -0.2689 -0.0752 -0.1553
   30CHL    CL3  408   2.767   1.530   3.922  0.1003  0.2163 -0.1766
   30CHL     H1  409   2.653   1.603   4.126 -0.5811  0.6177 -0.2178
   31CHL     C1  410   1.668   1.696   2.704  0.0077 -0.1135  0.2617
   31CHL    CL1  411   1.556   1.776   2.589  0.2277  0.5090  0.1719
   31CHL    CL2  412   1.636   1.524   2.726 -0.3521 -0.3699 -0.1946
   31CHL    CL3  413   1.837   1.718   2.631 -0.0757 -0.0275  0.0031
   31CHL     H1  414   1.663   1.747   2.800 -1.5248  0.3097 -0.0167
   32CHL     C1  415   1.472   2.052   0.470  0.1189 -0.4574  0.1576
   32CHL    CL1  416   1.638   2.097   0.511  0.5527 -0.0978  0.4780
   32CHL    CL2  417   1.396   2.186   0.375  0.2305  0.2513  0.0785
   32CHL    CL3  418   1.465   1.917   0.360  0.1101  0.5632 -0.1184
   32CHL     H1  419   1.421   2.032   0.565 -0.2616  2.0042  0.5343
   33CHL     C1  420   3.210   3.584   1.002 -0.2354  0.1304  0.2629
   33CHL    CL1  421   3.215   3.755   0.932 -0.0813  0.2511 -0.3660
   33CHL    CL2  422   3.046   3.514   0.984  0.3015  0.2752  0.2551
   33CHL    CL3  423   3.311   3.482   0.893  0.1718  0.3218  0.1801
   33CHL     H1  424   3.236   3.576   1.108 -1.0555  1.1304  0.5482
   34CHL     C1  425   1.847   2.454   0.179 -0.8904  1.1443 -0.9200
   34CHL    CL1  426   1.801   2.350   0.318  0.2322 -0.2907 -0.5276
   34CHL    CL2  427   2.012   2.418   0.132 -0.2742  0.2550 -0.0074
   34CHL    CL3  428   1.744   2.457   0.033  0.1381 -0.2111 -0.0021
   34CHL     H1  429   1.847   2.558   0.212 -2.4432  0.2148  2.4727
   35CHL     C1  430   1.244   2.668   4.134  0.4427  0.5150 -0.7517
   35CHL    CL1  431   1.075   2.674   4.195 -0.2808 -0.1030  0.1648
   35CHL    CL2  432   1.344   2.619   4.279 -0.1325 -0.0787  0.3990
   35CHL    CL3  433   1.247   2.537   4.009  0.1056 -0.4175  0.0439
   35CHL     H1  434   1.283   2.765   4.101 -0.3428  0.7822 -0.9280
   36CHL     C1  435   3.688   1.209   1.998 -0.5480 -0.4701 -0.9614
   36CHL    CL1  436   3.518   1.194   2.066  0.4013 -0.1705 -0.0788
   36CHL    CL2  437   3.784   1.315   2.114  0.6731  0.0813  0.0413
   36CHL    CL3  438   3.785   1.056   1.999  0.3195 -0.0339 -0.3297
   36CHL     H1  439   3.692   1.244   1.895  1.4891  1.4557 -0.2820
   37CHL     C1  440   0.382   2.253   3.588 -0.1132  0.3234  0.7404
   37CHL    CL1  441   0.301   2.385   3.680  1.0760  0.4737  0.6776
   37CHL    CL2  442   0.341   2.082   3.625 -0.1647 -0.5691  0.1121
   37CHL    CL3  443   0.329   2.279   3.411  0.3588  0.0086  0.0377
   37CHL     H1  444   0.489   2.276   3.597  0.1012 -0.8098  1.3191
   38CHL     C1  445   3.627   4.041   2.721  0.4846  0.3842  0.1940
   38CHL    CL1  446   3.699   3.903   2.814  0.4986 -0.2764  0.1884
   38CHL    CL2  447   3.727   4.067   2.573  0.3109 -0.2555  0.3792
   38CHL    CL3  448   3.464   4.006   2.666 -0.1853  0.3906 -0.6092
   38CHL     H1  449   3.629   4.129   2.786 -0.7021 -0.3592  1.3076
   39CHL     C1  450   1.061   3.390   1.090 -1.0506 -0.1509  0.7967
   39CHL    CL1  451   1.207   3.367   0.991  0.2876  0.6062 -0.1333
   39CHL    CL2  452   0.941   3.264   1.059  0.2060 -0.0258  0.3073
   39CHL    CL3  453   1.106   3.369   1.265  0.1526 -0.1630  0.1406
   39CHL     H1  454   1.017   3.488   1.070 -0.1195  0.4436  1.5589
   40CHL     C1  455   0.330   0.225   2.300 -0.2256 -0.4432  0.1624
   40CHL    CL1  456   0.312   0.189   2.478 -0.1977 -0.4403 -0.1644
   40CHL    CL2  457   0.496   0.286   2.256  0.4498 -0.3084  0.3713
   40CHL    CL3  458   0.295   0.084   2.201  0.0637 -0.1692 -0.1777
   40CHL     H1  459   0.259   0.304   2.273  0.7078  0.1988 -0.5080
   41CHL     C1  460   3.256   1.356   3.521 -0.2202 -0.0447 -0.0150
   41CHL    CL1  461   3.084   1.345   3.570  0.0351  0.6232  0.0309
   41CHL    CL2  462   3.352   1.455   3.640  0.3876 -0.0969 -0.1318
   41CHL    CL3  463   3.332   1.191   3.514  0.2932  0.1949  0.0170
   41CHL     H1  464   3.270   1.410   3.427  0.0049  2.2340  1.2419
   42CHL     C1  465   3.940   2.028   3.194 -0.4364  0.2346  0.1764
   42CHL    CL1  466   3.773   2.068   3.147 -0.0547  0.0466 -0.2330
   42CHL    CL2  467   3.969   1.976   3.364  0.6275  0.1025  0.1644
   42CHL    CL3  468   4.005   1.908   3.069  0.0920 -0.3872 -0.0797
   42CHL     H1  469   4.003   2.116   3.177  0.8760 -1.0696 -2.1592
   43CHL     C1  470   1.611   0.151   3.940 -0.0163 -0.5414  0.1365
   43CHL    CL1  471   1.711   0.181   3.795  0.0337  0.4940 -0.2276
   43CHL    CL2  472   1.620  -0.010   4.014 -0.2972 -0.4723  0.0083
   43CHL    CL3  473   1.651   0.262   4.084  0.1732 -0.2990 -0.3811
   43CHL     H1  474   1.506   0.164   3.914 -0.0279 -0.3226  0.2934
   44CHL     C1  475   0.017   0.555   0.031 -0.0313  0.6110  0.4956
   44CHL    CL1  476   0.067   0.602  -0.130  0.4097 -0.0267 -0.2629
   44CHL    CL2  477   0.163   0.469   0.092 -0.6491  0.0135 -0.2768
   44CHL    CL3  478  -0.023   0.697   0.134  0.0740  0.1467  0.1582
   44CHL     H1  479  -0.072   0.492   0.021  0.7073 -0.5677  1.0794
   45CHL     C1  480   3.254   1.624   1.502 -0.1777  0.3584 -0.6409
   45CHL    CL1  481   3.422   1.679   1.474 -0.0177  0.4356  0.0680
   45CHL    CL2  482   3.171   1.576   1.345 -0.0402 -0.2936  0.4310
   45CHL    CL3  483   3.270   1.477   1.607  0.4244 -0.0127 -0.2040
   45CHL     H1  484   3.195   1.701   1.553  0.0307  0.1371 -0.0491
   46CHL     C1  485   0.326   0.988   0.854  0.1459  0.0430  0.9193
   46CHL    CL1  486   0.466   0.872   0.909  0.3826 -0.1272  0.0774
   46CHL    CL2  487   0.267   1.087   0.990  0.1010 -0.3243  0.2413
   46CHL    CL3  488   0.416   1.103   0.734 -0.2518  0.1163 -0.1962
   46CHL     H1  489   0.251   0.925   0.804  1.2211 -1.7357  1.4720
   47CHL     C1  490   0.772   0.113   1.349  0.3939 -0.2288 -0.0472
   47CHL    CL1  491   0.664   0.225   1.257 -0.1306 -0.4413 -0.1019
   47CHL    CL2  492   0.935   0.092   1.278 -0.2395  0.1185  0.1163
   47CHL    CL3  493   0.750   0.170   1.520 -0.1016  0.0860 -0.0426
   47CHL     H1  494   0.724   0.014   1.343 -0.2126 -0.0734  1.7778
   48CHL     C1  495   2.996   0.817   1.524 -0.5312 -0.5030  0.1524
   48CHL    CL1  496   3.038   0.667   1.445  0.1853 -0.2728  0.0717
   48CHL    CL2  497   3.029   0.822   1.697  0.4470 -0.3559  0.0731
   48CHL    CL3  498   3.092   0.950   1.457  0.5508 -0.3965  0.3788
   48CHL     H1  499   2.889   0.832   1.504 -0.2760 -1.4114 -2.2057
   49CHL     C1  500   1.437   1.500   3.831 -0.3247  1.1840 -0.4130
   49CHL    CL1  501   1.473   1.643   3.933  0.0147  0.1377  0.1863
   49CHL    CL2  502   1.588   1.408   3.795  0.0340 -0.1720  0.1168
   49CHL    CL3  503   1.310   1.397   3.903  0.1725 -0.0426  0.0034
   49CHL     H1  504   1.397   1.533   3.735  0.6421 -0.9844 -1.6421
   50CHL     C1  505   3.762   1.692   3.359 -0.2732  0.1342 -0.5246
   50CHL    CL1  506   3.668   1.809   3.461  0.2540 -0.0484  0.0222
   50CHL    CL2  507   3.876   1.599   3.467  0.2872 -0.4022  0.0106
   50CHL    CL3  508   3.650   1.575   3.281  0.1790  0.0562 -0.2028
   50CHL     H1  509   3.825   1.743   3.286  0.8121 -0.6344 -0.1568
   51CHL     C1  510   3.086   1.983   0.107  0.1482  0.6175 -0.3361
   51CHL    CL1  511   3.082   1.943  -0.072  0.3447 -0.0753  0.2764
   51CHL    CL2  512   3.150   1.843   0.198  0.1202  0.0166  0.2194
   51CHL    CL3  513   3.170   2.135   0.144 -0.1989 -0.1512  0.1125
   51CHL     H1  514   2.983   1.993   0.144 -0.1078  0.1219 -0.8907
   52CHL     C1  515   1.864   1.456   3.412 -0.2624  0.3338  0.1676
   52CHL    CL1  516   1.809   1.331   3.292  0.0478 -0.1120  0.3943
   52CHL    CL2  517   2.032   1.515   3.389 -0.1517  0.2323  0.0600
   52CHL    CL3  518   1.751   1.596   3.421 -0.2472 -0.2628  0.0975
   52CHL     H1  519   1.871   1.419   3.515 -0.3091 -0.2631 -0.0416
   53CHL     C1  520   1.707   0.182   0.032  0.5329  0.1531  0.0596
   53CHL    CL1  521   1.557   0.100  -0.021 -0.0698 -0.4084 -0.3445
   53CHL    CL2  522   1.681   0.299   0.166  0.0614  0.2325  0.0141
   53CHL    CL3  523   1.810   0.049   0.088  0.0069 -0.1667 -0.1381
   53CHL     H1  524   1.751   0.225  -0.059  1.6632 -1.8036 -0.3746
   54CHL     C1  525   3.109   3.664   1.422 -0.0778 -1.1180 -0.8264
   54CHL    CL1  526   3.043   3.736   1.272 -0.5356  0.3465  0.1178
   54CHL    CL2  527   2.980   3.560   1.492 -0.0864 -0.1772  0.2458
   54CHL    CL3  528   3.263   3.572   1.408  0.3393 -0.0385  0.0647
   54CHL     H1  529   3.128   3.744   1.494 -1.0239 -2.5915  1.1720
   55CHL     C1  530   3.596   2.925   3.293  0.5956 -0.3503  0.1816
   55CHL    CL1  531   3.421   2.900   3.339 -0.2214  0.4713 -0.1034
   55CHL    CL2  532   3.627   3.095   3.321 -0.1497 -0.2328  0.0311
   55CHL    CL3  533   3.706   2.819   3.397  0.0978  0.3665  0.3574
   55CHL     H1  534   3.603   2.898   3.186  1.0387 -0.2850  0.1899
   56CHL     C1  535   3.201   0.131   0.272 -0.0932  0.5855  0.1736
   56CHL    CL1  536   3.218   0.303   0.216  0.1501 -0.5082 -0.3341
   56CHL    CL2  537   3.028   0.075   0.261  0.0480  0.0892 -0.2735
   56CHL    CL3  538   3.311   0.018   0.180  0.0257 -0.1682 -0.0264
   56CHL     H1  539   3.241   0.142   0.373 -0.2467  0.3543  0.2614
   57CHL     C1  540   1.822   3.219   3.149 -0.3366 -0.2856  0.0523
   57CHL    CL1  541   1.720   3.341   3.249 -0.2610  0.3362 -0.0977
   57CHL    CL2  542   1.762   3.191   2.979 -0.3824  0.3112  0.2057
   57CHL    CL3  543   1.984   3.286   3.125  0.1817  0.2566 -0.4602
   57CHL     H1  544   1.832   3.120   3.194 -2.2793 -1.3782 -1.7290
   58CHL     C1  545   2.308   2.287   0.450 -0.6407 -0.0951  0.4129
   58CHL    CL1  546   2.433   2.400   0.397 -0.1155  0.2820 -0.1692
   58CHL    CL2  547   2.164   2.368   0.522  0.0801 -0.2250  0.0082
   58CHL    CL3  548   2.241   2.200   0.312 -0.0113 -0.3809 -0.0839
   58CHL     H1  549   2.350   2.211   0.517 -0.7436 -0.9182 -0.4352
   59CHL     C1  550   3.814   0.696   2.966 -0.7878 -0.1621  0.0750
   59CHL    CL1  551   3.856   0.519   2.969  0.1086  0.1485  0.1824
   59CHL    CL2  552   3.677   0.736   2.850 -0.2301  0.1589 -0.0594
   59CHL    CL3  553   3.792   0.753   3.135  0.2724  0.3711  0.0526
   59CHL     H1  554   3.905   0.747   2.932  0.1112 -1.7617 -0.0213
   60CHL     C1  555   0.794   0.574   1.485  0.4482 -0.5386  0.1308
   60CHL    CL1  556   0.932   0.503   1.398 -0.0170  0.1734 -0.0554
   60CHL    CL2  557   0.781   0.517   1.659 -0.1015 -0.5587  0.0482
   60CHL    CL3  558   0.781   0.753   1.472  0.4331  0.3249 -0.2297
   60CHL     H1  559   0.709   0.528   1.432 -0.1420 -0.4569  0.9798
   61CHL     C1  560   1.454   3.122   2.563  0.5063  0.2735  0.0075
   61CHL    CL1  561   1.286   3.090   2.503 -0.1295 -0.2899 -0.1142
   61CHL    CL2  562   1.533   3.266   2.496  0.0524 -0.5214  0.3662
   61CHL    CL3  563   1.434   3.142   2.734 -0.0241 -0.1005 -0.1472
   61CHL     H1  564   1.508   3.032   2.532 -1.2589 -0.9532  0.3174
   62CHL     C1  565   2.698   1.172   1.831 -0.2076 -0.1406 -0.5911
   62CHL    CL1  566   2.727   0.999   1.806 -0.3471 -0.1656 -0.1077
   62CHL    CL2  567   2.672   1.255   1.674 -0.1821  0.0326  0.2386
   62CHL    CL3  568   2.567   1.186   1.949 -0.1348  0.5965  0.1491
   62CHL     H1  569   2.788   1.205   1.885  1.1631 -3.9041 -0.2326
   63CHL     C1  570   2.551   0.096   0.301  0.5439 -0.1251 -0.9315
   63CHL    CL1  571   2.427  -0.011   0.220 -0.3791  0.4640  0.0586
   63CHL    CL2  572   2.647   0.003   0.425  0.1429 -0.3287 -0.3762
   63CHL    CL3  573   2.657   0.192   0.187 -0.2296 -0.1434 -0.1010
   63CHL     H1  574   2.497   0.165   0.366 -0.7395 -1.0899 -0.9284
   64CHL     C1  575   0.744   1.689   0.641 -0.3849  0.1483 -0.1569
   64CHL    CL1  576   0.669   1.800   0.748  0.3729 -0.3536 -0.0490
   64CHL    CL2  577   0.635   1.598   0.539 -0.1258  0.2977  0.4275
   64CHL    CL3  578   0.847   1.792   0.538  0.5429  0.0212  0.4833
   64CHL     H1  579   0.812   1.627   0.701  1.0257 -1.9017 -3.5575
   65CHL     C1  580   0.858   3.301   1.937 -0.2120 -0.1264 -0.1662
   65CHL    CL1  581   0.981   3.435   1.968 -0.1136  0.1337  0.1941
   65CHL    CL2  582   0.916   3.192   1.805 -0.0001  0.2400 -0.2250
   65CHL    CL3  583   0.847   3.220   2.094  0.0016  0.1189  0.0990
   65CHL     H1  584   0.757   3.334   1.911  0.2513  0.7691 -0.8596
   66CHL     C1  585   1.083   0.396   3.902 -0.2608 -0.2023  0.7014
   66CHL    CL1  586   1.200   0.286   3.826 -0.1852  0.0931  0.2008
   66CHL    CL2  587   0.920   0.348   3.835  0.0664  0.0365  0.2000
   66CHL    CL3  588   1.087   0.392   4.081 -0.3471 -0.3044  0.2621
   66CHL     H1  589   1.107   0.493   3.856  2.0405 -0.5791  0.9887
   67CHL     C1  590   1.407   1.128   0.310  0.3363  0.2659  0.3963
   67CHL    CL1  591   1.494   1.251   0.410 -0.0143  0.0126 -0.4518
   67CHL    CL2  592   1.417   0.967   0.378  0.1850  0.2618 -0.0704
   67CHL    CL3  593   1.233   1.180   0.276  0.3107 -0.2726 -0.3233
   67CHL     H1  594   1.448   1.119   0.209 -0.1343 -1.2786  0.3063
   68CHL     C1  595   3.528   1.680   1.896  0.0928  0.0991  0.3035
   68CHL    CL1  596   3.661   1.642   1.783 -0.1809  0.2718  0.0800
   68CHL    CL2  597   3.404   1.789   1.812 -0.5058  0.0037 -0.0389
   68CHL    CL3  598   3.448   1.525   1.934  0.0949 -0.1881  0.4972
   68CHL     H1  599   3.565   1.733   1.985  0.4387 -0.4695  0.5018
   69CHL     C1  600   1.622   4.062   3.040 -0.1654 -0.1563 -0.0133
   69CHL    CL1  601   1.693   4.039   2.876  0.3123 -0.2982  0.0822
   69CHL    CL2  602   1.626   3.906   3.135 -0.2059 -0.3486  0.0143
   69CHL    CL3  603   1.720   4.186   3.125  0.1079 -0.3300 -0.1055
   69CHL     H1  604   1.516   4.091   3.035 -0.5948 -1.7133 -1.0364
   70CHL     C1  605   3.378   2.104   3.475 -0.7034 -0.4573  0.4311
   70CHL    CL1  606   3.390   1.991   3.604  0.3556 -0.4778  0.1425
   70CHL    CL2  607   3.490   2.252   3.485  0.0172 -0.4630 -0.0070
   70CHL    CL3  608   3.405   2.025   3.314  0.3924 -0.1325 -0.5234
   70CHL     H1  609   3.275   2.143   3.476 -0.1830  0.9759  1.5680
   71CHL     C1  610   1.039   2.306   0.579  0.2035  0.1772 -0.2482
   71CHL    CL1  611   0.950   2.285   0.736 -0.0632 -0.0731  0.0161
   71CHL    CL2  612   1.064   2.145   0.501 -0.1440  0.1633 -0.1278
   71CHL    CL3  613   0.936   2.423   0.474  0.0521  0.8402 -0.0230
   71CHL     H1  614   1.138   2.352   0.594  0.2371 -0.0026  0.0740
   72CHL     C1  615   3.553   0.261   1.227  0.1790  0.3691 -0.5596
   72CHL    CL1  616   3.715   0.272   1.314 -0.1637  0.0397  0.2334
   72CHL    CL2  617   3.422   0.343   1.321  0.3094  0.0908  0.2407
   72CHL    CL3  618   3.584   0.315   1.058 -0.0542 -0.0687  0.2359
   72CHL     H1  619   3.536   0.153   1.220 -0.4944  0.5413 -1.9879
   73CHL     C1  620   0.401   4.127   1.454  0.1369 -0.0781 -0.1035
   73CHL    CL1  621   0.376   4.172   1.279 -0.2518 -0.1814 -0.1154
   73CHL    CL2  622   0.549   4.026   1.471 -0.0856  0.0582 -0.0149
   73CHL    CL3  623   0.404   4.261   1.575 -0.0914  0.0945  0.0597
   73CHL     H1  624   0.317   4.061   1.480  0.3921 -0.6726 -0.7582
   74CHL     C1  625   0.885   0.749   2.664 -0.3407 -0.5214  0.5040
   74CHL    CL1  626   0.773   0.818   2.794 -0.3672  0.2161 -0.1505
   74CHL    CL2  627   0.894   0.851   2.514  0.0178  0.1013 -0.0275
   74CHL    CL3  628   1.050   0.715   2.729  0.4314 -0.1013 -0.1664
   74CHL     H1  629   0.837   0.655   2.636 -0.4088 -0.9716  2.0231
   75CHL     C1  630   2.300   2.964   0.061 -0.2247  0.5294 -0.3953
   75CHL    CL1  631   2.263   3.059   0.209  0.1825 -0.0284  0.5921
   75CHL    CL2  632   2.145   2.870   0.000 -0.2671 -0.1935 -0.0604
   75CHL    CL3  633   2.387   3.048  -0.071 -0.2062  0.1724 -0.1208
   75CHL     H1  634   2.370   2.887   0.094  0.4032  1.9091  1.6959
   76CHL     C1  635   1.370   0.511   4.332 -0.2316 -0.0131 -0.9243
   76CHL    CL1  636   1.472   0.540   4.185 -0.2459  0.1865  0.1518
   76CHL    CL2  637   1.353   0.335   4.335  0.2949  0.3896  0.5220
   76CHL    CL3  638   1.464   0.564   4.469 -0.4276  0.0444 -0.0082
   76CHL     H1  639   1.274   0.564   4.327 -1.2064 -1.6268 -0.2332
   77CHL     C1  640   1.017   2.762   2.449  0.0832  0.2078  0.1671
   77CHL    CL1  641   0.959   2.927   2.396 -0.0827 -0.4699 -0.2116
   77CHL    CL2  642   1.194   2.771   2.493 -0.2206 -0.3149  0.4251
   77CHL    CL3  643   0.933   2.672   2.582 -0.0518 -0.0305 -0.0267
   77CHL     H1  644   1.024   2.699   2.360 -0.9119  1.0566 -0.5309
   78CHL     C1  645   1.097   1.860   1.911  0.8918  0.4744  0.1257
   78CHL    CL1  646   1.022   2.019   1.961 -0.2836  0.0545  0.0996
   78CHL    CL2  647   1.025   1.735   2.018 -0.1885 -0.3185 -0.0025
   78CHL    CL3  648   1.056   1.814   1.735  0.1656 -0.0476  0.0182
   78CHL     H1  649   1.206   1.858   1.924  0.7813  0.1154  1.1406
   79CHL     C1  650   1.927   0.676   1.673 -0.2160 -0.2048  0.2121
   79CHL    CL1  651   1.975   0.692   1.501 -0.3266  0.0511 -0.1623
   79CHL    CL2  652   1.755   0.688   1.699 -0.6335 -0.5441  0.4242
   79CHL    CL3  653   1.968   0.504   1.731 -0.0322 -0.2773 -0.0223
   79CHL     H1  654   1.980   0.759   1.722  0.3200  0.5317 -1.5314
   80CHL     C1  655   2.106   0.668   2.496  0.5301 -0.2379 -0.4865
   80CHL    CL1  656   2.060   0.528   2.395 -0.0323  0.2571 -0.0204
   80CHL    CL2  657   2.281   0.707   2.515 -0.3999 -0.2644 -0.1258
   80CHL    CL3  658   2.035   0.818   2.424  0.1420 -0.0244  0.6816
   80CHL     H1  659   2.061   0.662   2.596  0.8647  2.7663 -0.0565
   81CHL     C1  660   3.270   0.484   3.198 -0.0069  0.2998  0.1282
   81CHL    CL1  661   3.417   0.427   3.284  0.0232 -0.0807  0.0038
   81CHL    CL2  662   3.155   0.351   3.152  0.1175 -0.0010 -0.0018
   81CHL    CL3  663   3.188   0.601   3.309 -0.5093 -0.2300  0.1008
   81CHL     H1  664   3.291   0.547   3.111 -2.0503  2.2511  0.9269
   82CHL     C1  665   0.862   1.675   4.008  0.3167  0.3191  0.1897
   82CHL    CL1  666   1.039   1.689   4.001 -0.1025  0.1945  0.0363
   82CHL    CL2  667   0.785   1.809   4.092  0.0398 -0.0173 -0.4254
   82CHL    CL3  668   0.817   1.657   3.830 -0.1004 -0.0885 -0.2905
   82CHL     H1  669   0.833   1.580   4.055  3.4819 -1.3713 -0.9947
   83CHL     C1  670   0.324   0.823   3.551  0.2946  1.1429  0.2685
   83CHL    CL1  671   0.483   0.740   3.577  0.4480 -0.3130  0.2792
   83CHL    CL2  672   0.308   0.980   3.646 -0.3714 -0.0027  0.2620
   83CHL    CL3  673   0.306   0.834   3.372  0.2190 -0.0346  0.2311
   83CHL     H1  674   0.247   0.759   3.597 -1.5325  2.7752 -0.3688
   84CHL     C1  675   1.867   1.903   3.575 -0.3605  0.2319 -0.1074
   84CHL    CL1  676   1.807   2.052   3.490  0.1535 -0.0978 -0.1026
   84CHL    CL2  677   2.024   1.933   3.660  0.3289  0.1406 -0.3477
   84CHL    CL3  678   1.737   1.850   3.693  0.4313 -0.2658 -0.0359
   84CHL     H1  679   1.883   1.819   3.506 -0.9218  0.2581 -0.2745
   85CHL     C1  680   1.419   1.231   3.290 -0.3628  0.2403  0.3876
   85CHL    CL1  681   1.416   1.278   3.111 -0.1205  0.3738 -0.3933
   85CHL    CL2  682   1.515   1.080   3.285 -0.0186 -0.0201 -0.4237
   85CHL    CL3  683   1.485   1.374   3.389 -0.0276  0.1830 -0.4608
   85CHL     H1  684   1.322   1.204   3.334  0.0622  1.3477  2.0958
   86CHL     C1  685   1.589   3.322   3.843  1.0407 -0.3036 -0.0412
   86CHL    CL1  686   1.692   3.284   3.984 -0.3897  0.1823  0.2104
   86CHL    CL2  687   1.684   3.383   3.701  0.0840 -0.1827  0.0167
   86CHL    CL3  688   1.478   3.184   3.800 -0.4094  0.2185  0.0516
   86CHL     H1  689   1.523   3.407   3.864  3.2316  1.9294 -1.6926
   87CHL     C1  690   2.066   2.361   1.035 -0.5870  0.1672 -0.3287
   87CHL    CL1  691   1.912   2.444   1.025 -0.0944  0.1975 -0.1109
   87CHL    CL2  692   2.175   2.391   0.894  0.2954  0.3321  0.2017
   87CHL    CL3  693   2.143   2.411   1.190 -0.4176  0.4284 -0.2446
   87CHL     H1  694   2.039   2.255   1.041  0.2787  0.0125  1.8057
   88CHL     C1  695   1.097   1.111   3.563 -0.0418 -0.1375 -0.7585
   88CHL    CL1  696   1.184   1.272   3.543  0.4065  0.1255 -0.0881
   88CHL    CL2  697   1.183   0.981   3.472  0.2998  0.3836  0.2655
   88CHL    CL3  698   1.112   1.080   3.741  0.1954  0.1504  0.3479
   88CHL     H1  699   0.995   1.131   3.529 -1.1007 -2.3966  0.8240
   89CHL     C1  700   1.271   3.540   1.657  0.4244 -0.8382 -0.1150
   89CHL    CL1  701   1.252   3.689   1.765  0.0514 -0.0473  0.5675
   89CHL    CL2  702   1.138   3.416   1.663  0.0328  0.1062  0.4443
   89CHL    CL3  703   1.294   3.582   1.484 -0.2287  0.2217 -0.0603
   89CHL     H1  704   1.361   3.490   1.696 -0.2148 -1.3815  0.7051
   90CHL     C1  705   1.344   0.267   0.486 -0.1334  0.1149  0.3129
   90CHL    CL1  706   1.170   0.224   0.497 -0.2133  0.1684  0.4767
   90CHL    CL2  707   1.416   0.173   0.347  0.3071  0.3549 -0.1587
   90CHL    CL3  708   1.360   0.447   0.445  0.2482  0.0665  0.0709
   90CHL     H1  709   1.397   0.243   0.579 -0.5544  2.1169  1.1351
   91CHL     C1  710   1.336   2.609   0.359  0.7948  0.6484  0.3679
   91CHL    CL1  711   1.435   2.503   0.246 -0.2680  0.1899  0.0955
   91CHL    CL2  712   1.411   2.756   0.423 -0.1443 -0.3785 -0.2729
   91CHL    CL3  713   1.205   2.667   0.241 -0.0329 -0.1286 -0.2163
   91CHL     H1  714   1.306   2.551   0.447  2.7505 -0.7368  0.1740
   92CHL     C1  715   3.016   1.387   1.835 -0.1942  0.7209  0.1214
   92CHL    CL1  716   2.923   1.466   1.706  0.4193 -0.1573 -0.1428
   92CHL    CL2  717   2.920   1.413   1.984 -0.0253  0.0918 -0.0964
   92CHL    CL3  718   3.062   1.213   1.808  0.3911  0.5727 -0.3367
   92CHL     H1  719   3.117   1.428   1.830  1.0656 -2.1259  0.3362
   93CHL     C1  720   2.868   1.664   2.681 -0.0024  0.0679 -0.2574
   93CHL    CL1  721   2.798   1.721   2.528  0.1000 -0.0949  0.1515
   93CHL    CL2  722   2.854   1.809   2.790 -0.3220 -0.0818  0.3219
   93CHL    CL3  723   2.768   1.527   2.751  0.0193  0.0756  0.1122
   93CHL     H1  724   2.974   1.637   2.671  0.4373  1.6006 -0.0034
   94CHL     C1  725   3.648   2.535   4.362  0.3440 -0.3956  0.3030
   94CHL    CL1  726   3.480   2.600   4.401 -0.3300 -0.0918 -0.4560
   94CHL    CL2  727   3.754   2.670   4.298  0.2042 -0.5942  0.2149
   94CHL    CL3  728   3.713   2.469   4.514  0.0599  0.1270 -0.0856
   94CHL     H1  729   3.626   2.459   4.287  1.9171  1.0384 -1.6994
   95CHL     C1  730   1.377   0.671   3.794 -0.8721 -0.8740 -1.2226
   95CHL    CL1  731   1.475   0.526   3.816 -0.2135  0.3068  0.2179
   95CHL    CL2  732   1.271   0.654   3.650  0.4144 -0.1908 -0.0857
   95CHL    CL3  733   1.289   0.702   3.950  0.1420  0.0383 -0.1897
   95CHL     H1  734   1.443   0.755   3.776 -1.3812 -0.3904 -0.8669
   96CHL     C1  735   2.434   2.477   4.294 -0.2564  0.4581 -0.9343
   96CHL    CL1  736   2.584   2.566   4.243  0.2149 -0.0524 -0.4234
   96CHL    CL2  737   2.375   2.549   4.451  0.0019  0.0836  0.0132
   96CHL    CL3  738   2.312   2.493   4.162 -0.3296 -0.3364  0.0981
   96CHL     H1  739   2.456   2.372   4.316  0.8944  0.8558 -0.0363
   97CHL     C1  740   1.729   0.256   1.505  0.2294 -0.6045  0.1451
   97CHL    CL1  741   1.867   0.323   1.404 -0.2258 -0.4353 -0.2527
   97CHL    CL2  742   1.783   0.208   1.670 -0.3059  0.0148 -0.0003
   97CHL    CL3  743   1.590   0.378   1.514  0.2095  0.0049 -0.0689
   97CHL     H1  744   1.687   0.165   1.460  0.8265 -2.0584  2.3890
   98CHL     C1  745   1.726   3.636   2.436 -0.3308 -0.1893 -0.1477
   98CHL    CL1  746   1.583   3.708   2.526 -0.3242 -0.3666 -0.0007
   98CHL    CL2  747   1.704   3.636   2.257 -0.0620 -0.0022  0.1603
   98CHL    CL3  748   1.869   3.749   2.473  0.0151 -0.2296  0.0296
   98CHL     H1  749   1.738   3.529   2.460 -0.8056  0.1523  1.8163
   99CHL     C1  750   2.953   2.286   1.104 -0.6856 -0.4871  0.1258
   99CHL    CL1  751   3.022   2.412   0.995  0.0752 -0.1186 -0.0919
   99CHL    CL2  752   2.896   2.142   1.011  0.0691  0.4286  0.1026
   99CHL    CL3  753   3.074   2.243   1.225 -0.2913  0.1239 -0.2887
   99CHL     H1  754   2.869   2.333   1.156 -0.5110  1.7040 -1.4490
  100CHL     C1  755   3.354   1.382   2.630  0.7871  0.4199 -0.6343
  100CHL    CL1  756   3.504   1.382   2.533 -0.5983  0.0617  0.3890
  100CHL    CL2  757   3.352   1.236   2.746  0.3284 -0.2046  0.2517
  100CHL    CL3  758   3.319   1.535   2.717  0.2263  0.1556 -0.3262
  100CHL     H1  759   3.273   1.364   2.559  1.2368 -0.1927 -1.0044
  101CHL     C1  760   1.745   1.504   2.178 -0.5571  0.0983  0.2100
  101CHL    CL1  761   1.594   1.408   2.154  0.3494 -0.1967  0.1010
  101CHL    CL2  762   1.727   1.686   2.200  0.1932 -0.1366  0.2245
  101CHL    CL3  763   1.836   1.442   2.324 -0.0536  0.0140  0.4880
  101CHL     H1  764   1.808   1.497   2.089  0.3411 -1.6811  0.9345
  102CHL     C1  765   2.557   1.250   3.765  0.0924  0.1937  0.7826
  102CHL    CL1  766   2.625   1.228   3.922 -0.2568 -0.4189  0.3031
  102CHL    CL2  767   2.464   1.397   3.754  0.0896 -0.2797  0.1770
  102CHL    CL3  768   2.677   1.257   3.640 -0.2439  0.2412  0.1218
  102CHL     H1  769   2.509   1.157   3.733  0.5083  0.5575 -1.0255
  103CHL     C1  770   3.705   1.194   3.937 -0.0146 -0.1966 -0.1907
  103CHL    CL1  771   3.767   1.027   3.913  0.0332 -0.2504  0.0026
  103CHL    CL2  772   3.602   1.244   3.794 -0.2553  0.0113  0.1106
  103CHL    CL3  773   3.612   1.207   4.096 -0.1752 -0.4868 -0.1657
  103CHL     H1  774   3.785   1.268   3.954  0.2619 -0.7276  0.9723
  104CHL     C1  775   3.482   1.785   1.007  0.2120 -0.0861 -0.2111
  104CHL    CL1  776   3.473   1.962   0.964 -0.1159 -0.5274 -0.1249
  104CHL    CL2  777   3.309   1.733   1.030 -0.0238 -0.1702 -0.0924
  104CHL    CL3  778   3.557   1.701   0.869  0.3921  0.0939  0.0089
  104CHL     H1  779   3.542   1.778   1.099 -1.5335 -1.1074  0.9005
  105CHL     C1  780   2.871   4.032   1.783  0.2492  0.1187  0.6575
  105CHL    CL1  781   2.959   4.193   1.803 -0.5484  0.2861  0.1213
  105CHL    CL2  782   2.733   4.036   1.662  0.9499  0.0158 -0.1208
  105CHL    CL3  783   2.978   3.897   1.721 -0.0091  0.0097  0.0280
  105CHL     H1  784   2.829   4.010   1.881 -0.2902  1.3161  0.7090
  106CHL     C1  785   1.813   0.802   3.301  0.5486 -0.1343 -0.1169
  106CHL    CL1  786   1.980   0.873   3.299  0.1493  0.0481  0.1102
  106CHL    CL2  787   1.761   0.776   3.135  0.2065  0.0060  0.1148
  106CHL    CL3  788   1.807   0.647   3.393 -0.0096 -0.2317  0.6267
  106CHL     H1  789   1.739   0.872   3.342 -1.2501 -1.9118 -0.1655
  107CHL     C1  790   0.807   1.732   2.350  0.1035 -0.1663 -0.1614
  107CHL    CL1  791   0.726   1.769   2.512  0.2365  0.0817 -0.1393
  107CHL    CL2  792   0.841   1.894   2.272 -0.1897  0.3444 -0.0821
  107CHL    CL3  793   0.958   1.627   2.365  0.0871 -0.2877  0.1971
  107CHL     H1  794   0.738   1.690   2.276 -1.6386  2.1827  0.0092
  108CHL     C1  795   2.029   0.125   2.232  0.8429  0.6743 -0.8849
  108CHL    CL1  796   1.908   0.190   2.103 -0.5854 -0.0582  0.4550
  108CHL    CL2  797   2.010  -0.055   2.210 -0.0067  0.2486  0.4602
  108CHL    CL3  798   2.195   0.160   2.198  0.0264 -0.0369 -0.0351
  108CHL     H1  799   1.998   0.155   2.333 -0.2483 -2.0352 -0.3367
  109CHL     C1  800   2.001   0.770   2.845 -0.0284 -0.2276  0.3234
  109CHL    CL1  801   1.861   0.774   2.732  0.0091 -0.1651 -0.5494
  109CHL    CL2  802   2.072   0.607   2.850  0.7339  0.1227 -0.1958
  109CHL    CL3  803   2.133   0.883   2.812 -0.0069 -0.0117 -0.4016
  109CHL     H1  804   1.970   0.784   2.949  1.7069 -0.3616  0.9010
  110CHL     C1  805   1.868   2.930   1.837  0.2315  0.0323 -1.0877
  110CHL    CL1  806   1.857   2.799   1.712 -0.1134 -0.4434  0.0031
  110CHL    CL2  807   1.790   3.083   1.792 -0.2839  0.1359  0.2863
  110CHL    CL3  808   1.794   2.865   1.988 -0.1176  0.2833  0.2625
  110CHL     H1  809   1.976   2.946   1.843  0.0133  1.2342 -0.0825
  111CHL     C1  810   2.553   3.924   3.872 -0.4211 -0.3175  0.6172
  111CHL    CL1  811   2.503   3.756   3.913 -0.0253 -0.2863  0.0140
  111CHL    CL2  812   2.483   4.026   4.002 -0.1769  0.1538 -0.3769
  111CHL    CL3  813   2.732   3.961   3.875 -0.2524 -0.0868  0.4525
  111CHL     H1  814   2.511   3.958   3.777  1.3834  3.2153  0.9073
  112CHL     C1  815   0.982   2.313   2.290 -0.1346  0.2869 -0.4286
  112CHL    CL1  816   1.149   2.389   2.279 -0.1701  0.8362  0.1862
  112CHL    CL2  817   0.980   2.191   2.426 -0.0211 -0.3582  0.0474
  112CHL    CL3  818   0.876   2.441   2.329  0.2281 -0.0499 -0.1773
  112CHL     H1  819   0.947   2.261   2.200 -1.0513  1.7612 -0.9565
  113CHL     C1  820   0.727   0.881   2.038  0.1605 -0.1257 -0.0234
  113CHL    CL1  821   0.865   0.918   1.930 -0.3141 -0.0651 -0.2417
  113CHL    CL2  822   0.598   0.792   1.968  0.0844 -0.0489  0.0048
  113CHL    CL3  823   0.799   0.788   2.179  0.2433 -0.3480  0.3249
  113CHL     H1  824   0.698   0.979   2.078  1.5912  0.2451  0.1710
  114CHL     C1  825   1.111   2.694   0.744  0.0250 -0.3065 -0.2659
  114CHL    CL1  826   1.239   2.566   0.760 -0.5175  0.2019  0.2296
  114CHL    CL2  827   1.061   2.744   0.910  0.0179 -0.1815 -0.0988
  114CHL    CL3  828   1.197   2.835   0.664 -0.1927  0.4711 -0.1522
  114CHL     H1  829   1.023   2.675   0.681 -0.7899  1.3239  0.3354
  115CHL     C1  830   2.430   1.096   4.377  0.3999  0.7286 -0.0717
  115CHL    CL1  831   2.559   0.985   4.439  0.1083 -0.0580 -0.1600
  115CHL    CL2  832   2.262   1.037   4.416 -0.1373 -0.2394 -0.2910
  115CHL    CL3  833   2.461   1.270   4.430 -0.0148  0.1032 -0.1020
  115CHL     H1  834   2.440   1.098   4.268 -0.5496 -0.3788 -0.1970
  116CHL     C1  835   0.443   3.454   1.998 -0.1158  0.4200 -0.0732
  116CHL    CL1  836   0.338   3.428   2.146 -0.1024  0.0215 -0.2036
  116CHL    CL2  837   0.605   3.531   2.038  0.0535  0.0294  0.2598
  116CHL    CL3  838   0.477   3.281   1.946 -0.1413 -0.0578  0.2776
  116CHL     H1  839   0.393   3.507   1.916  0.0240 -0.5215 -0.7898
  117CHL     C1  840   1.984   2.956   1.175  0.0494  0.1139 -0.1307
  117CHL    CL1  841   1.987   3.073   1.043  0.4542  0.1068 -0.2107
  117CHL    CL2  842   2.112   3.013   1.288  0.0901  0.1359 -0.0570
  117CHL    CL3  843   1.822   2.971   1.258 -0.2313  0.3333  0.0463
  117CHL     H1  844   2.002   2.857   1.132  2.0265  0.3211  0.1358
  118CHL     C1  845   1.586   0.047   2.387  0.7374 -0.5619  0.2718
  118CHL    CL1  846   1.626   0.217   2.329 -0.5016 -0.1312 -0.1942
  118CHL    CL2  847   1.712  -0.073   2.375  0.0176  0.0323  0.0105
  118CHL    CL3  848   1.515   0.039   2.556  0.0122  0.0470  0.0650
  118CHL     H1  849   1.504   0.021   2.320  0.4018 -3.1620  1.5919
  119CHL     C1  850   2.909   1.248   1.338  0.5047 -0.6127  0.2555
  119CHL    CL1  851   2.803   1.116   1.268  0.1414  0.1965  0.2349
  119CHL    CL2  852   3.082   1.228   1.284 -0.0111 -0.2160  0.2111
  119CHL    CL3  853   2.862   1.406   1.269  0.3558  0.1206 -0.3249
  119CHL     H1  854   2.890   1.252   1.446 -1.9226  3.4980 -0.0949
  120CHL     C1  855   2.081   0.039   1.093 -0.3869  0.3441  1.6099
  120CHL    CL1  856   2.080  -0.011   0.918 -0.2558  0.1484  0.1163
  120CHL    CL2  857   2.230   0.133   1.128  0.1774 -0.1261  0.3638
  120CHL    CL3  858   1.925   0.131   1.121 -0.0134 -0.2466 -0.0717
  120CHL     H1  859   2.084  -0.049   1.158 -2.6273 -2.0795 -1.2873
  121CHL     C1  860   2.689   2.766   0.347 -0.1587 -0.4304 -0.2931
  121CHL    CL1  861   2.747   2.610   0.274  0.1576  0.2974  0.1159
  121CHL    CL2  862   2.512   2.778   0.339  0.3814  0.4503  0.0625
  121CHL    CL3  863   2.743   2.778   0.522 -0.5961 -0.1897  0.2008
  121CHL     H1  864   2.724   2.861   0.302  0.0113  0.7490  2.1728
  122CHL     C1  865   3.528   3.841   0.038  0.4996  0.3139  0.2706
  122CHL    CL1  866   3.339   3.830   0.053 -0.0646 -0.7856 -0.0126
  122CHL    CL2  867   3.598   4.005  -0.005 -0.1382  0.4874  0.0422
  122CHL    CL3  868   3.612   3.780   0.183 -0.1894  0.0624  0.1755
  122CHL     H1  869   3.550   3.780  -0.050 -2.3925 -1.5021  0.6437
  123CHL     C1  870   2.675   1.614   0.846  0.7484  0.3399  0.8290
  123CHL    CL1  871   2.837   1.650   0.775  0.1497 -0.3442  0.1055
  123CHL    CL2  872   2.550   1.632   0.732 -0.2761 -0.2858  0.5039
  123CHL    CL3  873   2.674   1.447   0.899  0.2445 -0.1324  0.3397
  123CHL     H1  874   2.648   1.682   0.928 -0.4248  0.2009  0.5754
  124CHL     C1  875   1.047   2.032   0.047 -0.1349  0.5558 -0.3404
  124CHL    CL1  876   0.884   1.955   0.083  0.0987 -0.2028  0.2873
  124CHL    CL2  877   1.169   1.986   0.175  0.1062 -0.0179 -0.2170
  124CHL    CL3  878   1.115   1.972  -0.117 -0.3725  0.5029  0.2951
  124CHL     H1  879   1.043   2.141   0.040 -0.3117  0.7171  1.7154
  125CHL     C1  880   3.879   3.185   1.509  0.0221  0.8617  0.1984
  125CHL    CL1  881   3.913   3.357   1.543  0.3838  0.2077  0.3056
  125CHL    CL2  882   3.716   3.168   1.431 -0.0227  0.0088  0.1230
  125CHL    CL3  883   4.008   3.119   1.407 -0.2147 -0.2018 -0.1750
  125CHL     H1  884   3.868   3.127   1.602 -0.3294  0.9961  0.2433
  126CHL     C1  885   3.393   1.139   0.243 -0.5807  0.3374 -0.4246
  126CHL    CL1  886   3.441   1.312   0.214  0.1522  0.1755 -0.0247
  126CHL    CL2  887   3.297   1.118   0.399 -0.1469  0.5096 -0.1966
  126CHL    CL3  888   3.310   1.059   0.111 -0.2298 -0.0215 -0.1783
  126CHL     H1  889   3.487   1.085   0.263  0.1175  0.6998 -2.5073
  127CHL     C1  890   1.952   0.225   2.748  0.0156  0.0367 -0.3278
  127CHL    CL1  891   2.134   0.227   2.765  0.0925 -0.2508 -0.4878
  127CHL    CL2  892   1.883   0.324   2.879  0.4385 -0.4479 -0.1386
  127CHL    CL3  893   1.900   0.260   2.577  0.3021 -0.0726 -0.1491
  127CHL     H1  894   1.909   0.125   2.761  2.1436 -0.9560 -0.5460
  128CHL     C1  895   2.038   3.443   2.060 -0.4232  0.0889 -0.6641
  128CHL    CL1  896   1.878   3.372   2.095  0.6881 -0.1691 -0.1183
  128CHL    CL2  897   2.159   3.391   2.176 -0.2558  0.2295  0.5287
  128CHL    CL3  898   2.101   3.411   1.898  0.4530  0.4757 -0.3258
  128CHL     H1  899   2.026   3.551   2.065 -2.4085 -0.1254  0.3148
  129CHL     C1  900   2.189   2.877   0.741 -0.7645 -0.0540 -0.1607
  129CHL    CL1  901   2.194   2.803   0.575 -0.0474  0.0125 -0.1841
  129CHL    CL2  902   2.150   2.771   0.882 -0.5029 -0.0277 -0.5677
  129CHL    CL3  903   2.358   2.919   0.766  0.3244 -0.3846  0.1450
  129CHL     H1  904   2.118   2.959   0.749 -0.7375 -0.0461 -0.0040
  130CHL     C1  905   2.505   1.461   2.446  0.6313 -0.8334 -1.1060
  130CHL    CL1  906   2.519   1.609   2.339 -0.1114  0.3096  0.1305
  130CHL    CL2  907   2.652   1.364   2.472 -0.3384 -0.2194 -0.5393
  130CHL    CL3  908   2.457   1.517   2.609 -0.0495  0.4629  0.3773
  130CHL     H1  909   2.427   1.391   2.413 -1.8259  1.2215 -0.0117
  131CHL     C1  910   2.475   0.835   1.232  0.4519  0.3357  0.2736
  131CHL    CL1  911   2.614   0.752   1.301  0.8363 -0.2168 -0.3092
  131CHL    CL2  912   2.318   0.780   1.296  0.0658  0.3379  0.1594
  131CHL    CL3  913   2.484   1.006   1.194  0.1187 -0.1852  0.3054
  131CHL     H1  914   2.482   0.797   1.129  2.5904 -0.3182  0.6019
  132CHL     C1  915   3.170   2.266   2.658 -0.1360 -0.6056  0.5488
  132CHL    CL1  916   3.345   2.291   2.609  0.1293  0.0319  0.3889
  132CHL    CL2  917   3.070   2.263   2.514  0.1013 -0.1004 -0.0256
  132CHL    CL3  918   3.135   2.115   2.749  0.2458  0.1910  0.0143
  132CHL     H1  919   3.131   2.342   2.725 -2.1925  0.1271 -1.3592
  133CHL     C1  920   2.342   3.519   1.580  0.1648 -0.3225 -0.3458
  133CHL    CL1  921   2.427   3.413   1.700  0.4992 -0.0707 -0.4409
  133CHL    CL2  922   2.241   3.418   1.468 -0.0408  0.0394 -0.3535
  133CHL    CL3  923   2.231   3.639   1.661 -0.3423  0.4119 -0.2272
  133CHL     H1  924   2.416   3.568   1.516 -0.8665  1.6521 -0.1003
  134CHL     C1  925   2.877   0.687   3.119  0.2401 -0.4786  0.1327
  134CHL    CL1  926   2.734   0.626   3.207  0.1356  0.1555  0.2331
  134CHL    CL2  927   2.857   0.679   2.940 -0.3442  0.0866 -0.0016
  134CHL    CL3  928   2.904   0.859   3.174 -0.1905 -0.1611 -0.4341
  134CHL     H1  929   2.958   0.625   3.160  0.6388 -1.0992 -1.5034
  135CHL     C1  930   2.788   2.078   0.488 -0.0536 -0.6433  0.2225
  135CHL    CL1  931   2.832   2.200   0.358 -0.2838 -0.4737  0.1414
  135CHL    CL2  932   2.613   2.063   0.493  0.3185  0.1193 -0.2130
  135CHL    CL3  933   2.870   1.925   0.454 -0.1235 -0.0947 -0.0265
  135CHL     H1  934   2.834   2.112   0.581 -1.4259  1.1416  0.3154
  136CHL     C1  935   3.471   4.057   1.633  0.1141  0.9160 -0.1508
  136CHL    CL1  936   3.314   3.979   1.612  0.1767  0.4684 -0.0455
  136CHL    CL2  937   3.562   4.103   1.478 -0.2016 -0.1082 -0.0519
  136CHL    CL3  938   3.442   4.198   1.734 -0.1256  0.4875  0.2688
  136CHL     H1  939   3.528   3.981   1.688  0.0553  0.2507 -0.9758
  137CHL     C1  940   1.563   2.013   4.366 -0.2877 -0.1954 -0.6446
  137CHL    CL1  941   1.474   2.170   4.370 -0.2003 -0.1336 -0.2796
  137CHL    CL2  942   1.450   1.888   4.296 -0.1978  0.2498  0.1553
  137CHL    CL3  943   1.712   2.047   4.273  0.2483  0.1201  0.3207
  137CHL     H1  944   1.596   1.987   4.468  1.4405  2.0502 -0.5509
  138CHL     C1  945   3.538   3.575   3.604 -0.2343 -0.0404  1.0559
  138CHL    CL1  946   3.620   3.425   3.659 -0.4966  0.0345 -0.2177
  138CHL    CL2  947   3.491   3.555   3.425 -0.9185 -0.5933 -0.4013
  138CHL    CL3  948   3.390   3.604   3.702  0.2704  0.1672  0.1712
  138CHL     H1  949   3.610   3.656   3.614 -1.1860  1.4351 -2.5708
  139CHL     C1  950   3.620   1.120   0.858  0.1857  0.0374 -0.1450
  139CHL    CL1  951   3.755   1.027   0.925 -0.3321 -0.1027  0.0288
  139CHL    CL2  952   3.686   1.275   0.797 -0.0636 -0.2054  0.0510
  139CHL    CL3  953   3.530   1.026   0.727 -0.1166 -0.1486  0.6979
  139CHL     H1  954   3.547   1.150   0.934  0.7028  2.0142 -0.3539
  140CHL     C1  955   0.458   1.967   1.733  0.1028 -0.7956  0.5693
  140CHL    CL1  956   0.419   2.136   1.708  0.2538  0.3413 -0.0842
  140CHL    CL2  957   0.604   1.946   1.831  0.3545  0.0745 -0.0963
  140CHL    CL3  958   0.318   1.907   1.823 -0.1924 -0.1980 -0.2231
  140CHL     H1  959   0.469   1.922   1.634  1.7783  1.1270 -0.2084
  141CHL     C1  960   0.998   1.645   0.139  0.0899  0.0689  0.7071
  141CHL    CL1  961   0.823   1.611   0.141  0.1413 -0.3230  0.3666
  141CHL    CL2  962   1.082   1.571   0.284  0.0035 -0.0847  0.5206
  141CHL    CL3  963   1.066   1.577  -0.020  0.1319  0.0553 -0.2595
  141CHL     H1  964   1.021   1.752   0.149  0.2660  0.2234 -0.9777
  142CHL     C1  965   3.781   0.061   2.241 -0.2146 -0.3925 -0.1803
  142CHL    CL1  966   3.680   0.139   2.116 -0.1133  0.2270 -0.1247
  142CHL    CL2  967   3.888  -0.066   2.166  0.3260  0.1638  0.0145
  142CHL    CL3  968   3.871   0.180   2.341 -0.0765 -0.0676  0.3945
  142CHL     H1  969   3.712   0.022   2.317 -0.4651  0.8171  0.2387
  143CHL     C1  970   1.548   3.013   4.245 -0.1141 -0.9342  0.7502
  143CHL    CL1  971   1.383   3.003   4.199 -0.3373  0.3082  0.0804
  143CHL    CL2  972   1.563   3.186   4.298 -0.1998  0.1582 -0.1592
  143CHL    CL3  973   1.593   2.886   4.364 -0.3811  0.3782  0.5108
  143CHL     H1  974   1.594   2.989   4.148  0.5734  2.6195  0.0664
  144CHL     C1  975   3.027   0.127   1.456  1.0277  0.4039 -0.3192
  144CHL    CL1  976   3.067   0.036   1.306 -0.3122 -0.0344 -0.1582
  144CHL    CL2  977   3.116   0.278   1.458 -0.1647  0.2451  0.2605
  144CHL    CL3  978   2.850   0.153   1.471 -0.3735 -0.0605 -0.1708
  144CHL     H1  979   3.053   0.059   1.538  0.6602 -0.3566 -0.8257
  145CHL     C1  980   0.821   2.937   0.136  0.0075 -0.6483 -0.6488
  145CHL    CL1  981   0.837   2.812   0.266 -0.2177  0.4270  0.2655
  145CHL    CL2  982   0.825   2.855  -0.021 -0.0938 -0.0438  0.3111
  145CHL    CL3  983   0.687   3.045   0.140 -0.5246 -0.5943 -0.3490
  145CHL     H1  984   0.897   3.016   0.133 -1.3853  0.7564  0.0455
  146CHL     C1  985   0.119   3.058   3.349 -0.4105  0.2350  0.3553
  146CHL    CL1  986  -0.001   3.193   3.350  0.1740 -0.1449 -0.0730
  146CHL    CL2  987   0.076   2.944   3.480  0.2302  0.0747  0.1743
  146CHL    CL3  988   0.103   2.970   3.190 -0.0125  0.2127  0.0297
  146CHL     H1  989   0.223   3.090   3.360  0.6066 -2.0301 -1.7321
  147CHL     C1  990   0.623   0.294   3.504  1.1452  0.4394 -0.5867
  147CHL    CL1  991   0.739   0.430   3.567 -0.1926  0.0640 -0.3589
  147CHL    CL2  992   0.452   0.355   3.505  0.0676  0.2097 -0.2983
  147CHL    CL3  993   0.664   0.248   3.335  0.3839  0.4138 -0.3420
  147CHL     H1  994   0.626   0.201   3.561  0.6666  0.0854 -1.1326
  148CHL     C1  995   2.506   0.828   0.421 -0.0293 -0.5701 -1.0596
  148CHL    CL1  996   2.463   0.782   0.600 -0.3100  0.1577  0.4594
  148CHL    CL2  997   2.441   0.714   0.294  0.0697  0.0972  0.2059
  148CHL    CL3  998   2.460   0.999   0.384 -0.2389  0.1299 -0.0710
  148CHL     H1  999   2.615   0.819   0.413  0.1802  0.4863  0.2960
  149CHL     C1 1000   0.888   2.174   3.861 -0.4436 -0.6824 -0.2392
  149CHL    CL1 1001   0.913   2.013   3.791  0.2318 -0.2325  0.0483
  149CHL    CL2 1002   0.995   2.302   3.800 -0.0219 -0.2982 -0.0965
  149CHL    CL3 1003   0.725   2.230   3.817 -0.1036 -0.0167  0.2255
  149CHL     H1 1004   0.891   2.170   3.971 -1.1700  0.1572 -0.1800
  150CHL     C1 1005   1.844   1.969   1.160 -0.3487  0.3024  0.0537
  150CHL    CL1 1006   1.740   2.084   1.255 -0.2630 -0.0779  0.1036
  150CHL    CL2 1007   1.775   1.801   1.124 -0.0547  0.3068  0.0139
  150CHL    CL3 1008   1.904   2.044   1.009 -0.5654 -0.0326 -0.0843
  150CHL     H1 1009   1.933   1.950   1.220  0.5175  0.0556 -1.2741
  151CHL     C1 1010   0.024   0.118   1.725  0.3202 -0.3282  0.3084
  151CHL    CL1 1011   0.041   0.106   1.545  0.1805  0.0423  0.5256
  151CHL    CL2 1012  -0.143   0.168   1.774 -0.1628  0.0583  0.2089
  151CHL    CL3 1013   0.078  -0.028   1.805  0.1390 -0.0302  0.3670
  151CHL     H1 1014   0.096   0.194   1.758 -1.8124  1.6230  0.6966
  152CHL     C1 1015   1.258   0.676   1.708  0.2363  0.1261 -0.4273
  152CHL    CL1 1016   1.149   0.733   1.578 -0.0086 -0.0740 -0.2943
  152CHL    CL2 1017   1.186   0.561   1.829 -0.1060  0.0132 -0.0586
  152CHL    CL3 1018   1.406   0.608   1.631 -0.0780  0.0812 -0.3576
  152CHL     H1 1019   1.274   0.768   1.765  1.2758  0.9881 -2.0207
  153CHL     C1 1020   0.262   0.087   3.968  0.3995 -0.2332  0.1732
  153CHL    CL1 1021   0.278   0.154   3.795 -0.4603  0.1587  0.0807
  153CHL    CL2 1022   0.096   0.129   4.029  0.0559 -0.1920  0.2281
  153CHL    CL3 1023   0.278  -0.090   3.969  0.1174  0.4971  0.0970
  153CHL     H1 1024   0.339   0.139   4.026 -0.7342  1.4795  0.2211
  154CHL     C1 1025   1.918   1.219   2.926  0.1906  0.4037 -0.3366
  154CHL    CL1 1026   1.992   1.150   3.078  0.2846  0.7064 -0.2363
  154CHL    CL2 1027   1.773   1.122   2.887 -0.0550 -0.1146  0.2585
  154CHL    CL3 1028   1.865   1.399   2.953  0.0135  0.2775 -0.0608
  154CHL     H1 1029   1.997   1.202   2.852  1.3550 -1.5936  1.2569
  155CHL     C1 1030   0.255   0.376   0.976  0.0002  0.6279  0.3584
  155CHL    CL1 1031   0.177   0.236   0.895  0.0818 -0.0828 -0.0640
  155CHL    CL2 1032   0.297   0.497   0.854 -0.0847 -0.1654  0.1476
  155CHL    CL3 1033   0.134   0.443   1.090  0.3649 -0.2117  0.0086
  155CHL     H1 1034   0.343   0.348   1.035  1.2069 -0.1394 -1.6649
  156CHL     C1 1035   1.526   2.780   3.603  0.5001 -0.2717  0.1815
  156CHL    CL1 1036   1.506   2.789   3.421  0.1892  0.0977  0.4199
  156CHL    CL2 1037   1.358   2.818   3.670  0.0956  0.2266  0.2395
  156CHL    CL3 1038   1.576   2.605   3.621  0.1562  0.0032  0.0999
  156CHL     H1 1039   1.591   2.856   3.649 -2.4558  2.3486  0.3629
  157CHL     C1 1040   2.791   2.154   3.742  0.3614  0.8461  0.1133
  157CHL    CL1 1041   2.950   2.237   3.717  0.1821  0.2928 -0.0006
  157CHL    CL2 1042   2.762   2.027   3.620 -0.1486 -0.1874  0.0134
  157CHL    CL3 1043   2.777   2.097   3.910 -0.4124 -0.2829 -0.1809
  157CHL     H1 1044   2.715   2.233   3.732  1.6209  2.2212  0.9852
  158CHL     C1 1045   3.436   2.770   1.607  0.0392  0.4892 -0.3667
  158CHL    CL1 1046   3.448   2.662   1.755 -0.4692 -0.0295  0.2341
  158CHL    CL2 1047   3.332   2.922   1.631  0.1252  0.1077 -0.3743
  158CHL    CL3 1048   3.600   2.828   1.544 -0.1600  0.5256  0.0630
  158CHL     H1 1049   3.386   2.717   1.525 -0.7988 -0.6910  0.8608
  159CHL     C1 1050   2.155   0.470   0.980 -0.2919  0.3493  0.4054
  159CHL    CL1 1051   2.046   0.620   0.973 -0.0291  0.0098 -0.0596
  159CHL    CL2 1052   2.115   0.359   0.845 -0.2024 -0.1845  0.2394
  159CHL    CL3 1053   2.328   0.528   0.970 -0.0437  0.1337 -0.0544
  159CHL     H1 1054   2.142   0.417   1.075  1.2121 -0.0875  0.4014
  160CHL     C1 1055   3.813   2.969   1.835 -0.1207 -0.3087 -0.0559
  160CHL    CL1 1056   3.986   2.989   1.768 -0.1341  0.0590 -0.0457
  160CHL    CL2 1057   3.803   2.812   1.933 -0.1178 -0.4683 -0.0440
  160CHL    CL3 1058   3.752   3.113   1.925 -0.2276  0.4500 -0.0732
  160CHL     H1 1059   3.734   2.954   1.761  0.0777  0.1736 -0.3703
  161CHL     C1 1060   3.825   1.685   3.880  0.7360  0.6776 -0.5899
  161CHL    CL1 1061   3.702   1.586   3.957 -0.1333 -0.0296 -0.2701
  161CHL    CL2 1062   3.888   1.805   4.004  0.0867  0.2041 -0.3179
  161CHL    CL3 1063   3.966   1.578   3.833  0.4385  0.0150 -0.0875
  161CHL     H1 1064   3.781   1.734   3.792 -1.4445  1.5117  0.8659
  162CHL     C1 1065   0.435   3.654   1.158  0.3941 -0.6127 -0.7804
  162CHL    CL1 1066   0.526   3.522   1.234  0.1973  0.0525 -0.0243
  162CHL    CL2 1067   0.254   3.647   1.205 -0.0282  0.0446 -0.1707
  162CHL    CL3 1068   0.498   3.815   1.219 -0.2530 -0.0513 -0.0598
  162CHL     H1 1069   0.456   3.642   1.052  2.6863  0.8986 -0.5535
  163CHL     C1 1070   1.119   1.927   0.928  0.6850 -0.2103 -0.1912
  163CHL    CL1 1071   1.112   2.067   1.040 -0.1862  0.1263  0.7149
  163CHL    CL2 1072   1.085   1.779   1.014  0.0132 -0.1465  0.6478
  163CHL    CL3 1073   0.986   1.941   0.814 -0.3624  0.5502 -0.4553
  163CHL     H1 1074   1.213   1.911   0.874  2.6599 -1.6555  3.2988
  164CHL     C1 1075   1.462   3.784   4.249  1.1826  0.2976  0.1504
  164CHL    CL1 1076   1.616   3.750   4.170  0.1540 -0.3458 -0.3887
  164CHL    CL2 1077   1.312   3.797   4.137 -0.5275  0.0621  0.1651
  164CHL    CL3 1078   1.433   3.647   4.356 -0.2510  0.2779 -0.5473
  164CHL     H1 1079   1.478   3.873   4.310  0.1486 -0.1713  1.1357
  165CHL     C1 1080   3.947   4.054   1.029  0.2758 -0.1004 -1.0428
  165CHL    CL1 1081   3.877   3.891   1.043  0.3175 -0.0493  0.0070
  165CHL    CL2 1082   3.922   4.133   1.187  0.2156  0.0451  0.0394
  165CHL    CL3 1083   4.126   4.059   0.996 -0.2023  0.0218 -0.3158
  165CHL     H1 1084   3.887   4.106   0.954  0.1672 -1.6165 -2.0552
  166CHL     C1 1085   1.714   0.840   0.752 -0.2168  0.0661  0.3654
  166CHL    CL1 1086   1.805   0.968   0.666  0.0723 -0.1072  0.4018
  166CHL    CL2 1087   1.697   0.867   0.926  0.5726  0.4373 -0.1969
  166CHL    CL3 1088   1.546   0.800   0.680 -0.2681  0.0399 -0.3219
  166CHL     H1 1089   1.777   0.755   0.724  1.0072  1.4964 -1.4808
  167CHL     C1 1090   0.716   1.349   2.187 -0.1208  0.3827 -0.0688
  167CHL    CL1 1091   0.631   1.493   2.107  0.1634  0.2394 -0.0352
  167CHL    CL2 1092   0.613   1.202   2.203 -0.2781  0.2855 -0.0309
  167CHL    CL3 1093   0.860   1.307   2.083 -0.3459 -0.0980 -0.1327
  167CHL     H1 1094   0.758   1.377   2.284  1.5393 -1.6711 -0.1278
  168CHL     C1 1095   1.407   0.606   1.251  0.7473  0.0193 -0.2401
  168CHL    CL1 1096   1.322   0.456   1.293  0.3797 -0.1416 -0.0847
  168CHL    CL2 1097   1.558   0.545   1.171  0.1138  0.0946  0.2094
  168CHL    CL3 1098   1.302   0.710   1.148  0.4378  0.4108 -0.0266
  168CHL     H1 1099   1.437   0.664   1.339 -0.6153  0.9462 -0.3747
  169CHL     C1 1100   3.595   2.130   2.222 -0.4361 -0.4125  1.2393
  169CHL    CL1 1101   3.524   2.063   2.070  0.2421  0.3528 -0.2909
  169CHL    CL2 1102   3.516   2.060   2.364  0.2214  0.0633 -0.2885
  169CHL    CL3 1103   3.773   2.106   2.217 -0.3514  0.1727 -0.4774
  169CHL     H1 1104   3.562   2.235   2.223 -3.6101 -1.2197 -1.1542
  170CHL     C1 1105   2.354   2.988   3.104  0.7296  0.1983 -0.9057
  170CHL    CL1 1106   2.243   2.886   3.206 -0.1020  0.0556 -0.0172
  170CHL    CL2 1107   2.508   2.912   3.053  0.2234  0.0261 -0.0947
  170CHL    CL3 1108   2.267   3.071   2.971  0.0347 -0.1891 -0.1444
  170CHL     H1 1109   2.378   3.080   3.159 -3.0372  0.9743 -0.2748
  171CHL     C1 1110   1.340   2.225   3.476  0.6160 -0.7270  0.5569
  171CHL    CL1 1111   1.377   2.188   3.304 -0.1086 -0.3087  0.1934
  171CHL    CL2 1112   1.312   2.400   3.483 -0.1723 -0.0100  0.0732
  171CHL    CL3 1113   1.195   2.149   3.542 -0.2038 -0.3056 -0.0144
  171CHL     H1 1114   1.429   2.190   3.530  0.3697 -1.7055  0.3485
  172CHL     C1 1115   0.215   1.256   2.466  0.2726 -0.9368  0.1111
  172CHL    CL1 1116   0.110   1.386   2.387 -0.2746 -0.1805  0.1196
  172CHL    CL2 1117   0.220   1.111   2.359 -0.0813 -0.0808  0.1209
  172CHL    CL3 1118   0.383   1.311   2.470 -0.0413 -0.2192  0.3146
  172CHL     H1 1119   0.174   1.236   2.565 -1.0188  1.7417  0.1778
  173CHL     C1 1120   3.321   1.576   2.330 -0.6852  0.0385  0.3525
  173CHL    CL1 1121   3.348   1.718   2.215 -0.5835  0.1806  0.1654
  173CHL    CL2 1122   3.168   1.602   2.416  0.3734 -0.2608  0.1376
  173CHL    CL3 1123   3.332   1.416   2.249  0.7083 -0.4122  0.1395
  173CHL     H1 1124   3.405   1.579   2.400 -1.1402  0.4343  0.8845
  174CHL     C1 1125   2.022   3.298   4.372  0.0888 -0.6641 -0.4242
  174CHL    CL1 1126   1.857   3.356   4.340 -0.2413 -0.1302  0.3590
  174CHL    CL2 1127   2.090   3.263   4.202 -0.1204  0.1117 -0.3817
  174CHL    CL3 1128   2.128   3.421   4.455  0.2652 -0.0268  0.3030
  174CHL     H1 1129   2.025   3.202   4.423  0.3535  0.6077  2.1153
  175CHL     C1 1130   0.204   3.621   0.796 -0.0236 -0.3311  0.2153
  175CHL    CL1 1131   0.090   3.603   0.926 -0.2125 -0.1946 -0.5049
  175CHL    CL2 1132   0.122   3.550   0.649 -0.1209  0.1460  0.0240
  175CHL    CL3 1133   0.245   3.796   0.764 -0.2560 -0.1322 -0.2487
  175CHL     H1 1134   0.295   3.561   0.810 -0.5100 -0.6578  2.3206
  176CHL     C1 1135   1.041   3.288   2.934 -0.4353 -0.2791 -0.0135
  176CHL    CL1 1136   0.878   3.365   2.955 -0.2247  0.5663  0.1884
  176CHL    CL2 1137   1.150   3.427   2.953  0.2330  0.2298  0.3126
  176CHL    CL3 1138   1.076   3.151   3.042 -0.4794  0.2979 -0.1956
  176CHL     H1 1139   1.049   3.268   2.827  1.0395  0.3788 -0.0439
  177CHL     C1 1140   1.876   2.350   3.305 -0.6439  0.4966 -0.1238
  177CHL    CL1 1141   1.954   2.490   3.387  0.0735 -0.0715  0.1597
  177CHL    CL2 1142   1.733   2.400   3.213 -0.0523 -0.3711  0.0202
  177CHL    CL3 1143   1.992   2.254   3.203 -0.1970  0.4528  0.1605
  177CHL     H1 1144   1.855   2.283   3.389  0.4125 -0.2299 -0.4109
  178CHL     C1 1145   1.289   0.850   2.974  0.3625  0.3707  0.1098
  178CHL    CL1 1146   1.450   0.912   2.918 -0.3924  0.1543 -0.0055
  178CHL    CL2 1147   1.297   0.822   3.155 -0.0460  0.0942  0.0455
  178CHL    CL3 1148   1.160   0.977   2.947  0.1725 -0.0414  0.1811
  178CHL     H1 1149   1.259   0.753   2.934  1.1249 -1.0624  2.7481
  179CHL     C1 1150   0.441   1.781   3.436 -0.8702  0.1461  0.4353
  179CHL    CL1 1151   0.449   1.855   3.269 -0.1079 -0.6423  0.7424
  179CHL    CL2 1152   0.274   1.734   3.494 -0.2182  0.2548  0.2371
  179CHL    CL3 1153   0.542   1.630   3.413  0.2077  0.6201 -0.0014
  179CHL     H1 1154   0.487   1.831   3.521  0.3382 -0.7113  0.2987
  180CHL     C1 1155   1.877   1.159   1.057 -0.4042 -0.1322  0.7287
  180CHL    CL1 1156   1.774   1.227   0.931  0.1545 -0.1786 -0.0094
  180CHL    CL2 1157   1.966   1.029   0.975 -0.3168 -0.0436 -0.3260
  180CHL    CL3 1158   1.983   1.285   1.136  0.1004 -0.1885 -0.5070
  180CHL     H1 1159   1.817   1.111   1.135 -1.5158 -0.8028 -0.5021
  181CHL     C1 1160   2.228   3.803   3.365  0.2671  0.9801 -0.1971
  181CHL    CL1 1161   2.070   3.836   3.287 -0.2177  0.1514  0.3075
  181CHL    CL2 1162   2.362   3.806   3.249  0.2154  0.1720  0.4422
  181CHL    CL3 1163   2.250   3.914   3.501 -0.4341 -0.1738  0.0762
  181CHL     H1 1164   2.218   3.703   3.408  0.7373  0.2684 -1.7011
  182CHL     C1 1165   2.882   2.144   1.689  0.0937 -0.1624 -0.4142
  182CHL    CL1 1166   2.809   2.121   1.530  0.2978  0.1043 -0.0962
  182CHL    CL2 1167   2.784   2.259   1.789 -0.2934  0.3826  0.0436
  182CHL    CL3 1168   2.887   1.985   1.772  0.2862  0.2961 -0.0349
  182CHL     H1 1169   2.974   2.194   1.658 -1.3767  3.1850  0.1845
  183CHL     C1 1170   2.495   0.766   2.793  0.7263  0.2613 -0.4321
  183CHL    CL1 1171   2.618   0.693   2.684  0.5857  0.3455 -0.3713
  183CHL    CL2 1172   2.461   0.651   2.927  0.3952 -0.1861  0.2752
  183CHL    CL3 1173   2.534   0.929   2.872 -0.1579 -0.4381  0.3613
  183CHL     H1 1174   2.402   0.767   2.736 -0.6702 -1.4387  1.6459
  184CHL     C1 1175   0.646   1.445   1.616  0.3643 -0.2684 -0.1040
  184CHL    CL1 1176   0.559   1.598   1.633 -0.1659 -0.2906  0.0775
  184CHL    CL2 1177   0.615   1.378   1.454 -0.5000  0.4008 -0.2797
  184CHL    CL3 1178   0.821   1.466   1.642  0.4073 -0.3386 -0.6049
  184CHL     H1 1179   0.603   1.371   1.685  0.1303 -0.6131 -0.6161
  185CHL     C1 1180   2.104   1.156   3.689 -0.5254  0.7314 -0.2397
  185CHL    CL1 1181   2.049   1.316   3.736 -0.0742  0.0015 -0.0704
  185CHL    CL2 1182   1.966   1.049   3.653 -0.0182 -0.0149 -0.0081
  185CHL    CL3 1183   2.196   1.176   3.543 -0.2004  0.4025 -0.2467
  185CHL     H1 1184   2.161   1.114   3.772 -0.6817  3.1466  1.1813
  186CHL     C1 1185   0.886   2.677   3.703 -0.6053 -0.0393 -0.1837
  186CHL    CL1 1186   0.965   2.797   3.819 -0.0629 -0.1085  0.3066
  186CHL    CL2 1187   0.756   2.749   3.602 -0.0548  0.6469 -0.7505
  186CHL    CL3 1188   1.011   2.588   3.599 -0.1601  0.0255  0.1161
  186CHL     H1 1189   0.854   2.595   3.769  0.7542  1.0303  1.9261
  187CHL     C1 1190   2.594   2.137   2.574  0.6789 -0.5411  0.7773
  187CHL    CL1 1191   2.609   2.306   2.500 -0.1693 -0.2750  0.3357
  187CHL    CL2 1192   2.594   2.015   2.441  0.0328 -0.2308  0.3740
  187CHL    CL3 1193   2.733   2.107   2.684 -0.0208 -0.6435 -0.1965
  187CHL     H1 1194   2.505   2.140   2.639 -1.3652  0.3287 -1.8600
  188CHL     C1 1195   1.781   3.141   0.362 -0.3056 -0.6864 -0.3373
  188CHL    CL1 1196   1.852   3.022   0.473  0.0661 -0.0022 -0.1052
  188CHL    CL2 1197   1.853   3.103   0.197 -0.1537 -0.0772  0.1888
  188CHL    CL3 1198   1.604   3.139   0.359  0.1536 -0.3565 -0.3435
  188CHL     H1 1199   1.806   3.245   0.384  0.9010 -0.7714 -1.1816
  189CHL     C1 1200   2.362   2.544   1.632 -0.6781  0.2695  0.3482
  189CHL    CL1 1201   2.232   2.595   1.528  0.2112 -0.2606  0.0005
  189CHL    CL2 1202   2.510   2.543   1.532 -0.3801 -0.1718  0.5660
  189CHL    CL3 1203   2.363   2.646   1.782  0.5823  0.0069 -0.1032
  189CHL     H1 1204   2.332   2.441   1.652  0.0699 -0.2371 -1.0197
  190CHL     C1 1205   0.365   0.501   1.958  0.6040  0.0654 -0.1632
  190CHL    CL1 1206   0.289   0.567   2.108  0.0432  0.0249  0.2877
  190CHL    CL2 1207   0.281   0.353   1.908 -0.2956 -0.3521 -0.0812
  190CHL    CL3 1208   0.353   0.619   1.819  0.1864  0.2683 -0.2066
  190CHL     H1 1209   0.473   0.492   1.976  1.0556  1.9676 -1.5956
  191CHL     C1 1210   1.858   3.971   1.811 -0.0899 -0.0695 -0.7560
  191CHL    CL1 1211   1.758   3.949   1.961  0.0890  0.0390  0.4307
  191CHL    CL2 1212   1.935   3.817   1.765 -0.2759  0.3830  0.4647
  191CHL    CL3 1213   1.746   4.017   1.675  0.1220 -0.0506 -0.3437
  191CHL     H1 1214   1.942   4.037   1.833 -0.8901  0.3308  1.3116
  192CHL     C1 1215   3.104   1.746   3.757 -0.0839  0.8495  0.7212
  192CHL    CL1 1216   3.120   1.628   3.886  0.2620  0.0692 -0.2464
  192CHL    CL2 1217   2.974   1.669   3.645  0.4603 -0.1535 -0.1311
  192CHL    CL3 1218   3.058   1.904   3.821 -0.0302 -0.1415 -0.2556
  192CHL     H1 1219   3.197   1.752   3.700 -1.9774 -2.4800 -3.2998
  193CHL     C1 1220   3.111   1.243   3.936 -0.2111 -0.4007  0.1423
  193CHL    CL1 1221   3.156   1.272   4.106  0.3750  0.3568  0.0210
  193CHL    CL2 1222   3.240   1.132   3.876  0.0744  0.0502  0.2591
  193CHL    CL3 1223   2.952   1.167   3.933  0.1338  0.0423 -0.0188
  193CHL     H1 1224   3.096   1.334   3.878 -1.7077 -0.0407  1.0548
  194CHL     C1 1225   0.774   0.030   0.400 -0.5324  0.2664  0.3169
  194CHL    CL1 1226   0.873   0.056   0.547  0.0645  0.1430  0.0042
  194CHL    CL2 1227   0.607  -0.031   0.424 -0.1257  0.2812 -0.4209
  194CHL    CL3 1228   0.783   0.174   0.291  0.1740  0.0378  0.1181
  194CHL     H1 1229   0.820  -0.057   0.351 -2.1666 -1.3230  1.4675
  195CHL     C1 1230   3.935   2.973   2.275  0.2106  0.7530  0.0758
  195CHL    CL1 1231   4.010   3.134   2.297  0.0335 -0.5979 -0.3716
  195CHL    CL2 1232   4.046   2.893   2.167 -0.1191 -0.0487  0.1232
  195CHL    CL3 1233   3.931   2.897   2.437  0.2386 -0.3583  0.2244
  195CHL     H1 1234   3.843   2.984   2.218  0.1688 -0.4697 -0.1321
  196CHL     C1 1235   3.721   2.566   3.847 -0.0813 -0.3340 -0.9264
  196CHL    CL1 1236   3.663   2.618   3.680 -0.0822  0.0890  0.2980
  196CHL    CL2 1237   3.789   2.700   3.947 -0.2526 -0.2519  0.1967
  196CHL    CL3 1238   3.589   2.477   3.933 -0.3625 -0.1995 -0.2540
  196CHL     H1 1239   3.802   2.492   3.840 -1.3625 -2.1010  1.5245
  197CHL     C1 1240   0.351   1.709   1.346  0.1577  0.2719 -0.8477
  197CHL    CL1 1241   0.308   1.551   1.281 -0.1583  0.1248 -0.2113
  197CHL    CL2 1242   0.325   1.824   1.214 -0.0985  0.6944 -0.0946
  197CHL    CL3 1243   0.243   1.748   1.484 -0.0367 -0.1500 -0.2736
  197CHL     H1 1244   0.459   1.714   1.363  0.0937 -0.1601 -0.3275
  198CHL     C1 1245   0.775   1.266   4.105  0.0022 -0.2052  0.6345
  198CHL    CL1 1246   0.915   1.345   4.196  0.1602 -0.2187  0.2709
  198CHL    CL2 1247   0.809   1.273   3.927  0.4188 -0.0774 -0.0943
  198CHL    CL3 1248   0.776   1.079   4.139  0.0015 -0.1722 -0.1703
  198CHL     H1 1249   0.679   1.308   4.138  0.6431  1.8602  0.0045
  199CHL     C1 1250   3.869   1.210   0.450  0.5212  0.1322 -0.2355
  199CHL    CL1 1251   3.724   1.157   0.358  0.1454 -0.0660 -0.5709
  199CHL    CL2 1252   3.908   1.063   0.543 -0.1110 -0.4115 -0.2258
  199CHL    CL3 1253   3.998   1.258   0.333  0.1697 -0.2779 -0.1814
  199CHL     H1 1254   3.855   1.287   0.526  3.5430  1.2334 -0.6932
  200CHL     C1 1255   0.951   2.573   1.867  0.3063  0.4126  0.0156
  200CHL    CL1 1256   1.104   2.650   1.814 -0.1348 -0.2698 -0.2534
  200CHL    CL2 1257   0.820   2.589   1.737 -0.4281  0.1573 -0.0257
  200CHL    CL3 1258   0.985   2.402   1.916 -0.4462  0.0330  0.4622
  200CHL     H1 1259   0.910   2.619   1.957 -1.1274  0.8922 -0.8493
  201CHL     C1 1260   2.052   3.993   2.958  0.2729  0.2261 -0.4619
  201CHL    CL1 1261   2.006   4.026   2.784  0.0762  0.6812 -0.4521
  201CHL    CL2 1262   2.203   3.895   2.950  0.2554 -0.0377 -0.0455
  201CHL    CL3 1263   2.092   4.152   3.030  0.5061 -0.0984  0.2646
  201CHL     H1 1264   1.976   3.936   3.012 -0.4425  1.4616 -0.1348
  202CHL     C1 1265   2.548   3.652   0.595 -0.4444 -0.3332  0.6679
  202CHL    CL1 1266   2.389   3.574   0.604  0.3952  0.0976 -0.0918
  202CHL    CL2 1267   2.684   3.553   0.672  0.1012 -0.2219  0.1161
  202CHL    CL3 1268   2.589   3.725   0.435  0.6036 -0.0336 -0.1253
  202CHL     H1 1269   2.538   3.740   0.659  0.8025  0.4383 -0.1483
  203CHL     C1 1270   2.436   2.068   4.311  0.3762 -0.1841 -0.4145
  203CHL    CL1 1271   2.538   2.064   4.460 -0.2076  0.3121 -0.1267
  203CHL    CL2 1272   2.270   2.133   4.348 -0.2431 -0.2042 -0.3824
  203CHL    CL3 1273   2.509   2.177   4.186  0.1382 -0.2014 -0.2454
  203CHL     H1 1274   2.425   1.969   4.265 -2.7883 -0.1888  0.1131
  204CHL     C1 1275   3.176   0.839   2.570 -1.0643 -0.6393  0.5105
  204CHL    CL1 1276   3.281   0.763   2.692  0.4272  0.0068 -0.2824
  204CHL    CL2 1277   3.261   0.975   2.479  0.1772  0.2666  0.0860
  204CHL    CL3 1278   3.096   0.727   2.447  0.5462  0.3337  0.0172
  204CHL     H1 1279   3.097   0.883   2.631 -0.1563  0.2635  1.0711
  205CHL     C1 1280   1.386   1.769   1.381  0.9928  0.2153  0.5028
  205CHL    CL1 1281   1.513   1.876   1.422 -0.0210 -0.3148  0.1275
  205CHL    CL2 1282   1.351   1.677   1.534  0.0959 -0.2285  0.0992
  205CHL    CL3 1283   1.239   1.852   1.311 -0.5631  0.0114  0.2280
  205CHL     H1 1284   1.432   1.707   1.304  0.9862  1.1779 -0.2967
  206CHL     C1 1285   0.530   3.901   3.638  0.2458  0.0190 -0.0931
  206CHL    CL1 1286   0.528   3.902   3.463 -0.0684  0.0591  0.1575
  206CHL    CL2 1287   0.558   4.061   3.707 -0.0187 -0.2881 -0.1162
  206CHL    CL3 1288   0.380   3.823   3.704 -0.1776  0.1162  0.5984
  206CHL     H1 1289   0.616   3.836   3.658  0.1506 -0.4562 -1.1338
  207CHL     C1 1290   0.743   3.393   2.493 -0.0894  0.7264  0.0718
  207CHL    CL1 1291   0.753   3.466   2.662  0.2221 -0.0755  0.1697
  207CHL    CL2 1292   0.589   3.299   2.468 -0.4799  0.2345  0.1665
  207CHL    CL3 1293   0.765   3.511   2.355  0.4789  0.1198 -0.3275
  207CHL     H1 1294   0.823   3.319   2.487 -1.2823 -0.6544  0.6209
  208CHL     C1 1295   3.714   3.705   1.862 -0.9108  0.0330  0.2627
  208CHL    CL1 1296   3.709   3.632   1.696 -0.0682  0.5687  0.2642
  208CHL    CL2 1297   3.801   3.865   1.857  0.2575 -0.5238  0.2297
  208CHL    CL3 1298   3.550   3.728   1.930 -0.0078 -0.1961  0.0779
  208CHL     H1 1299   3.781   3.643   1.924  1.6855  1.5554 -0.8347
  209CHL     C1 1300   1.814   3.577   2.907 -0.3102 -0.0749 -0.0221
  209CHL    CL1 1301   1.653   3.625   2.848  0.2348  0.4069  0.2248
  209CHL    CL2 1302   1.930   3.611   2.770  0.1777 -0.1924  0.0735
  209CHL    CL3 1303   1.864   3.650   3.062 -0.0852  0.3845 -0.0450
  209CHL     H1 1304   1.812   3.469   2.926  1.5708 -0.1561 -0.1112
  210CHL     C1 1305   3.480   2.581   1.121  0.7208 -0.0182  0.0413
  210CHL    CL1 1306   3.299   2.559   1.100 -0.1942  0.0792  0.4469
  210CHL    CL2 1307   3.498   2.637   1.285 -0.0342  0.0196 -0.2653
  210CHL    CL3 1308   3.568   2.427   1.076  0.1782  0.2573 -0.1708
  210CHL     H1 1309   3.517   2.659   1.053 -1.5340 -0.6132 -1.9991
  211CHL     C1 1310   0.911   3.229   0.607 -0.2854  0.5985  0.1986
  211CHL    CL1 1311   0.932   3.066   0.682  0.4706  0.3974  0.6001
  211CHL    CL2 1312   0.795   3.227   0.467  0.1181 -0.4330  0.0773
  211CHL    CL3 1313   0.864   3.337   0.743 -0.1697  0.6002 -0.0732
  211CHL     H1 1314   1.004   3.257   0.556 -0.4363  0.1541 -0.3387
  212CHL     C1 1315   2.967   1.998   2.240  0.8405  0.3988  0.4756
  212CHL    CL1 1316   2.989   2.146   2.136 -0.5953 -0.1662 -0.0941
  212CHL    CL2 1317   2.905   1.863   2.146  0.1033  0.2321 -0.0209
  212CHL    CL3 1318   3.125   1.970   2.309  0.2240 -0.2631 -0.3440
  212CHL     H1 1319   2.898   2.014   2.323 -1.5480 -1.3115 -1.0681
  213CHL     C1 1320   2.538   2.474   3.286  0.2873  0.0845 -0.0133
  213CHL    CL1 1321   2.621   2.404   3.435  0.0669 -0.2639  0.4907
  213CHL    CL2 1322   2.424   2.607   3.324 -0.2184 -0.3975 -0.0360
  213CHL    CL3 1323   2.654   2.531   3.160  0.1690  0.0698 -0.1495
  213CHL     H1 1324   2.474   2.397   3.243  1.6190 -1.5662  0.8512
  214CHL     C1 1325   2.028   0.604   4.311 -0.3962 -0.9437  0.0992
  214CHL    CL1 1326   1.854   0.570   4.340  0.4033 -0.7184 -0.1637
  214CHL    CL2 1327   2.059   0.772   4.252 -0.4303 -0.2063 -0.0629
  214CHL    CL3 1328   2.124   0.558   4.464  0.2597 -0.3855 -0.1001
  214CHL     H1 1329   2.062   0.541   4.229  0.6893 -0.5201  0.2148
  215CHL     C1 1330   0.337   3.491   4.072 -0.0938 -0.0352 -0.6843
  215CHL    CL1 1331   0.244   3.510   4.226  0.3454  0.1720 -0.4249
  215CHL    CL2 1332   0.382   3.655   4.020 -0.2527  0.1262 -0.6053
  215CHL    CL3 1333   0.480   3.399   4.130 -0.1385 -0.0919 -0.0583
  215CHL     H1 1334   0.276   3.428   4.006 -0.9714 -2.7748  2.4925
  216CHL     C1 1335   3.209   2.947   2.886  0.9169 -0.5580 -0.0726
  216CHL    CL1 1336   3.316   2.850   2.779 -0.0141 -0.4033  0.0213
  216CHL    CL2 1337   3.302   2.991   3.037  0.0368  0.3280  0.2614
  216CHL    CL3 1338   3.147   3.101   2.805  0.3149  0.0843 -0.2006
  216CHL     H1 1339   3.122   2.886   2.912  2.4990 -3.2403 -0.7166
  217CHL     C1 1340   1.043   0.113   2.676  0.2292  0.5260 -0.4034
  217CHL    CL1 1341   0.914  -0.021   2.658  0.3946  0.4103  0.1114
  217CHL    CL2 1342   0.991   0.228   2.806  0.5719 -0.4572  0.2783
  217CHL    CL3 1343   1.188   0.029   2.730 -0.0224 -0.3436 -0.3910
  217CHL     H1 1344   1.071   0.173   2.589  0.0813  1.9628  0.5017
  218CHL     C1 1345   0.540   2.996   1.064  0.4359 -0.1119 -0.0758
  218CHL    CL1 1346   0.560   3.060   0.898 -0.1222  0.5327  0.1376
  218CHL    CL2 1347   0.570   2.821   1.057 -0.4368 -0.2581  0.4710
  218CHL    CL3 1348   0.657   3.078   1.174  0.2621 -0.2400  0.0064
  218CHL     H1 1349   0.436   3.015   1.091  0.2385  1.2148 -1.6419
  219CHL     C1 1350   3.129   2.345   3.225 -0.0843 -0.6456 -0.1415
  219CHL    CL1 1351   3.072   2.493   3.135  0.3301 -0.1744  0.3366
  219CHL    CL2 1352   2.990   2.260   3.302 -0.3881  0.1877  0.1526
  219CHL    CL3 1353   3.220   2.226   3.113  0.0360 -0.2182 -0.2492
  219CHL     H1 1354   3.192   2.380   3.307  0.0227 -0.9449 -0.0950
  220CHL     C1 1355   2.695   2.793   1.807 -0.5180 -0.2724  0.2647
  220CHL    CL1 1356   2.752   2.622   1.829 -0.0772  0.5011  0.3586
  220CHL    CL2 1357   2.642   2.855   1.965 -0.0689  0.3741  0.8334
  220CHL    CL3 1358   2.838   2.896   1.766  0.1773 -0.1501  0.0934
  220CHL     H1 1359   2.626   2.792   1.722 -1.1279 -0.4705  0.7573
  221CHL     C1 1360   3.784   2.869   1.051 -0.0879  0.1097  0.3427
  221CHL    CL1 1361   3.797   2.775   0.901  0.3001 -0.4004  0.2724
  221CHL    CL2 1362   3.613   2.915   1.076 -0.0809  0.3989  0.2187
  221CHL    CL3 1363   3.823   2.791   1.205  0.3390 -0.0626 -0.5158
  221CHL     H1 1364   3.848   2.957   1.045  0.7736 -0.5033  0.4134
  222CHL     C1 1365   0.275   3.391   2.723 -0.8480  0.1457 -0.0235
  222CHL    CL1 1366   0.285   3.353   2.551 -0.1153 -0.2192  0.2762
  222CHL    CL2 1367   0.343   3.244   2.812 -0.3463  0.1700  0.0298
  222CHL    CL3 1368   0.369   3.532   2.768  0.1170 -0.2908 -0.2676
  222CHL     H1 1369   0.170   3.396   2.754 -0.9369  2.0254 -0.5435
  223CHL     C1 1370   2.502   0.942   3.256 -0.3857  0.0559  0.6337
  223CHL    CL1 1371   2.578   1.102   3.215 -0.2175 -0.0916 -0.0222
  223CHL    CL2 1372   2.512   0.894   3.432  0.1182 -0.0757 -0.0586
  223CHL    CL3 1373   2.331   0.948   3.196  0.1587 -0.0490 -0.1874
  223CHL     H1 1374   2.550   0.854   3.213 -0.6930  0.3807 -0.4136
  224CHL     C1 1375   3.933   2.457   3.289 -0.0273  0.1831 -0.5410
  224CHL    CL1 1376   3.971   2.623   3.352 -0.5078 -0.4273  0.2488
  224CHL    CL2 1377   4.051   2.403   3.165 -0.5284  0.5679 -0.0579
  224CHL    CL3 1378   3.946   2.340   3.423  0.4633  0.0209  0.3165
  224CHL     H1 1379   3.838   2.465   3.235 -0.1978 -2.5085 -0.7850
  225CHL     C1 1380   1.719   2.501   0.732  0.3288  0.7177 -0.5850
  225CHL    CL1 1381   1.840   2.590   0.634 -0.0163 -0.2297 -0.0630
  225CHL    CL2 1382   1.559   2.531   0.675 -0.4854 -0.2952 -0.0658
  225CHL    CL3 1383   1.762   2.321   0.750 -0.0428 -0.1532  0.2409
  225CHL     H1 1384   1.725   2.541   0.834  1.0757 -1.3400  0.2290
  226CHL     C1 1385   2.838   0.862   0.883  0.2772  0.1289 -0.1224
  226CHL    CL1 1386   2.904   0.756   0.754  0.4019 -0.0029  0.3424
  226CHL    CL2 1387   2.659   0.835   0.895  0.1046  0.2962  0.1333
  226CHL    CL3 1388   2.904   0.827   1.046  0.3565  0.2994  0.2183
  226CHL     H1 1389   2.852   0.968   0.858  1.9107 -0.6606 -2.9706
  227CHL     C1 1390   3.280   2.577   3.634 -0.5636 -0.0041 -0.2412
  227CHL    CL1 1391   3.131   2.674   3.685  0.1893 -0.4194 -0.5193
  227CHL    CL2 1392   3.230   2.410   3.676 -0.3713  0.4567  0.3150
  227CHL    CL3 1393   3.319   2.585   3.460  0.0532  0.0962  0.0793
  227CHL     H1 1394   3.363   2.617   3.693  0.2607 -1.3458 -0.4567
  228CHL     C1 1395   2.407   0.286   4.206  0.0476 -0.3295  0.7080
  228CHL    CL1 1396   2.524   0.147   4.202  0.4117 -0.0040  0.1589
  228CHL    CL2 1397   2.384   0.328   4.379 -0.3250 -0.5850  0.1000
  228CHL    CL3 1398   2.467   0.427   4.114 -0.1158  0.0051 -0.1665
  228CHL     H1 1399   2.310   0.251   4.169  0.1273 -0.7498  0.8820
  229CHL     C1 1400   0.133   4.052   3.501 -0.0883  0.2122  0.0229
  229CHL    CL1 1401   0.218   4.208   3.476  0.0849 -0.0545 -0.4818
  229CHL    CL2 1402   0.061   4.026   3.658 -0.0651  0.1957  0.2312
  229CHL    CL3 1403   0.008   4.040   3.373  0.0049 -0.2362  0.1872
  229CHL     H1 1404   0.202   3.967   3.497 -1.1216 -0.6080 -1.5856
  230CHL     C1 1405   1.503   2.058   0.907  0.3291  0.0213  0.7647
  230CHL    CL1 1406   1.384   2.156   0.820  0.0812 -0.1300  0.1536
  230CHL    CL2 1407   1.438   2.050   1.072  0.1243 -0.1449  0.1068
  230CHL    CL3 1408   1.526   1.886   0.846  0.0665 -0.0158 -0.1664
  230CHL     H1 1409   1.600   2.109   0.896  0.9666 -1.3156 -0.0933
  231CHL     C1 1410   2.247   0.943   1.598  0.3080  0.5049  1.1858
  231CHL    CL1 1411   2.288   0.783   1.671 -0.0233 -0.0007 -0.1667
  231CHL    CL2 1412   2.090   1.018   1.662  0.2147  0.0805 -0.1225
  231CHL    CL3 1413   2.388   1.046   1.628 -0.0102 -0.0146  0.2444
  231CHL     H1 1414   2.246   0.940   1.489 -1.5683  1.4218  1.1515
  232CHL     C1 1415   2.202   0.065   1.581  0.8913 -0.0513  0.2840
  232CHL    CL1 1416   2.097  -0.045   1.488 -0.0896  0.2966  0.4318
  232CHL    CL2 1417   2.122   0.119   1.730 -0.1807  0.5321  0.3488
  232CHL    CL3 1418   2.354  -0.018   1.622  0.0006 -0.0134 -0.1996
  232CHL     H1 1419   2.225   0.149   1.514 -0.4373  0.5001  0.4935
  233CHL     C1 1420   2.242   0.385   3.302  0.5661 -0.2546 -1.1907
  233CHL    CL1 1421   2.159   0.240   3.382 -0.3452 -0.6088 -0.0424
  233CHL    CL2 1422   2.176   0.445   3.151 -0.1693  0.3542 -0.0034
  233CHL    CL3 1423   2.283   0.518   3.418  0.2112  0.3293 -0.0060
  233CHL     H1 1424   2.341   0.341   3.283  1.1974  0.7013 -0.2752
  234CHL     C1 1425   0.376   2.747   3.380  0.0212  0.0742  0.7416
  234CHL    CL1 1426   0.455   2.912   3.402  0.1796 -0.1455 -0.0404
  234CHL    CL2 1427   0.410   2.708   3.205 -0.7126 -0.1553  0.0285
  234CHL    CL3 1428   0.458   2.610   3.473  0.1083 -0.2905 -0.0300
  234CHL     H1 1429   0.270   2.762   3.400  0.0361 -0.9220  1.6724
  235CHL     C1 1430   1.760   3.444   0.818  0.2929 -0.1017  0.8248
  235CHL    CL1 1431   1.756   3.620   0.792 -0.2891 -0.1717  0.2608
  235CHL    CL2 1432   1.895   3.372   0.725 -0.1411  0.2486 -0.3847
  235CHL    CL3 1433   1.792   3.408   0.996  0.0663 -0.1206  0.0543
  235CHL     H1 1434   1.662   3.403   0.790  1.0528 -0.8278 -0.8508
  236CHL     C1 1435   3.485   0.319   2.718  0.0083  0.2569  0.0404
  236CHL    CL1 1436   3.367   0.188   2.723  0.2009  0.0621  0.5487
  236CHL    CL2 1437   3.456   0.402   2.876  0.0894  0.1792  0.3334
  236CHL    CL3 1438   3.657   0.266   2.744  0.2079 -0.4052 -0.1074
  236CHL     H1 1439   3.461   0.389   2.638 -1.0369  1.1327  1.0953
  237CHL     C1 1440   3.137   3.686   2.099 -0.2476  0.3780  0.7661
  237CHL    CL1 1441   3.142   3.611   1.929  0.0553  0.0390  0.3896
  237CHL    CL2 1442   2.998   3.798   2.124  0.2659  0.1659 -0.2767
  237CHL    CL3 1443   3.109   3.551   2.211 -0.4466 -0.1567  0.1148
  237CHL     H1 1444   3.234   3.729   2.125  0.0896 -0.3759  0.8048
  238CHL     C1 1445   1.804   3.092   3.533  0.5022  0.5739 -0.2927
  238CHL    CL1 1446   1.805   2.940   3.444  0.2481  0.1894 -0.2664
  238CHL    CL2 1447   1.816   3.061   3.708 -0.1941  0.2014 -0.3728
  238CHL    CL3 1448   1.938   3.199   3.483 -0.5900  0.2346  0.1005
  238CHL     H1 1449   1.711   3.148   3.520 -0.1365 -0.2216  0.7264
  239CHL     C1 1450   1.198   0.956   4.289  0.3324 -0.3871  0.3495
  239CHL    CL1 1451   1.333   0.911   4.401 -0.2369  0.3019  0.4793
  239CHL    CL2 1452   1.033   0.920   4.350  0.4111  0.3044 -0.1176
  239CHL    CL3 1453   1.220   1.132   4.259 -0.0512 -0.3380  0.2805
  239CHL     H1 1454   1.204   0.915   4.188  0.5396  0.8085 -0.1446
  240CHL     C1 1455   2.600   3.127   1.438  0.1741 -0.5226  0.4015
  240CHL    CL1 1456   2.734   3.212   1.515 -0.0678  0.0661  0.0555
  240CHL    CL2 1457   2.663   2.975   1.362  0.0578 -0.2197  0.0687
  240CHL    CL3 1458   2.469   3.098   1.572  0.2048  0.0656  0.1128
  240CHL     H1 1459   2.550   3.196   1.369  1.3340  1.8288  1.7882
  241CHL     C1 1460   2.509   1.682   1.905 -1.1368 -0.0512 -0.4722
  241CHL    CL1 1461   2.568   1.816   1.796 -0.0316  0.3675  0.0071
  241CHL    CL2 1462   2.328   1.683   1.893 -0.2935  0.1053 -0.3877
  241CHL    CL3 1463   2.590   1.530   1.855  0.4103 -0.2527  0.3771
  241CHL     H1 1464   2.546   1.699   2.007  1.5311  0.1547 -1.3865
  242CHL     C1 1465   3.722   0.308   0.119  0.0422 -0.4376 -0.0261
  242CHL    CL1 1466   3.586   0.201   0.166 -0.2127  0.0542  0.0142
  242CHL    CL2 1467   3.785   0.399   0.259  0.0707 -0.2466 -0.3523
  242CHL    CL3 1468   3.855   0.193   0.056  0.1203  0.4285  0.2723
  242CHL     H1 1469   3.677   0.367   0.038 -0.7883 -0.5032  0.3827
  243CHL     C1 1470   2.809   3.507   1.935 -0.1360 -0.0736  0.3016
  243CHL    CL1 1471   2.908   3.386   1.846  0.1105 -0.1230 -0.0665
  243CHL    CL2 1472   2.756   3.638   1.816  0.1950 -0.1139 -0.4423
  243CHL    CL3 1473   2.673   3.417   2.011  0.2458 -0.3621  0.0957
  243CHL     H1 1474   2.866   3.562   2.010  0.9542 -0.9518  0.1505
  244CHL     C1 1475   2.668   0.295   2.918 -0.3675 -0.1358  0.0454
  244CHL    CL1 1476   2.818   0.192   2.903  0.5001 -0.0427  0.0356
  244CHL    CL2 1477   2.535   0.224   2.836  0.0859 -0.2209  0.1430
  244CHL    CL3 1478   2.634   0.316   3.089 -0.5134 -0.0440 -0.3605
  244CHL     H1 1479   2.688   0.398   2.887 -0.1992 -0.5220 -1.1923
  245CHL     C1 1480   0.000   0.505   2.560 -0.1647 -0.0027 -0.0392
  245CHL    CL1 1481   0.013   0.654   2.666  0.0651  0.0736 -0.1108
  245CHL    CL2 1482   0.051   0.527   2.391  0.2539  0.0662  0.0598
  245CHL    CL3 1483   0.100   0.374   2.634 -0.1361  0.1051  0.0149
  245CHL     H1 1484  -0.106   0.480   2.554 -0.6119  1.5466  0.9067
  246CHL     C1 1485   3.385   2.780   4.110 -0.7182  0.3034  0.2539
  246CHL    CL1 1486   3.271   2.812   4.243 -0.2050  0.2658 -0.2919
  246CHL    CL2 1487   3.294   2.793   3.958 -0.3166 -0.1090  0.0763
  246CHL    CL3 1488   3.520   2.896   4.115  0.4537  0.0919  0.4786
  246CHL     H1 1489   3.425   2.679   4.120  0.8787  0.9697  0.7970
  247CHL     C1 1490   3.004   3.442   3.360 -0.1113 -0.2776  0.3409
  247CHL    CL1 1491   2.991   3.626   3.386  0.1140  0.1417  0.1874
  247CHL    CL2 1492   2.885   3.371   3.240 -0.0964  0.4340 -0.3416
  247CHL    CL3 1493   3.160   3.402   3.278 -0.3879 -0.2969 -0.3691
  247CHL     H1 1494   2.990   3.389   3.455  0.3777 -1.7094 -0.3627
  248CHL     C1 1495   2.103   1.929   4.142 -0.7394 -0.6486 -0.2841
  248CHL    CL1 1496   1.963   1.865   4.058 -0.2917 -0.4716  0.0237
  248CHL    CL2 1497   2.233   1.804   4.169  0.2294  0.0990 -0.4310
  248CHL    CL3 1498   2.170   2.071   4.054  0.4254 -0.5846  0.0895
  248CHL     H1 1499   2.078   1.964   4.243  1.3694 -2.3998  0.9325
  249CHL     C1 1500   0.012   3.686   2.259  0.1049  0.2301 -0.1855
  249CHL    CL1 1501  -0.134   3.767   2.335  0.0579 -0.1606  0.3934
  249CHL    CL2 1502  -0.041   3.521   2.238 -0.1217 -0.0782  0.6733
  249CHL    CL3 1503   0.067   3.772   2.111 -0.0521  0.1567  0.2740
  249CHL     H1 1504   0.095   3.700   2.330 -0.4088  0.2582  0.4180
  250CHL     C1 1505   2.345   3.919   2.551  0.4552 -0.3016 -0.5041
  250CHL    CL1 1506   2.310   4.075   2.633 -0.1583  0.0556 -0.2987
  250CHL    CL2 1507   2.487   3.838   2.624 -0.0955  0.5314  0.1605
  250CHL    CL3 1508   2.192   3.818   2.564 -0.0001 -0.2136 -0.1510
  250CHL     H1 1509   2.372   3.938   2.447 -0.1855  1.2838 -0.4027
  251CHL     C1 1510   0.672   2.497   1.102 -0.1321 -0.3354  0.2518
  251CHL    CL1 1511   0.828   2.553   1.188  0.4245  0.1805  0.1912
  251CHL    CL2 1512   0.702   2.419   0.943 -0.2032 -0.3567 -0.5067
  251CHL    CL3 1513   0.603   2.362   1.201  0.2049 -0.2776 -0.4486
  251CHL     H1 1514   0.600   2.577   1.087 -0.2568 -0.2393  1.2909
  252CHL     C1 1515   1.821   1.058   0.024 -0.5557 -0.5530  0.7934
  252CHL    CL1 1516   1.821   1.091   0.196  0.3244  0.3060 -0.3669
  252CHL    CL2 1517   1.669   0.970  -0.036  0.0531 -0.1023 -0.1282
  252CHL    CL3 1518   1.864   1.215  -0.056 -0.3199  0.0691 -0.0547
  252CHL     H1 1519   1.906   0.994  -0.003 -0.0417 -0.6408  2.4984
  253CHL     C1 1520   3.847   3.935   3.941 -0.5032 -0.0380  0.5546
  253CHL    CL1 1521   3.711   3.916   3.825  0.1654 -0.1067  0.1978
  253CHL    CL2 1522   3.778   3.985   4.096 -0.0133 -0.2271 -0.0146
  253CHL    CL3 1523   3.949   3.786   3.961 -0.1276 -0.2080  0.0237
  253CHL     H1 1524   3.914   4.016   3.910 -0.0738 -1.3399 -2.2160
  254CHL     C1 1525   0.445   2.822   1.878 -0.6213  0.3331 -0.2658
  254CHL    CL1 1526   0.604   2.874   1.822 -0.1770  0.0777  0.6299
  254CHL    CL2 1527   0.430   2.637   1.890 -0.1859 -0.1142 -0.2226
  254CHL    CL3 1528   0.420   2.890   2.045  0.1452 -0.1931 -0.1228
  254CHL     H1 1529   0.367   2.855   1.808  0.3850  0.6734 -1.2578
  255CHL     C1 1530   0.838   1.293   2.581  0.1629  0.9292  0.1364
  255CHL    CL1 1531   0.909   1.218   2.434  0.4139 -0.1939 -0.4256
  255CHL    CL2 1532   0.716   1.426   2.532  0.0403 -0.0223  0.1130
  255CHL    CL3 1533   0.766   1.158   2.680 -0.2521  0.1953  0.0942
  255CHL     H1 1534   0.923   1.330   2.639 -1.2377  2.3503  1.3792
  256CHL     C1 1535   3.146   1.231   0.924  0.3763  0.1824  0.7715
  256CHL    CL1 1536   3.080   1.329   0.791 -0.0892 -0.0155  0.0649
  256CHL    CL2 1537   3.138   1.050   0.897  0.0714 -0.3304 -0.1369
  256CHL    CL3 1538   3.315   1.284   0.942 -0.1249  0.2472  0.2077
  256CHL     H1 1539   3.091   1.265   1.012  0.3390  1.8104  0.1452
  257CHL     C1 1540   3.292   4.006   4.075 -0.4024  0.6512 -0.3464
  257CHL    CL1 1541   3.444   4.109   4.073  0.1983 -0.2292  0.2671
  257CHL    CL2 1542   3.150   4.101   4.111 -0.2298 -0.1867  0.1445
  257CHL    CL3 1543   3.255   3.928   3.913 -0.0979  0.0588 -0.5105
  257CHL     H1 1544   3.301   3.921   4.144 -0.4668  1.5727  0.8308
  258CHL     C1 1545   3.057   2.438   4.133  0.3699  0.0652 -0.5101
  258CHL    CL1 1546   3.018   2.583   4.021  0.3772  0.1309 -0.2484
  258CHL    CL2 1547   2.925   2.405   4.257 -0.5855 -0.2766 -0.0195
  258CHL    CL3 1548   3.060   2.293   4.035  0.6104 -0.1343 -0.1414
  258CHL     H1 1549   3.154   2.451   4.180  0.2395 -1.0747  0.1041
  259CHL     C1 1550   2.992   2.565   1.538 -0.2822 -0.3390 -0.1228
  259CHL    CL1 1551   3.105   2.422   1.493 -0.0999 -0.1207  0.0915
  259CHL    CL2 1552   3.053   2.723   1.472  0.0591  0.5788  0.3802
  259CHL    CL3 1553   2.828   2.526   1.465 -0.5744  0.1659  0.0519
  259CHL     H1 1554   2.964   2.565   1.644  0.7483  0.1886  0.1538
  260CHL     C1 1555   0.559   3.287   3.752 -0.0040  0.4421 -0.4896
  260CHL    CL1 1556   0.500   3.183   3.623  0.0727 -0.2651 -0.4143
  260CHL    CL2 1557   0.738   3.295   3.714  0.6691 -0.1791  0.0239
  260CHL    CL3 1558   0.468   3.446   3.736  0.4794  0.0667 -0.1985
  260CHL     H1 1559   0.542   3.232   3.846 -1.0316  1.6238  0.0552
  261CHL     C1 1560   3.208   3.223   3.725  0.3305 -0.6257 -0.2269
  261CHL    CL1 1561   3.100   3.364   3.712 -0.7183 -0.1172  0.3224
  261CHL    CL2 1562   3.098   3.075   3.734 -0.0680 -0.7352 -0.1940
  261CHL    CL3 1563   3.295   3.210   3.568 -0.0541  0.0265  0.5251
  261CHL     H1 1564   3.280   3.239   3.805  1.1640 -0.8045 -0.9259
  262CHL     C1 1565   1.468   2.405   1.571 -0.7369  0.4013  0.4859
  262CHL    CL1 1566   1.639   2.445   1.570 -0.1788 -0.0641 -0.1377
  262CHL    CL2 1567   1.435   2.236   1.629 -0.3667  0.2253  0.1639
  262CHL    CL3 1568   1.400   2.530   1.678 -0.2488 -0.2830 -0.1355
  262CHL     H1 1569   1.441   2.417   1.466 -0.6510  1.6339  0.5848
  263CHL     C1 1570   3.431   4.021   1.127  0.5711 -0.3941 -1.0463
  263CHL    CL1 1571   3.571   4.050   1.019 -0.4417 -0.1000 -0.1487
  263CHL    CL2 1572   3.286   4.058   1.026 -0.1984 -0.0910 -0.0709
  263CHL    CL3 1573   3.443   3.846   1.163  0.2150 -0.1832 -0.2169
  263CHL     H1 1574   3.436   4.074   1.223 -0.7518 -0.6066 -0.8471
  264CHL     C1 1575   2.403   3.327   3.416 -0.0006  0.4389  0.1558
  264CHL    CL1 1576   2.431   3.153   3.458  0.1123 -0.0170  0.1403
  264CHL    CL2 1577   2.539   3.356   3.303 -0.2376  0.2211 -0.5868
  264CHL    CL3 1578   2.244   3.366   3.354  0.1213  0.1244  0.0289
  264CHL     H1 1579   2.425   3.376   3.511 -0.4059  0.1206  0.4222
  265CHL     C1 1580   0.109   1.510   0.668 -0.1309 -0.0927  0.7696
  265CHL    CL1 1581  -0.026   1.515   0.553  0.3265 -0.5509 -0.0908
  265CHL    CL2 1582   0.094   1.362   0.769 -0.2610  0.0051 -0.1884
  265CHL    CL3 1583   0.265   1.490   0.573 -0.1765 -0.0449 -0.0435
  265CHL     H1 1584   0.135   1.603   0.720  1.3521  0.2371 -0.4763
  266CHL     C1 1585   0.759   0.793   3.813  0.0753  0.1964 -0.5686
  266CHL    CL1 1586   0.879   0.747   3.937  0.4236  0.2120 -0.0571
  266CHL    CL2 1587   0.676   0.946   3.861  0.4926  0.0839 -0.3029
  266CHL    CL3 1588   0.838   0.811   3.656  0.2823 -0.3484 -0.1035
  266CHL     H1 1589   0.693   0.706   3.813 -0.5182  0.6371 -0.6648
  267CHL     C1 1590   2.494   3.321   0.934 -0.3392  0.7022  0.3791
  267CHL    CL1 1591   2.332   3.283   0.868  0.1503 -0.1754  0.1516
  267CHL    CL2 1592   2.497   3.448   1.057 -0.1521  0.0054  0.4047
  267CHL    CL3 1593   2.565   3.174   1.016 -0.0637 -0.0305 -0.0431
  267CHL     H1 1594   2.564   3.356   0.857  1.7823 -0.7449  1.5533
  268CHL     C1 1595   3.715   1.094   3.415  0.2362 -0.7483 -0.3847
  268CHL    CL1 1596   3.759   1.034   3.581 -0.0249  0.0562 -0.1121
  268CHL    CL2 1597   3.686   1.274   3.433  0.3522 -0.1802 -0.0384
  268CHL    CL3 1598   3.849   1.071   3.299  0.0270  0.2658  0.4136
  268CHL     H1 1599   3.625   1.044   3.379 -1.1084  0.5365  1.0174
  269CHL     C1 1600   1.834   2.808   4.031 -0.2164  0.8104  0.4783
  269CHL    CL1 1601   1.860   2.978   4.066 -0.1300 -0.0254  0.2149
  269CHL    CL2 1602   1.838   2.713   4.185 -0.4466  0.2004 -0.1220
  269CHL    CL3 1603   1.688   2.787   3.923 -0.4591 -0.3822  0.0242
  269CHL     H1 1604   1.920   2.774   3.971  0.0572  0.9128  0.8135
  270CHL     C1 1605   0.912   3.696   1.559  0.1383 -0.1563  0.9883
  270CHL    CL1 1606   0.802   3.652   1.424  0.1453  0.0825  0.1271
  270CHL    CL2 1607   0.945   3.875   1.561 -0.3679 -0.1762 -0.1063
  270CHL    CL3 1608   0.836   3.628   1.712 -0.1385  0.3924  0.4075
  270CHL     H1 1609   1.009   3.648   1.549  0.7412  0.9523  1.3318
  271CHL     C1 1610   2.061   1.871   3.092 -0.4482  0.5066  0.0174
  271CHL    CL1 1611   1.930   1.840   3.215 -0.1686  0.0300  0.3569
  271CHL    CL2 1612   2.216   1.780   3.129  0.5052  0.1159 -0.1913
  271CHL    CL3 1613   1.995   1.845   2.936  0.3490  0.2861  0.2386
  271CHL     H1 1614   2.086   1.977   3.097 -1.1494  0.6345  1.3150
  272CHL     C1 1615   3.232   2.106   0.688  0.2811 -0.2029  0.4590
  272CHL    CL1 1616   3.165   1.976   0.796  0.2489  0.1923  0.2175
  272CHL    CL2 1617   3.273   2.040   0.532  0.3734  0.3232 -0.4490
  272CHL    CL3 1618   3.104   2.230   0.660 -0.3156  0.4295  0.0783
  272CHL     H1 1619   3.313   2.166   0.731 -1.6225  2.8330  0.1694
  273CHL     C1 1620   0.236   1.813   2.189  0.2004  0.0865  0.1155
  273CHL    CL1 1621   0.410   1.864   2.169 -0.0505  0.1536 -0.1534
  273CHL    CL2 1622   0.228   1.711   2.336  0.1910 -0.3705  0.0325
  273CHL    CL3 1623   0.139   1.961   2.193 -0.2048 -0.3338 -0.0636
  273CHL     H1 1624   0.198   1.762   2.099 -0.6010 -1.2555  1.1708
  274CHL     C1 1625   0.907   3.507   3.444  0.5308  0.4065  0.5955
  274CHL    CL1 1626   0.891   3.461   3.269 -0.1251 -0.0388 -0.6727
  274CHL    CL2 1627   1.055   3.605   3.480 -0.1601  0.0311  0.1014
  274CHL    CL3 1628   0.750   3.593   3.475 -0.6224  0.0468 -0.3897
  274CHL     H1 1629   0.901   3.415   3.504  0.2968  1.6203  2.5148
  275CHL     C1 1630   0.427   0.590   1.241 -0.5471 -0.3711  0.8019
  275CHL    CL1 1631   0.540   0.519   1.116 -0.1685  0.2991  0.0545
  275CHL    CL2 1632   0.422   0.491   1.391 -0.1451 -0.1960  0.1490
  275CHL    CL3 1633   0.485   0.759   1.292  0.4818 -0.1582 -0.2308
  275CHL     H1 1634   0.333   0.606   1.187 -0.6290 -3.2114 -0.0492
  276CHL     C1 1635   3.159   0.785   4.146  0.2298  0.2950 -0.2433
  276CHL    CL1 1636   3.127   0.749   4.314 -0.3393 -0.0537 -0.0370
  276CHL    CL2 1637   3.294   0.908   4.118  0.5680 -0.1668 -0.3752
  276CHL    CL3 1638   3.175   0.639   4.037  0.2295 -0.3784 -0.1683
  276CHL     H1 1639   3.066   0.834   4.115 -0.3047 -0.4178  0.1869
  277CHL     C1 1640   3.941   3.815   4.378 -0.2281  0.5878 -0.4116
  277CHL    CL1 1641   3.966   3.794   4.552 -0.2136  0.1774  0.3976
  277CHL    CL2 1642   4.074   3.910   4.299  0.0726  0.0089 -0.0465
  277CHL    CL3 1643   3.921   3.646   4.314  0.0496  0.0802  0.2824
  277CHL     H1 1644   3.846   3.868   4.363  0.0060  0.9167 -0.7527
  278CHL     C1 1645   2.670   2.696   3.928 -0.2828 -0.3537 -0.0505
  278CHL    CL1 1646   2.769   2.674   3.779 -0.0301  0.5413 -0.3591
  278CHL    CL2 1647   2.621   2.872   3.938  0.4291  0.2587 -0.0815
  278CHL    CL3 1648   2.528   2.586   3.906  0.0334  0.1690  0.1863
  278CHL     H1 1649   2.726   2.663   4.016  1.5690 -1.2693 -1.5035
  279CHL     C1 1650   3.381   0.421   0.735  0.2436  0.0776 -0.1457
  279CHL    CL1 1651   3.217   0.460   0.680  0.1387 -0.2020  0.2839
  279CHL    CL2 1652   3.352   0.271   0.827  0.2185 -0.1908  0.1220
  279CHL    CL3 1653   3.494   0.383   0.597  0.0116 -0.3724 -0.3090
  279CHL     H1 1654   3.416   0.498   0.805 -1.3719  0.2651  0.4947
  280CHL     C1 1655   0.637   2.172   0.452  0.0829 -0.4377  0.1671
  280CHL    CL1 1656   0.515   2.057   0.385  0.0353 -0.2001 -0.1007
  280CHL    CL2 1657   0.586   2.346   0.432 -0.0633 -0.0522  0.1071
  280CHL    CL3 1658   0.671   2.134   0.626 -0.1562  0.1687  0.3975
  280CHL     H1 1659   0.735   2.163   0.405  0.7683 -0.6338  1.5664
  281CHL     C1 1660   2.522   2.125   1.986  0.0326 -0.0419 -0.3997
  281CHL    CL1 1661   2.525   1.986   2.098  0.2746  0.0718 -0.0881
  281CHL    CL2 1662   2.358   2.133   1.906  0.2501 -0.0743  0.2873
  281CHL    CL3 1663   2.551   2.272   2.082 -0.2146 -0.0746 -0.1427
  281CHL     H1 1664   2.597   2.104   1.909 -1.0267 -1.8453 -0.9973
  282CHL     C1 1665   2.332   0.437   1.443 -0.1724  0.1218 -0.4577
  282CHL    CL1 1666   2.296   0.438   1.618 -0.1240 -0.2552 -0.2402
  282CHL    CL2 1667   2.449   0.306   1.395  0.2783 -0.0670 -0.0725
  282CHL    CL3 1668   2.183   0.436   1.345  0.7617  0.0774 -0.0385
  282CHL     H1 1669   2.386   0.529   1.419  1.2754 -1.0161 -1.8496
  283CHL     C1 1670   2.899   3.136   2.070  0.0006 -0.5177  0.8825
  283CHL    CL1 1671   2.992   3.232   2.189  0.0659  0.2484  0.1659
  283CHL    CL2 1672   2.989   2.980   2.031  0.3277  0.1909  0.0247
  283CHL    CL3 1673   2.748   3.086   2.155 -0.3423  0.3881 -0.0957
  283CHL     H1 1674   2.866   3.182   1.976  0.7565 -0.3069  0.7156
  284CHL     C1 1675   3.179   0.081   2.104 -0.1145 -0.6257 -0.2331
  284CHL    CL1 1676   3.316  -0.010   2.049  0.0225 -0.0203  0.3089
  284CHL    CL2 1677   3.038  -0.021   2.141  0.1461 -0.1061  0.4417
  284CHL    CL3 1678   3.235   0.159   2.251 -0.5932  0.1537  0.1539
  284CHL     H1 1679   3.150   0.165   2.039  2.3918  1.7165  1.4343
  285CHL     C1 1680   3.456   0.486   2.382  0.2379  0.0371  0.2994
  285CHL    CL1 1681   3.550   0.333   2.377 -0.4419  0.1030  0.1178
  285CHL    CL2 1682   3.285   0.441   2.426 -0.1240 -0.1141  0.1616
  285CHL    CL3 1683   3.520   0.588   2.512  0.0385  0.1748  0.3948
  285CHL     H1 1684   3.453   0.539   2.287  3.5528 -0.1101 -0.0053
  286CHL     C1 1685   2.821   2.829   4.351 -0.0476  0.2076 -0.1975
  286CHL    CL1 1686   2.907   2.849   4.190  0.2362  0.2693  0.3409
  286CHL    CL2 1687   2.943   2.790   4.470 -0.0433 -0.0578  0.1267
  286CHL    CL3 1688   2.728   2.977   4.389 -0.0872 -0.3075 -0.3531
  286CHL     H1 1689   2.750   2.747   4.335  0.6850 -0.5422  0.3647
  287CHL     C1 1690   3.186   2.410   1.999 -0.8940  0.5580 -1.0267
  287CHL    CL1 1691   3.309   2.362   1.875 -0.1746 -0.1144 -0.0491
  287CHL    CL2 1692   3.248   2.360   2.163 -0.3202 -0.0902  0.1725
  287CHL    CL3 1693   3.141   2.588   1.998  0.1514  0.1056  0.2246
  287CHL     H1 1694   3.101   2.345   1.973  0.7426 -0.8276 -3.2588
  288CHL     C1 1695   1.010   3.008   3.464  0.0260  0.6871  0.4878
  288CHL    CL1 1696   1.032   3.064   3.635 -0.1783  0.2472  0.0223
  288CHL    CL2 1697   0.888   3.104   3.362  0.0916  0.6452 -0.2212
  288CHL    CL3 1698   1.167   3.007   3.377  0.0194  0.0524 -0.0655
  288CHL     H1 1699   0.964   2.911   3.481 -1.6076  1.5005  0.9319
  289CHL     C1 1700   0.869   0.465   0.885 -0.0013 -0.3801 -0.2144
  289CHL    CL1 1701   0.821   0.330   0.777  0.0769 -0.4061 -0.0282
  289CHL    CL2 1702   0.792   0.624   0.852  0.4425 -0.1523  0.1598
  289CHL    CL3 1703   0.840   0.405   1.052 -0.3546 -0.1414 -0.2537
  289CHL     H1 1704   0.978   0.475   0.880 -0.0605 -0.1416 -1.1986
  290CHL     C1 1705   1.288   3.389   3.303  0.3063 -0.0839  0.0385
  290CHL    CL1 1706   1.377   3.277   3.196 -0.3196  0.2748  0.2950
  290CHL    CL2 1707   1.312   3.347   3.475  0.7539 -0.5083  0.1548
  290CHL    CL3 1708   1.352   3.557   3.272 -0.0148 -0.2522  0.1921
  290CHL     H1 1709   1.183   3.368   3.282  0.4118 -2.0037  1.2005
  291CHL     C1 1710   0.050   0.675   1.484  0.2558 -0.0293 -0.3393
  291CHL    CL1 1711   0.010   0.751   1.644 -0.0547 -0.2145  0.0694
  291CHL    CL2 1712   0.033   0.496   1.496  0.0098  0.1960 -0.4570
  291CHL    CL3 1713  -0.037   0.742   1.338  0.3756 -0.0388 -0.1398
  291CHL     H1 1714   0.154   0.708   1.474  0.2452  1.5061  3.1614
  292CHL     C1 1715   2.960   1.207   2.903  0.1141  0.3695 -0.1732
  292CHL    CL1 1716   3.047   1.361   2.861 -0.0653  0.3596 -0.0642
  292CHL    CL2 1717   2.801   1.188   2.818  0.3764 -0.0463 -0.1140
  292CHL    CL3 1718   3.055   1.054   2.859  0.5286 -0.1090 -0.1368
  292CHL     H1 1719   2.942   1.200   3.011  0.2975 -0.2362 -0.1775
  293CHL     C1 1720   2.857   2.990   3.501 -0.2970  0.3332  0.0245
  293CHL    CL1 1721   2.832   3.166   3.543  0.1044  0.1291  0.2393
  293CHL    CL2 1722   2.705   2.904   3.478 -0.3172 -0.4070  0.0108
  293CHL    CL3 1723   2.916   2.968   3.338  0.1014 -0.1675  0.2577
  293CHL     H1 1724   2.925   2.929   3.562 -0.9975 -0.9940 -0.4701
  294CHL     C1 1725   3.887   0.066   0.703  0.0951 -0.8323  0.0814
  294CHL    CL1 1726   3.782   0.172   0.813 -0.2596 -0.3616 -0.0623
  294CHL    CL2 1727   3.822  -0.098   0.690  0.0106  0.1572  0.1166
  294CHL    CL3 1728   3.880   0.143   0.541  0.0791 -0.0129 -0.0197
  294CHL     H1 1729   3.991   0.060   0.738  0.1213 -1.7959 -0.1489
  295CHL     C1 1730   3.686   1.917   0.474 -0.1710  1.0190 -0.4973
  295CHL    CL1 1731   3.738   2.086   0.460 -0.0713  0.3650 -0.0162
  295CHL    CL2 1732   3.710   1.831   0.324  0.0948 -0.2949 -0.5444
  295CHL    CL3 1733   3.768   1.850   0.620  0.0858  0.4147  0.1129
  295CHL     H1 1734   3.580   1.917   0.503 -0.7612  0.5773 -2.5074
  296CHL     C1 1735   2.947   4.051   0.747  0.1470 -0.0160  0.1787
  296CHL    CL1 1736   2.822   3.917   0.768 -0.2702  0.0297 -0.1436
  296CHL    CL2 1737   2.945   4.111   0.574 -0.0814  0.1441 -0.1483
  296CHL    CL3 1738   2.914   4.180   0.873  0.4188 -0.0073  0.6984
  296CHL     H1 1739   3.050   4.015   0.755  0.0216 -0.7516 -1.1135
  297CHL     C1 1740   2.097   1.732   2.245  0.5067  0.0856 -0.0737
  297CHL    CL1 1741   2.113   1.689   2.415 -0.0751  0.2535 -0.1487
  297CHL    CL2 1742   2.213   1.865   2.190  0.1227  0.2686  0.5034
  297CHL    CL3 1743   2.110   1.582   2.153 -0.4319  0.2309  0.1338
  297CHL     H1 1744   1.997   1.774   2.226  1.2363  1.3044 -1.3571
  298CHL     C1 1745   3.364   1.687   4.328 -0.0045  0.3809 -0.1755
  298CHL    CL1 1746   3.434   1.693   4.159  0.1259 -0.1961 -0.0038
  298CHL    CL2 1747   3.327   1.518   4.371  0.2674 -0.3199  0.2746
  298CHL    CL3 1748   3.461   1.788   4.439  0.3535  0.1105  0.0614
  298CHL     H1 1749   3.262   1.725   4.316  0.6059  1.9353 -0.6195
  299CHL     C1 1750   0.958   0.932   1.159  0.3457 -0.2772 -0.6708
  299CHL    CL1 1751   0.807   0.988   1.236  0.6368  0.0312 -0.1478
  299CHL    CL2 1752   1.089   0.961   1.281 -0.1451 -0.0690 -0.3949
  299CHL    CL3 1753   0.956   0.753   1.123  0.1576 -0.2157 -0.3904
  299CHL     H1 1754   0.976   0.999   1.075 -1.4700  1.4610  0.2272
  300CHL     C1 1755   1.916   0.448   3.911 -0.1176 -1.2760 -0.3372
  300CHL    CL1 1756   1.784   0.530   4.006 -0.5741 -0.0878 -0.4372
  300CHL    CL2 1757   1.902   0.520   3.743 -0.2850 -0.2007 -0.1324
  300CHL    CL3 1758   2.080   0.497   3.976  0.2131  0.1979  0.3138
  300CHL     H1 1759   1.914   0.339   3.902  3.8868 -1.4679 -0.8069
  301CHL     C1 1760   0.693   2.189   3.060 -0.5285 -0.7618 -0.2764
  301CHL    CL1 1761   0.667   2.062   2.935  0.3833  0.2642  0.1294
  301CHL    CL2 1762   0.783   2.329   2.987 -0.4296  0.2948 -0.3581
  301CHL    CL3 1763   0.537   2.237   3.133 -0.2576 -0.2535 -0.0777
  301CHL     H1 1764   0.738   2.145   3.149 -1.4100 -2.7001 -0.7231
  302CHL     C1 1765   0.432   0.573   3.044  0.0648  0.2489 -0.5008
  302CHL    CL1 1766   0.279   0.579   2.943 -0.3897 -0.1809  0.4138
  302CHL    CL2 1767   0.503   0.747   3.072 -0.0243  0.3607 -0.0012
  302CHL    CL3 1768   0.394   0.497   3.198  0.1131 -0.2808 -0.3863
  302CHL     H1 1769   0.501   0.518   2.978 -0.6961 -1.4232  0.0430
  303CHL     C1 1770   0.156   1.472   3.201  0.8330  0.0672  0.3684
  303CHL    CL1 1771   0.326   1.422   3.216 -0.0024  0.0498 -0.0287
  303CHL    CL2 1772   0.135   1.553   3.045 -0.1316 -0.0334  0.1431
  303CHL    CL3 1773   0.044   1.339   3.215 -0.0632 -0.3793  0.7369
  303CHL     H1 1774   0.130   1.535   3.286  1.0927  1.1398 -0.3372
  304CHL     C1 1775   3.612   3.470   2.471 -0.0350 -0.3135 -0.1411
  304CHL    CL1 1776   3.482   3.370   2.394  0.1262 -0.1876  0.0309
  304CHL    CL2 1777   3.542   3.561   2.613  0.1048  0.3876 -0.5257
  304CHL    CL3 1778   3.764   3.372   2.514 -0.3688  0.0072  0.1897
  304CHL     H1 1779   3.643   3.535   2.389 -2.2110 -0.1885 -0.9390
  305CHL     C1 1780   2.201   3.212   3.729  0.2823 -0.2271 -0.1399
  305CHL    CL1 1781   2.171   3.028   3.710 -0.1608 -0.5405  0.1680
  305CHL    CL2 1782   2.075   3.279   3.835  0.1798 -0.2461 -0.0831
  305CHL    CL3 1783   2.369   3.236   3.793 -0.2865  0.4697  0.0823
  305CHL     H1 1784   2.191   3.263   3.632 -1.2225 -0.4020 -0.1037
  306CHL     C1 1785   0.809   1.094   3.284 -0.6275  0.2108 -0.0326
  306CHL    CL1 1786   0.767   1.204   3.422  0.1498  0.0131  0.4282
  306CHL    CL2 1787   0.668   1.030   3.204 -0.3268 -0.5075  0.0057
  306CHL    CL3 1788   0.922   1.172   3.164 -0.1790  0.0946 -0.2633
  306CHL     H1 1789   0.851   1.003   3.329  1.1444  0.4712 -1.0677
  307CHL     C1 1790   1.420   4.067   1.402 -0.5423  0.7131  0.0651
  307CHL    CL1 1791   1.570   3.981   1.362  0.2335 -0.1149  0.1080
  307CHL    CL2 1792   1.416   4.222   1.318 -0.2860 -0.3430  0.1082
  307CHL    CL3 1793   1.284   3.966   1.345 -0.4106  0.1002 -0.3802
  307CHL     H1 1794   1.414   4.084   1.510 -0.5708  1.6979 -0.0874
  308CHL     C1 1795   2.400   0.077   0.761 -0.1837  0.6316  0.1009
  308CHL    CL1 1796   2.574   0.121   0.741 -0.3767  0.1425 -0.4341
  308CHL    CL2 1797   2.300   0.120   0.624 -0.3056  0.2605  0.0337
  308CHL    CL3 1798   2.394  -0.102   0.767  0.0546 -0.0963 -0.0859
  308CHL     H1 1799   2.374   0.118   0.859 -0.7447 -3.0565  1.6680
  309CHL     C1 1800   0.195   3.887   2.589 -0.6346 -0.1278 -0.1511
  309CHL    CL1 1801   0.072   3.753   2.591  0.2087  0.1153 -0.2629
  309CHL    CL2 1802   0.114   4.034   2.521 -0.0205 -0.2191 -0.2144
  309CHL    CL3 1803   0.251   3.916   2.761 -0.0097  0.0608 -0.0157
  309CHL     H1 1804   0.284   3.855   2.533 -1.5113 -1.5924 -0.7681
  310CHL     C1 1805   3.796   2.268   0.858  0.5497 -0.2640  0.4758
  310CHL    CL1 1806   3.907   2.125   0.827 -0.2130  0.1423  0.0954
  310CHL    CL2 1807   3.882   2.431   0.825 -0.1245  0.4304 -0.0743
  310CHL    CL3 1808   3.644   2.232   0.778  0.2574  0.2202  0.1862
  310CHL     H1 1809   3.765   2.268   0.963 -1.9316  1.0022 -0.1883
  311CHL     C1 1810   3.579   0.141   3.670  0.7089 -0.4866  0.8621
  311CHL    CL1 1811   3.521   0.304   3.618  0.1750 -0.2822 -0.3079
  311CHL    CL2 1812   3.509   0.006   3.567 -0.2558 -0.0944 -0.3916
  311CHL    CL3 1813   3.755   0.123   3.683  0.1060 -0.1349 -0.0093
  311CHL     H1 1814   3.546   0.138   3.775  0.2369  0.3022  0.7466
  312CHL     C1 1815   0.403   0.025   4.355 -0.5859  0.5907  0.5545
  312CHL    CL1 1816   0.330  -0.055   4.503  0.3652  0.1508  0.2263
  312CHL    CL2 1817   0.292   0.165   4.327  0.4026  0.0200 -0.0151
  312CHL    CL3 1818   0.570   0.106   4.375 -0.1158 -0.1021  0.3356
  312CHL     H1 1819   0.395  -0.048   4.274  0.1791 -1.3523  2.1586
  313CHL     C1 1820   3.720   3.050   0.094 -0.3014 -0.5543  0.6246
  313CHL    CL1 1821   3.546   3.014   0.119  0.1155  0.4634 -0.2609
  313CHL    CL2 1822   3.737   3.152  -0.054  0.0829  0.1185  0.2144
  313CHL    CL3 1823   3.804   3.133   0.228 -0.2196  0.3721 -0.1310
  313CHL     H1 1824   3.770   2.954   0.075  3.1315  1.3939 -1.0969
  314CHL     C1 1825   0.345   2.111   2.521 -0.4563 -0.4324  0.4764
  314CHL    CL1 1826   0.337   2.183   2.356 -0.2829  0.1850 -0.2162
  314CHL    CL2 1827   0.197   2.014   2.540  0.3117  0.0521 -0.1949
  314CHL    CL3 1828   0.497   2.013   2.565  0.3760 -0.1119 -0.5461
  314CHL     H1 1829   0.334   2.190   2.597 -0.9393  1.6773 -1.6611
  315CHL     C1 1830   1.767   2.358   3.926  0.0263  0.0538 -0.5173
  315CHL    CL1 1831   1.812   2.393   3.758  0.2951 -0.0261 -0.3078
  315CHL    CL2 1832   1.897   2.388   4.049  0.0730  0.0724  0.3031
  315CHL    CL3 1833   1.619   2.448   3.977 -0.0005 -0.0100  0.0291
  315CHL     H1 1834   1.736   2.253   3.932 -0.0481  0.1546  2.2213
  316CHL     C1 1835   3.514   0.967   1.615  0.5390  0.2763 -0.4213
  316CHL    CL1 1836   3.545   0.969   1.444  0.6519  0.3079  0.4369
  316CHL    CL2 1837   3.651   0.879   1.689 -0.3548  0.2180  0.2722
  316CHL    CL3 1838   3.500   1.133   1.688 -0.6474 -0.0662  0.0702
  316CHL     H1 1839   3.427   0.903   1.631  1.9204 -1.7327 -0.5182
  317CHL     C1 1840   1.283   1.138   0.885  0.6689  0.1603  0.7797
  317CHL    CL1 1841   1.306   0.978   0.965 -0.3162 -0.2753 -0.0828
  317CHL    CL2 1842   1.444   1.212   0.840 -0.0894 -0.1599 -0.0402
  317CHL    CL3 1843   1.186   1.137   0.736 -0.1337 -0.0587  0.4784
  317CHL     H1 1844   1.239   1.209   0.955 -0.6326  0.3119 -0.1495
  318CHL     C1 1845   0.447   3.312   3.191 -0.3798  0.9318  0.0579
  318CHL    CL1 1846   0.565   3.291   3.330 -0.1147  0.0140 -0.4325
  318CHL    CL2 1847   0.297   3.405   3.248 -0.0156 -0.2634  0.1058
  318CHL    CL3 1848   0.527   3.394   3.053 -0.0668 -0.1775 -1.0185
  318CHL     H1 1849   0.407   3.221   3.145 -0.1244  0.6405  0.3944
  319CHL     C1 1850   2.004   1.864   0.206  0.6804  0.3730  0.0749
  319CHL    CL1 1851   1.983   2.037   0.164 -0.4977  0.2697  0.1029
  319CHL    CL2 1852   1.985   1.750   0.063 -0.0289  0.2512  0.0156
  319CHL    CL3 1853   2.167   1.846   0.271 -0.1209 -0.1350  0.0035
  319CHL     H1 1854   1.936   1.848   0.291 -1.0312  1.5838 -0.9909
  320CHL     C1 1855   0.250   1.617   0.114  0.1636  0.7264  0.4534
  320CHL    CL1 1856   0.377   1.517   0.180  0.0865 -0.1796 -0.2445
  320CHL    CL2 1857   0.153   1.694   0.247 -0.1881  0.1959 -0.4371
  320CHL    CL3 1858   0.312   1.730  -0.001  0.1685  0.0693 -0.2752
  320CHL     H1 1859   0.191   1.547   0.054  3.0365 -0.3870 -1.3092
  321CHL     C1 1860   2.479   0.073   3.477  0.3003 -0.4834  0.3053
  321CHL    CL1 1861   2.461   0.243   3.555 -0.1862  0.1544  0.0772
  321CHL    CL2 1862   2.435   0.056   3.304  0.0206 -0.0974  0.1581
  321CHL    CL3 1863   2.639   0.018   3.534  0.1657  0.3521  0.0755
  321CHL     H1 1864   2.402   0.009   3.520  1.3174 -1.6903  0.3714
  322CHL     C1 1865   2.568   3.466   2.351  0.1440 -0.6596  0.3447
  322CHL    CL1 1866   2.531   3.524   2.516 -0.3731  0.4516  0.1039
  322CHL    CL2 1867   2.746   3.478   2.332  0.2676  0.1403 -0.1973
  322CHL    CL3 1868   2.539   3.288   2.313 -0.1270 -0.0095  0.4826
  322CHL     H1 1869   2.524   3.523   2.268  0.4129 -1.2056 -0.1818
  323CHL     C1 1870   1.769   3.362   1.559 -0.5525  0.4503 -0.0815
  323CHL    CL1 1871   1.819   3.484   1.686 -0.1944  0.1494  0.0751
  323CHL    CL2 1872   1.620   3.414   1.473  0.3114 -0.1005  0.1631
  323CHL    CL3 1873   1.904   3.341   1.433 -0.3851  0.2228  0.0933
  323CHL     H1 1874   1.738   3.266   1.602 -0.8822 -0.5229 -2.3561
  324CHL     C1 1875   0.379   2.853   2.471  0.5200  0.0450  0.0844
  324CHL    CL1 1876   0.444   3.010   2.401  0.0553 -0.2514 -0.3737
  324CHL    CL2 1877   0.477   2.713   2.424  0.1506 -0.1259 -0.1087
  324CHL    CL3 1878   0.345   2.866   2.651  0.0877  0.3372 -0.1174
  324CHL     H1 1879   0.284   2.842   2.417  1.0837 -0.5594 -0.8332
  325CHL     C1 1880   1.185   1.355   1.823 -0.7099  0.3277  0.0332
  325CHL    CL1 1881   1.170   1.370   2.009  0.1823  0.1548  0.1590
  325CHL    CL2 1882   1.346   1.293   1.775  0.4577  0.1242  0.0337
  325CHL    CL3 1883   1.052   1.250   1.753 -0.0898 -0.2748 -0.1904
  325CHL     H1 1884   1.186   1.461   1.795  1.2712  0.5148  0.6624
  326CHL     C1 1885   1.403   3.865   2.295  0.0127 -0.0253 -0.3407
  326CHL    CL1 1886   1.333   3.703   2.297  0.3222 -0.0957  0.2153
  326CHL    CL2 1887   1.444   3.917   2.129  0.1119 -0.0708 -0.4859
  326CHL    CL3 1888   1.271   3.971   2.362 -0.1756 -0.1461 -0.0943
  326CHL     H1 1889   1.486   3.866   2.366 -2.2590  0.4741  2.4970
  327CHL     C1 1890   3.474   2.017   2.836  0.0144  0.5237 -0.1689
  327CHL    CL1 1891   3.637   2.089   2.822 -0.1608 -0.1029  0.0445
  327CHL    CL2 1892   3.440   1.944   2.671 -0.4883  0.1127 -0.1644
  327CHL    CL3 1893   3.454   1.885   2.951 -0.2275 -0.0597 -0.2574
  327CHL     H1 1894   3.400   2.094   2.858 -0.9791 -1.0438  2.4863
  328CHL     C1 1895   0.613   3.749   0.067 -1.3287 -0.4414 -0.8638
  328CHL    CL1 1896   0.740   3.688  -0.047  0.2191 -0.1893  0.0240
  328CHL    CL2 1897   0.675   3.909   0.132  0.1496 -0.2363 -0.0691
  328CHL    CL3 1898   0.454   3.785  -0.009 -0.1938 -0.1712  0.1144
  328CHL     H1 1899   0.594   3.683   0.152  0.8619  1.7178  1.4825
  329CHL     C1 1900   2.800   1.402   3.230  0.3360 -0.6519 -0.1117
  329CHL    CL1 1901   2.870   1.543   3.134  0.0448 -0.0552  0.1794
  329CHL    CL2 1902   2.918   1.263   3.236  0.0268 -0.1443 -0.3303
  329CHL    CL3 1903   2.727   1.446   3.382  0.1401 -0.0292 -0.2746
  329CHL     H1 1904   2.717   1.374   3.164  1.5126 -1.9000 -1.1259
  330CHL     C1 1905   3.443   4.049   0.651 -0.1415 -0.3540  0.7515
  330CHL    CL1 1906   3.487   3.882   0.701  0.2470 -0.1371 -0.0396
  330CHL    CL2 1907   3.498   4.074   0.483 -0.1637  0.0258  0.3740
  330CHL    CL3 1908   3.267   4.073   0.657  0.1185  0.0702  0.0056
  330CHL     H1 1909   3.493   4.125   0.713  3.6699 -0.5833 -1.7374
  331CHL     C1 1910   2.960   2.894   0.984  0.4820  0.1443 -0.3175
  331CHL    CL1 1911   2.897   3.010   1.111 -0.4877 -0.0324  0.0306
  331CHL    CL2 1912   2.984   2.734   1.052 -0.4436  0.1808 -0.1710
  331CHL    CL3 1913   2.852   2.878   0.837  0.0255 -0.2274 -0.2910
  331CHL     H1 1914   3.058   2.933   0.956 -0.4438  1.6747 -1.5499
  332CHL     C1 1915   0.639   2.649   4.028  0.1687 -0.4965 -0.6756
  332CHL    CL1 1916   0.788   2.552   4.061 -0.3806  0.3436  0.1846
  332CHL    CL2 1917   0.540   2.564   3.903 -0.4045 -0.2085 -0.2528
  332CHL    CL3 1918   0.544   2.658   4.186 -0.3343 -0.0903  0.0802
  332CHL     H1 1919   0.682   2.740   3.986 -1.4806  0.7593  0.2547
  333CHL     C1 1920   3.838   0.585   1.996  0.0912  0.4625 -0.3936
  333CHL    CL1 1921   3.858   0.505   1.843 -0.4314  0.0371 -0.5843
  333CHL    CL2 1922   3.701   0.701   1.982 -0.4183 -0.0587  0.1859
  333CHL    CL3 1923   3.804   0.462   2.126  0.3635 -0.2894 -0.0234
  333CHL     H1 1924   3.931   0.626   2.037 -1.4764  2.2161  1.7047
  334CHL     C1 1925   0.102   2.439   2.195 -0.7488  0.0659  0.1553
  334CHL    CL1 1926  -0.048   2.522   2.146  0.2161 -0.3513  0.0431
  334CHL    CL2 1927   0.170   2.359   2.055 -0.3859 -0.1164  0.4816
  334CHL    CL3 1928   0.229   2.550   2.256 -0.4044  0.1046 -0.3321
  334CHL     H1 1929   0.070   2.365   2.270 -2.9536  1.5170  0.7339
  335CHL     C1 1930   3.497   0.555   1.652  0.1881 -0.0043  0.1576
  335CHL    CL1 1931   3.613   0.559   1.512 -0.2479 -0.2018  0.0078
  335CHL    CL2 1932   3.327   0.593   1.603  0.1320 -0.3156 -0.2097
  335CHL    CL3 1933   3.509   0.394   1.738 -0.1387 -0.2030 -0.1854
  335CHL     H1 1934   3.536   0.631   1.720  2.9777 -0.5768 -0.6732
  336CHL     C1 1935   0.881   0.318   2.433 -0.1760  0.0977 -0.5663
  336CHL    CL1 1936   0.768   0.463   2.428 -0.0854  0.0344 -0.0529
  336CHL    CL2 1937   0.840   0.182   2.323  0.1712  0.0603  0.4858
  336CHL    CL3 1938   1.050   0.363   2.406 -0.0038 -0.1452  0.4827
  336CHL     H1 1939   0.859   0.289   2.537 -1.7713 -0.1682 -0.9613
  337CHL     C1 1940   2.881   1.173   0.007 -0.2884  0.7602  0.1702
  337CHL    CL1 1941   2.996   1.055  -0.067  0.0039  0.4200 -0.1580
  337CHL    CL2 1942   2.969   1.306   0.113 -0.1771  0.2860 -0.0459
  337CHL    CL3 1943   2.788   1.249  -0.123 -0.3888 -0.1680 -0.2721
  337CHL     H1 1944   2.819   1.103   0.064 -1.2747  1.4070 -0.0810
  338CHL     C1 1945   2.095   4.089   4.097 -0.1469  0.1906 -0.1907
  338CHL    CL1 1946   2.180   4.035   4.249 -0.1841  0.0804 -0.0721
  338CHL    CL2 1947   1.926   4.035   4.096  0.0881  0.3004 -0.0913
  338CHL    CL3 1948   2.088   4.261   4.041  0.2459  0.1477  0.3648
  338CHL     H1 1949   2.138   4.020   4.023  0.4910  0.5442 -0.1612
  339CHL     C1 1950   2.085   2.621   3.692  0.1177  0.0031 -0.1981
  339CHL    CL1 1951   1.944   2.740   3.668 -0.3952 -0.2722 -0.2602
  339CHL    CL2 1952   2.214   2.671   3.580  0.0106  0.0170  0.0907
  339CHL    CL3 1953   2.174   2.635   3.848 -0.4403 -0.4066 -0.2523
  339CHL     H1 1954   2.055   2.517   3.678  1.3718 -0.5977  1.2972
  340CHL     C1 1955   2.221   3.088   2.007  1.1414  0.0104  0.1781
  340CHL    CL1 1956   2.237   2.977   1.867 -0.3387  0.0261 -0.4392
  340CHL    CL2 1957   2.090   3.018   2.105  0.2032  0.1915  0.3260
  340CHL    CL3 1958   2.359   3.127   2.108 -0.0032 -0.0793 -0.0593
  340CHL     H1 1959   2.170   3.174   1.962  1.8845 -0.3535 -1.4439
  341CHL     C1 1960   0.719   0.978   0.555 -0.7682 -0.5387 -0.4538
  341CHL    CL1 1961   0.864   0.936   0.449  0.3135 -0.2866 -0.0574
  341CHL    CL2 1962   0.561   0.923   0.484 -0.4259  0.1905 -0.4220
  341CHL    CL3 1963   0.748   0.918   0.722  0.5173 -0.1341  0.1966
  341CHL     H1 1964   0.719   1.084   0.585 -1.5609  0.5087 -3.7789
  342CHL     C1 1965   1.131   1.445   1.255  0.0259 -0.1109  0.1899
  342CHL    CL1 1966   1.281   1.533   1.192  0.4796 -0.0324 -0.0068
  342CHL    CL2 1967   1.012   1.429   1.126  0.2548  0.2964  0.4400
  342CHL    CL3 1968   1.162   1.288   1.336  0.2208 -0.3589 -0.1276
  342CHL     H1 1969   1.092   1.514   1.330  2.9727  0.3256  1.4289
  343CHL     C1 1970   0.334   0.255   0.515 -0.2899 -0.4392  0.3446
  343CHL    CL1 1971   0.306   0.104   0.603  0.0348 -0.0236  0.4236
  343CHL    CL2 1972   0.505   0.311   0.549 -0.2391  0.0796 -0.0020
  343CHL    CL3 1973   0.317   0.245   0.333  0.2990 -0.1047  0.1768
  343CHL     H1 1974   0.269   0.326   0.567  0.7885 -0.2983  1.5362
  344CHL     C1 1975   0.744   2.948   2.885 -0.1979 -0.0632 -0.1431
  344CHL    CL1 1976   0.895   2.961   2.793  0.1817  0.0197 -0.0432
  344CHL    CL2 1977   0.759   3.026   3.043  0.0157  0.1507 -0.0858
  344CHL    CL3 1978   0.607   3.028   2.803  0.0251 -0.1478  0.2753
  344CHL     H1 1979   0.718   2.842   2.897 -1.8425  0.4513  1.3469
  345CHL     C1 1980   2.655   0.346   2.392  0.8539 -0.0338  0.7078
  345CHL    CL1 1981   2.751   0.407   2.530 -0.0837 -0.3094 -0.1347
  345CHL    CL2 1982   2.481   0.305   2.434  0.5717 -0.4018  0.1733
  345CHL    CL3 1983   2.645   0.457   2.248 -0.1263  0.3489  0.0522
  345CHL     H1 1984   2.712   0.258   2.363  2.5015  1.1585  0.1429
  346CHL     C1 1985   1.461   3.750   3.568 -0.6251  0.0035 -0.0890
  346CHL    CL1 1986   1.614   3.668   3.504  0.0231 -0.2352  0.1767
  346CHL    CL2 1987   1.399   3.652   3.711 -0.2033  0.0150  0.6741
  346CHL    CL3 1988   1.496   3.920   3.605  0.0472 -0.0153 -0.4690
  346CHL     H1 1989   1.384   3.751   3.490 -2.3852  0.1882  1.5858
  347CHL     C1 1990   3.035   4.043   2.588  0.3419 -0.2751  0.1164
  347CHL    CL1 1991   2.935   3.970   2.461  0.3870 -0.1751  0.0029
  347CHL    CL2 1992   3.068   4.211   2.537  0.0511 -0.0074 -0.1067
  347CHL    CL3 1993   2.954   4.044   2.749  0.0982  0.0887 -0.5670
  347CHL     H1 1994   3.128   3.985   2.600 -0.2537 -0.8804  2.3588
  348CHL     C1 1995   2.083   1.241   2.522 -0.5195  0.5148  0.1142
  348CHL    CL1 1996   2.223   1.126   2.519  0.0898 -0.0599  0.5106
  348CHL    CL2 1997   1.946   1.142   2.563 -0.3503  0.6172  0.3128
  348CHL    CL3 1998   2.111   1.380   2.635  0.1284  0.4117 -0.1582
  348CHL     H1 1999   2.061   1.277   2.421  1.7133 -0.5180 -0.7978
  349CHL     C1 2000   0.872   2.375   0.026  0.0267 -0.1139  0.2105
  349CHL    CL1 2001   0.731   2.296   0.093 -0.0575  0.3365 -0.0218
  349CHL    CL2 2002   1.013   2.385   0.141 -0.2226  0.2337  0.6378
  349CHL    CL3 2003   0.925   2.289  -0.127  0.1887  0.1285 -0.2873
  349CHL     H1 2004   0.845   2.478   0.000 -2.9550 -0.4317  1.7322
  350CHL     C1 2005   1.786   2.089   2.259  0.1381  0.6699  0.1972
  350CHL    CL1 2006   1.854   1.996   2.398 -0.3119  0.1806 -0.0592
  350CHL    CL2 2007   1.676   2.227   2.308  0.1976  0.3607  0.0492
  350CHL    CL3 2008   1.920   2.169   2.171  0.0343 -0.3874 -0.1897
  350CHL     H1 2009   1.727   2.029   2.188  2.4629 -1.6727  0.1133
  351CHL     C1 2010   1.808   2.974   2.450  0.8819 -0.1357 -0.2643
  351CHL    CL1 2011   1.693   2.856   2.388  0.1600 -0.0214 -0.3311
  351CHL    CL2 2012   1.797   3.134   2.367 -0.3073 -0.1673 -0.2368
  351CHL    CL3 2013   1.808   2.980   2.629  0.0682 -0.0322 -0.0299
  351CHL     H1 2014   1.905   2.934   2.417 -0.7124 -3.8771 -0.9866
  352CHL     C1 2015   3.716   1.740   2.266  0.0942  0.2400  0.7048
  352CHL    CL1 2016   3.660   1.570   2.288  0.4693  0.0765  0.1914
  352CHL    CL2 2017   3.810   1.813   2.405  0.3489  0.0468 -0.4360
  352CHL    CL3 2018   3.813   1.744   2.116  0.2616  0.2584  0.3180
  352CHL     H1 2019   3.630   1.801   2.239  1.1893  1.2024 -0.7939
  353CHL     C1 2020   2.975   3.489   2.660 -0.6166  0.0977 -0.1352
  353CHL    CL1 2021   2.916   3.465   2.828  0.0058 -0.1908 -0.3562
  353CHL    CL2 2022   2.929   3.650   2.585  0.1323  0.3102 -0.1550
  353CHL    CL3 2023   3.150   3.439   2.628  0.3710 -0.3282 -0.0407
  353CHL     H1 2024   2.912   3.418   2.605 -0.1088  0.8727 -1.7923
  354CHL     C1 2025   3.437   2.485   3.048 -0.2511  0.5149  0.4517
  354CHL    CL1 2026   3.495   2.652   3.061  0.3733 -0.2511 -0.0794
  354CHL    CL2 2027   3.357   2.461   2.890  0.0197 -0.0017 -0.2251
  354CHL    CL3 2028   3.574   2.368   3.079 -0.0545 -0.3496 -0.1562
  354CHL     H1 2029   3.362   2.481   3.128  0.1271  2.7713  0.9914
  355CHL     C1 2030   2.462   3.451   4.236  0.0770 -0.2346 -0.1007
  355CHL    CL1 2031   2.588   3.379   4.124 -0.1188  0.0857  0.0055
  355CHL    CL2 2032   2.477   3.401   4.404 -0.0733 -0.1612 -0.1843
  355CHL    CL3 2033   2.474   3.632   4.233  0.3215 -0.0806  0.0977
  355CHL     H1 2034   2.360   3.431   4.199  1.0361  0.0732 -3.1762
  356CHL     C1 2035   0.477   2.507   2.706 -0.5575 -0.3224 -0.5743
  356CHL    CL1 2036   0.577   2.600   2.824 -0.2031 -0.0026  0.0196
  356CHL    CL2 2037   0.566   2.374   2.628 -0.0603  0.4428 -0.0640
  356CHL    CL3 2038   0.342   2.428   2.797  0.0880 -0.1868  0.0053
  356CHL     H1 2039   0.437   2.580   2.635  0.0032 -0.1830 -0.7503
  357CHL     C1 2040   0.183   1.121   2.910 -0.3804  0.2837  0.6483
  357CHL    CL1 2041   0.052   1.214   2.818  0.3619 -0.0573  0.2125
  357CHL    CL2 2042   0.112   0.964   2.970 -0.2102 -0.1555 -0.2981
  357CHL    CL3 2043   0.319   1.096   2.798 -0.2195 -0.1850  0.1183
  357CHL     H1 2044   0.223   1.175   2.996  2.4338  1.2673 -1.1374
  358CHL     C1 2045   1.494   1.486   4.325 -0.1744  0.1681 -0.0531
  358CHL    CL1 2046   1.400   1.546   4.471 -0.2172 -0.1947 -0.0409
  358CHL    CL2 2047   1.658   1.567   4.299 -0.0336  0.2767  0.3488
  358CHL    CL3 2048   1.511   1.306   4.359  0.0732  0.1642  0.0338
  358CHL     H1 2049   1.441   1.500   4.231  0.4158 -0.8213 -0.5513
  359CHL     C1 2050   2.693   3.622   3.539  1.0829  0.5664  0.1785
  359CHL    CL1 2051   2.753   3.494   3.658 -0.0338 -0.2474 -0.3999
  359CHL    CL2 2052   2.508   3.612   3.534  0.0268  0.0630 -0.1499
  359CHL    CL3 2053   2.730   3.785   3.606 -0.1053  0.0346 -0.0110
  359CHL     H1 2054   2.732   3.600   3.439 -2.0308  1.3902 -1.3629
  360CHL     C1 2055   2.743   0.488   0.545 -0.3254 -0.1003 -0.1413
  360CHL    CL1 2056   2.842   0.340   0.538  0.1444  0.2681  0.4422
  360CHL    CL2 2057   2.685   0.523   0.386 -0.1933  0.1125 -0.0391
  360CHL    CL3 2058   2.606   0.441   0.651  0.1589  0.3425 -0.2947
  360CHL     H1 2059   2.792   0.578   0.583  1.6050 -1.1011 -0.1547
  361CHL     C1 2060   2.190   0.510   2.079 -0.1214  0.2564  0.2304
  361CHL    CL1 2061   2.234   0.380   1.965  0.7338 -0.1761 -0.1162
  361CHL    CL2 2062   2.296   0.657   2.050 -0.0483 -0.0766 -0.1861
  361CHL    CL3 2063   2.013   0.565   2.080 -0.2038 -0.3843  0.1077
  361CHL     H1 2064   2.204   0.474   2.181  0.6838 -1.0977 -0.3206
  362CHL     C1 2065   3.628   0.018   3.190  0.1230  1.2238  0.5345
  362CHL    CL1 2066   3.675  -0.156   3.159  0.3718  0.3898  0.2188
  362CHL    CL2 2067   3.768   0.111   3.253 -0.0546  0.0964 -0.2109
  362CHL    CL3 2068   3.569   0.065   3.032 -0.0472 -0.4984  0.2891
  362CHL     H1 2069   3.538   0.021   3.253 -0.5633  1.4544 -0.4308
  363CHL     C1 2070   1.746   1.498   0.532 -1.4657 -0.3840 -0.0657
  363CHL    CL1 2071   1.675   1.542   0.690 -0.4054 -0.1783 -0.8508
  363CHL    CL2 2072   1.777   1.632   0.416  0.4287  0.3708 -0.0077
  363CHL    CL3 2073   1.894   1.410   0.571 -0.1130 -0.1648 -0.1914
  363CHL     H1 2074   1.682   1.428   0.479 -1.0220 -0.5148 -0.4354
  364CHL     C1 2075   1.525   0.560   2.405 -0.2360 -0.3286 -1.0500
  364CHL    CL1 2076   1.436   0.464   2.527 -0.2376 -0.1750  0.1420
  364CHL    CL2 2077   1.428   0.584   2.257  0.1427 -0.2742  0.3357
  364CHL    CL3 2078   1.578   0.724   2.478 -0.1194 -0.1091  0.1195
  364CHL     H1 2079   1.613   0.500   2.378 -0.1449 -1.1806  0.9663
  365CHL     C1 2080   3.859   2.386   2.638 -0.8139 -0.8726 -0.1557
  365CHL    CL1 2081   4.008   2.416   2.538  0.0123  0.2739  0.2136
  365CHL    CL2 2082   3.742   2.276   2.544  0.2742 -0.1577 -0.1535
  365CHL    CL3 2083   3.898   2.326   2.807 -0.4846  0.0782  0.3793
  365CHL     H1 2084   3.813   2.484   2.653 -0.2450 -0.8125  1.3673
  366CHL     C1 2085   2.504   2.664   1.157 -0.1624 -0.5603  0.1619
  366CHL    CL1 2086   2.496   2.484   1.130 -0.1160 -0.3995 -0.0770
  366CHL    CL2 2087   2.594   2.751   1.037 -0.3533  0.0267  0.1631
  366CHL    CL3 2088   2.343   2.742   1.175 -0.1543 -0.0301 -0.3506
  366CHL     H1 2089   2.559   2.692   1.248 -0.8830  1.2985  0.0594
  367CHL     C1 2090   2.140   1.621   1.072 -0.7724 -0.5847 -0.5341
  367CHL    CL1 2091   2.095   1.701   1.223 -0.2968  0.1198  0.0710
  367CHL    CL2 2092   1.998   1.603   0.966 -0.1935 -0.0026  0.0571
  367CHL    CL3 2093   2.292   1.704   0.996  0.3451 -0.1610 -0.2360
  367CHL     H1 2094   2.175   1.521   1.098 -0.0162  0.1176  1.3598
  368CHL     C1 2095   3.378   1.026   3.072  0.5437  0.0116 -0.3700
  368CHL    CL1 2096   3.537   1.108   3.104  0.1178  0.0686 -0.1028
  368CHL    CL2 2097   3.404   0.850   3.079 -0.4967 -0.0090  0.3336
  368CHL    CL3 2098   3.234   1.070   3.174  0.0049  0.2067 -0.1904
  368CHL     H1 2099   3.359   1.066   2.972  0.8993 -0.7704 -0.7576
  369CHL     C1 2100   3.046   4.066   3.366  0.1287 -0.0470 -0.0875
  369CHL    CL1 2101   3.060   4.113   3.536  0.2643  0.2697 -0.1043
  369CHL    CL2 2102   2.897   3.976   3.322  0.1278  0.7366 -0.0411
  369CHL    CL3 2103   3.031   4.225   3.281  0.1493  0.3561  0.0591
  369CHL     H1 2104   3.138   4.013   3.338  1.5289  0.6274  2.9041
  370CHL     C1 2105   3.815   2.804   2.799 -0.3007 -0.0625 -0.0884
  370CHL    CL1 2106   3.958   2.697   2.819  0.0020  0.1001 -0.1082
  370CHL    CL2 2107   3.684   2.732   2.694 -0.2373 -0.3502 -0.0904
  370CHL    CL3 2108   3.755   2.840   2.963  0.0384 -0.0782 -0.1976
  370CHL     H1 2109   3.845   2.898   2.753  0.6169  0.3902  1.3537
  371CHL     C1 2110   2.366   1.328   2.993 -0.9206  0.0831 -0.5592
  371CHL    CL1 2111   2.331   1.241   2.839 -0.0547 -0.1334  0.2679
  371CHL    CL2 2112   2.524   1.407   2.971  0.1890 -0.1268  0.1659
  371CHL    CL3 2113   2.229   1.446   3.035 -0.1594 -0.1473 -0.3551
  371CHL     H1 2114   2.371   1.233   3.047 -0.0700 -0.6258 -1.8399
  372CHL     C1 2115   2.396   1.339   1.395  0.5772  0.7113 -0.5177
  372CHL    CL1 2116   2.212   1.335   1.413 -0.3926  0.0014  0.1307
  372CHL    CL2 2117   2.413   1.387   1.218 -0.0958 -0.2918 -0.8955
  372CHL    CL3 2118   2.473   1.471   1.483  0.2190  0.5813  0.2336
  372CHL     H1 2119   2.440   1.240   1.414 -0.5656 -0.0114 -1.4568
  373CHL     C1 2120   2.229   3.300   2.553  0.3166  0.1036 -0.1025
  373CHL    CL1 2121   2.091   3.412   2.514 -0.0105 -0.2021  0.2273
  373CHL    CL2 2122   2.252   3.320   2.726 -0.3439 -0.3874 -0.5407
  373CHL    CL3 2123   2.176   3.137   2.498  0.0603 -0.1041  0.3973
  373CHL     H1 2124   2.324   3.332   2.509 -0.0643  0.6649 -0.5378
  374CHL     C1 2125   2.263   1.079   0.707 -0.4732 -0.1584  0.3876
  374CHL    CL1 2126   2.129   0.978   0.652 -0.2326 -0.4934  0.2686
  374CHL    CL2 2127   2.193   1.241   0.743 -0.1312 -0.2165  0.1015
  374CHL    CL3 2128   2.344   1.009   0.853  0.1193 -0.1855 -0.0562
  374CHL     H1 2129   2.339   1.089   0.629  1.7057  0.1906  2.4507
  375CHL     C1 2130   2.175   0.446   0.435  0.1008 -0.2609 -0.7001
  375CHL    CL1 2131   2.059   0.336   0.519 -0.1507  0.1802  0.2443
  375CHL    CL2 2132   2.216   0.572   0.550  0.2929  0.1126 -0.0333
  375CHL    CL3 2133   2.332   0.372   0.376 -0.3257 -0.1993 -0.1386
  375CHL     H1 2134   2.131   0.505   0.354  1.1064  0.3088 -0.8476
  376CHL     C1 2135   2.269   2.164   3.611  0.3204  0.4664  1.2489
  376CHL    CL1 2136   2.442   2.197   3.651 -0.2169 -0.0001  0.0686
  376CHL    CL2 2137   2.166   2.255   3.716  0.4743 -0.4389 -0.0012
  376CHL    CL3 2138   2.266   2.226   3.436 -0.1175 -0.8394  0.1845
  376CHL     H1 2139   2.249   2.057   3.613 -1.5753  0.7658  4.2141
  377CHL     C1 2140   0.479   2.250   4.212 -0.5212 -0.5924  0.0252
  377CHL    CL1 2141   0.335   2.312   4.127  0.2586 -0.1854 -0.1077
  377CHL    CL2 2142   0.419   2.129   4.330 -0.0118 -0.3255 -0.1298
  377CHL    CL3 2143   0.591   2.156   4.103  0.1220  0.1480  0.1981
  377CHL     H1 2144   0.527   2.338   4.256 -0.6004 -0.9889  0.9238
  378CHL     C1 2145   2.945   0.857   3.630  0.1597  0.3829  0.0841
  378CHL    CL1 2146   2.773   0.898   3.651 -0.1712  0.0785 -0.3064
  378CHL    CL2 2147   3.050   0.965   3.523 -0.1411  0.0742  0.5738
  378CHL    CL3 2148   3.018   0.816   3.784  0.4712  0.2101 -0.0686
  378CHL     H1 2149   2.942   0.761   3.577  1.6185 -1.0107  2.3380
  379CHL     C1 2150   1.232   0.082   1.734 -0.1433  0.2134 -0.5421
  379CHL    CL1 2151   1.306   0.209   1.626 -0.5348 -0.3312 -0.1030
  379CHL    CL2 2152   1.067   0.049   1.680 -0.3078  0.2139  0.1600
  379CHL    CL3 2153   1.326  -0.064   1.757 -0.2472 -0.0832  0.3999
  379CHL     H1 2154   1.219   0.126   1.833  0.7964  1.4657 -0.9537
  380CHL     C1 2155   2.830   0.401   3.606  0.2664  0.2748  0.1049
  380CHL    CL1 2156   2.876   0.381   3.437  0.3492  0.2641  0.2121
  380CHL    CL2 2157   2.991   0.427   3.694 -0.5560 -0.3136 -0.3140
  380CHL    CL3 2158   2.719   0.542   3.618  0.2239  0.0077  0.2671
  380CHL     H1 2159   2.780   0.307   3.634  0.4066 -0.7366 -2.6630
  381CHL     C1 2160   3.855   2.506   1.761 -0.5480  0.2958  1.1310
  381CHL    CL1 2161   3.746   2.383   1.823  0.0497 -0.0080  0.0227
  381CHL    CL2 2162   4.016   2.442   1.733 -0.0235 -0.4345  0.0358
  381CHL    CL3 2163   3.802   2.558   1.593 -0.1941 -0.2501 -0.4761
  381CHL     H1 2164   3.858   2.590   1.831 -1.2914  0.4210  1.0248
  382CHL     C1 2165   0.989   0.628   3.194 -0.4559 -0.0206 -0.7414
  382CHL    CL1 2166   1.004   0.608   3.375 -0.2874  0.1923 -0.2561
  382CHL    CL2 2167   0.864   0.517   3.136 -0.1630  0.1724  0.1615
  382CHL    CL3 2168   0.950   0.801   3.149  0.2085 -0.3291 -0.3910
  382CHL     H1 2169   1.091   0.599   3.167 -0.2696 -2.5146  2.0713
  383CHL     C1 2170   3.260   1.579   0.471 -0.2154 -0.6667 -0.0604
  383CHL    CL1 2171   3.382   1.709   0.453 -0.0487 -0.6139  0.2631
  383CHL    CL2 2172   3.355   1.454   0.564  0.2646 -0.3405 -0.0640
  383CHL    CL3 2173   3.112   1.629   0.549  0.6563  0.0385  0.1159
  383CHL     H1 2174   3.245   1.532   0.373 -0.8558 -0.8930  0.1416
  384CHL     C1 2175   2.704   0.505   1.796  0.2802  0.0828 -0.1534
  384CHL    CL1 2176   2.613   0.349   1.768  0.0877  0.2628  0.2071
  384CHL    CL2 2177   2.876   0.477   1.737  0.0827  0.0226  0.2108
  384CHL    CL3 2178   2.628   0.654   1.727  0.2546 -0.3196 -0.6003
  384CHL     H1 2179   2.707   0.516   1.905 -0.1943  1.6587 -0.2683
  385CHL     C1 2180   0.237   0.718   0.433  0.4439  0.0610 -0.6773
  385CHL    CL1 2181   0.306   0.752   0.600  0.2298 -0.4504 -0.0659
  385CHL    CL2 2182   0.362   0.721   0.303 -0.0822 -0.5453 -0.1946
  385CHL    CL3 2183   0.153   0.562   0.446  0.0073  0.1365  0.3768
  385CHL     H1 2184   0.162   0.793   0.405  0.0295 -0.6524 -1.5228
  386CHL     C1 2185   3.905   2.133   3.729 -0.4225  0.6810 -0.4107
  386CHL    CL1 2186   3.731   2.129   3.736  0.0351 -0.0972 -0.3238
  386CHL    CL2 2187   3.974   2.177   3.899  0.0756 -0.2262 -0.4283
  386CHL    CL3 2188   3.951   1.961   3.675  0.6334 -0.0849 -0.1669
  386CHL     H1 2189   3.940   2.202   3.651  0.0560 -0.0025 -0.8268
  387CHL     C1 2190   1.031   2.609   3.205 -1.1153  0.5274  0.3457
  387CHL    CL1 2191   0.892   2.712   3.272 -0.3232 -0.3183  0.0537
  387CHL    CL2 2192   1.037   2.616   3.025 -0.0138 -0.3477 -0.0795
  387CHL    CL3 2193   1.189   2.663   3.276 -0.0252  0.1245  0.1041
  387CHL     H1 2194   1.024   2.505   3.238  1.5523  1.1326  3.3188
  388CHL     C1 2195   3.437   3.484   3.035 -0.1370 -0.2266 -0.3893
  388CHL    CL1 2196   3.411   3.396   2.878 -0.1471 -0.1347  0.3291
  388CHL    CL2 2197   3.514   3.352   3.129 -0.1439  0.0604  0.3143
  388CHL    CL3 2198   3.546   3.628   3.001 -0.3726  0.7020  0.1282
  388CHL     H1 2199   3.339   3.515   3.074  0.6593  2.1969 -0.1080
  389CHL     C1 2200   3.226   3.132   1.316  0.2157  0.0670  0.4163
  389CHL    CL1 2201   3.074   3.088   1.392  0.3193  0.0572 -0.0612
  389CHL    CL2 2202   3.304   2.975   1.258  0.2670  0.1833 -0.3144
  389CHL    CL3 2203   3.202   3.224   1.164  0.1203 -0.3636  0.0649
  389CHL     H1 2204   3.276   3.185   1.398 -1.8408 -0.1665  1.8987
  390CHL     C1 2205   0.005   2.243   1.249  0.5817  0.3595 -0.1639
  390CHL    CL1 2206  -0.147   2.154   1.210 -0.0943 -0.0693 -0.2364
  390CHL    CL2 2207   0.151   2.159   1.187 -0.2563 -0.6126 -0.0724
  390CHL    CL3 2208   0.003   2.416   1.191  0.2172  0.3213 -0.2204
  390CHL     H1 2209   0.012   2.234   1.358  0.4572  0.6989 -0.1253
  391CHL     C1 2210   2.299   2.076   1.522 -0.1741  0.3967  0.0538
  391CHL    CL1 2211   2.362   1.914   1.471  0.5153 -0.0757 -0.2906
  391CHL    CL2 2212   2.436   2.202   1.513 -0.3491 -0.0462  0.1329
  391CHL    CL3 2213   2.154   2.122   1.428  0.3718 -0.1746 -0.5739
  391CHL     H1 2214   2.263   2.068   1.625 -0.3736  0.1955 -0.0320
  392CHL     C1 2215   0.550   2.292   2.112 -0.9558 -0.4227 -0.0134
  392CHL    CL1 2216   0.598   2.297   1.942 -0.3010  0.1070  0.3446
  392CHL    CL2 2217   0.665   2.177   2.176  0.0188  0.4473 -0.1497
  392CHL    CL3 2218   0.549   2.460   2.191 -0.1181  0.4011  0.1830
  392CHL     H1 2219   0.449   2.251   2.118 -1.0898 -0.5187 -2.0164
  393CHL     C1 2220   2.761   3.931   0.108  0.3621 -0.8230  0.9747
  393CHL    CL1 2221   2.917   3.868   0.175  0.2244  0.1984 -0.3602
  393CHL    CL2 2222   2.775   3.947  -0.073  0.0943  0.0566 -0.2851
  393CHL    CL3 2223   2.633   3.802   0.124 -0.4134 -0.0416 -0.1151
  393CHL     H1 2224   2.728   4.021   0.161 -0.1147  0.1208 -0.8509
  394CHL     C1 2225   0.981   3.699   3.918  0.3511  0.1875 -0.6709
  394CHL    CL1 2226   0.934   3.793   4.063  0.1596  0.2443 -0.5060
  394CHL    CL2 2227   1.058   3.542   3.948 -0.7225  0.3601 -0.3920
  394CHL    CL3 2228   0.813   3.667   3.852 -0.2870  0.0562 -0.2848
  394CHL     H1 2229   1.038   3.762   3.848 -0.6589  0.4672 -1.2569
  395CHL     C1 2230   3.228   3.158   4.101  0.3874  0.1410 -0.1112
  395CHL    CL1 2231   3.270   3.327   4.054 -0.1700  0.1120 -0.2808
  395CHL    CL2 2232   3.262   3.143   4.283  0.0377 -0.1557 -0.1835
  395CHL    CL3 2233   3.063   3.108   4.068 -0.1036 -0.3060 -0.1198
  395CHL     H1 2234   3.304   3.095   4.053  0.5915 -0.2845  0.7508
  396CHL     C1 2235   2.846   3.476   4.379  0.3629  0.1638 -0.1902
  396CHL    CL1 2236   2.993   3.597   4.368  0.0355 -0.0902 -0.0216
  396CHL    CL2 2237   2.894   3.312   4.330  0.2615 -0.4345  0.0928
  396CHL    CL3 2238   2.808   3.461   4.557  0.2407  0.0130 -0.2867
  396CHL     H1 2239   2.761   3.517   4.323  1.1697  1.4810 -0.4811
  397CHL     C1 2240   3.368   3.326   1.868 -0.3788  0.1786 -0.4672
  397CHL    CL1 2241   3.279   3.170   1.847 -0.0214 -0.0867 -0.1177
  397CHL    CL2 2242   3.440   3.348   2.038  0.5580  0.4532 -0.4686
  397CHL    CL3 2243   3.501   3.334   1.743  0.0984  0.2746 -0.1409
  397CHL     H1 2244   3.282   3.389   1.842 -2.2476 -1.7783  0.6546
  398CHL     C1 2245   0.730   0.044   4.066  0.4554 -0.0550  0.5133
  398CHL    CL1 2246   0.886   0.058   3.972  0.0770 -0.0301 -0.3632
  398CHL    CL2 2247   0.626   0.164   3.980 -0.1010  0.3251  0.0045
  398CHL    CL3 2248   0.649  -0.117   4.061  0.0387 -0.1457 -0.0544
  398CHL     H1 2249   0.744   0.075   4.170  1.8609  2.6693 -0.3837
  399CHL     C1 2250   1.753   0.951   2.120  0.2386 -0.1146  0.1894
  399CHL    CL1 2251   1.722   0.781   2.165 -0.1041  0.1324 -0.0577
  399CHL    CL2 2252   1.607   1.015   2.041 -0.2519 -0.0535  0.2333
  399CHL    CL3 2253   1.779   1.047   2.269 -0.4555 -0.0953 -0.2178
  399CHL     H1 2254   1.838   0.970   2.054 -0.2439 -0.2649 -0.4829
  400CHL     C1 2255   1.192   3.198   0.275 -0.3135  0.9372  0.3705
  400CHL    CL1 2256   1.264   3.366   0.279  0.5256  0.1198  0.1069
  400CHL    CL2 2257   1.250   3.108   0.122  0.0193  0.2113 -0.0419
  400CHL    CL3 2258   1.239   3.097   0.426 -0.3599 -0.0041  0.2218
  400CHL     H1 2259   1.083   3.199   0.275 -0.3240  0.5668  1.4965
  401CHL     C1 2260   0.906   3.729   1.011 -0.0669 -0.2459  0.3918
  401CHL    CL1 2261   1.034   3.752   1.136 -0.4831 -0.0512 -0.3806
  401CHL    CL2 2262   0.983   3.673   0.858 -0.2493 -0.1159  0.3457
  401CHL    CL3 2263   0.783   3.619   1.064  0.3569 -0.4247  0.0153
  401CHL     H1 2264   0.855   3.824   0.991  0.2324  0.3722  2.3849
  402CHL     C1 2265   1.444   2.552   1.107  0.3785  0.2926 -0.4857
  402CHL    CL1 2266   1.461   2.387   1.177 -0.1668 -0.1792 -0.4728
  402CHL    CL2 2267   1.305   2.614   1.197 -0.2361  0.1618 -0.0058
  402CHL    CL3 2268   1.604   2.638   1.136 -0.1121 -0.0225 -0.1856
  402CHL     H1 2269   1.421   2.534   1.001  1.3625  0.0493 -0.6706
  403CHL     C1 2270   0.580   0.317   2.784 -0.2817 -1.2103 -0.5049
  403CHL    CL1 2271   0.680   0.470   2.789  0.2349  0.5565 -0.1198
  403CHL    CL2 2272   0.651   0.197   2.674  0.0044  0.4268  0.5126
  403CHL    CL3 2273   0.576   0.255   2.946  0.1086  0.1127  0.7939
  403CHL     H1 2274   0.479   0.331   2.744  0.2074 -0.6975 -1.6340
  404CHL     C1 2275   1.895   3.809   1.319 -0.3465 -0.1209  0.0269
  404CHL    CL1 2276   1.795   3.671   1.257 -0.4226  0.0839 -0.0795
  404CHL    CL2 2277   2.063   3.745   1.353  0.1833 -0.0038 -0.2382
  404CHL    CL3 2278   1.901   3.923   1.179  0.1998 -0.0261 -0.2397
  404CHL     H1 2279   1.846   3.847   1.409 -0.6435 -0.8275  0.1654
  405CHL     C1 2280   3.461   3.930   2.335 -0.0196  0.5354 -0.7880
  405CHL    CL1 2281   3.557   3.999   2.194  0.0955 -0.0867  0.0273
  405CHL    CL2 2282   3.293   3.986   2.353  0.0192  0.2097  0.3780
  405CHL    CL3 2283   3.439   3.754   2.318 -0.0093 -0.0899 -0.1450
  405CHL     H1 2284   3.518   3.949   2.427 -1.8059 -3.2077  1.3461
  406CHL     C1 2285   1.265   1.549   0.682  0.4450 -0.1612 -0.0481
  406CHL    CL1 2286   1.331   1.566   0.853  0.0092 -0.0311 -0.1965
  406CHL    CL2 2287   1.083   1.578   0.701  0.7876 -0.3531  0.3387
  406CHL    CL3 2288   1.334   1.675   0.564  0.0316  0.2400 -0.5058
  406CHL     H1 2289   1.287   1.449   0.645 -3.4993 -1.0181 -0.5542
  407CHL     C1 2290   0.271   1.030   4.164 -0.3402  0.4801 -0.7802
  407CHL    CL1 2291   0.150   1.069   4.287  0.5636  0.0523 -0.1868
  407CHL    CL2 2292   0.343   0.868   4.199 -0.1313  0.2247 -0.2268
  407CHL    CL3 2293   0.206   1.026   3.998 -0.0976  0.2035 -0.4284
  407CHL     H1 2294   0.352   1.104   4.159  0.3356 -0.2263 -0.4525
  408CHL     C1 2295   1.893   3.617   0.316 -0.1860  0.4018 -0.3494
  408CHL    CL1 2296   1.808   3.753   0.399 -0.3183 -0.3054 -0.1378
  408CHL    CL2 2297   2.014   3.539   0.432  0.2791 -0.3011 -0.0554
  408CHL    CL3 2298   1.758   3.503   0.283  0.1364  0.2476 -0.6535
  408CHL     H1 2299   1.935   3.640   0.217 -0.4753 -1.2548 -0.8996
  409CHL     C1 2300   2.542   2.190   2.964 -0.1472  0.2688  0.5358
  409CHL    CL1 2301   2.417   2.192   3.091 -0.1770  0.0775  0.0116
  409CHL    CL2 2302   2.541   2.328   2.855  0.1724 -0.1619  0.1343
  409CHL    CL3 2303   2.702   2.147   3.043  0.3653 -0.2749 -0.2808
  409CHL     H1 2304   2.517   2.101   2.906  0.8352  0.3469 -0.0346
  410CHL     C1 2305   3.432   2.119   1.515  0.8273  0.1488  0.0090
  410CHL    CL1 2306   3.257   2.109   1.561  0.4819 -0.1646 -0.0753
  410CHL    CL2 2307   3.434   2.127   1.336  0.0489 -0.3443 -0.1243
  410CHL    CL3 2308   3.505   2.271   1.584 -0.3521  0.3863  0.1603
  410CHL     H1 2309   3.486   2.031   1.553  0.9884  0.4017  0.3694
  411CHL     C1 2310   2.064   2.507   2.028 -0.4995 -0.5397  0.2658
  411CHL    CL1 2311   2.193   2.388   2.032  0.0989 -0.1034 -0.0807
  411CHL    CL2 2312   2.121   2.664   2.082 -0.4147 -0.0205  0.0243
  411CHL    CL3 2313   2.018   2.517   1.853 -0.3197 -0.0333 -0.4998
  411CHL     H1 2314   1.979   2.481   2.093 -1.8636  1.9637 -0.3977
  412CHL     C1 2315   2.109   3.887   0.427 -0.2325 -0.7535  0.3175
  412CHL    CL1 2316   2.267   3.837   0.362 -0.0459  0.1986  0.4539
  412CHL    CL2 2317   2.097   3.963   0.582 -0.2676 -0.2033  0.0724
  412CHL    CL3 2318   2.013   3.990   0.308 -0.4557  0.3875 -0.2512
  412CHL     H1 2319   2.056   3.791   0.426 -1.8185 -0.0552 -3.7215
  413CHL     C1 2320   3.750   1.461   4.355  0.4590  0.0747  1.0349
  413CHL    CL1 2321   3.690   1.538   4.505 -0.0153 -0.1527  0.4871
  413CHL    CL2 2322   3.873   1.549   4.265  0.2234  0.1783  0.0694
  413CHL    CL3 2323   3.810   1.302   4.398  0.0740 -0.1467 -0.2113
  413CHL     H1 2324   3.667   1.453   4.285  1.5356  2.8773 -0.7391
  414CHL     C1 2325   0.825   1.597   3.211 -0.1721 -0.2211 -0.1290
  414CHL    CL1 2326   0.857   1.540   3.382 -0.0806  0.2254  0.3606
  414CHL    CL2 2327   0.835   1.781   3.209  0.0888 -0.3848 -0.2147
  414CHL    CL3 2328   0.941   1.521   3.096 -0.2132  0.2992  0.2026
  414CHL     H1 2329   0.730   1.551   3.183  0.0567 -0.8208  0.0510
  415CHL     C1 2330   0.815   2.185   3.472  0.0447  0.6060 -0.1166
  415CHL    CL1 2331   0.669   2.076   3.488 -0.0767  0.4885  0.0433
  415CHL    CL2 2332   0.915   2.100   3.343 -0.1010 -0.6979 -0.3002
  415CHL    CL3 2333   0.763   2.354   3.424  0.0511 -0.2949  0.2524
  415CHL     H1 2334   0.870   2.181   3.566 -0.0691 -1.1004 -0.0901
  416CHL     C1 2335   3.458   0.376   4.051  0.5546 -0.1072  0.3604
  416CHL    CL1 2336   3.419   0.362   4.227  0.5674 -0.0410 -0.4148
  416CHL    CL2 2337   3.603   0.275   4.037 -0.1410 -0.0006 -0.1962
  416CHL    CL3 2338   3.321   0.309   3.948 -0.1912  0.1749  0.5017
  416CHL     H1 2339   3.475   0.479   4.017 -0.9223  0.3402  0.8908
  417CHL     C1 2340   3.880   0.655   3.937  0.4972  0.1419  0.2587
  417CHL    CL1 2341   4.044   0.711   3.933 -0.1633 -0.2206 -0.1546
  417CHL    CL2 2342   3.801   0.674   3.778  0.1919  0.0883  0.4463
  417CHL    CL3 2343   3.878   0.472   3.950 -0.4907  0.0645  0.0837
  417CHL     H1 2344   3.823   0.696   4.021  1.5685 -1.4500  1.8448
  418CHL     C1 2345   1.381   3.086   1.160 -0.0795  0.4732  0.2497
  418CHL    CL1 2346   1.288   3.041   1.015  0.2310 -0.0528 -0.1165
  418CHL    CL2 2347   1.425   2.933   1.237 -0.1389 -0.0806  0.4174
  418CHL    CL3 2348   1.524   3.196   1.148  0.3506  0.1284  0.2883
  418CHL     H1 2349   1.314   3.153   1.215  1.3186  1.6998  0.5264
  419CHL     C1 2350   2.205   2.084   2.633 -0.7730 -0.8915 -0.0906
  419CHL    CL1 2351   2.252   2.125   2.468  0.1151 -0.1888  0.0970
  419CHL    CL2 2352   2.301   1.966   2.720  0.0145  0.1567 -0.0185
  419CHL    CL3 2353   2.191   2.229   2.746  0.4459  0.2938  0.3087
  419CHL     H1 2354   2.103   2.042   2.625 -1.6444  0.9225  0.9039
  420CHL     C1 2355   2.912   0.328   4.254  0.0362  0.0827 -0.7482
  420CHL    CL1 2356   2.876   0.358   4.082  0.1560 -0.1046  0.2652
  420CHL    CL2 2357   2.885   0.149   4.291 -0.4695  0.2489 -0.3750
  420CHL    CL3 2358   3.078   0.382   4.286 -0.0162  0.3555  0.2631
  420CHL     H1 2359   2.842   0.394   4.306 -0.5613 -2.1495  1.5044
  421CHL     C1 2360   1.779   0.039   0.629 -0.2970 -0.3155 -0.3037
  421CHL    CL1 2361   1.693  -0.061   0.500  0.1430 -0.0721  0.0043
  421CHL    CL2 2362   1.721   0.205   0.582 -0.3268 -0.1949 -0.3872
  421CHL    CL3 2363   1.745   0.016   0.803  0.1344 -0.3552 -0.1906
  421CHL     H1 2364   1.888   0.039   0.625  0.0004  1.8106  3.5929
  422CHL     C1 2365   0.349   1.862   3.912  0.5111  0.5737  0.1063
  422CHL    CL1 2366   0.517   1.905   3.860 -0.1723 -0.1636 -0.1126
  422CHL    CL2 2367   0.371   1.730   4.030  0.8469  0.4449  0.0720
  422CHL    CL3 2368   0.289   2.004   4.008  0.2110  0.0699 -0.0635
  422CHL     H1 2369   0.282   1.833   3.830  1.1797 -0.4636 -0.0920
  423CHL     C1 2370   1.017   4.079   3.557 -0.0367 -0.1947 -0.2242
  423CHL    CL1 2371   1.138   4.092   3.691  0.2176  0.3330  0.1972
  423CHL    CL2 2372   0.900   3.948   3.597  0.4443 -0.0666  0.1364
  423CHL    CL3 2373   0.941   4.241   3.546 -0.0279 -0.0887  0.5754
  423CHL     H1 2374   1.065   4.052   3.463  1.6266  3.2249 -0.5182
  424CHL     C1 2375   2.047   1.867   0.739 -0.1797 -0.2967 -0.3331
  424CHL    CL1 2376   2.109   2.034   0.704 -0.1369  0.0990 -0.4846
  424CHL    CL2 2377   1.869   1.859   0.693  0.0167 -0.6610 -0.1061
  424CHL    CL3 2378   2.140   1.733   0.659  0.2183  0.0983  0.3046
  424CHL     H1 2379   2.056   1.851   0.847  1.2194 -0.5742 -0.4697
  425CHL     C1 2380   3.940   0.502   3.463  0.2336  0.1065 -0.0799
  425CHL    CL1 2381   4.088   0.439   3.545  0.1876  0.1074 -0.4231
  425CHL    CL2 2382   3.947   0.675   3.434  0.2845 -0.0906 -0.4220
  425CHL    CL3 2383   3.934   0.421   3.299 -0.2747 -0.1600 -0.2284
  425CHL     H1 2384   3.853   0.480   3.526 -0.1201  0.8885 -0.2765
  426CHL     C1 2385   2.621   2.616   2.336 -0.0220  0.3650  0.3038
  426CHL    CL1 2386   2.588   2.782   2.397 -0.0402 -0.1839  0.0909
  426CHL    CL2 2387   2.473   2.560   2.242 -0.0555  0.2736  0.3673
  426CHL    CL3 2388   2.763   2.617   2.226 -0.4044  0.1574  0.2404
  426CHL     H1 2389   2.644   2.547   2.418  0.3695 -0.1936 -0.2700
  427CHL     C1 2390   1.467   0.241   1.953  1.0174 -0.3097 -0.2762
  427CHL    CL1 2391   1.602   0.358   1.969  0.1136 -0.1275  0.0980
  427CHL    CL2 2392   1.530   0.088   2.009 -0.1689 -0.1784 -0.0339
  427CHL    CL3 2393   1.339   0.300   2.063  0.3818  0.5013 -0.2935
  427CHL     H1 2394   1.432   0.228   1.849  0.0010  1.0626 -0.1370
  428CHL     C1 2395   1.046   1.827   2.920 -0.1643 -0.0749  0.9489
  428CHL    CL1 2396   1.125   1.902   3.057 -0.2193 -0.1644  0.0707
  428CHL    CL2 2397   0.990   1.957   2.808 -0.0120 -0.1130  0.4023
  428CHL    CL3 2398   1.143   1.702   2.841 -0.4215  0.0920  0.1327
  428CHL     H1 2399   0.956   1.777   2.958  0.4889 -0.8378  1.5215
  429CHL     C1 2400   3.575   3.101   3.747 -0.4314 -0.1134 -0.4588
  429CHL    CL1 2401   3.574   3.183   3.914  0.4196 -0.3859  0.1874
  429CHL    CL2 2402   3.736   3.096   3.670  0.0116 -0.0835 -0.1192
  429CHL    CL3 2403   3.495   2.940   3.730  0.2589 -0.0144  0.1168
  429CHL     H1 2404   3.513   3.175   3.696  1.0232  1.2731 -0.2886
  430CHL     C1 2405   2.896   0.410   1.049  0.4193  0.7420 -0.1015
  430CHL    CL1 2406   2.885   0.506   1.203 -0.0295  0.2149 -0.3317
  430CHL    CL2 2407   3.049   0.308   1.049  0.1020  0.0287 -0.1460
  430CHL    CL3 2408   2.750   0.304   1.028 -0.2016  0.4387 -0.1069
  430CHL     H1 2409   2.895   0.479   0.965 -0.8723  0.5585 -0.2550
  431CHL     C1 2410   0.938   2.842   1.378 -0.2989 -0.4952 -0.0203
  431CHL    CL1 2411   0.794   2.867   1.491 -0.3095 -0.1316  0.1685
  431CHL    CL2 2412   1.000   3.000   1.318 -0.2777  0.0313 -0.3800
  431CHL    CL3 2413   1.066   2.746   1.465  0.1369 -0.2379 -0.4682
  431CHL     H1 2414   0.891   2.791   1.293 -1.4183  0.0569  0.2487
  432CHL     C1 2415   1.549   1.174   1.372 -0.6538  0.5153 -0.1239
  432CHL    CL1 2416   1.717   1.109   1.398 -0.2590 -0.0883  0.2353
  432CHL    CL2 2417   1.426   1.065   1.442  0.4678  0.5548  0.2819
  432CHL    CL3 2418   1.541   1.332   1.458 -0.2454  0.0236 -0.3555
  432CHL     H1 2419   1.539   1.181   1.263 -0.5514 -1.2736 -0.2830
  433CHL     C1 2420   0.962   3.877   2.128 -0.6625 -1.1190  0.2916
  433CHL    CL1 2421   1.086   3.750   2.080 -0.1650 -0.2063 -0.4904
  433CHL    CL2 2422   1.028   4.042   2.088 -0.1260  0.2800  0.1718
  433CHL    CL3 2423   0.808   3.842   2.038 -0.5020  0.5595  0.0448
  433CHL     H1 2424   0.969   3.870   2.237 -0.9418 -3.0447  0.2278
  434CHL     C1 2425   2.701   1.781   1.302  0.4035 -0.2242  0.0592
  434CHL    CL1 2426   2.560   1.700   1.217 -0.2047  0.2283 -0.2407
  434CHL    CL2 2427   2.725   1.738   1.476  0.1760  0.3105  0.2740
  434CHL    CL3 2428   2.854   1.738   1.218 -0.1308 -0.1396 -0.2982
  434CHL     H1 2429   2.691   1.889   1.291 -1.5846 -0.0832  2.3280
  435CHL     C1 2430   3.900   2.121   1.645 -1.1748 -0.2846  0.3669
  435CHL    CL1 2431   4.068   2.133   1.573  0.4312 -0.2086 -0.0275
  435CHL    CL2 2432   3.786   2.039   1.530 -0.0073  0.2983  0.2755
  435CHL    CL3 2433   3.892   2.032   1.798 -0.0743  0.0561  0.2182
  435CHL     H1 2434   3.868   2.225   1.649  0.6709  0.4563 -1.8848
  436CHL     C1 2435   0.385   1.426   3.841  0.1377  0.7773 -0.0736
  436CHL    CL1 2436   0.270   1.334   3.742  0.2876  0.0791 -0.1114
  436CHL    CL2 2437   0.437   1.341   3.993 -0.8319  0.2041  0.0364
  436CHL    CL3 2438   0.525   1.458   3.727  0.3095 -0.1512 -0.4116
  436CHL     H1 2439   0.332   1.520   3.864 -0.9338 -0.1087  1.2329
  437CHL     C1 2440   2.724   3.164   2.656 -0.0528 -0.9583 -0.4103
  437CHL    CL1 2441   2.792   3.121   2.818  0.0855 -0.0776 -0.3199
  437CHL    CL2 2442   2.848   3.138   2.526  0.0677  0.0191 -0.1352
  437CHL    CL3 2443   2.564   3.088   2.604 -0.0153  0.1173 -0.1722
  437CHL     H1 2444   2.705   3.271   2.656 -0.6000 -1.0184  1.1309
  438CHL     C1 2445   1.414   3.412   0.670  0.1195  0.5684 -0.7903
  438CHL    CL1 2446   1.238   3.436   0.637  0.2807 -0.1545  0.1517
  438CHL    CL2 2447   1.423   3.240   0.719  0.0301  0.0805 -0.0750
  438CHL    CL3 2448   1.506   3.453   0.523 -0.2554  0.2214  0.2088
  438CHL     H1 2449   1.445   3.485   0.745 -0.9473  1.5391 -1.2552
  439CHL     C1 2450   1.427   3.754   1.030  0.4808  0.5545 -0.4270
  439CHL    CL1 2451   1.547   3.632   1.072 -0.0527  0.3041 -0.0520
  439CHL    CL2 2452   1.499   3.890   0.946  0.0436  0.4816  0.5248
  439CHL    CL3 2453   1.320   3.673   0.908  0.0839  0.1817  0.2016
  439CHL     H1 2454   1.360   3.790   1.109  0.5318  0.4346 -0.3293
  440CHL     C1 2455   2.958   3.669   3.966 -0.2305  0.0803  0.2121
  440CHL    CL1 2456   2.962   3.501   4.018 -0.0800  0.1944  0.5401
  440CHL    CL2 2457   3.020   3.768   4.099  0.0944 -0.2183  0.1235
  440CHL    CL3 2458   3.047   3.692   3.809 -0.1204  0.0399 -0.1063
  440CHL     H1 2459   2.852   3.686   3.947 -0.0348  1.3156  0.1839
  441CHL     C1 2460   3.191   3.718   0.499 -0.0706 -0.1868  0.2042
  441CHL    CL1 2461   3.353   3.646   0.532 -0.2876  0.6176 -0.2047
  441CHL    CL2 2462   3.181   3.858   0.386 -0.2965  0.0209  0.2392
  441CHL    CL3 2463   3.107   3.586   0.419  0.1168 -0.1683 -0.2661
  441CHL     H1 2464   3.146   3.741   0.596 -0.3932  0.1816 -0.0308
  442CHL     C1 2465   1.827   2.025   1.743  0.0315  0.5907 -0.4811
  442CHL    CL1 2466   1.933   1.911   1.833 -0.1349 -0.1065 -0.1623
  442CHL    CL2 2467   1.846   2.194   1.782 -0.0607  0.3577 -0.2833
  442CHL    CL3 2468   1.824   1.997   1.565 -0.0283 -0.0633 -0.0965
  442CHL     H1 2469   1.722   2.003   1.767  0.2363 -0.5079 -0.5288
  443CHL     C1 2470   1.396   0.386   0.877 -0.8558  1.3933 -0.0032
  443CHL    CL1 2471   1.469   0.229   0.909  0.3707  0.2248 -0.5183
  443CHL    CL2 2472   1.491   0.467   0.749  0.1036 -0.5310  0.0681
  443CHL    CL3 2473   1.228   0.341   0.820  0.5366 -0.2726 -0.1624
  443CHL     H1 2474   1.402   0.432   0.976  1.9621 -0.7333  0.9259
  444CHL     C1 2475   1.131   3.640   2.649  0.5068 -0.3325 -0.3086
  444CHL    CL1 2476   1.012   3.691   2.515 -0.1254 -0.1132 -0.1025
  444CHL    CL2 2477   1.189   3.478   2.632 -0.4220  0.6340  0.3441
  444CHL    CL3 2478   1.243   3.775   2.676  0.0749  0.0298 -0.3257
  444CHL     H1 2479   1.072   3.643   2.741 -0.4498 -0.4609 -0.8964
  445CHL     C1 2480   0.150   1.037   1.995 -0.1268 -0.2676 -0.0400
  445CHL    CL1 2481   0.087   1.123   1.843 -0.0124 -0.0653  0.1075
  445CHL    CL2 2482   0.149   0.862   1.963  0.1067  0.0690  0.4699
  445CHL    CL3 2483   0.319   1.085   2.023  0.2119  0.2441  0.5536
  445CHL     H1 2484   0.089   1.056   2.083  0.9791 -0.5056  0.7930
  446CHL     C1 2485   2.125   3.649   1.050 -0.0143 -0.0022  0.3617
  446CHL    CL1 2486   2.118   3.643   0.870 -0.2704 -0.2844  0.0579
  446CHL    CL2 2487   2.107   3.487   1.129  0.0184 -0.0246 -0.0664
  446CHL    CL3 2488   2.285   3.733   1.095  0.1462  0.2567  0.2425
  446CHL     H1 2489   2.043   3.712   1.084 -0.3505  0.1166 -0.6268
  447CHL     C1 2490   3.386   0.715   1.081  0.2597 -0.1662 -0.0724
  447CHL    CL1 2491   3.277   0.719   0.934 -0.3251 -0.3037 -0.0421
  447CHL    CL2 2492   3.500   0.855   1.084  0.1503 -0.4589 -0.4308
  447CHL    CL3 2493   3.305   0.704   1.242  0.1891  0.0295 -0.1044
  447CHL     H1 2494   3.446   0.624   1.069 -0.1251 -0.2345 -1.7707
  448CHL     C1 2495   2.178   1.226   2.063 -0.6988 -0.4685 -0.2571
  448CHL    CL1 2496   2.251   1.317   1.920  0.1238  0.0684  0.0143
  448CHL    CL2 2497   2.000   1.228   2.046  0.2320 -0.0652 -0.0987
  448CHL    CL3 2498   2.248   1.060   2.074 -0.1161 -0.2171 -0.1765
  448CHL     H1 2499   2.202   1.294   2.145 -0.5217 -0.4777 -0.3015
  449CHL     C1 2500   0.637   1.114   0.187 -0.4346 -0.9365 -0.0564
  449CHL    CL1 2501   0.521   1.155   0.061  0.3928 -0.0634  0.1865
  449CHL    CL2 2502   0.803   1.105   0.110  0.3505  0.4443 -0.2957
  449CHL    CL3 2503   0.628   1.259   0.305  0.4115 -0.0752 -0.2871
  449CHL     H1 2504   0.611   1.019   0.235  1.1158 -1.3144  0.0824
  450CHL     C1 2505   0.524   1.539   2.862 -0.5103 -0.0639  0.8473
  450CHL    CL1 2506   0.480   1.581   2.689  0.3070 -0.0009 -0.2303
  450CHL    CL2 2507   0.672   1.437   2.852 -0.0744  0.4780  0.3005
  450CHL    CL3 2508   0.558   1.678   2.975  0.0571 -0.1701 -0.0499
  450CHL     H1 2509   0.450   1.474   2.911 -0.3227 -0.8487  0.1108
  451CHL     C1 2510   1.462   3.424   2.022  0.1566  0.1742  0.6308
  451CHL    CL1 2511   1.291   3.403   2.060 -0.3086 -0.2847  0.1614
  451CHL    CL2 2512   1.504   3.338   1.867  0.0312 -0.2282  0.0307
  451CHL    CL3 2513   1.507   3.602   2.004 -0.0716  0.3994  0.0334
  451CHL     H1 2514   1.519   3.375   2.101  0.8226  2.4533  1.6394
  452CHL     C1 2515   3.290   3.855   3.099 -0.2316 -0.3472  0.3086
  452CHL    CL1 2516   3.361   3.828   3.266  0.1381 -0.1290  0.1020
  452CHL    CL2 2517   3.122   3.784   3.092 -0.2403  0.1980  0.2889
  452CHL    CL3 2518   3.289   4.029   3.068  0.1659  0.2127 -0.4300
  452CHL     H1 2519   3.349   3.813   3.017 -0.6412 -0.3507  0.0155
  453CHL     C1 2520   2.182   2.656   2.601  0.0479  0.1929  0.0572
  453CHL    CL1 2521   2.046   2.689   2.487 -0.2349 -0.4107  0.4762
  453CHL    CL2 2522   2.306   2.536   2.534  0.1584  0.0449  0.1841
  453CHL    CL3 2523   2.266   2.813   2.624 -0.0941 -0.0869 -0.3043
  453CHL     H1 2524   2.133   2.621   2.692 -1.6436  0.6009 -0.6553
  454CHL     C1 2525   1.176   1.278   2.671  0.2627  0.3821 -0.5550
  454CHL    CL1 2526   1.197   1.425   2.564 -0.0259 -0.0135 -0.1516
  454CHL    CL2 2527   1.337   1.227   2.717  0.0505  0.0653 -0.3404
  454CHL    CL3 2528   1.101   1.330   2.824 -0.1226  0.2094  0.1932
  454CHL     H1 2529   1.125   1.199   2.615  0.6005 -0.1538 -0.1252
  455CHL     C1 2530   1.938   1.464   1.679 -0.4159  1.1715  0.3364
  455CHL    CL1 2531   1.962   1.535   1.838  0.3683 -0.1332 -0.0716
  455CHL    CL2 2532   1.830   1.323   1.714  0.1394  0.1853 -0.1124
  455CHL    CL3 2533   1.870   1.578   1.553  0.2001  0.5118 -0.1272
  455CHL     H1 2534   2.036   1.428   1.647 -1.3649 -1.0169 -0.3093
  456CHL     C1 2535   3.474   2.083   4.233 -0.1505 -0.2025  0.3786
  456CHL    CL1 2536   3.597   2.129   4.351  0.4843  0.1250 -0.1667
  456CHL    CL2 2537   3.362   2.223   4.196  0.1146  0.2985 -0.0558
  456CHL    CL3 2538   3.563   2.037   4.087  0.5479  0.3224  0.1263
  456CHL     H1 2539   3.417   1.996   4.265 -1.7567  0.3023 -0.9551
  457CHL     C1 2540   3.280   0.782   1.987  0.1204  0.1094 -0.3136
  457CHL    CL1 2541   3.126   0.818   2.066  0.1413  0.3979  0.2342
  457CHL    CL2 2542   3.343   0.926   1.900 -0.0517 -0.2103  0.0793
  457CHL    CL3 2543   3.404   0.733   2.117  0.1773 -0.4614  0.2029
  457CHL     H1 2544   3.270   0.693   1.924  2.5632  0.8184 -1.8291
  458CHL     C1 2545   0.044   3.503   3.635 -0.4519 -0.1276  0.3912
  458CHL    CL1 2546   0.167   3.376   3.609  0.0834  0.3529 -0.1936
  458CHL    CL2 2547   0.116   3.657   3.668 -0.1155  0.1574 -0.0716
  458CHL    CL3 2548  -0.073   3.523   3.500  0.2957  0.0391  0.0163
  458CHL     H1 2549  -0.018   3.479   3.722 -0.1762 -2.4286  0.0242
  459CHL     C1 2550   0.479   0.536   4.025 -0.7742  0.1114 -0.0887
  459CHL    CL1 2551   0.434   0.472   3.869 -0.2535 -0.0067 -0.4150
  459CHL    CL2 2552   0.380   0.455   4.159 -0.2591 -0.2952  0.1277
  459CHL    CL3 2553   0.648   0.489   4.058  0.4527 -0.4246  0.2182
  459CHL     H1 2554   0.486   0.645   4.029 -0.2880  0.0605  1.4687
  460CHL     C1 2555   0.124   0.182   2.932  0.1473 -0.1507  0.1325
  460CHL    CL1 2556   0.270   0.159   2.838  0.1854 -0.1429 -0.2117
  460CHL    CL2 2557  -0.014   0.076   2.867 -0.3087 -0.0250 -0.4407
  460CHL    CL3 2558   0.160   0.151   3.102  0.1678 -0.2431  0.2019
  460CHL     H1 2559   0.080   0.282   2.926  1.2840  0.2804 -2.3593
  461CHL     C1 2560   0.554   4.011   3.053  0.9091  0.0335 -0.9690
  461CHL    CL1 2561   0.592   4.060   2.883  0.4970  0.1214  0.1769
  461CHL    CL2 2562   0.445   4.123   3.132  0.4504  0.1834  0.1349
  461CHL    CL3 2563   0.500   3.845   3.081  0.2368  0.2832 -0.3176
  461CHL     H1 2564   0.649   4.023   3.106  0.9283 -2.5998 -0.2685
  462CHL     C1 2565   0.895   3.735   3.093 -0.6843 -0.2337 -0.9112
  462CHL    CL1 2566   0.821   3.855   3.206  0.4460 -0.2794 -0.0595
  462CHL    CL2 2567   0.868   3.777   2.919  0.5340 -0.0294  0.9507
  462CHL    CL3 2568   1.069   3.709   3.123  0.0479 -0.5166  0.1797
  462CHL     H1 2569   0.845   3.638   3.096  0.4996 -0.9325 -2.2369
  463CHL     C1 2570   2.226   1.383   4.147 -0.1035  0.1433 -0.0185
  463CHL    CL1 2571   2.278   1.213   4.087  0.1398  0.2457  0.3024
  463CHL    CL2 2572   2.370   1.495   4.158 -0.6249  0.2612  0.0233
  463CHL    CL3 2573   2.106   1.466   4.050  0.1807  0.0459 -0.2127
  463CHL     H1 2574   2.189   1.364   4.248  0.7967  0.2062  0.3359
  464CHL     C1 2575   2.938   0.885   0.262 -0.1438  0.1226 -1.0031
  464CHL    CL1 2576   2.804   0.789   0.208 -0.3187  0.1796 -0.2668
  464CHL    CL2 2577   2.881   1.035   0.349 -0.3239 -0.0115 -0.0287
  464CHL    CL3 2578   3.027   0.778   0.373 -0.0370  0.3012 -0.0940
  464CHL     H1 2579   2.998   0.926   0.179  1.1893  0.8081  0.2562
  465CHL     C1 2580   1.843   0.657   0.343 -0.1026  0.6665 -0.1601
  465CHL    CL1 2581   1.974   0.777   0.374 -0.2312  0.0772  0.0272
  465CHL    CL2 2582   1.817   0.572   0.507  0.2115  0.0044 -0.3646
  465CHL    CL3 2583   1.689   0.730   0.274  0.1968  0.4204 -0.2743
  465CHL     H1 2584   1.876   0.583   0.270 -0.0647  1.2232 -0.7183
  466CHL     C1 2585   0.584   1.070   1.691 -0.2463 -0.6890 -0.7102
  466CHL    CL1 2586   0.437   1.093   1.596  0.3396  0.5551  0.1188
  466CHL    CL2 2587   0.730   1.100   1.587 -0.0109 -0.1767 -0.0437
  466CHL    CL3 2588   0.588   1.189   1.832 -0.2697  0.0394 -0.0355
  466CHL     H1 2589   0.588   0.968   1.730 -1.0146 -0.6833 -0.5944
  467CHL     C1 2590   0.156   3.735   1.502  0.1259  0.4380 -0.5558
  467CHL    CL1 2591   0.116   3.672   1.666 -0.0966 -0.0630 -0.0245
  467CHL    CL2 2592   0.086   3.895   1.461 -0.4343 -0.1235 -0.2772
  467CHL    CL3 2593   0.338   3.738   1.510 -0.0323  0.3479 -0.7945
  467CHL     H1 2594   0.134   3.666   1.420  0.3010  1.4678 -1.4980
  468CHL     C1 2595   2.666   3.248   0.500 -0.0149  0.1436  0.0871
  468CHL    CL1 2596   2.487   3.251   0.533  0.1116 -0.3356  0.2045
  468CHL    CL2 2597   2.755   3.220   0.651  0.0711 -0.1270 -0.3166
  468CHL    CL3 2598   2.725   3.141   0.373 -0.2215  0.1921  0.4666
  468CHL     H1 2599   2.690   3.349   0.466  0.3858  1.0267  2.7611
  469CHL     C1 2600   3.228   1.585   3.134 -0.4991 -0.4389  0.1678
  469CHL    CL1 2601   3.278   1.669   3.288  0.4422  0.1127  0.0689
  469CHL    CL2 2602   3.174   1.708   3.012  0.5230  0.0541  0.1624
  469CHL    CL3 2603   3.361   1.482   3.056  0.1871 -0.3292 -0.2016
  469CHL     H1 2604   3.148   1.518   3.165 -0.6312  0.1946  1.2419
  470CHL     C1 2605   1.321   1.861   2.330  0.4478 -0.1892 -0.5682
  470CHL    CL1 2606   1.179   1.958   2.265 -0.7273 -0.2319  0.4458
  470CHL    CL2 2607   1.316   1.677   2.279 -0.4310 -0.1081  0.3158
  470CHL    CL3 2608   1.477   1.941   2.286 -0.2196 -0.4329  0.1485
  470CHL     H1 2609   1.313   1.864   2.439 -0.7999 -0.0368 -0.6530
  471CHL     C1 2610   1.629   1.020   3.835 -0.2032 -0.4002 -0.2221
  471CHL    CL1 2611   1.628   0.950   3.667  0.0824 -0.0682  0.2988
  471CHL    CL2 2612   1.468   1.019   3.912 -0.1124 -0.4002  0.4086
  471CHL    CL3 2613   1.756   0.936   3.929 -0.3627  0.3777 -0.0981
  471CHL     H1 2614   1.665   1.123   3.831  0.7290 -0.5456  2.5292
  472CHL     C1 2615   3.735   3.605   0.451  0.3560 -0.1094  0.2524
  472CHL    CL1 2616   3.842   3.747   0.474  0.1471  0.1306  0.1729
  472CHL    CL2 2617   3.797   3.517   0.309  0.3201 -0.2096  0.4251
  472CHL    CL3 2618   3.743   3.490   0.592 -0.4157  0.2033 -0.2445
  472CHL     H1 2619   3.633   3.637   0.427 -0.4126 -2.4604  0.1419
  473CHL     C1 2620   2.691   0.770   4.107 -0.2531  0.0550 -0.1540
  473CHL    CL1 2621   2.519   0.795   4.135 -0.0610 -0.1566  0.6982
  473CHL    CL2 2622   2.753   0.914   4.030  0.0291 -0.2058 -0.0128
  473CHL    CL3 2623   2.783   0.754   4.265 -0.2283  0.5639 -0.4084
  473CHL     H1 2624   2.713   0.687   4.038 -2.0906  0.3861 -1.2191
  474CHL     C1 2625   1.295   0.993   2.346 -0.7274  0.7751  0.0671
  474CHL    CL1 2626   1.135   1.001   2.269 -0.1902 -0.1262 -0.0393
  474CHL    CL2 2627   1.382   1.149   2.355  0.2038  0.0292  0.0693
  474CHL    CL3 2628   1.280   0.926   2.513 -0.4127 -0.5220 -0.2185
  474CHL     H1 2629   1.360   0.922   2.292  0.8252  0.2590  2.4692
  475CHL     C1 2630   2.041   3.627   3.693 -0.5367  0.1132  0.0326
  475CHL    CL1 2631   2.218   3.587   3.691 -0.1539 -0.0274 -0.0507
  475CHL    CL2 2632   2.023   3.803   3.730 -0.2140  0.0240  0.5402
  475CHL    CL3 2633   1.964   3.589   3.537 -0.2411 -0.2018 -0.3162
  475CHL     H1 2634   1.993   3.559   3.765  0.3032 -0.2350  0.2702
  476CHL     C1 2635   0.466   0.743   2.498 -0.3758 -0.4262 -0.1859
  476CHL    CL1 2636   0.403   0.581   2.441  0.5882  0.3943 -0.0939
  476CHL    CL2 2637   0.487   0.871   2.371 -0.3054  0.1602  0.1766
  476CHL    CL3 2638   0.338   0.799   2.612  0.3034  0.2362 -0.0456
  476CHL     H1 2639   0.554   0.717   2.559 -1.2499 -2.1922  0.3958
  477CHL     C1 2640   0.631   1.385   0.909  0.1423  0.6145  0.2137
  477CHL    CL1 2641   0.595   1.256   1.034  0.4395  0.0064 -0.0343
  477CHL    CL2 2642   0.734   1.321   0.781 -0.2399 -0.3410  0.2796
  477CHL    CL3 2643   0.482   1.461   0.821  0.0731 -0.0837 -0.0862
  477CHL     H1 2644   0.696   1.461   0.954  0.0320  0.7850  0.0888
  478CHL     C1 2645   0.328   2.660   1.468 -0.1881 -0.1770  0.1969
  478CHL    CL1 2646   0.420   2.759   1.345 -0.0599 -0.0084 -0.1412
  478CHL    CL2 2647   0.175   2.740   1.502  0.0084 -0.3556 -0.2377
  478CHL    CL3 2648   0.287   2.496   1.400 -0.6491 -0.3493  0.2577
  478CHL     H1 2649   0.390   2.652   1.558  1.2529  0.0515 -0.7375
  479CHL     C1 2650   1.354   2.060   3.948 -0.0909 -0.3937  0.4569
  479CHL    CL1 2651   1.260   2.203   3.987 -0.2876 -0.2121 -0.0197
  479CHL    CL2 2652   1.290   1.951   3.823 -0.1285  0.0964  0.3153
  479CHL    CL3 2653   1.523   2.096   3.914  0.5412 -0.2316 -0.5293
  479CHL     H1 2654   1.345   1.989   4.031 -0.9250  1.5071  2.0952
  480CHL     C1 2655   1.548   1.796   1.895  0.0580 -1.0265  0.0749
  480CHL    CL1 2656   1.484   1.964   1.849 -0.0698 -0.1125 -0.1193
  480CHL    CL2 2657   1.396   1.700   1.888  0.1331  0.1781  0.2896
  480CHL    CL3 2658   1.642   1.741   1.750  0.1950 -0.0554  0.1336
  480CHL     H1 2659   1.600   1.797   1.991 -0.6247  0.4681  0.4491
  481CHL     C1 2660   2.572   3.681   3.025 -0.0976  0.2839  0.3381
  481CHL    CL1 2661   2.516   3.515   2.984 -0.3445  0.0244  0.1684
  481CHL    CL2 2662   2.650   3.673   3.193  0.3548  0.1500 -0.3663
  481CHL    CL3 2663   2.684   3.745   2.895  0.1086  0.0075 -0.2119
  481CHL     H1 2664   2.482   3.743   3.022  0.3768  0.9766  0.0574
  482CHL     C1 2665   1.435   0.403   2.994 -0.4351 -0.7419  0.1745
  482CHL    CL1 2666   1.540   0.299   2.886 -0.1420 -0.1056  0.1250
  482CHL    CL2 2667   1.520   0.564   3.001 -0.0560 -0.4088  0.0253
  482CHL    CL3 2668   1.269   0.427   2.923 -0.3797  0.0072 -0.1931
  482CHL     H1 2669   1.426   0.362   3.095  1.0252  1.5732  1.3465
  483CHL     C1 2670   2.025   3.636   4.164 -0.0258 -0.3767  0.0071
  483CHL    CL1 2671   2.184   3.703   4.104  0.2670 -0.1835 -0.2138
  483CHL    CL2 2672   1.970   3.725   4.305 -0.3784  0.1699 -0.0575
  483CHL    CL3 2673   1.898   3.640   4.045  0.3369  0.1420  0.0884
  483CHL     H1 2674   2.031   3.531   4.196 -4.5340 -0.5609  0.9475
  484CHL     C1 2675   0.538   3.240   1.468  0.3404 -0.2784  0.5480
  484CHL    CL1 2676   0.672   3.344   1.530 -0.3554 -0.4648 -0.0725
  484CHL    CL2 2677   0.532   3.072   1.536  0.3323  0.2917 -0.1000
  484CHL    CL3 2678   0.384   3.322   1.509  0.0994  0.0825  0.1282
  484CHL     H1 2679   0.526   3.239   1.360 -2.5410 -2.2305  0.7552
  485CHL     C1 2680   3.869   0.584   0.821 -0.1891 -0.1834  0.1451
  485CHL    CL1 2681   3.984   0.718   0.791  0.1810  0.2209 -0.6126
  485CHL    CL2 2682   3.718   0.642   0.870 -0.1752  0.0813  0.0983
  485CHL    CL3 2683   3.835   0.483   0.675  0.2079  0.1501 -0.1207
  485CHL     H1 2684   3.909   0.515   0.896 -0.6230 -1.3747 -0.6923
  486CHL     C1 2685   0.253   1.506   1.818 -0.4330 -0.0745  0.0203
  486CHL    CL1 2686   0.083   1.569   1.826  0.0699  0.3665 -0.1176
  486CHL    CL2 2687   0.284   1.411   1.968  0.1942 -0.2283 -0.2217
  486CHL    CL3 2688   0.268   1.390   1.682 -0.2380 -0.0552  0.5313
  486CHL     H1 2689   0.321   1.591   1.813 -1.9840  1.4857  2.9348
  487CHL     C1 2690   1.180   1.685   3.497  0.5058  0.4075 -0.3889
  487CHL    CL1 2691   1.096   1.841   3.482 -0.0906  0.1099  0.3175
  487CHL    CL2 2692   1.353   1.717   3.519 -0.1697  0.0808 -0.2013
  487CHL    CL3 2693   1.120   1.590   3.639 -0.0197 -0.2861  0.0268
  487CHL     H1 2694   1.177   1.625   3.406  0.1262  1.0764 -0.8266
  488CHL     C1 2695   1.122   4.141   0.851 -0.3269 -0.5375  0.0017
  488CHL    CL1 2696   1.012   4.008   0.794 -0.4415 -0.0186  0.0422
  488CHL    CL2 2697   1.164   4.115   1.029  0.3865  0.3871  0.0567
  488CHL    CL3 2698   1.267   4.133   0.741 -0.7836  0.4574 -0.2956
  488CHL     H1 2699   1.069   4.236   0.842  1.7499  0.6557 -0.3220
  489CHL     C1 2700   3.424   0.697   0.474 -0.1711 -0.2405 -0.3674
  489CHL    CL1 2701   3.604   0.726   0.489 -0.2624  0.0695 -0.1046
  489CHL    CL2 2702   3.320   0.828   0.564 -0.2517  0.4293  0.4921
  489CHL    CL3 2703   3.394   0.705   0.300 -0.1983  0.4597  0.0982
  489CHL     H1 2704   3.390   0.603   0.519  0.8692  0.4872  2.0951
  490CHL     C1 2705   2.333   0.862   3.757 -0.0113  0.3224 -0.1651
  490CHL    CL1 2706   2.271   0.898   3.921 -0.0148 -0.0389 -0.2221
  490CHL    CL2 2707   2.471   0.747   3.790 -0.4184 -0.4923  0.1237
  490CHL    CL3 2708   2.211   0.800   3.643 -0.5559 -0.1158  0.1337
  490CHL     H1 2709   2.367   0.959   3.719 -0.8940  0.5726 -0.3339
  491CHL     C1 2710   0.641   0.011   0.913  0.1534 -0.8425 -0.0894
  491CHL    CL1 2711   0.516  -0.108   0.860 -0.3496 -0.0527  0.0083
  491CHL    CL2 2712   0.532   0.146   0.967 -0.2499 -0.1257  0.2825
  491CHL    CL3 2713   0.739  -0.070   1.041 -0.5722  0.0432 -0.2614
  491CHL     H1 2714   0.699   0.041   0.825 -0.3893 -0.7731 -0.4276
  492CHL     C1 2715   1.606   2.530   2.060 -0.5109 -0.3502  0.3941
  492CHL    CL1 2716   1.481   2.407   2.105 -0.0993  0.0570  0.4146
  492CHL    CL2 2717   1.725   2.563   2.199  0.2864 -0.2659 -0.0997
  492CHL    CL3 2718   1.679   2.507   1.898  0.3059 -0.0037  0.2800
  492CHL     H1 2719   1.547   2.622   2.051  0.2879  0.2425  1.0796
  493CHL     C1 2720   1.401   2.995   2.061 -0.0372 -0.5537  0.1242
  493CHL    CL1 2721   1.282   2.921   2.175  0.4328  0.2722  0.0744
  493CHL    CL2 2722   1.532   3.086   2.143 -0.0820  0.0968 -0.0592
  493CHL    CL3 2723   1.465   2.860   1.960  0.6196  0.1074  0.0344
  493CHL     H1 2724   1.340   3.060   1.997 -0.8190 -0.9902  0.4110
  494CHL     C1 2725   2.706   1.705   0.206 -0.3633 -0.2264  0.4845
  494CHL    CL1 2726   2.551   1.616   0.198  0.2816 -0.2099  0.1735
  494CHL    CL2 2727   2.846   1.607   0.272 -0.0809  0.2670 -0.3941
  494CHL    CL3 2728   2.740   1.778   0.053  0.1462  0.2153 -0.4114
  494CHL     H1 2729   2.707   1.801   0.259  0.3722  0.3754 -0.5854
  495CHL     C1 2730   1.152   4.092   0.063  0.1567 -0.4549  0.2302
  495CHL    CL1 2731   1.156   4.078  -0.118  0.3979 -0.5073  0.1700
  495CHL    CL2 2732   1.077   4.252   0.101  0.2970  0.2300 -0.1813
  495CHL    CL3 2733   1.044   3.961   0.133  0.3924  0.1588 -0.4221
  495CHL     H1 2734   1.255   4.096   0.101  0.0881  2.8072  0.3153
  496CHL     C1 2735   3.828   2.744   0.414 -0.8408  0.0841 -0.7745
  496CHL    CL1 2736   3.896   2.595   0.495  0.4339  0.5573  0.0902
  496CHL    CL2 2737   3.851   2.879   0.528 -0.1929 -0.1047  0.0341
  496CHL    CL3 2738   3.904   2.766   0.251 -0.0277  0.3328 -0.2616
  496CHL     H1 2739   3.722   2.738   0.387 -0.4620  0.9176 -2.6314
  497CHL     C1 2740   2.614   2.471   0.681 -0.1793 -0.4500  0.2505
  497CHL    CL1 2741   2.551   2.310   0.742  0.0939 -0.1242 -0.0588
  497CHL    CL2 2742   2.529   2.617   0.740  0.0179  0.1861 -0.3917
  497CHL    CL3 2743   2.780   2.505   0.744  0.1107  0.0450 -0.1735
  497CHL     H1 2744   2.616   2.449   0.574  1.3060 -0.2296  0.2144
  498CHL     C1 2745   3.457   0.770   3.603 -0.7965 -0.2918 -0.0918
  498CHL    CL1 2746   3.338   0.720   3.736 -0.4471 -0.0959  0.3139
  498CHL    CL2 2747   3.533   0.628   3.534 -0.1899  0.1836 -0.1321
  498CHL    CL3 2748   3.364   0.861   3.476  0.0349 -0.0673  0.1585
  498CHL     H1 2749   3.541   0.832   3.637 -0.5461 -0.9228  0.4742
  499CHL     C1 2750   0.045   1.162   1.439 -0.3662  0.6847 -0.2401
  499CHL    CL1 2751   0.145   1.249   1.312  0.3182 -0.3028  0.0388
  499CHL    CL2 2752  -0.031   1.269   1.556 -0.0437 -0.2169 -0.2881
  499CHL    CL3 2753  -0.079   1.072   1.345  0.0979 -0.5025 -0.0195
  499CHL     H1 2754   0.113   1.091   1.488 -0.8669 -0.1884 -0.8008
  500CHL     C1 2755   0.852   1.829   1.275  0.0976 -0.8451 -0.2664
  500CHL    CL1 2756   0.777   1.699   1.176  0.3031 -0.1819  0.1462
  500CHL    CL2 2757   0.805   1.985   1.195  0.0040 -0.5796 -0.2164
  500CHL    CL3 2758   0.790   1.815   1.443  0.0140  0.5152 -0.0310
  500CHL     H1 2759   0.960   1.811   1.264  0.3714  0.8644 -0.7047
  501CHL     C1 2760   3.790   3.157   2.818 -1.4764 -0.2831  0.2443
  501CHL    CL1 2761   3.785   3.332   2.860  0.1574 -0.3353 -0.1131
  501CHL    CL2 2762   3.638   3.094   2.749 -0.0465 -0.0249  0.1217
  501CHL    CL3 2763   3.938   3.144   2.715  0.1017  0.0867 -0.0494
  501CHL     H1 2764   3.795   3.116   2.919 -0.8136 -0.4338  0.1594
  502CHL     C1 2765   1.358   3.893   0.458 -0.0522 -0.0139  0.9035
  502CHL    CL1 2766   1.454   3.827   0.599 -0.2997 -0.2441  0.3167
  502CHL    CL2 2767   1.409   3.826   0.300  0.2229  0.0638  0.2590
  502CHL    CL3 2768   1.183   3.868   0.486  0.5905 -0.1982  0.1323
  502CHL     H1 2769   1.373   4.001   0.452  0.9042 -0.0269  2.4867
  503CHL     C1 2770   1.387   0.411   3.396 -0.0057 -0.0079 -0.2398
  503CHL    CL1 2771   1.556   0.361   3.391 -0.0152 -0.0171 -0.2291
  503CHL    CL2 2772   1.356   0.576   3.331  0.1768 -0.2638  0.3486
  503CHL    CL3 2773   1.273   0.299   3.310  0.1464  0.0967 -0.2461
  503CHL     H1 2774   1.339   0.416   3.494 -2.5851  4.0506 -1.4443
  504CHL     C1 2775   1.382   2.672   2.901  0.1141  0.5507 -0.4476
  504CHL    CL1 2776   1.438   2.567   3.037 -0.0286  0.0058 -0.0023
  504CHL    CL2 2777   1.345   2.830   2.981 -0.1319 -0.1593  0.2432
  504CHL    CL3 2778   1.525   2.683   2.792  0.2975  0.3680 -0.3783
  504CHL     H1 2779   1.298   2.629   2.846 -0.3908  1.1513 -0.1572
  505CHL     C1 2780   3.679   1.056   2.525  0.1438  0.7828 -0.0209
  505CHL    CL1 2781   3.669   1.091   2.699  0.1982  0.0981  0.3232
  505CHL    CL2 2782   3.766   1.182   2.438  0.0685 -0.1050  0.0305
  505CHL    CL3 2783   3.776   0.909   2.506  0.0505 -0.0349 -0.0588
  505CHL     H1 2784   3.576   1.038   2.490 -0.0897  0.4286  0.8182
   3.95284   4.14609   4.38122
