# Supplementary material for: Enzyme-like Acyl Transfer Catalysis in a Bifunctional Organic Cage
Source: J Am Chem Soc. 2024 Jun 24;146(26):17887–97. doi: 10.1021/jacs.4c03560 (PMC11228979; doi:10.1021/jacs.4c03560)
Supplement: Supplementary file 2 — ja4c03560_si_002.zip [file ja4c03560_si_002.zip › computational_SI/MD_input/6_in_cage_1/4x6/topol.top]

[ defaults ]
; nbfunc        comb-rule       gen-pairs       fudgeLJ fudgeQQ
1               2               yes             0.5     0.8
[ atomtypes ]
HO             1   1.008000  0.00000000  A              0              0
OH             8  16.000000  0.00000000  A     0.30664734      0.8803136
C              6  12.010000  0.00000000  A     0.33996695       0.359824
CT             6  12.010000  0.00000000  A     0.33996695      0.4577296
O              8  16.000000  0.00000000  A     0.29599219        0.87864
CA             6  12.010000  0.00000000  A     0.33996695       0.359824
HA             1   1.008000  0.00000000  A     0.25996425        0.06276
N2             7  14.010000  0.00000000  A     0.32499985        0.71128
HC             1   1.008000  0.00000000  A     0.26495328      0.0656888
H              1   1.008000  0.00000000  A     0.10690785      0.0656888
NC             7  14.010000  0.00000000  A     0.32499985        0.71128
H1             1   1.008000  0.00000000  A      0.2471353      0.0656888
 c3       c3          0.00000  0.00000   A     3.39967e-01   4.57730e-01 ; 1.91  0.1094
 cl       cl          0.00000  0.00000   A     3.47094e-01   1.10876e+00 ; 1.95  0.2650
 h3       h3          0.00000  0.00000   A     2.11499e-01   6.56888e-02 ; 1.19  0.0157
[ nonbond_params ]
[ bondtypes ]
[ angletypes ]
[ moleculetype ]
; Name            nrexcl
CAG          3

[ atoms ]
;   nr       type  resnr residue  atom   cgnr    charge       mass  typeB    chargeB      massB
; residue    1 CAG rtp CAG q 0.0
    1         HO      1    CAG     H1      1 0.45642400   1.008000   ; qtot 0.456424
    2         OH      1    CAG     O1      2 -0.60020900  16.000000   ; qtot -0.143785
    3          C      1    CAG     C1      3 0.58448800  12.010000   ; qtot 0.440703
    4         CT      1    CAG     C2      4 0.24576700  12.010000   ; qtot 0.686470
    5          O      1    CAG     O2      5 -0.52582500  16.000000   ; qtot 0.160645
    6         CA      1    CAG     C3      6 0.00172300  12.010000   ; qtot 0.162368
    7         CA      1    CAG     C4      7 0.00172300  12.010000   ; qtot 0.164091
    8         CA      1    CAG     C5      8 0.00172300  12.010000   ; qtot 0.165814
    9         CA      1    CAG     C6      9 -0.37105300  12.010000   ; qtot -0.205239
   10         CA      1    CAG     C7     10 -0.02091900  12.010000   ; qtot -0.226158
   11         CA      1    CAG     C8     11 -0.37105300  12.010000   ; qtot -0.597211
   12         CA      1    CAG     C9     12 -0.02091900  12.010000   ; qtot -0.618130
   13         CA      1    CAG    C10     13 -0.37105300  12.010000   ; qtot -0.989183
   14         CA      1    CAG    C11     14 -0.02091900  12.010000   ; qtot -1.010102
   15         HA      1    CAG     H2     15 0.24375600   1.008000   ; qtot -0.766346
   16         CA      1    CAG    C12     16 0.40160400  12.010000   ; qtot -0.364742
   17         CA      1    CAG    C13     17 -0.16116600  12.010000   ; qtot -0.525908
   18         CT      1    CAG    C14     18 0.06024200  12.010000   ; qtot -0.465666
   19         HA      1    CAG     H3     19 0.24375600   1.008000   ; qtot -0.221910
   20         CA      1    CAG    C15     20 0.40160400  12.010000   ; qtot 0.179694
   21         CA      1    CAG    C16     21 -0.16116600  12.010000   ; qtot 0.018528
   22         HA      1    CAG     H4     22 0.24375600   1.008000   ; qtot 0.262284
   23         CA      1    CAG    C17     23 0.40160400  12.010000   ; qtot 0.663888
   24         CA      1    CAG    C18     24 -0.16116600  12.010000   ; qtot 0.502722
   25         N2      1    CAG     N1     25 -0.60603600  14.010000   ; qtot -0.103314
   26         CA      1    CAG    C19     26 -0.31782800  12.010000   ; qtot -0.421142
   27         HA      1    CAG     H5     27 0.14521100   1.008000   ; qtot -0.275931
   28         HC      1    CAG     H6     28 0.07463700   1.008000   ; qtot -0.201294
   29         N2      1    CAG     N2     29 -0.60603600  14.010000   ; qtot -0.807330
   30         CA      1    CAG    C20     30 -0.31782800  12.010000   ; qtot -1.125158
   31         HA      1    CAG     H7     31 0.14521100   1.008000   ; qtot -0.979947
   32         N2      1    CAG     N3     32 -0.60603600  14.010000   ; qtot -1.585983
   33         CA      1    CAG    C21     33 -0.31782800  12.010000   ; qtot -1.903811
   34         HA      1    CAG     H8     34 0.14521100   1.008000   ; qtot -1.758600
   35          H      1    CAG     H9     35 0.27468200   1.008000   ; qtot -1.483918
   36          C      1    CAG    C22     36 0.69953200  12.010000   ; qtot -0.784386
   37         HA      1    CAG    H10     37 0.18898800   1.008000   ; qtot -0.595398
   38          H      1    CAG    H11     38 0.27468200   1.008000   ; qtot -0.320716
   39          C      1    CAG    C23     39 0.69953200  12.010000   ; qtot 0.378816
   40         HA      1    CAG    H12     40 0.18898800   1.008000   ; qtot 0.567804
   41          H      1    CAG    H13     41 0.27468200   1.008000   ; qtot 0.842486
   42          C      1    CAG    C24     42 0.69953200  12.010000   ; qtot 1.542018
   43         HA      1    CAG    H14     43 0.18898800   1.008000   ; qtot 1.731006
   44          O      1    CAG     O3     44 -0.55409300  16.000000   ; qtot 1.176913
   45         CA      1    CAG    C25     45 0.18699700  12.010000   ; qtot 1.363910
   46          O      1    CAG     O4     46 -0.55409300  16.000000   ; qtot 0.809817
   47         CA      1    CAG    C26     47 0.18699700  12.010000   ; qtot 0.996814
   48          O      1    CAG     O5     48 -0.55409300  16.000000   ; qtot 0.442721
   49         CA      1    CAG    C27     49 0.18699700  12.010000   ; qtot 0.629718
   50         CA      1    CAG    C28     50 -0.29021900  12.010000   ; qtot 0.339499
   51         NC      1    CAG     N4     51 -0.46194100  14.010000   ; qtot -0.122442
   52         CA      1    CAG    C29     52 -0.29021900  12.010000   ; qtot -0.412661
   53         NC      1    CAG     N5     53 -0.46194100  14.010000   ; qtot -0.874602
   54         CA      1    CAG    C30     54 -0.29021900  12.010000   ; qtot -1.164821
   55         NC      1    CAG     N6     55 -0.46194100  14.010000   ; qtot -1.626762
   56         HA      1    CAG    H15     56 0.14539700   1.008000   ; qtot -1.481365
   57         CA      1    CAG    C31     57 0.09044500  12.010000   ; qtot -1.390920
   58         CA      1    CAG    C32     58 0.52004500  12.010000   ; qtot -0.870875
   59         HA      1    CAG    H16     59 0.14539700   1.008000   ; qtot -0.725478
   60         CA      1    CAG    C33     60 0.09044500  12.010000   ; qtot -0.635033
   61         CA      1    CAG    C34     61 0.52004500  12.010000   ; qtot -0.114988
   62         HA      1    CAG    H17     62 0.14539700   1.008000   ; qtot 0.030409
   63         CA      1    CAG    C35     63 0.09044500  12.010000   ; qtot 0.120854
   64         CA      1    CAG    C36     64 0.52004500  12.010000   ; qtot 0.640899
   65         HA      1    CAG    H18     65 0.11797400   1.008000   ; qtot 0.758873
   66         CA      1    CAG    C37     66 -0.41623100  12.010000   ; qtot 0.342642
   67         CA      1    CAG    C38     67 -0.11845400  12.010000   ; qtot 0.224188
   68         HA      1    CAG    H19     68 0.11797400   1.008000   ; qtot 0.342162
   69         CA      1    CAG    C39     69 -0.41623100  12.010000   ; qtot -0.074069
   70         CA      1    CAG    C40     70 -0.11845400  12.010000   ; qtot -0.192523
   71         HA      1    CAG    H20     71 0.11797400   1.008000   ; qtot -0.074549
   72         CA      1    CAG    C41     72 -0.41623100  12.010000   ; qtot -0.490780
   73         CA      1    CAG    C42     73 -0.11845400  12.010000   ; qtot -0.609234
   74         HA      1    CAG    H21     74 0.16708500   1.008000   ; qtot -0.442149
   75         CA      1    CAG    C43     75 -0.10328700  12.010000   ; qtot -0.545436
   76         CA      1    CAG    C44     76 -0.10328700  12.010000   ; qtot -0.648723
   77         HA      1    CAG    H22     77 0.16708500   1.008000   ; qtot -0.481638
   78         CA      1    CAG    C45     78 -0.10328700  12.010000   ; qtot -0.584925
   79         CA      1    CAG    C46     79 -0.10328700  12.010000   ; qtot -0.688212
   80         HA      1    CAG    H23     80 0.16708500   1.008000   ; qtot -0.521127
   81         CA      1    CAG    C47     81 -0.10328700  12.010000   ; qtot -0.624414
   82         CA      1    CAG    C48     82 -0.10328700  12.010000   ; qtot -0.727701
   83         HA      1    CAG    H24     83 0.12128400   1.008000   ; qtot -0.606417
   84         CA      1    CAG    C49     84 -0.10328700  12.010000   ; qtot -0.709704
   85         HA      1    CAG    H25     85 0.12128400   1.008000   ; qtot -0.588420
   86         CA      1    CAG    C50     86 -0.10328700  12.010000   ; qtot -0.691707
   87         HA      1    CAG    H26     87 0.12128400   1.008000   ; qtot -0.570423
   88         CA      1    CAG    C51     88 -0.10328700  12.010000   ; qtot -0.673710
   89         HA      1    CAG    H27     89 0.12128400   1.008000   ; qtot -0.552426
   90         CA      1    CAG    C52     90 -0.10328700  12.010000   ; qtot -0.655713
   91         HA      1    CAG    H28     91 0.12128400   1.008000   ; qtot -0.534429
   92         CA      1    CAG    C53     92 -0.10328700  12.010000   ; qtot -0.637716
   93         HA      1    CAG    H29     93 0.12128400   1.008000   ; qtot -0.516432
   94         CA      1    CAG    C54     94 -0.10328700  12.010000   ; qtot -0.619719
   95         HA      1    CAG    H30     95 0.12128400   1.008000   ; qtot -0.498435
   96         CA      1    CAG    C55     96 -0.11845400  12.010000   ; qtot -0.616889
   97         HA      1    CAG    H31     97 0.12128400   1.008000   ; qtot -0.495605
   98         HA      1    CAG    H32     98 0.12128400   1.008000   ; qtot -0.374321
   99         CA      1    CAG    C56     99 -0.11845400  12.010000   ; qtot -0.492775
  100         HA      1    CAG    H33    100 0.12128400   1.008000   ; qtot -0.371491
  101         HA      1    CAG    H34    101 0.12128400   1.008000   ; qtot -0.250207
  102         CA      1    CAG    C57    102 -0.11845400  12.010000   ; qtot -0.368661
  103         HA      1    CAG    H35    103 0.12128400   1.008000   ; qtot -0.247377
  104         CA      1    CAG    C58    104 0.52004500  12.010000   ; qtot 0.272668
  105         CA      1    CAG    C59    105 0.52004500  12.010000   ; qtot 0.792713
  106         CA      1    CAG    C60    106 0.52004500  12.010000   ; qtot 1.312758
  107         CA      1    CAG    C61    107 -0.41623100  12.010000   ; qtot 0.896527
  108         NC      1    CAG     N7    108 -0.46194100  14.010000   ; qtot 0.434586
  109         CA      1    CAG    C62    109 -0.41623100  12.010000   ; qtot 0.018355
  110         NC      1    CAG     N8    110 -0.46194100  14.010000   ; qtot -0.443586
  111         CA      1    CAG    C63    111 -0.41623100  12.010000   ; qtot -0.859817
  112         NC      1    CAG     N9    112 -0.46194100  14.010000   ; qtot -1.321758
  113         HA      1    CAG    H36    113 0.16708500   1.008000   ; qtot -1.154673
  114         CA      1    CAG    C64    114 0.09044500  12.010000   ; qtot -1.064228
  115         CA      1    CAG    C65    115 0.18699700  12.010000   ; qtot -0.877231
  116         HA      1    CAG    H37    116 0.16708500   1.008000   ; qtot -0.710146
  117         CA      1    CAG    C66    117 0.09044500  12.010000   ; qtot -0.619701
  118         CA      1    CAG    C67    118 0.18699700  12.010000   ; qtot -0.432704
  119         HA      1    CAG    H38    119 0.16708500   1.008000   ; qtot -0.265619
  120         CA      1    CAG    C68    120 0.09044500  12.010000   ; qtot -0.175174
  121         CA      1    CAG    C69    121 0.18699700  12.010000   ; qtot 0.011823
  122         HA      1    CAG    H39    122 0.11797400   1.008000   ; qtot 0.129797
  123         CA      1    CAG    C70    123 -0.29021900  12.010000   ; qtot -0.160422
  124          C      1    CAG    C71    124 0.69953200  12.010000   ; qtot 0.539110
  125         HA      1    CAG    H40    125 0.11797400   1.008000   ; qtot 0.657084
  126         CA      1    CAG    C72    126 -0.29021900  12.010000   ; qtot 0.366865
  127          C      1    CAG    C73    127 0.69953200  12.010000   ; qtot 1.066397
  128         HA      1    CAG    H41    128 0.11797400   1.008000   ; qtot 1.184371
  129         CA      1    CAG    C74    129 -0.29021900  12.010000   ; qtot 0.894152
  130          C      1    CAG    C75    130 0.69953200  12.010000   ; qtot 1.593684
  131         HA      1    CAG    H42    131 0.14539700   1.008000   ; qtot 1.739081
  132          O      1    CAG     O6    132 -0.55409300  16.000000   ; qtot 1.184988
  133         N2      1    CAG    N10    133 -0.60603600  14.010000   ; qtot 0.578952
  134         HA      1    CAG    H43    134 0.14539700   1.008000   ; qtot 0.724349
  135          O      1    CAG     O7    135 -0.55409300  16.000000   ; qtot 0.170256
  136         N2      1    CAG    N11    136 -0.60603600  14.010000   ; qtot -0.435780
  137         HA      1    CAG    H44    137 0.14539700   1.008000   ; qtot -0.290383
  138          O      1    CAG     O8    138 -0.55409300  16.000000   ; qtot -0.844476
  139         N2      1    CAG    N12    139 -0.60603600  14.010000   ; qtot -1.450512
  140          H      1    CAG    H45    140 0.27468200   1.008000   ; qtot -1.175830
  141         CA      1    CAG    C76    141 0.40160400  12.010000   ; qtot -0.774226
  142          H      1    CAG    H46    142 0.27468200   1.008000   ; qtot -0.499544
  143         CA      1    CAG    C77    143 0.40160400  12.010000   ; qtot -0.097940
  144          H      1    CAG    H47    144 0.27468200   1.008000   ; qtot 0.176742
  145         CA      1    CAG    C78    145 0.40160400  12.010000   ; qtot 0.578346
  146         CA      1    CAG    C79    146 -0.31782800  12.010000   ; qtot 0.260518
  147         CA      1    CAG    C80    147 -0.37105300  12.010000   ; qtot -0.110535
  148         CA      1    CAG    C81    148 -0.31782800  12.010000   ; qtot -0.428363
  149         CA      1    CAG    C82    149 -0.37105300  12.010000   ; qtot -0.799416
  150         CA      1    CAG    C83    150 -0.31782800  12.010000   ; qtot -1.117244
  151         CA      1    CAG    C84    151 -0.37105300  12.010000   ; qtot -1.488297
  152         HA      1    CAG    H48    152 0.18898800   1.008000   ; qtot -1.299309
  153         CA      1    CAG    C85    153 -0.16116600  12.010000   ; qtot -1.460475
  154         HA      1    CAG    H49    154 0.24375600   1.008000   ; qtot -1.216719
  155         CA      1    CAG    C86    155 0.00172300  12.010000   ; qtot -1.214996
  156         HA      1    CAG    H50    156 0.18898800   1.008000   ; qtot -1.026008
  157         CA      1    CAG    C87    157 -0.16116600  12.010000   ; qtot -1.187174
  158         HA      1    CAG    H51    158 0.24375600   1.008000   ; qtot -0.943418
  159         CA      1    CAG    C88    159 0.00172300  12.010000   ; qtot -0.941695
  160         HA      1    CAG    H52    160 0.18898800   1.008000   ; qtot -0.752707
  161         CA      1    CAG    C89    161 -0.16116600  12.010000   ; qtot -0.913873
  162         HA      1    CAG    H53    162 0.24375600   1.008000   ; qtot -0.670117
  163         CA      1    CAG    C90    163 0.00172300  12.010000   ; qtot -0.668394
  164         HA      1    CAG    H54    164 0.14521100   1.008000   ; qtot -0.523183
  165         CA      1    CAG    C91    165 -0.02091900  12.010000   ; qtot -0.544102
  166         CT      1    CAG    C92    166 0.24576700  12.010000   ; qtot -0.298335
  167         HA      1    CAG    H55    167 0.14521100   1.008000   ; qtot -0.153124
  168         CA      1    CAG    C93    168 -0.02091900  12.010000   ; qtot -0.174043
  169         HA      1    CAG    H56    169 0.14521100   1.008000   ; qtot -0.028832
  170         CA      1    CAG    C94    170 -0.02091900  12.010000   ; qtot -0.049751
  171         CT      1    CAG    C95    171 0.06024200  12.010000   ; qtot 0.010491
  172          C      1    CAG    C96    172 0.58448800  12.010000   ; qtot 0.594979
  173         HC      1    CAG    H57    173 0.07463700   1.008000   ; qtot 0.669616
  174         OH      1    CAG     O9    174 -0.60020900  16.000000   ; qtot 0.069407
  175          O      1    CAG    O10    175 -0.52582500  16.000000   ; qtot -0.456418
  176         HO      1    CAG    H58    176 0.45642400   1.008000   ; qtot 0.000006

[ bonds ]
;    ai     aj funct         c0         c1         c2         c3
      2      3     1   0.13510 334803.680000
      3      4     1   0.15240 261918.400000
      3      5     1   0.12180 533627.360000
      4      6     1   0.15160 268612.800000
      4      7     1   0.15160 268612.800000
      4      8     1   0.15160 268612.800000
      6      9     1   0.13980 385848.480000
      6     10     1   0.13980 385848.480000
      7     11     1   0.13980 385848.480000
      7     12     1   0.13980 385848.480000
      8     13     1   0.13980 385848.480000
      8     14     1   0.13980 385848.480000
      9     16     1   0.13980 385848.480000
     10     17     1   0.13980 385848.480000
     10     18     1   0.15160 268612.800000
     11     20     1   0.13980 385848.480000
     12     18     1   0.15160 268612.800000
     12     21     1   0.13980 385848.480000
     13     23     1   0.13980 385848.480000
     14     18     1   0.15160 268612.800000
     14     24     1   0.13980 385848.480000
     16     25     1   0.13860 349698.720000
     16     26     1   0.13980 385848.480000
     17     26     1   0.13980 385848.480000
     20     29     1   0.13860 349698.720000
     20     30     1   0.13980 385848.480000
     21     30     1   0.13980 385848.480000
     23     32     1   0.13860 349698.720000
     23     33     1   0.13980 385848.480000
     24     33     1   0.13980 385848.480000
     25     36     1   0.13860 349698.720000
     29     39     1   0.13860 349698.720000
     32     42     1   0.13860 349698.720000
     36     44     1   0.12180 533627.360000
     36     45     1   0.14910 289449.120000
     39     46     1   0.12180 533627.360000
     39     47     1   0.14910 289449.120000
     42     48     1   0.12180 533627.360000
     42     49     1   0.14910 289449.120000
     45     50     1   0.13980 385848.480000
     45     51     1   0.13520 391371.360000
     47     52     1   0.13980 385848.480000
     47     53     1   0.13520 391371.360000
     49     54     1   0.13980 385848.480000
     49     55     1   0.13520 391371.360000
     50     57     1   0.13980 385848.480000
     51     58     1   0.13520 391371.360000
     52     60     1   0.13980 385848.480000
     53     61     1   0.13520 391371.360000
     54     63     1   0.13980 385848.480000
     55     64     1   0.13520 391371.360000
     57     66     1   0.13980 385848.480000
     58     66     1   0.13980 385848.480000
     58     67     1   0.13980 385848.480000
     60     69     1   0.13980 385848.480000
     61     69     1   0.13980 385848.480000
     61     70     1   0.13980 385848.480000
     63     72     1   0.13980 385848.480000
     64     72     1   0.13980 385848.480000
     64     73     1   0.13980 385848.480000
     67     75     1   0.13980 385848.480000
     67     76     1   0.13980 385848.480000
     70     78     1   0.13980 385848.480000
     70     79     1   0.13980 385848.480000
     73     81     1   0.13980 385848.480000
     73     82     1   0.13980 385848.480000
     75     84     1   0.13980 385848.480000
     76     86     1   0.13980 385848.480000
     78     88     1   0.13980 385848.480000
     79     90     1   0.13980 385848.480000
     81     92     1   0.13980 385848.480000
     82     94     1   0.13980 385848.480000
     84     96     1   0.13980 385848.480000
     86     96     1   0.13980 385848.480000
     88     99     1   0.13980 385848.480000
     90     99     1   0.13980 385848.480000
     92    102     1   0.13980 385848.480000
     94    102     1   0.13980 385848.480000
     96    104     1   0.13980 385848.480000
     99    105     1   0.13980 385848.480000
    102    106     1   0.13980 385848.480000
    104    107     1   0.13980 385848.480000
    104    108     1   0.13520 391371.360000
    105    109     1   0.13980 385848.480000
    105    110     1   0.13520 391371.360000
    106    111     1   0.13980 385848.480000
    106    112     1   0.13520 391371.360000
    107    114     1   0.13980 385848.480000
    108    115     1   0.13520 391371.360000
    109    117     1   0.13980 385848.480000
    110    118     1   0.13520 391371.360000
    111    120     1   0.13980 385848.480000
    112    121     1   0.13520 391371.360000
    114    123     1   0.13980 385848.480000
    115    123     1   0.13980 385848.480000
    115    124     1   0.14910 289449.120000
    117    126     1   0.13980 385848.480000
    118    126     1   0.13980 385848.480000
    118    127     1   0.14910 289449.120000
    120    129     1   0.13980 385848.480000
    121    129     1   0.13980 385848.480000
    121    130     1   0.14910 289449.120000
    124    132     1   0.12180 533627.360000
    124    133     1   0.13860 349698.720000
    127    135     1   0.12180 533627.360000
    127    136     1   0.13860 349698.720000
    130    138     1   0.12180 533627.360000
    130    139     1   0.13860 349698.720000
    133    141     1   0.13860 349698.720000
    136    143     1   0.13860 349698.720000
    139    145     1   0.13860 349698.720000
    141    146     1   0.13980 385848.480000
    141    147     1   0.13980 385848.480000
    143    148     1   0.13980 385848.480000
    143    149     1   0.13980 385848.480000
    145    150     1   0.13980 385848.480000
    145    151     1   0.13980 385848.480000
    146    153     1   0.13980 385848.480000
    147    155     1   0.13980 385848.480000
    148    157     1   0.13980 385848.480000
    149    159     1   0.13980 385848.480000
    150    161     1   0.13980 385848.480000
    151    163     1   0.13980 385848.480000
    153    165     1   0.13980 385848.480000
    155    165     1   0.13980 385848.480000
    155    166     1   0.15160 268612.800000
    157    168     1   0.13980 385848.480000
    159    166     1   0.15160 268612.800000
    159    168     1   0.13980 385848.480000
    161    170     1   0.13980 385848.480000
    163    166     1   0.15160 268612.800000
    163    170     1   0.13980 385848.480000
    165    171     1   0.15160 268612.800000
    166    172     1   0.15240 261918.400000
    168    171     1   0.15160 268612.800000
    170    171     1   0.15160 268612.800000
    172    174     1   0.13510 334803.680000
    172    175     1   0.12180 533627.360000
      1      2     1   0.09730 310787.520000
      9     15     1   0.10860 289365.440000
     11     19     1   0.10860 289365.440000
     13     22     1   0.10860 289365.440000
     17     27     1   0.10860 289365.440000
     18     28     1   0.10970 276646.080000
     21     31     1   0.10860 289365.440000
     24     34     1   0.10860 289365.440000
     25     35     1   0.10120 338569.280000
     26     37     1   0.10860 289365.440000
     29     38     1   0.10120 338569.280000
     30     40     1   0.10860 289365.440000
     32     41     1   0.10120 338569.280000
     33     43     1   0.10860 289365.440000
     50     56     1   0.10860 289365.440000
     52     59     1   0.10860 289365.440000
     54     62     1   0.10860 289365.440000
     57     65     1   0.10860 289365.440000
     60     68     1   0.10860 289365.440000
     63     71     1   0.10860 289365.440000
     66     74     1   0.10860 289365.440000
     69     77     1   0.10860 289365.440000
     72     80     1   0.10860 289365.440000
     75     83     1   0.10860 289365.440000
     76     85     1   0.10860 289365.440000
     78     87     1   0.10860 289365.440000
     79     89     1   0.10860 289365.440000
     81     91     1   0.10860 289365.440000
     82     93     1   0.10860 289365.440000
     84     95     1   0.10860 289365.440000
     86     97     1   0.10860 289365.440000
     88     98     1   0.10860 289365.440000
     90    100     1   0.10860 289365.440000
     92    101     1   0.10860 289365.440000
     94    103     1   0.10860 289365.440000
    107    113     1   0.10860 289365.440000
    109    116     1   0.10860 289365.440000
    111    119     1   0.10860 289365.440000
    114    122     1   0.10860 289365.440000
    117    125     1   0.10860 289365.440000
    120    128     1   0.10860 289365.440000
    123    131     1   0.10860 289365.440000
    126    134     1   0.10860 289365.440000
    129    137     1   0.10860 289365.440000
    133    140     1   0.10120 338569.280000
    136    142     1   0.10120 338569.280000
    139    144     1   0.10120 338569.280000
    146    152     1   0.10860 289365.440000
    147    154     1   0.10860 289365.440000
    148    156     1   0.10860 289365.440000
    149    158     1   0.10860 289365.440000
    150    160     1   0.10860 289365.440000
    151    162     1   0.10860 289365.440000
    153    164     1   0.10860 289365.440000
    157    167     1   0.10860 289365.440000
    161    169     1   0.10860 289365.440000
    171    173     1   0.10970 276646.080000
    174    176     1   0.09730 310787.520000

[ pairs ]
;    ai     aj funct         c0         c1         c2         c3
      2      6     1
      2      7     1
      2      8     1
      3      9     1
      3     10     1
      3     11     1
      3     12     1
      3     13     1
      3     14     1
      4     16     1
      4     17     1
      4     18     1
      4     20     1
      4     21     1
      4     23     1
      4     24     1
      5      6     1
      5      7     1
      5      8     1
      6     11     1
      6     12     1
      6     13     1
      6     14     1
      6     25     1
      6     26     1
      7      9     1
      7     10     1
      7     13     1
      7     14     1
      7     29     1
      7     30     1
      8      9     1
      8     10     1
      8     11     1
      8     12     1
      8     32     1
      8     33     1
      9     17     1
      9     18     1
      9     36     1
     10     16     1
     10     21     1
     10     24     1
     11     18     1
     11     21     1
     11     39     1
     12     20     1
     12     17     1
     12     24     1
     13     18     1
     13     24     1
     13     42     1
     14     23     1
     14     17     1
     14     21     1
     16     44     1
     16     45     1
     17     25     1
     18     26     1
     18     30     1
     18     33     1
     20     46     1
     20     47     1
     21     29     1
     23     48     1
     23     49     1
     24     32     1
     25     50     1
     25     51     1
     26     36     1
     29     52     1
     29     53     1
     30     39     1
     32     54     1
     32     55     1
     33     42     1
     36     57     1
     36     58     1
     39     60     1
     39     61     1
     42     63     1
     42     64     1
     44     50     1
     44     51     1
     45     66     1
     45     67     1
     46     52     1
     46     53     1
     47     69     1
     47     70     1
     48     54     1
     48     55     1
     49     72     1
     49     73     1
     50     58     1
     51     57     1
     51     75     1
     51     76     1
     52     61     1
     53     60     1
     53     78     1
     53     79     1
     54     64     1
     55     63     1
     55     81     1
     55     82     1
     57     67     1
     58     84     1
     58     86     1
     60     70     1
     61     88     1
     61     90     1
     63     73     1
     64     92     1
     64     94     1
     66     75     1
     66     76     1
     67     96     1
     69     78     1
     69     79     1
     70     99     1
     72     81     1
     72     82     1
     73    102     1
     75     86     1
     75    104     1
     76     84     1
     76    104     1
     78     90     1
     78    105     1
     79     88     1
     79    105     1
     81     94     1
     81    106     1
     82     92     1
     82    106     1
     84    107     1
     84    108     1
     86    107     1
     86    108     1
     88    109     1
     88    110     1
     90    109     1
     90    110     1
     92    111     1
     92    112     1
     94    111     1
     94    112     1
     96    114     1
     96    115     1
     99    117     1
     99    118     1
    102    120     1
    102    121     1
    104    123     1
    104    124     1
    105    126     1
    105    127     1
    106    129     1
    106    130     1
    107    115     1
    108    114     1
    108    132     1
    108    133     1
    109    118     1
    110    117     1
    110    135     1
    110    136     1
    111    121     1
    112    120     1
    112    138     1
    112    139     1
    114    124     1
    115    141     1
    117    127     1
    118    143     1
    120    130     1
    121    145     1
    123    132     1
    123    133     1
    124    146     1
    124    147     1
    126    135     1
    126    136     1
    127    148     1
    127    149     1
    129    138     1
    129    139     1
    130    150     1
    130    151     1
    132    141     1
    133    153     1
    133    155     1
    135    143     1
    136    157     1
    136    159     1
    138    145     1
    139    161     1
    139    163     1
    141    165     1
    141    166     1
    143    168     1
    143    166     1
    145    170     1
    145    166     1
    146    155     1
    146    171     1
    147    153     1
    147    171     1
    147    159     1
    147    163     1
    147    172     1
    148    159     1
    148    171     1
    149    157     1
    149    155     1
    149    163     1
    149    172     1
    149    171     1
    150    163     1
    150    171     1
    151    161     1
    151    155     1
    151    159     1
    151    172     1
    151    171     1
    153    166     1
    153    168     1
    153    170     1
    155    168     1
    155    170     1
    155    174     1
    155    175     1
    157    166     1
    157    165     1
    157    170     1
    159    165     1
    159    170     1
    159    174     1
    159    175     1
    161    166     1
    161    165     1
    161    168     1
    163    165     1
    163    168     1
    163    174     1
    163    175     1
    165    172     1
    166    171     1
    168    172     1
    170    172     1
      1      4     1
      1      5     1
      4     15     1
      4     19     1
      4     22     1
      6     27     1
      6     28     1
      7     28     1
      7     31     1
      8     28     1
      8     34     1
      9     35     1
      9     37     1
     10     15     1
     10     37     1
     11     38     1
     11     40     1
     12     19     1
     12     40     1
     13     41     1
     13     43     1
     14     22     1
     14     43     1
     15     25     1
     15     26     1
     16     27     1
     17     28     1
     18     27     1
     18     31     1
     18     34     1
     19     29     1
     19     30     1
     20     31     1
     21     28     1
     22     32     1
     22     33     1
     23     34     1
     24     28     1
     25     37     1
     26     35     1
     27     37     1
     29     40     1
     30     38     1
     31     40     1
     32     43     1
     33     41     1
     34     43     1
     35     44     1
     35     45     1
     36     56     1
     38     46     1
     38     47     1
     39     59     1
     41     48     1
     41     49     1
     42     62     1
     45     65     1
     47     68     1
     49     71     1
     50     74     1
     51     56     1
     51     74     1
     52     77     1
     53     59     1
     53     77     1
     54     80     1
     55     62     1
     55     80     1
     56     65     1
     56     66     1
     58     65     1
     58     83     1
     58     85     1
     59     68     1
     59     69     1
     61     68     1
     61     87     1
     61     89     1
     62     71     1
     62     72     1
     64     71     1
     64     91     1
     64     93     1
     65     74     1
     67     74     1
     67     95     1
     67     97     1
     68     77     1
     70     77     1
     70     98     1
     70    100     1
     71     80     1
     73     80     1
     73    101     1
     73    103     1
     75     85     1
     76     83     1
     78     89     1
     79     87     1
     81     93     1
     82     91     1
     83     95     1
     83     96     1
     84     97     1
     85     96     1
     85     97     1
     86     95     1
     87     98     1
     87     99     1
     88    100     1
     89     99     1
     89    100     1
     90     98     1
     91    101     1
     91    102     1
     92    103     1
     93    102     1
     93    103     1
     94    101     1
     95    104     1
     96    113     1
     97    104     1
     98    105     1
     99    116     1
    100    105     1
    101    106     1
    102    119     1
    103    106     1
    104    122     1
    105    125     1
    106    128     1
    107    131     1
    108    113     1
    108    131     1
    109    134     1
    110    116     1
    110    134     1
    111    137     1
    112    119     1
    112    137     1
    113    122     1
    113    123     1
    115    122     1
    115    140     1
    116    125     1
    116    126     1
    118    125     1
    118    142     1
    119    128     1
    119    129     1
    121    128     1
    121    144     1
    122    131     1
    124    131     1
    125    134     1
    127    134     1
    128    137     1
    130    137     1
    132    140     1
    133    152     1
    133    154     1
    135    142     1
    136    156     1
    136    158     1
    138    144     1
    139    160     1
    139    162     1
    140    146     1
    140    147     1
    141    164     1
    142    148     1
    142    149     1
    143    167     1
    144    150     1
    144    151     1
    145    169     1
    146    154     1
    147    152     1
    148    158     1
    149    156     1
    150    162     1
    151    160     1
    152    164     1
    152    165     1
    153    173     1
    154    165     1
    154    166     1
    155    164     1
    155    173     1
    156    167     1
    156    168     1
    157    173     1
    158    166     1
    158    168     1
    159    167     1
    159    173     1
    160    169     1
    160    170     1
    161    173     1
    162    166     1
    162    170     1
    163    169     1
    163    173     1
    164    171     1
    166    176     1
    167    171     1
    169    171     1
    175    176     1

[ angles ]
;    ai     aj     ak funct         c0         c1         c2         c3
      2      3      4     1   112.7300484 572.371200
      2      3      5     1   122.1000523 635.131200
      3      4      6     1   111.0100474 533.041600
      3      4      7     1   111.0100474 533.041600
      3      4      8     1   111.0100474 533.041600
      4      3      5     1   123.2000528 564.003200
      4      6      9     1   120.7700517 531.368000
      4      6     10     1   120.7700517 531.368000
      4      7     11     1   120.7700517 531.368000
      4      7     12     1   120.7700517 531.368000
      4      8     13     1   120.7700517 531.368000
      4      8     14     1   120.7700517 531.368000
      6      4      7     1   112.2400480 532.204800
      6      4      8     1   112.2400480 532.204800
      6      9     16     1   120.0200517 557.308800
      6     10     17     1   120.0200517 557.308800
      6     10     18     1   120.7700517 531.368000
      7      4      8     1   112.2400480 532.204800
      7     11     20     1   120.0200517 557.308800
      7     12     18     1   120.7700517 531.368000
      7     12     21     1   120.0200517 557.308800
      8     13     23     1   120.0200517 557.308800
      8     14     18     1   120.7700517 531.368000
      8     14     24     1   120.0200517 557.308800
      9      6     10     1   120.0200517 557.308800
      9     16     25     1   120.9500521 571.534400
      9     16     26     1   120.0200517 557.308800
     10     17     26     1   120.0200517 557.308800
     10     18     12     1   112.2400480 532.204800
     10     18     14     1   112.2400480 532.204800
     11      7     12     1   120.0200517 557.308800
     11     20     29     1   120.9500521 571.534400
     11     20     30     1   120.0200517 557.308800
     12     18     14     1   112.2400480 532.204800
     12     21     30     1   120.0200517 557.308800
     13      8     14     1   120.0200517 557.308800
     13     23     32     1   120.9500521 571.534400
     13     23     33     1   120.0200517 557.308800
     14     24     33     1   120.0200517 557.308800
     16     25     36     1   127.4600547 529.694400
     16     26     17     1   120.0200517 557.308800
     17     10     18     1   120.7700517 531.368000
     18     12     21     1   120.7700517 531.368000
     18     14     24     1   120.7700517 531.368000
     20     29     39     1   127.4600547 529.694400
     20     30     21     1   120.0200517 557.308800
     23     32     42     1   127.4600547 529.694400
     23     33     24     1   120.0200517 557.308800
     25     16     26     1   120.9500521 571.534400
     25     36     44     1   118.8300510 581.576000
     25     36     45     1   116.3750500 533.836560
     29     20     30     1   120.9500521 571.534400
     29     39     46     1   118.8300510 581.576000
     29     39     47     1   116.3750500 533.836560
     32     23     33     1   120.9500521 571.534400
     32     42     48     1   118.8300510 581.576000
     32     42     49     1   116.3750500 533.836560
     36     45     50     1   120.3300516 538.062400
     36     45     51     1   130.8000561 535.552000
     39     47     52     1   120.3300516 538.062400
     39     47     53     1   130.8000561 535.552000
     42     49     54     1   120.3300516 538.062400
     42     49     55     1   130.8000561 535.552000
     44     36     45     1   122.6000525 574.881600
     45     50     57     1   120.0200517 557.308800
     45     51     58     1   109.9500474 584.923200
     46     39     47     1   122.6000525 574.881600
     47     52     60     1   120.0200517 557.308800
     47     53     61     1   109.9500474 584.923200
     48     42     49     1   122.6000525 574.881600
     49     54     63     1   120.0200517 557.308800
     49     55     64     1   109.9500474 584.923200
     50     45     51     1   119.7200515 581.576000
     50     57     66     1   120.0200517 557.308800
     51     58     66     1   119.7200515 581.576000
     51     58     67     1   119.7200515 581.576000
     52     47     53     1   119.7200515 581.576000
     52     60     69     1   120.0200517 557.308800
     53     61     69     1   119.7200515 581.576000
     53     61     70     1   119.7200515 581.576000
     54     49     55     1   119.7200515 581.576000
     54     63     72     1   120.0200517 557.308800
     55     64     72     1   119.7200515 581.576000
     55     64     73     1   119.7200515 581.576000
     57     66     58     1   120.0200517 557.308800
     58     67     75     1   120.0200517 557.308800
     58     67     76     1   120.0200517 557.308800
     60     69     61     1   120.0200517 557.308800
     61     70     78     1   120.0200517 557.308800
     61     70     79     1   120.0200517 557.308800
     63     72     64     1   120.0200517 557.308800
     64     73     81     1   120.0200517 557.308800
     64     73     82     1   120.0200517 557.308800
     66     58     67     1   120.0200517 557.308800
     67     75     84     1   120.0200517 557.308800
     67     76     86     1   120.0200517 557.308800
     69     61     70     1   120.0200517 557.308800
     70     78     88     1   120.0200517 557.308800
     70     79     90     1   120.0200517 557.308800
     72     64     73     1   120.0200517 557.308800
     73     81     92     1   120.0200517 557.308800
     73     82     94     1   120.0200517 557.308800
     75     67     76     1   120.0200517 557.308800
     75     84     96     1   120.0200517 557.308800
     76     86     96     1   120.0200517 557.308800
     78     70     79     1   120.0200517 557.308800
     78     88     99     1   120.0200517 557.308800
     79     90     99     1   120.0200517 557.308800
     81     73     82     1   120.0200517 557.308800
     81     92    102     1   120.0200517 557.308800
     82     94    102     1   120.0200517 557.308800
     84     96     86     1   120.0200517 557.308800
     84     96    104     1   120.0200517 557.308800
     86     96    104     1   120.0200517 557.308800
     88     99     90     1   120.0200517 557.308800
     88     99    105     1   120.0200517 557.308800
     90     99    105     1   120.0200517 557.308800
     92    102     94     1   120.0200517 557.308800
     92    102    106     1   120.0200517 557.308800
     94    102    106     1   120.0200517 557.308800
     96    104    107     1   120.0200517 557.308800
     96    104    108     1   119.7200515 581.576000
     99    105    109     1   120.0200517 557.308800
     99    105    110     1   119.7200515 581.576000
    102    106    111     1   120.0200517 557.308800
    102    106    112     1   119.7200515 581.576000
    104    107    114     1   120.0200517 557.308800
    104    108    115     1   109.9500474 584.923200
    105    109    117     1   120.0200517 557.308800
    105    110    118     1   109.9500474 584.923200
    106    111    120     1   120.0200517 557.308800
    106    112    121     1   109.9500474 584.923200
    107    104    108     1   119.7200515 581.576000
    107    114    123     1   120.0200517 557.308800
    108    115    123     1   119.7200515 581.576000
    108    115    124     1   130.8000561 535.552000
    109    105    110     1   119.7200515 581.576000
    109    117    126     1   120.0200517 557.308800
    110    118    126     1   119.7200515 581.576000
    110    118    127     1   130.8000561 535.552000
    111    106    112     1   119.7200515 581.576000
    111    120    129     1   120.0200517 557.308800
    112    121    129     1   119.7200515 581.576000
    112    121    130     1   130.8000561 535.552000
    114    123    115     1   120.0200517 557.308800
    115    124    132     1   122.6000525 574.881600
    115    124    133     1   116.3750500 533.836560
    117    126    118     1   120.0200517 557.308800
    118    127    135     1   122.6000525 574.881600
    118    127    136     1   116.3750500 533.836560
    120    129    121     1   120.0200517 557.308800
    121    130    138     1   122.6000525 574.881600
    121    130    139     1   116.3750500 533.836560
    123    115    124     1   120.3300516 538.062400
    124    133    141     1   127.4600547 529.694400
    126    118    127     1   120.3300516 538.062400
    127    136    143     1   127.4600547 529.694400
    129    121    130     1   120.3300516 538.062400
    130    139    145     1   127.4600547 529.694400
    132    124    133     1   118.8300510 581.576000
    133    141    146     1   120.9500521 571.534400
    133    141    147     1   120.9500521 571.534400
    135    127    136     1   118.8300510 581.576000
    136    143    148     1   120.9500521 571.534400
    136    143    149     1   120.9500521 571.534400
    138    130    139     1   118.8300510 581.576000
    139    145    150     1   120.9500521 571.534400
    139    145    151     1   120.9500521 571.534400
    141    146    153     1   120.0200517 557.308800
    141    147    155     1   120.0200517 557.308800
    143    148    157     1   120.0200517 557.308800
    143    149    159     1   120.0200517 557.308800
    145    150    161     1   120.0200517 557.308800
    145    151    163     1   120.0200517 557.308800
    146    141    147     1   120.0200517 557.308800
    146    153    165     1   120.0200517 557.308800
    147    155    165     1   120.0200517 557.308800
    147    155    166     1   120.7700517 531.368000
    148    143    149     1   120.0200517 557.308800
    148    157    168     1   120.0200517 557.308800
    149    159    166     1   120.7700517 531.368000
    149    159    168     1   120.0200517 557.308800
    150    145    151     1   120.0200517 557.308800
    150    161    170     1   120.0200517 557.308800
    151    163    166     1   120.7700517 531.368000
    151    163    170     1   120.0200517 557.308800
    153    165    155     1   120.0200517 557.308800
    153    165    171     1   120.7700517 531.368000
    155    165    171     1   120.7700517 531.368000
    155    166    159     1   112.2400480 532.204800
    155    166    163     1   112.2400480 532.204800
    155    166    172     1   111.0100474 533.041600
    157    168    159     1   120.0200517 557.308800
    157    168    171     1   120.7700517 531.368000
    159    166    163     1   112.2400480 532.204800
    159    166    172     1   111.0100474 533.041600
    159    168    171     1   120.7700517 531.368000
    161    170    163     1   120.0200517 557.308800
    161    170    171     1   120.7700517 531.368000
    163    166    172     1   111.0100474 533.041600
    163    170    171     1   120.7700517 531.368000
    165    155    166     1   120.7700517 531.368000
    165    171    168     1   112.2400480 532.204800
    165    171    170     1   112.2400480 532.204800
    166    159    168     1   120.7700517 531.368000
    166    163    170     1   120.7700517 531.368000
    166    172    174     1   112.7300484 572.371200
    166    172    175     1   123.2000528 564.003200
    168    171    170     1   112.2400480 532.204800
    174    172    175     1   122.1000523 635.131200
      1      2      3     1   106.5500460 417.563200
      6      9     15     1   119.8800511 403.337600
      7     11     19     1   119.8800511 403.337600
      8     13     22     1   119.8800511 403.337600
     10     17     27     1   119.8800511 403.337600
     10     18     28     1   110.4700473 391.622400
     12     18     28     1   110.4700473 391.622400
     12     21     31     1   119.8800511 403.337600
     14     18     28     1   110.4700473 391.622400
     14     24     34     1   119.8800511 403.337600
     15      9     16     1   119.8800511 403.337600
     16     25     35     1   116.0700497 405.011200
     16     26     37     1   119.8800511 403.337600
     17     26     37     1   119.8800511 403.337600
     19     11     20     1   119.8800511 403.337600
     20     29     38     1   116.0700497 405.011200
     20     30     40     1   119.8800511 403.337600
     21     30     40     1   119.8800511 403.337600
     22     13     23     1   119.8800511 403.337600
     23     32     41     1   116.0700497 405.011200
     23     33     43     1   119.8800511 403.337600
     24     33     43     1   119.8800511 403.337600
     26     17     27     1   119.8800511 403.337600
     30     21     31     1   119.8800511 403.337600
     33     24     34     1   119.8800511 403.337600
     35     25     36     1   116.0700497 405.011200
     38     29     39     1   116.0700497 405.011200
     41     32     42     1   116.0700497 405.011200
     45     50     56     1   119.8800511 403.337600
     47     52     59     1   119.8800511 403.337600
     49     54     62     1   119.8800511 403.337600
     50     57     65     1   119.8800511 403.337600
     52     60     68     1   119.8800511 403.337600
     54     63     71     1   119.8800511 403.337600
     56     50     57     1   119.8800511 403.337600
     57     66     74     1   119.8800511 403.337600
     58     66     74     1   119.8800511 403.337600
     59     52     60     1   119.8800511 403.337600
     60     69     77     1   119.8800511 403.337600
     61     69     77     1   119.8800511 403.337600
     62     54     63     1   119.8800511 403.337600
     63     72     80     1   119.8800511 403.337600
     64     72     80     1   119.8800511 403.337600
     65     57     66     1   119.8800511 403.337600
     67     75     83     1   119.8800511 403.337600
     67     76     85     1   119.8800511 403.337600
     68     60     69     1   119.8800511 403.337600
     70     78     87     1   119.8800511 403.337600
     70     79     89     1   119.8800511 403.337600
     71     63     72     1   119.8800511 403.337600
     73     81     91     1   119.8800511 403.337600
     73     82     93     1   119.8800511 403.337600
     75     84     95     1   119.8800511 403.337600
     76     86     97     1   119.8800511 403.337600
     78     88     98     1   119.8800511 403.337600
     79     90    100     1   119.8800511 403.337600
     81     92    101     1   119.8800511 403.337600
     82     94    103     1   119.8800511 403.337600
     83     75     84     1   119.8800511 403.337600
     85     76     86     1   119.8800511 403.337600
     87     78     88     1   119.8800511 403.337600
     89     79     90     1   119.8800511 403.337600
     91     81     92     1   119.8800511 403.337600
     93     82     94     1   119.8800511 403.337600
     95     84     96     1   119.8800511 403.337600
     96     86     97     1   119.8800511 403.337600
     98     88     99     1   119.8800511 403.337600
     99     90    100     1   119.8800511 403.337600
    101     92    102     1   119.8800511 403.337600
    102     94    103     1   119.8800511 403.337600
    104    107    113     1   119.8800511 403.337600
    105    109    116     1   119.8800511 403.337600
    106    111    119     1   119.8800511 403.337600
    107    114    122     1   119.8800511 403.337600
    109    117    125     1   119.8800511 403.337600
    111    120    128     1   119.8800511 403.337600
    113    107    114     1   119.8800511 403.337600
    114    123    131     1   119.8800511 403.337600
    115    123    131     1   119.8800511 403.337600
    116    109    117     1   119.8800511 403.337600
    117    126    134     1   119.8800511 403.337600
    118    126    134     1   119.8800511 403.337600
    119    111    120     1   119.8800511 403.337600
    120    129    137     1   119.8800511 403.337600
    121    129    137     1   119.8800511 403.337600
    122    114    123     1   119.8800511 403.337600
    124    133    140     1   116.0700497 405.011200
    125    117    126     1   119.8800511 403.337600
    127    136    142     1   116.0700497 405.011200
    128    120    129     1   119.8800511 403.337600
    130    139    144     1   116.0700497 405.011200
    140    133    141     1   116.0700497 405.011200
    141    146    152     1   119.8800511 403.337600
    141    147    154     1   119.8800511 403.337600
    142    136    143     1   116.0700497 405.011200
    143    148    156     1   119.8800511 403.337600
    143    149    158     1   119.8800511 403.337600
    144    139    145     1   116.0700497 405.011200
    145    150    160     1   119.8800511 403.337600
    145    151    162     1   119.8800511 403.337600
    146    153    164     1   119.8800511 403.337600
    148    157    167     1   119.8800511 403.337600
    150    161    169     1   119.8800511 403.337600
    152    146    153     1   119.8800511 403.337600
    154    147    155     1   119.8800511 403.337600
    156    148    157     1   119.8800511 403.337600
    158    149    159     1   119.8800511 403.337600
    160    150    161     1   119.8800511 403.337600
    162    151    163     1   119.8800511 403.337600
    164    153    165     1   119.8800511 403.337600
    165    171    173     1   110.4700473 391.622400
    167    157    168     1   119.8800511 403.337600
    168    171    173     1   110.4700473 391.622400
    169    161    170     1   119.8800511 403.337600
    170    171    173     1   110.4700473 391.622400
    172    174    176     1   106.5500460 417.563200

[ dihedrals ]
;    ai     aj     ak     al funct         c0         c1         c2         c3         c4         c5
      2      3      4      6     1  180.0000771  0.0000000  2
      2      3      4      7     1  180.0000771  0.0000000  2
      2      3      4      8     1  180.0000771  0.0000000  2
      3      4      6      9     1  0.0000000  0.0000000  2
      3      4      6     10     1  0.0000000  0.0000000  2
      3      4      7     11     1  0.0000000  0.0000000  2
      3      4      7     12     1  0.0000000  0.0000000  2
      3      4      8     13     1  0.0000000  0.0000000  2
      3      4      8     14     1  0.0000000  0.0000000  2
      4      6      9     16     1  180.0000771  15.1670000  2
      4      6     10     17     1  180.0000771  15.1670000  2
      4      6     10     18     1  180.0000771  15.1670000  2
      4      7     11     20     1  180.0000771  15.1670000  2
      4      7     12     18     1  180.0000771  15.1670000  2
      4      7     12     21     1  180.0000771  15.1670000  2
      4      8     13     23     1  180.0000771  15.1670000  2
      4      8     14     18     1  180.0000771  15.1670000  2
      4      8     14     24     1  180.0000771  15.1670000  2
      5      3      4      6     1  180.0000771  0.0000000  2
      5      3      4      7     1  180.0000771  0.0000000  2
      5      3      4      8     1  180.0000771  0.0000000  2
      6      4      7     11     1  0.0000000  0.0000000  2
      6      4      7     12     1  0.0000000  0.0000000  2
      6      4      8     13     1  0.0000000  0.0000000  2
      6      4      8     14     1  0.0000000  0.0000000  2
      6      9     16     25     1  180.0000771  15.1670000  2
      6      9     16     26     1  180.0000771  15.1670000  2
      6     10     17     26     1  180.0000771  15.1670000  2
      6     10     18     12     1  0.0000000  0.0000000  2
      6     10     18     14     1  0.0000000  0.0000000  2
      7      4      6      9     1  0.0000000  0.0000000  2
      7      4      6     10     1  0.0000000  0.0000000  2
      7      4      8     13     1  0.0000000  0.0000000  2
      7      4      8     14     1  0.0000000  0.0000000  2
      7     11     20     29     1  180.0000771  15.1670000  2
      7     11     20     30     1  180.0000771  15.1670000  2
      7     12     18     10     1  0.0000000  0.0000000  2
      7     12     18     14     1  0.0000000  0.0000000  2
      7     12     21     30     1  180.0000771  15.1670000  2
      8      4      6      9     1  0.0000000  0.0000000  2
      8      4      6     10     1  0.0000000  0.0000000  2
      8      4      7     11     1  0.0000000  0.0000000  2
      8      4      7     12     1  0.0000000  0.0000000  2
      8     13     23     32     1  180.0000771  15.1670000  2
      8     13     23     33     1  180.0000771  15.1670000  2
      8     14     18     10     1  0.0000000  0.0000000  2
      8     14     18     12     1  0.0000000  0.0000000  2
      8     14     24     33     1  180.0000771  15.1670000  2
      9      6     10     17     1  180.0000771  15.1670000  2
      9      6     10     18     1  180.0000771  15.1670000  2
      9     16     25     36     1  180.0000771  4.3932000  2
      9     16     26     17     1  180.0000771  15.1670000  2
     10      6      9     16     1  180.0000771  15.1670000  2
     10     17     26     16     1  180.0000771  15.1670000  2
     10     18     12     21     1  0.0000000  0.0000000  2
     10     18     14     24     1  0.0000000  0.0000000  2
     11      7     12     18     1  180.0000771  15.1670000  2
     11      7     12     21     1  180.0000771  15.1670000  2
     11     20     29     39     1  180.0000771  4.3932000  2
     11     20     30     21     1  180.0000771  15.1670000  2
     12      7     11     20     1  180.0000771  15.1670000  2
     12     18     10     17     1  0.0000000  0.0000000  2
     12     18     14     24     1  0.0000000  0.0000000  2
     12     21     30     20     1  180.0000771  15.1670000  2
     13      8     14     18     1  180.0000771  15.1670000  2
     13      8     14     24     1  180.0000771  15.1670000  2
     13     23     32     42     1  180.0000771  4.3932000  2
     13     23     33     24     1  180.0000771  15.1670000  2
     14      8     13     23     1  180.0000771  15.1670000  2
     14     18     10     17     1  0.0000000  0.0000000  2
     14     18     12     21     1  0.0000000  0.0000000  2
     14     24     33     23     1  180.0000771  15.1670000  2
     16     25     36     44     1  180.0000771  6.0668000  2
     16     25     36     44     1  180.0000771  1.4644000  4
     16     25     36     45     1  180.0000771  6.0668000  2
     16     25     36     45     1  180.0000771  1.4644000  4
     17     26     16     25     1  180.0000771  15.1670000  2
     18     10     17     26     1  180.0000771  15.1670000  2
     18     12     21     30     1  180.0000771  15.1670000  2
     18     14     24     33     1  180.0000771  15.1670000  2
     20     29     39     46     1  180.0000771  6.0668000  2
     20     29     39     46     1  180.0000771  1.4644000  4
     20     29     39     47     1  180.0000771  6.0668000  2
     20     29     39     47     1  180.0000771  1.4644000  4
     21     30     20     29     1  180.0000771  15.1670000  2
     23     32     42     48     1  180.0000771  6.0668000  2
     23     32     42     48     1  180.0000771  1.4644000  4
     23     32     42     49     1  180.0000771  6.0668000  2
     23     32     42     49     1  180.0000771  1.4644000  4
     24     33     23     32     1  180.0000771  15.1670000  2
     25     36     45     50     1  180.0000771  4.1840000  2
     25     36     45     51     1  180.0000771  4.1840000  2
     26     16     25     36     1  180.0000771  4.3932000  2
     29     39     47     52     1  180.0000771  4.1840000  2
     29     39     47     53     1  180.0000771  4.1840000  2
     30     20     29     39     1  180.0000771  4.3932000  2
     32     42     49     54     1  180.0000771  4.1840000  2
     32     42     49     55     1  180.0000771  4.1840000  2
     33     23     32     42     1  180.0000771  4.3932000  2
     36     45     50     57     1  180.0000771  15.1670000  2
     36     45     51     58     1  180.0000771  20.0832000  2
     39     47     52     60     1  180.0000771  15.1670000  2
     39     47     53     61     1  180.0000771  20.0832000  2
     42     49     54     63     1  180.0000771  15.1670000  2
     42     49     55     64     1  180.0000771  20.0832000  2
     44     36     45     50     1  180.0000771  4.1840000  2
     44     36     45     51     1  180.0000771  4.1840000  2
     45     50     57     66     1  180.0000771  15.1670000  2
     45     51     58     66     1  180.0000771  20.0832000  2
     45     51     58     67     1  180.0000771  20.0832000  2
     46     39     47     52     1  180.0000771  4.1840000  2
     46     39     47     53     1  180.0000771  4.1840000  2
     47     52     60     69     1  180.0000771  15.1670000  2
     47     53     61     69     1  180.0000771  20.0832000  2
     47     53     61     70     1  180.0000771  20.0832000  2
     48     42     49     54     1  180.0000771  4.1840000  2
     48     42     49     55     1  180.0000771  4.1840000  2
     49     54     63     72     1  180.0000771  15.1670000  2
     49     55     64     72     1  180.0000771  20.0832000  2
     49     55     64     73     1  180.0000771  20.0832000  2
     50     45     51     58     1  180.0000771  20.0832000  2
     50     57     66     58     1  180.0000771  15.1670000  2
     51     45     50     57     1  180.0000771  15.1670000  2
     51     58     66     57     1  180.0000771  15.1670000  2
     51     58     67     75     1  180.0000771  15.1670000  2
     51     58     67     76     1  180.0000771  15.1670000  2
     52     47     53     61     1  180.0000771  20.0832000  2
     52     60     69     61     1  180.0000771  15.1670000  2
     53     47     52     60     1  180.0000771  15.1670000  2
     53     61     69     60     1  180.0000771  15.1670000  2
     53     61     70     78     1  180.0000771  15.1670000  2
     53     61     70     79     1  180.0000771  15.1670000  2
     54     49     55     64     1  180.0000771  20.0832000  2
     54     63     72     64     1  180.0000771  15.1670000  2
     55     49     54     63     1  180.0000771  15.1670000  2
     55     64     72     63     1  180.0000771  15.1670000  2
     55     64     73     81     1  180.0000771  15.1670000  2
     55     64     73     82     1  180.0000771  15.1670000  2
     57     66     58     67     1  180.0000771  15.1670000  2
     58     67     75     84     1  180.0000771  15.1670000  2
     58     67     76     86     1  180.0000771  15.1670000  2
     60     69     61     70     1  180.0000771  15.1670000  2
     61     70     78     88     1  180.0000771  15.1670000  2
     61     70     79     90     1  180.0000771  15.1670000  2
     63     72     64     73     1  180.0000771  15.1670000  2
     64     73     81     92     1  180.0000771  15.1670000  2
     64     73     82     94     1  180.0000771  15.1670000  2
     66     58     67     75     1  180.0000771  15.1670000  2
     66     58     67     76     1  180.0000771  15.1670000  2
     67     75     84     96     1  180.0000771  15.1670000  2
     67     76     86     96     1  180.0000771  15.1670000  2
     69     61     70     78     1  180.0000771  15.1670000  2
     69     61     70     79     1  180.0000771  15.1670000  2
     70     78     88     99     1  180.0000771  15.1670000  2
     70     79     90     99     1  180.0000771  15.1670000  2
     72     64     73     81     1  180.0000771  15.1670000  2
     72     64     73     82     1  180.0000771  15.1670000  2
     73     81     92    102     1  180.0000771  15.1670000  2
     73     82     94    102     1  180.0000771  15.1670000  2
     75     67     76     86     1  180.0000771  15.1670000  2
     75     84     96     86     1  180.0000771  15.1670000  2
     75     84     96    104     1  180.0000771  15.1670000  2
     76     67     75     84     1  180.0000771  15.1670000  2
     76     86     96     84     1  180.0000771  15.1670000  2
     76     86     96    104     1  180.0000771  15.1670000  2
     78     70     79     90     1  180.0000771  15.1670000  2
     78     88     99     90     1  180.0000771  15.1670000  2
     78     88     99    105     1  180.0000771  15.1670000  2
     79     70     78     88     1  180.0000771  15.1670000  2
     79     90     99     88     1  180.0000771  15.1670000  2
     79     90     99    105     1  180.0000771  15.1670000  2
     81     73     82     94     1  180.0000771  15.1670000  2
     81     92    102     94     1  180.0000771  15.1670000  2
     81     92    102    106     1  180.0000771  15.1670000  2
     82     73     81     92     1  180.0000771  15.1670000  2
     82     94    102     92     1  180.0000771  15.1670000  2
     82     94    102    106     1  180.0000771  15.1670000  2
     84     96    104    107     1  180.0000771  15.1670000  2
     84     96    104    108     1  180.0000771  15.1670000  2
     86     96    104    107     1  180.0000771  15.1670000  2
     86     96    104    108     1  180.0000771  15.1670000  2
     88     99    105    109     1  180.0000771  15.1670000  2
     88     99    105    110     1  180.0000771  15.1670000  2
     90     99    105    109     1  180.0000771  15.1670000  2
     90     99    105    110     1  180.0000771  15.1670000  2
     92    102    106    111     1  180.0000771  15.1670000  2
     92    102    106    112     1  180.0000771  15.1670000  2
     94    102    106    111     1  180.0000771  15.1670000  2
     94    102    106    112     1  180.0000771  15.1670000  2
     96    104    107    114     1  180.0000771  15.1670000  2
     96    104    108    115     1  180.0000771  20.0832000  2
     99    105    109    117     1  180.0000771  15.1670000  2
     99    105    110    118     1  180.0000771  20.0832000  2
    102    106    111    120     1  180.0000771  15.1670000  2
    102    106    112    121     1  180.0000771  20.0832000  2
    104    107    114    123     1  180.0000771  15.1670000  2
    104    108    115    123     1  180.0000771  20.0832000  2
    104    108    115    124     1  180.0000771  20.0832000  2
    105    109    117    126     1  180.0000771  15.1670000  2
    105    110    118    126     1  180.0000771  20.0832000  2
    105    110    118    127     1  180.0000771  20.0832000  2
    106    111    120    129     1  180.0000771  15.1670000  2
    106    112    121    129     1  180.0000771  20.0832000  2
    106    112    121    130     1  180.0000771  20.0832000  2
    107    104    108    115     1  180.0000771  20.0832000  2
    107    114    123    115     1  180.0000771  15.1670000  2
    108    104    107    114     1  180.0000771  15.1670000  2
    108    115    123    114     1  180.0000771  15.1670000  2
    108    115    124    132     1  180.0000771  4.1840000  2
    108    115    124    133     1  180.0000771  4.1840000  2
    109    105    110    118     1  180.0000771  20.0832000  2
    109    117    126    118     1  180.0000771  15.1670000  2
    110    105    109    117     1  180.0000771  15.1670000  2
    110    118    126    117     1  180.0000771  15.1670000  2
    110    118    127    135     1  180.0000771  4.1840000  2
    110    118    127    136     1  180.0000771  4.1840000  2
    111    106    112    121     1  180.0000771  20.0832000  2
    111    120    129    121     1  180.0000771  15.1670000  2
    112    106    111    120     1  180.0000771  15.1670000  2
    112    121    129    120     1  180.0000771  15.1670000  2
    112    121    130    138     1  180.0000771  4.1840000  2
    112    121    130    139     1  180.0000771  4.1840000  2
    114    123    115    124     1  180.0000771  15.1670000  2
    115    124    133    141     1  180.0000771  6.0668000  2
    115    124    133    141     1  180.0000771  1.4644000  4
    117    126    118    127     1  180.0000771  15.1670000  2
    118    127    136    143     1  180.0000771  6.0668000  2
    118    127    136    143     1  180.0000771  1.4644000  4
    120    129    121    130     1  180.0000771  15.1670000  2
    121    130    139    145     1  180.0000771  6.0668000  2
    121    130    139    145     1  180.0000771  1.4644000  4
    123    115    124    132     1  180.0000771  4.1840000  2
    123    115    124    133     1  180.0000771  4.1840000  2
    124    133    141    146     1  180.0000771  4.3932000  2
    124    133    141    147     1  180.0000771  4.3932000  2
    126    118    127    135     1  180.0000771  4.1840000  2
    126    118    127    136     1  180.0000771  4.1840000  2
    127    136    143    148     1  180.0000771  4.3932000  2
    127    136    143    149     1  180.0000771  4.3932000  2
    129    121    130    138     1  180.0000771  4.1840000  2
    129    121    130    139     1  180.0000771  4.1840000  2
    130    139    145    150     1  180.0000771  4.3932000  2
    130    139    145    151     1  180.0000771  4.3932000  2
    132    124    133    141     1  180.0000771  6.0668000  2
    132    124    133    141     1  180.0000771  1.4644000  4
    133    141    146    153     1  180.0000771  15.1670000  2
    133    141    147    155     1  180.0000771  15.1670000  2
    135    127    136    143     1  180.0000771  6.0668000  2
    135    127    136    143     1  180.0000771  1.4644000  4
    136    143    148    157     1  180.0000771  15.1670000  2
    136    143    149    159     1  180.0000771  15.1670000  2
    138    130    139    145     1  180.0000771  6.0668000  2
    138    130    139    145     1  180.0000771  1.4644000  4
    139    145    150    161     1  180.0000771  15.1670000  2
    139    145    151    163     1  180.0000771  15.1670000  2
    141    146    153    165     1  180.0000771  15.1670000  2
    141    147    155    165     1  180.0000771  15.1670000  2
    141    147    155    166     1  180.0000771  15.1670000  2
    143    148    157    168     1  180.0000771  15.1670000  2
    143    149    159    166     1  180.0000771  15.1670000  2
    143    149    159    168     1  180.0000771  15.1670000  2
    145    150    161    170     1  180.0000771  15.1670000  2
    145    151    163    166     1  180.0000771  15.1670000  2
    145    151    163    170     1  180.0000771  15.1670000  2
    146    141    147    155     1  180.0000771  15.1670000  2
    146    153    165    155     1  180.0000771  15.1670000  2
    146    153    165    171     1  180.0000771  15.1670000  2
    147    141    146    153     1  180.0000771  15.1670000  2
    147    155    165    153     1  180.0000771  15.1670000  2
    147    155    165    171     1  180.0000771  15.1670000  2
    147    155    166    159     1  0.0000000  0.0000000  2
    147    155    166    163     1  0.0000000  0.0000000  2
    147    155    166    172     1  0.0000000  0.0000000  2
    148    143    149    159     1  180.0000771  15.1670000  2
    148    157    168    159     1  180.0000771  15.1670000  2
    148    157    168    171     1  180.0000771  15.1670000  2
    149    143    148    157     1  180.0000771  15.1670000  2
    149    159    166    155     1  0.0000000  0.0000000  2
    149    159    166    163     1  0.0000000  0.0000000  2
    149    159    166    172     1  0.0000000  0.0000000  2
    149    159    168    157     1  180.0000771  15.1670000  2
    149    159    168    171     1  180.0000771  15.1670000  2
    150    145    151    163     1  180.0000771  15.1670000  2
    150    161    170    163     1  180.0000771  15.1670000  2
    150    161    170    171     1  180.0000771  15.1670000  2
    151    145    150    161     1  180.0000771  15.1670000  2
    151    163    166    155     1  0.0000000  0.0000000  2
    151    163    166    159     1  0.0000000  0.0000000  2
    151    163    166    172     1  0.0000000  0.0000000  2
    151    163    170    161     1  180.0000771  15.1670000  2
    151    163    170    171     1  180.0000771  15.1670000  2
    153    165    155    166     1  180.0000771  15.1670000  2
    153    165    171    168     1  0.0000000  0.0000000  2
    153    165    171    170     1  0.0000000  0.0000000  2
    155    165    171    168     1  0.0000000  0.0000000  2
    155    165    171    170     1  0.0000000  0.0000000  2
    155    166    159    168     1  0.0000000  0.0000000  2
    155    166    163    170     1  0.0000000  0.0000000  2
    155    166    172    174     1  180.0000771  0.0000000  2
    155    166    172    175     1  180.0000771  0.0000000  2
    157    168    159    166     1  180.0000771  15.1670000  2
    157    168    171    165     1  0.0000000  0.0000000  2
    157    168    171    170     1  0.0000000  0.0000000  2
    159    166    155    165     1  0.0000000  0.0000000  2
    159    166    163    170     1  0.0000000  0.0000000  2
    159    166    172    174     1  180.0000771  0.0000000  2
    159    166    172    175     1  180.0000771  0.0000000  2
    159    168    171    165     1  0.0000000  0.0000000  2
    159    168    171    170     1  0.0000000  0.0000000  2
    161    170    163    166     1  180.0000771  15.1670000  2
    161    170    171    165     1  0.0000000  0.0000000  2
    161    170    171    168     1  0.0000000  0.0000000  2
    163    166    155    165     1  0.0000000  0.0000000  2
    163    166    159    168     1  0.0000000  0.0000000  2
    163    166    172    174     1  180.0000771  0.0000000  2
    163    166    172    175     1  180.0000771  0.0000000  2
    163    170    171    165     1  0.0000000  0.0000000  2
    163    170    171    168     1  0.0000000  0.0000000  2
    165    155    166    172     1  0.0000000  0.0000000  2
    166    155    165    171     1  180.0000771  15.1670000  2
    166    159    168    171     1  180.0000771  15.1670000  2
    166    163    170    171     1  180.0000771  15.1670000  2
    168    159    166    172     1  0.0000000  0.0000000  2
    170    163    166    172     1  0.0000000  0.0000000  2
      4      5      3      2     4  180.0000771  43.9320000  2
      9     10      6      4     4  180.0000771  4.6024000  2
     11     12      7      4     4  180.0000771  4.6024000  2
     13     14      8      4     4  180.0000771  4.6024000  2
      6     17     10     18     4  180.0000771  4.6024000  2
      7     21     12     18     4  180.0000771  4.6024000  2
      8     24     14     18     4  180.0000771  4.6024000  2
      9     26     16     25     4  180.0000771  4.6024000  2
     11     30     20     29     4  180.0000771  4.6024000  2
     13     33     23     32     4  180.0000771  4.6024000  2
     45     25     36     44     4  180.0000771  4.6024000  2
     47     29     39     46     4  180.0000771  4.6024000  2
     49     32     42     48     4  180.0000771  4.6024000  2
     36     50     45     51     4  180.0000771  4.6024000  2
     39     52     47     53     4  180.0000771  4.6024000  2
     42     54     49     55     4  180.0000771  4.6024000  2
     66     67     58     51     4  180.0000771  4.6024000  2
     69     70     61     53     4  180.0000771  4.6024000  2
     72     73     64     55     4  180.0000771  4.6024000  2
     58     75     67     76     4  180.0000771  4.6024000  2
     61     78     70     79     4  180.0000771  4.6024000  2
     64     81     73     82     4  180.0000771  4.6024000  2
     84     86     96    104     4  180.0000771  4.6024000  2
     88     90     99    105     4  180.0000771  4.6024000  2
     92     94    102    106     4  180.0000771  4.6024000  2
     96    107    104    108     4  180.0000771  4.6024000  2
     99    109    105    110     4  180.0000771  4.6024000  2
    102    111    106    112     4  180.0000771  4.6024000  2
    124    123    115    108     4  180.0000771  4.6024000  2
    127    126    118    110     4  180.0000771  4.6024000  2
    130    129    121    112     4  180.0000771  4.6024000  2
    115    133    124    132     4  180.0000771  4.6024000  2
    118    136    127    135     4  180.0000771  4.6024000  2
    121    139    130    138     4  180.0000771  4.6024000  2
    146    147    141    133     4  180.0000771  4.6024000  2
    148    149    143    136     4  180.0000771  4.6024000  2
    150    151    145    139     4  180.0000771  4.6024000  2
    147    165    155    166     4  180.0000771  4.6024000  2
    149    168    159    166     4  180.0000771  4.6024000  2
    151    170    163    166     4  180.0000771  4.6024000  2
    153    155    165    171     4  180.0000771  4.6024000  2
    157    159    168    171     4  180.0000771  4.6024000  2
    161    163    170    171     4  180.0000771  4.6024000  2
    166    175    172    174     4  180.0000771  43.9320000  2
      1      2      3      4     1  180.0000771  9.6232000  2
      1      2      3      5     1  0.0000000  7.9496000  1
      1      2      3      5     1  180.0000771  9.6232000  2
      4      6      9     15     1  180.0000771  15.1670000  2
      4      7     11     19     1  180.0000771  15.1670000  2
      4      8     13     22     1  180.0000771  15.1670000  2
      6     10     17     27     1  180.0000771  15.1670000  2
      6     10     18     28     1  0.0000000  0.0000000  2
      7     12     18     28     1  0.0000000  0.0000000  2
      7     12     21     31     1  180.0000771  15.1670000  2
      8     14     18     28     1  0.0000000  0.0000000  2
      8     14     24     34     1  180.0000771  15.1670000  2
      9     16     25     35     1  180.0000771  4.3932000  2
      9     16     26     37     1  180.0000771  15.1670000  2
     10      6      9     15     1  180.0000771  15.1670000  2
     10     17     26     37     1  180.0000771  15.1670000  2
     11     20     29     38     1  180.0000771  4.3932000  2
     11     20     30     40     1  180.0000771  15.1670000  2
     12      7     11     19     1  180.0000771  15.1670000  2
     12     21     30     40     1  180.0000771  15.1670000  2
     13     23     32     41     1  180.0000771  4.3932000  2
     13     23     33     43     1  180.0000771  15.1670000  2
     14      8     13     22     1  180.0000771  15.1670000  2
     14     24     33     43     1  180.0000771  15.1670000  2
     15      9     16     25     1  180.0000771  15.1670000  2
     15      9     16     26     1  180.0000771  15.1670000  2
     16     26     17     27     1  180.0000771  15.1670000  2
     17     10     18     28     1  0.0000000  0.0000000  2
     18     10     17     27     1  180.0000771  15.1670000  2
     18     12     21     31     1  180.0000771  15.1670000  2
     18     14     24     34     1  180.0000771  15.1670000  2
     19     11     20     29     1  180.0000771  15.1670000  2
     19     11     20     30     1  180.0000771  15.1670000  2
     20     30     21     31     1  180.0000771  15.1670000  2
     21     12     18     28     1  0.0000000  0.0000000  2
     22     13     23     32     1  180.0000771  15.1670000  2
     22     13     23     33     1  180.0000771  15.1670000  2
     23     33     24     34     1  180.0000771  15.1670000  2
     24     14     18     28     1  0.0000000  0.0000000  2
     25     16     26     37     1  180.0000771  15.1670000  2
     26     16     25     35     1  180.0000771  4.3932000  2
     27     17     26     37     1  180.0000771  15.1670000  2
     29     20     30     40     1  180.0000771  15.1670000  2
     30     20     29     38     1  180.0000771  4.3932000  2
     31     21     30     40     1  180.0000771  15.1670000  2
     32     23     33     43     1  180.0000771  15.1670000  2
     33     23     32     41     1  180.0000771  4.3932000  2
     34     24     33     43     1  180.0000771  15.1670000  2
     35     25     36     44     1  180.0000771  6.0668000  2
     35     25     36     44     1  180.0000771  1.4644000  4
     35     25     36     45     1  180.0000771  6.0668000  2
     35     25     36     45     1  180.0000771  1.4644000  4
     36     45     50     56     1  180.0000771  15.1670000  2
     38     29     39     46     1  180.0000771  6.0668000  2
     38     29     39     46     1  180.0000771  1.4644000  4
     38     29     39     47     1  180.0000771  6.0668000  2
     38     29     39     47     1  180.0000771  1.4644000  4
     39     47     52     59     1  180.0000771  15.1670000  2
     41     32     42     48     1  180.0000771  6.0668000  2
     41     32     42     48     1  180.0000771  1.4644000  4
     41     32     42     49     1  180.0000771  6.0668000  2
     41     32     42     49     1  180.0000771  1.4644000  4
     42     49     54     62     1  180.0000771  15.1670000  2
     45     50     57     65     1  180.0000771  15.1670000  2
     47     52     60     68     1  180.0000771  15.1670000  2
     49     54     63     71     1  180.0000771  15.1670000  2
     50     57     66     74     1  180.0000771  15.1670000  2
     51     45     50     56     1  180.0000771  15.1670000  2
     51     58     66     74     1  180.0000771  15.1670000  2
     52     60     69     77     1  180.0000771  15.1670000  2
     53     47     52     59     1  180.0000771  15.1670000  2
     53     61     69     77     1  180.0000771  15.1670000  2
     54     63     72     80     1  180.0000771  15.1670000  2
     55     49     54     62     1  180.0000771  15.1670000  2
     55     64     72     80     1  180.0000771  15.1670000  2
     56     50     57     65     1  180.0000771  15.1670000  2
     56     50     57     66     1  180.0000771  15.1670000  2
     58     66     57     65     1  180.0000771  15.1670000  2
     58     67     75     83     1  180.0000771  15.1670000  2
     58     67     76     85     1  180.0000771  15.1670000  2
     59     52     60     68     1  180.0000771  15.1670000  2
     59     52     60     69     1  180.0000771  15.1670000  2
     61     69     60     68     1  180.0000771  15.1670000  2
     61     70     78     87     1  180.0000771  15.1670000  2
     61     70     79     89     1  180.0000771  15.1670000  2
     62     54     63     71     1  180.0000771  15.1670000  2
     62     54     63     72     1  180.0000771  15.1670000  2
     64     72     63     71     1  180.0000771  15.1670000  2
     64     73     81     91     1  180.0000771  15.1670000  2
     64     73     82     93     1  180.0000771  15.1670000  2
     65     57     66     74     1  180.0000771  15.1670000  2
     67     58     66     74     1  180.0000771  15.1670000  2
     67     75     84     95     1  180.0000771  15.1670000  2
     67     76     86     97     1  180.0000771  15.1670000  2
     68     60     69     77     1  180.0000771  15.1670000  2
     70     61     69     77     1  180.0000771  15.1670000  2
     70     78     88     98     1  180.0000771  15.1670000  2
     70     79     90    100     1  180.0000771  15.1670000  2
     71     63     72     80     1  180.0000771  15.1670000  2
     73     64     72     80     1  180.0000771  15.1670000  2
     73     81     92    101     1  180.0000771  15.1670000  2
     73     82     94    103     1  180.0000771  15.1670000  2
     75     67     76     85     1  180.0000771  15.1670000  2
     76     67     75     83     1  180.0000771  15.1670000  2
     78     70     79     89     1  180.0000771  15.1670000  2
     79     70     78     87     1  180.0000771  15.1670000  2
     81     73     82     93     1  180.0000771  15.1670000  2
     82     73     81     91     1  180.0000771  15.1670000  2
     83     75     84     95     1  180.0000771  15.1670000  2
     83     75     84     96     1  180.0000771  15.1670000  2
     84     96     86     97     1  180.0000771  15.1670000  2
     85     76     86     96     1  180.0000771  15.1670000  2
     85     76     86     97     1  180.0000771  15.1670000  2
     86     96     84     95     1  180.0000771  15.1670000  2
     87     78     88     98     1  180.0000771  15.1670000  2
     87     78     88     99     1  180.0000771  15.1670000  2
     88     99     90    100     1  180.0000771  15.1670000  2
     89     79     90     99     1  180.0000771  15.1670000  2
     89     79     90    100     1  180.0000771  15.1670000  2
     90     99     88     98     1  180.0000771  15.1670000  2
     91     81     92    101     1  180.0000771  15.1670000  2
     91     81     92    102     1  180.0000771  15.1670000  2
     92    102     94    103     1  180.0000771  15.1670000  2
     93     82     94    102     1  180.0000771  15.1670000  2
     93     82     94    103     1  180.0000771  15.1670000  2
     94    102     92    101     1  180.0000771  15.1670000  2
     95     84     96    104     1  180.0000771  15.1670000  2
     96    104    107    113     1  180.0000771  15.1670000  2
     97     86     96    104     1  180.0000771  15.1670000  2
     98     88     99    105     1  180.0000771  15.1670000  2
     99    105    109    116     1  180.0000771  15.1670000  2
    100     90     99    105     1  180.0000771  15.1670000  2
    101     92    102    106     1  180.0000771  15.1670000  2
    102    106    111    119     1  180.0000771  15.1670000  2
    103     94    102    106     1  180.0000771  15.1670000  2
    104    107    114    122     1  180.0000771  15.1670000  2
    105    109    117    125     1  180.0000771  15.1670000  2
    106    111    120    128     1  180.0000771  15.1670000  2
    107    114    123    131     1  180.0000771  15.1670000  2
    108    104    107    113     1  180.0000771  15.1670000  2
    108    115    123    131     1  180.0000771  15.1670000  2
    109    117    126    134     1  180.0000771  15.1670000  2
    110    105    109    116     1  180.0000771  15.1670000  2
    110    118    126    134     1  180.0000771  15.1670000  2
    111    120    129    137     1  180.0000771  15.1670000  2
    112    106    111    119     1  180.0000771  15.1670000  2
    112    121    129    137     1  180.0000771  15.1670000  2
    113    107    114    122     1  180.0000771  15.1670000  2
    113    107    114    123     1  180.0000771  15.1670000  2
    115    123    114    122     1  180.0000771  15.1670000  2
    115    124    133    140     1  180.0000771  6.0668000  2
    115    124    133    140     1  180.0000771  1.4644000  4
    116    109    117    125     1  180.0000771  15.1670000  2
    116    109    117    126     1  180.0000771  15.1670000  2
    118    126    117    125     1  180.0000771  15.1670000  2
    118    127    136    142     1  180.0000771  6.0668000  2
    118    127    136    142     1  180.0000771  1.4644000  4
    119    111    120    128     1  180.0000771  15.1670000  2
    119    111    120    129     1  180.0000771  15.1670000  2
    121    129    120    128     1  180.0000771  15.1670000  2
    121    130    139    144     1  180.0000771  6.0668000  2
    121    130    139    144     1  180.0000771  1.4644000  4
    122    114    123    131     1  180.0000771  15.1670000  2
    124    115    123    131     1  180.0000771  15.1670000  2
    125    117    126    134     1  180.0000771  15.1670000  2
    127    118    126    134     1  180.0000771  15.1670000  2
    128    120    129    137     1  180.0000771  15.1670000  2
    130    121    129    137     1  180.0000771  15.1670000  2
    132    124    133    140     1  180.0000771  6.0668000  2
    132    124    133    140     1  180.0000771  1.4644000  4
    133    141    146    152     1  180.0000771  15.1670000  2
    133    141    147    154     1  180.0000771  15.1670000  2
    135    127    136    142     1  180.0000771  6.0668000  2
    135    127    136    142     1  180.0000771  1.4644000  4
    136    143    148    156     1  180.0000771  15.1670000  2
    136    143    149    158     1  180.0000771  15.1670000  2
    138    130    139    144     1  180.0000771  6.0668000  2
    138    130    139    144     1  180.0000771  1.4644000  4
    139    145    150    160     1  180.0000771  15.1670000  2
    139    145    151    162     1  180.0000771  15.1670000  2
    140    133    141    146     1  180.0000771  4.3932000  2
    140    133    141    147     1  180.0000771  4.3932000  2
    141    146    153    164     1  180.0000771  15.1670000  2
    142    136    143    148     1  180.0000771  4.3932000  2
    142    136    143    149     1  180.0000771  4.3932000  2
    143    148    157    167     1  180.0000771  15.1670000  2
    144    139    145    150     1  180.0000771  4.3932000  2
    144    139    145    151     1  180.0000771  4.3932000  2
    145    150    161    169     1  180.0000771  15.1670000  2
    146    141    147    154     1  180.0000771  15.1670000  2
    147    141    146    152     1  180.0000771  15.1670000  2
    148    143    149    158     1  180.0000771  15.1670000  2
    149    143    148    156     1  180.0000771  15.1670000  2
    150    145    151    162     1  180.0000771  15.1670000  2
    151    145    150    160     1  180.0000771  15.1670000  2
    152    146    153    164     1  180.0000771  15.1670000  2
    152    146    153    165     1  180.0000771  15.1670000  2
    153    165    171    173     1  0.0000000  0.0000000  2
    154    147    155    165     1  180.0000771  15.1670000  2
    154    147    155    166     1  180.0000771  15.1670000  2
    155    165    153    164     1  180.0000771  15.1670000  2
    155    165    171    173     1  0.0000000  0.0000000  2
    156    148    157    167     1  180.0000771  15.1670000  2
    156    148    157    168     1  180.0000771  15.1670000  2
    157    168    171    173     1  0.0000000  0.0000000  2
    158    149    159    166     1  180.0000771  15.1670000  2
    158    149    159    168     1  180.0000771  15.1670000  2
    159    168    157    167     1  180.0000771  15.1670000  2
    159    168    171    173     1  0.0000000  0.0000000  2
    160    150    161    169     1  180.0000771  15.1670000  2
    160    150    161    170     1  180.0000771  15.1670000  2
    161    170    171    173     1  0.0000000  0.0000000  2
    162    151    163    166     1  180.0000771  15.1670000  2
    162    151    163    170     1  180.0000771  15.1670000  2
    163    170    161    169     1  180.0000771  15.1670000  2
    163    170    171    173     1  0.0000000  0.0000000  2
    164    153    165    171     1  180.0000771  15.1670000  2
    166    172    174    176     1  180.0000771  9.6232000  2
    167    157    168    171     1  180.0000771  15.1670000  2
    169    161    170    171     1  180.0000771  15.1670000  2
    175    172    174    176     1  0.0000000  7.9496000  1
    175    172    174    176     1  180.0000771  9.6232000  2
      6     16      9     15     4  180.0000771  4.6024000  2
      7     20     11     19     4  180.0000771  4.6024000  2
      8     23     13     22     4  180.0000771  4.6024000  2
     10     26     17     27     4  180.0000771  4.6024000  2
     12     30     21     31     4  180.0000771  4.6024000  2
     14     33     24     34     4  180.0000771  4.6024000  2
     36     16     25     35     4  180.0000771  4.6024000  2
     16     17     26     37     4  180.0000771  4.6024000  2
     39     20     29     38     4  180.0000771  4.6024000  2
     20     21     30     40     4  180.0000771  4.6024000  2
     42     23     32     41     4  180.0000771  4.6024000  2
     23     24     33     43     4  180.0000771  4.6024000  2
     45     57     50     56     4  180.0000771  4.6024000  2
     47     60     52     59     4  180.0000771  4.6024000  2
     49     63     54     62     4  180.0000771  4.6024000  2
     50     66     57     65     4  180.0000771  4.6024000  2
     52     69     60     68     4  180.0000771  4.6024000  2
     54     72     63     71     4  180.0000771  4.6024000  2
     57     58     66     74     4  180.0000771  4.6024000  2
     60     61     69     77     4  180.0000771  4.6024000  2
     63     64     72     80     4  180.0000771  4.6024000  2
     67     84     75     83     4  180.0000771  4.6024000  2
     67     86     76     85     4  180.0000771  4.6024000  2
     70     88     78     87     4  180.0000771  4.6024000  2
     70     90     79     89     4  180.0000771  4.6024000  2
     73     92     81     91     4  180.0000771  4.6024000  2
     73     94     82     93     4  180.0000771  4.6024000  2
     75     96     84     95     4  180.0000771  4.6024000  2
     76     96     86     97     4  180.0000771  4.6024000  2
     78     99     88     98     4  180.0000771  4.6024000  2
     79     99     90    100     4  180.0000771  4.6024000  2
     81    102     92    101     4  180.0000771  4.6024000  2
     82    102     94    103     4  180.0000771  4.6024000  2
    104    114    107    113     4  180.0000771  4.6024000  2
    105    117    109    116     4  180.0000771  4.6024000  2
    106    120    111    119     4  180.0000771  4.6024000  2
    107    123    114    122     4  180.0000771  4.6024000  2
    109    126    117    125     4  180.0000771  4.6024000  2
    111    129    120    128     4  180.0000771  4.6024000  2
    114    115    123    131     4  180.0000771  4.6024000  2
    117    118    126    134     4  180.0000771  4.6024000  2
    120    121    129    137     4  180.0000771  4.6024000  2
    124    141    133    140     4  180.0000771  4.6024000  2
    127    143    136    142     4  180.0000771  4.6024000  2
    130    145    139    144     4  180.0000771  4.6024000  2
    141    153    146    152     4  180.0000771  4.6024000  2
    141    155    147    154     4  180.0000771  4.6024000  2
    143    157    148    156     4  180.0000771  4.6024000  2
    143    159    149    158     4  180.0000771  4.6024000  2
    145    161    150    160     4  180.0000771  4.6024000  2
    145    163    151    162     4  180.0000771  4.6024000  2
    146    165    153    164     4  180.0000771  4.6024000  2
    148    168    157    167     4  180.0000771  4.6024000  2
    150    170    161    169     4  180.0000771  4.6024000  2

[ moleculetype ]
; Name            nrexcl
HOL          3

[ atoms ]
;   nr       type  resnr residue  atom   cgnr    charge       mass  typeB    chargeB      massB
; residue    1 HOL rtp HOL q -0.0
    1         CT      1    HOL     C1      1 -0.28123100  12.010000   ; qtot -0.281231
    2         CT      1    HOL     C2      2 0.16600000  12.010000   ; qtot -0.115231
    3         HC      1    HOL     H1      3 0.05974700   1.008000   ; qtot -0.055484
    4         HC      1    HOL     H2      4 0.05974700   1.008000   ; qtot 0.004263
    5         HC      1    HOL     H3      5 0.05974700   1.008000   ; qtot 0.064010
    6         CT      1    HOL     C3      6 0.14064900  12.010000   ; qtot 0.204659
    7         HC      1    HOL     H4      7 -0.03404600   1.008000   ; qtot 0.170613
    8         HC      1    HOL     H5      8 -0.03404600   1.008000   ; qtot 0.136567
    9         CT      1    HOL     C4      9 -0.37606500  12.010000   ; qtot -0.239498
   10         HC      1    HOL     H6     10 -0.01615200   1.008000   ; qtot -0.255650
   11         HC      1    HOL     H7     11 -0.01615200   1.008000   ; qtot -0.271802
   12         CT      1    HOL     C5     12 0.24433000  12.010000   ; qtot -0.027472
   13         HC      1    HOL     H8     13 0.08920300   1.008000   ; qtot 0.061731
   14         HC      1    HOL     H9     14 0.08920300   1.008000   ; qtot 0.150934
   15         CT      1    HOL     C6     15 0.15212700  12.010000   ; qtot 0.303061
   16         OH      1    HOL     O1     16 -0.67834300  16.000000   ; qtot -0.375282
   17         H1      1    HOL    H10     17 -0.00381400   1.008000   ; qtot -0.379096
   18         H1      1    HOL    H11     18 -0.00381400   1.008000   ; qtot -0.382910
   19         CT      1    HOL     C7     19 -0.10557300  12.010000   ; qtot -0.488483
   20         HC      1    HOL    H12     20 0.00859500   1.008000   ; qtot -0.479888
   21         CT      1    HOL     C8     21 -0.16465900  12.010000   ; qtot -0.644547
   22         HC      1    HOL    H13     22 0.03216100   1.008000   ; qtot -0.612386
   23         HC      1    HOL    H14     23 0.03216100   1.008000   ; qtot -0.580225
   24         HC      1    HOL    H15     24 0.04547700   1.008000   ; qtot -0.534748
   25         HC      1    HOL    H16     25 0.04547700   1.008000   ; qtot -0.489271
   26         HC      1    HOL    H17     26 0.04547700   1.008000   ; qtot -0.443794
   27         HO      1    HOL    H18     27 0.44379300   1.008000   ; qtot -0.000001

[ bonds ]
;    ai     aj funct         c0         c1         c2         c3
      1      2     1   0.15380 251793.120000
      2      6     1   0.15380 251793.120000
      6      9     1   0.15380 251793.120000
      9     12     1   0.15380 251793.120000
     12     15     1   0.15380 251793.120000
     12     19     1   0.15380 251793.120000
     15     16     1   0.14230 265014.560000
     19     21     1   0.15380 251793.120000
      1      3     1   0.10970 276646.080000
      1      4     1   0.10970 276646.080000
      1      5     1   0.10970 276646.080000
      2      7     1   0.10970 276646.080000
      2      8     1   0.10970 276646.080000
      6     10     1   0.10970 276646.080000
      6     11     1   0.10970 276646.080000
      9     13     1   0.10970 276646.080000
      9     14     1   0.10970 276646.080000
     12     20     1   0.10970 276646.080000
     15     17     1   0.10970 276646.080000
     15     18     1   0.10970 276646.080000
     16     27     1   0.09730 310787.520000
     19     22     1   0.10970 276646.080000
     19     23     1   0.10970 276646.080000
     21     24     1   0.10970 276646.080000
     21     25     1   0.10970 276646.080000
     21     26     1   0.10970 276646.080000

[ pairs ]
;    ai     aj funct         c0         c1         c2         c3
      1      9     1
      2     12     1
      6     15     1
      6     19     1
      9     16     1
      9     21     1
     15     21     1
     16     19     1
      1     10     1
      1     11     1
      2     13     1
      2     14     1
      3      6     1
      3      7     1
      3      8     1
      4      6     1
      4      7     1
      4      8     1
      5      6     1
      5      7     1
      5      8     1
      6     20     1
      7      9     1
      7     10     1
      7     11     1
      8      9     1
      8     10     1
      8     11     1
      9     17     1
      9     18     1
      9     22     1
      9     23     1
     10     12     1
     10     13     1
     10     14     1
     11     12     1
     11     13     1
     11     14     1
     12     27     1
     12     24     1
     12     25     1
     12     26     1
     13     15     1
     13     19     1
     13     20     1
     14     15     1
     14     19     1
     14     20     1
     15     22     1
     15     23     1
     16     20     1
     17     19     1
     17     20     1
     17     27     1
     18     19     1
     18     20     1
     18     27     1
     20     21     1
     20     22     1
     20     23     1
     22     24     1
     22     25     1
     22     26     1
     23     24     1
     23     25     1
     23     26     1

[ angles ]
;    ai     aj     ak funct         c0         c1         c2         c3
      1      2      6     1   111.5100476 526.347200
      2      6      9     1   111.5100476 526.347200
      6      9     12     1   111.5100476 526.347200
      9     12     15     1   111.5100476 526.347200
      9     12     19     1   111.5100476 526.347200
     12     15     16     1   110.1900474 564.840000
     12     19     21     1   111.5100476 526.347200
     15     12     19     1   111.5100476 526.347200
      1      2      7     1   109.8000471 387.438400
      1      2      8     1   109.8000471 387.438400
      2      1      3     1   109.8000471 387.438400
      2      1      4     1   109.8000471 387.438400
      2      1      5     1   109.8000471 387.438400
      2      6     10     1   109.8000471 387.438400
      2      6     11     1   109.8000471 387.438400
      3      1      4     1   107.5800459 329.699200
      3      1      5     1   107.5800459 329.699200
      4      1      5     1   107.5800459 329.699200
      6      2      7     1   109.8000471 387.438400
      6      2      8     1   109.8000471 387.438400
      6      9     13     1   109.8000471 387.438400
      6      9     14     1   109.8000471 387.438400
      7      2      8     1   107.5800459 329.699200
      9      6     10     1   109.8000471 387.438400
      9      6     11     1   109.8000471 387.438400
      9     12     20     1   109.8000471 387.438400
     10      6     11     1   107.5800459 329.699200
     12      9     13     1   109.8000471 387.438400
     12      9     14     1   109.8000471 387.438400
     12     15     17     1   109.5600471 388.275200
     12     15     18     1   109.5600471 388.275200
     12     19     22     1   109.8000471 387.438400
     12     19     23     1   109.8000471 387.438400
     13      9     14     1   107.5800459 329.699200
     15     12     20     1   109.8000471 387.438400
     15     16     27     1   107.2600461 396.643200
     16     15     17     1   110.2600474 425.931200
     16     15     18     1   110.2600474 425.931200
     17     15     18     1   108.4600466 328.025600
     19     12     20     1   109.8000471 387.438400
     19     21     24     1   109.8000471 387.438400
     19     21     25     1   109.8000471 387.438400
     19     21     26     1   109.8000471 387.438400
     21     19     22     1   109.8000471 387.438400
     21     19     23     1   109.8000471 387.438400
     22     19     23     1   107.5800459 329.699200
     24     21     25     1   107.5800459 329.699200
     24     21     26     1   107.5800459 329.699200
     25     21     26     1   107.5800459 329.699200

[ dihedrals ]
;    ai     aj     ak     al funct         c0         c1         c2         c3         c4         c5
      1      2      6      9     1  180.0000771  0.8368000  1
      1      2      6      9     1  180.0000771  1.0460000  2
      1      2      6      9     1  0.0000000  0.7531200  3
      2      6      9     12     1  180.0000771  0.8368000  1
      2      6      9     12     1  180.0000771  1.0460000  2
      2      6      9     12     1  0.0000000  0.7531200  3
      6      9     12     15     1  180.0000771  0.8368000  1
      6      9     12     15     1  180.0000771  1.0460000  2
      6      9     12     15     1  0.0000000  0.7531200  3
      6      9     12     19     1  180.0000771  0.8368000  1
      6      9     12     19     1  180.0000771  1.0460000  2
      6      9     12     19     1  0.0000000  0.7531200  3
      9     12     15     16     1  0.0000000  0.6508444  3
      9     12     19     21     1  180.0000771  0.8368000  1
      9     12     19     21     1  180.0000771  1.0460000  2
      9     12     19     21     1  0.0000000  0.7531200  3
     15     12     19     21     1  180.0000771  0.8368000  1
     15     12     19     21     1  180.0000771  1.0460000  2
     15     12     19     21     1  0.0000000  0.7531200  3
     16     15     12     19     1  0.0000000  0.6508444  3
      1      2      6     10     1  0.0000000  0.6694400  3
      1      2      6     11     1  0.0000000  0.6694400  3
      2      6      9     13     1  0.0000000  0.6694400  3
      2      6      9     14     1  0.0000000  0.6694400  3
      3      1      2      6     1  0.0000000  0.6694400  3
      3      1      2      7     1  0.0000000  0.6276000  3
      3      1      2      8     1  0.0000000  0.6276000  3
      4      1      2      6     1  0.0000000  0.6694400  3
      4      1      2      7     1  0.0000000  0.6276000  3
      4      1      2      8     1  0.0000000  0.6276000  3
      5      1      2      6     1  0.0000000  0.6694400  3
      5      1      2      7     1  0.0000000  0.6276000  3
      5      1      2      8     1  0.0000000  0.6276000  3
      6      9     12     20     1  0.0000000  0.6694400  3
      7      2      6      9     1  0.0000000  0.6694400  3
      7      2      6     10     1  0.0000000  0.6276000  3
      7      2      6     11     1  0.0000000  0.6276000  3
      8      2      6      9     1  0.0000000  0.6694400  3
      8      2      6     10     1  0.0000000  0.6276000  3
      8      2      6     11     1  0.0000000  0.6276000  3
      9     12     15     17     1  0.0000000  0.6508444  3
      9     12     15     18     1  0.0000000  0.6508444  3
      9     12     19     22     1  0.0000000  0.6694400  3
      9     12     19     23     1  0.0000000  0.6694400  3
     10      6      9     12     1  0.0000000  0.6694400  3
     10      6      9     13     1  0.0000000  0.6276000  3
     10      6      9     14     1  0.0000000  0.6276000  3
     11      6      9     12     1  0.0000000  0.6694400  3
     11      6      9     13     1  0.0000000  0.6276000  3
     11      6      9     14     1  0.0000000  0.6276000  3
     12     15     16     27     1  0.0000000  1.0460000  1
     12     15     16     27     1  0.0000000  0.6694400  3
     12     19     21     24     1  0.0000000  0.6694400  3
     12     19     21     25     1  0.0000000  0.6694400  3
     12     19     21     26     1  0.0000000  0.6694400  3
     13      9     12     15     1  0.0000000  0.6694400  3
     13      9     12     19     1  0.0000000  0.6694400  3
     13      9     12     20     1  0.0000000  0.6276000  3
     14      9     12     15     1  0.0000000  0.6694400  3
     14      9     12     19     1  0.0000000  0.6694400  3
     14      9     12     20     1  0.0000000  0.6276000  3
     15     12     19     22     1  0.0000000  0.6694400  3
     15     12     19     23     1  0.0000000  0.6694400  3
     16     15     12     20     1  0.0000000  1.0460000  1
     16     15     12     20     1  0.0000000  0.0000000  3
     17     15     12     19     1  0.0000000  0.6508444  3
     17     15     12     20     1  0.0000000  0.6508444  3
     17     15     16     27     1  0.0000000  0.6973333  3
     18     15     12     19     1  0.0000000  0.6508444  3
     18     15     12     20     1  0.0000000  0.6508444  3
     18     15     16     27     1  0.0000000  0.6973333  3
     20     12     19     21     1  0.0000000  0.6694400  3
     20     12     19     22     1  0.0000000  0.6276000  3
     20     12     19     23     1  0.0000000  0.6276000  3
     22     19     21     24     1  0.0000000  0.6276000  3
     22     19     21     25     1  0.0000000  0.6276000  3
     22     19     21     26     1  0.0000000  0.6276000  3
     23     19     21     24     1  0.0000000  0.6276000  3
     23     19     21     25     1  0.0000000  0.6276000  3
     23     19     21     26     1  0.0000000  0.6276000  3

[ moleculetype ]
;name            nrexcl
 CHL              3

[ atoms ]
;   nr  type  resi  res  atom  cgnr     charge      mass       ; qtot   bond_type
     1   c3     1   CHL    C1    1    -0.394433     12.01000 ; qtot -0.394
     2   cl     1   CHL   CL1    2     0.032856     35.45000 ; qtot -0.362
     3   cl     1   CHL   CL2    3     0.032935     35.45000 ; qtot -0.329
     4   cl     1   CHL   CL3    4     0.032726     35.45000 ; qtot -0.296
     5   h3     1   CHL    H1    5     0.295916      1.00800 ; qtot 0.000

[ bonds ]
;   ai     aj funct   r             k
     1      2   1    1.8045e-01    2.2284e+05 ;     C1 - CL1   
     1      3   1    1.8045e-01    2.2284e+05 ;     C1 - CL2   
     1      4   1    1.8045e-01    2.2284e+05 ;     C1 - CL3   
     1      5   1    1.0949e-01    2.7891e+05 ;     C1 - H1    

[ angles ]
;   ai     aj     ak    funct   theta         cth
     2      1      3      1    1.0933e+02    4.5263e+02 ;    CL1 - C1     - CL2   
     2      1      4      1    1.0933e+02    4.5263e+02 ;    CL1 - C1     - CL3   
     2      1      5      1    1.0766e+02    3.3380e+02 ;    CL1 - C1     - H1    
     3      1      4      1    1.0933e+02    4.5263e+02 ;    CL2 - C1     - CL3   
     3      1      5      1    1.0766e+02    3.3380e+02 ;    CL2 - C1     - H1    
     4      1      5      1    1.0766e+02    3.3380e+02 ;    CL3 - C1     - H1    

[ system ]
[ molecules ]

CAG 1

HOL 4

CHL 500
