# Supplementary material for: Enzyme-like Acyl Transfer Catalysis in a Bifunctional Organic Cage
Source: J Am Chem Soc. 2024 Jun 24;146(26):17887–97. doi: 10.1021/jacs.4c03560 (PMC11228979; doi:10.1021/jacs.4c03560)
Supplement: Supplementary file 2 — ja4c03560_si_002.zip [file ja4c03560_si_002.zip › computational_SI/MD_input/6_in_cage_1/1x6/conf.gro]

Great Red Oystrich Makes All Chemists Sane
 2703
    1CAG     H1    1   3.033   3.082   4.058 -0.1844  0.4124 -0.3129
    1CAG     O1    2   3.101   3.144   4.026  0.2783  0.0707 -0.0026
    1CAG     C1    3   3.212   3.077   4.056 -0.0215 -0.2737  1.1029
    1CAG     C2    4   3.350   3.144   4.038 -0.4096 -0.9034 -0.4146
    1CAG     O2    5   3.194   2.966   4.111 -0.8202  0.1668  0.1497
    1CAG     C3    6   3.377   3.196   3.896 -0.3765  0.3559 -0.3435
    1CAG     C4    7   3.483   3.056   4.067  0.4487 -0.5255  0.2730
    1CAG     C5    8   3.371   3.268   4.132 -0.4490  0.3673  0.5782
    1CAG     C6    9   3.284   3.186   3.786  0.0046  0.3962 -0.0859
    1CAG     C7   10   3.503   3.264   3.876  0.3487  0.7120 -0.0729
    1CAG     C8   11   3.500   2.921   4.105  0.2909  0.2063  0.5838
    1CAG     C9   12   3.602   3.126   4.040 -0.5078 -0.0381 -0.3768
    1CAG    C10   13   3.286   3.307   4.235 -0.2743  0.0166  0.1058
    1CAG    C11   14   3.495   3.333   4.116  0.0544 -0.1394 -0.5348
    1CAG     H2   15   3.191   3.130   3.789 -0.4868  0.9190 -2.6902
    1CAG    C12   16   3.323   3.238   3.665 -0.2716  1.1220  0.9915
    1CAG    C13   17   3.538   3.316   3.755 -0.6763  0.0556  0.5839
    1CAG    C14   18   3.583   3.273   4.000 -0.2152 -0.2821 -0.0270
    1CAG     H3   19   3.415   2.860   4.136  0.7084  0.6303  2.7151
    1CAG    C15   20   3.623   2.858   4.123 -0.3639 -0.1459  0.4573
    1CAG    C16   21   3.727   3.066   4.068 -0.6859  0.7850 -0.8808
    1CAG     H4   22   3.192   3.257   4.256  0.2720 -0.7530  0.8095
    1CAG    C17   23   3.325   3.402   4.325  0.5475  0.4897 -0.6014
    1CAG    C18   24   3.536   3.433   4.206  1.0148 -0.4085  0.1916
    1CAG     N1   25   3.229   3.225   3.569 -0.4892 -0.2467  0.0234
    1CAG    C19   26   3.448   3.304   3.654  0.6276  0.5254  0.9997
    1CAG     H5   27   3.639   3.348   3.732  0.1797 -3.6592 -1.5674
    1CAG     H6   28   3.678   3.329   3.993 -0.0067 -0.7039 -0.6542
    1CAG     N2   29   3.631   2.718   4.156 -0.4053  0.1867  0.2529
    1CAG    C20   30   3.740   2.931   4.110  0.0300 -0.3490  0.3703
    1CAG     H7   31   3.817   3.121   4.041 -1.0220  0.3469 -3.0823
    1CAG     N3   32   3.234   3.440   4.420 -0.4878  0.2547  0.0669
    1CAG    C21   33   3.446   3.473   4.309  0.2237 -0.0559  0.5941
    1CAG     H8   34   3.632   3.481   4.194 -0.3243  1.7849 -3.3907
    1CAG     H9   35   3.133   3.212   3.599 -1.2770  0.9363 -1.7653
    1CAG    C22   36   3.237   3.242   3.426  0.2961  0.0106 -0.3441
    1CAG    H10   37   3.481   3.352   3.562  2.4584  1.0096  1.8704
    1CAG    H11   38   3.574   2.659   4.098 -2.1790  2.3460 -0.3522
    1CAG    C23   39   3.735   2.650   4.223 -0.4447 -0.1446  0.9799
    1CAG    H12   40   3.836   2.879   4.113 -0.6181 -1.7182 -1.1199
    1CAG    H13   41   3.172   3.369   4.457  0.2609 -0.9413 -0.8533
    1CAG    C24   42   3.218   3.560   4.482 -0.0072  0.6606 -0.1156
    1CAG    H14   43   3.475   3.547   4.383 -1.2535  0.7256  0.4430
    1CAG     O3   44   3.347   3.266   3.381 -0.5924  0.1197  0.5703
    1CAG    C25   45   3.108   3.247   3.347 -0.0503 -0.0476 -0.2898
    1CAG     O4   46   3.808   2.715   4.300 -0.6173 -0.0190  0.5821
    1CAG    C26   47   3.747   2.503   4.194 -0.3894 -0.0206 -0.0848
    1CAG     O5   48   3.280   3.655   4.442  0.0432  0.0632 -0.0867
    1CAG    C27   49   3.127   3.576   4.600 -0.2234 -0.3526 -0.2890
    1CAG    C28   50   3.123   3.279   3.210 -0.1327 -0.0882 -0.4779
    1CAG     N4   51   2.981   3.225   3.394  0.4181  0.6014 -0.2471
    1CAG    C29   52   3.870   2.433   4.236 -0.0362  0.1373 -0.4090
    1CAG     N5   53   3.645   2.432   4.136 -0.1211  0.5668 -0.4537
    1CAG    C30   54   3.118   3.701   4.660  0.4858  1.1216  0.0570
    1CAG     N6   55   3.067   3.462   4.659  0.0213  0.2249 -0.1148
    1CAG    H15   56   3.224   3.284   3.171  0.1768 -3.7629 -0.4672
    1CAG    C31   57   3.015   3.303   3.132 -0.1602 -0.1571  0.3413
    1CAG    C32   58   2.868   3.244   3.317  0.1713 -0.3270 -0.4437
    1CAG    H16   59   3.946   2.485   4.293  0.3638 -1.0574  0.1872
    1CAG    C33   60   3.877   2.292   4.219 -0.1251  0.4902  0.0232
    1CAG    C34   61   3.649   2.294   4.124  0.4086 -0.6343  0.2529
    1CAG    H17   62   3.163   3.786   4.609  3.2278  0.5357  1.2822
    1CAG    C35   63   3.049   3.716   4.778  0.2557 -0.0964 -0.4490
    1CAG    C36   64   2.997   3.478   4.780 -0.2115  0.4225  0.7055
    1CAG    H18   65   3.018   3.343   3.031  0.0369  0.4909  0.5979
    1CAG    C37   66   2.889   3.290   3.186  0.4594  0.2084  0.2365
    1CAG    C38   67   2.739   3.218   3.371  0.6403  0.7848 -0.1411
    1CAG    H19   68   3.963   2.229   4.236 -1.1061 -0.7063  0.7099
    1CAG    C39   69   3.769   2.226   4.154 -0.1083  0.1125  0.3785
    1CAG    C40   70   3.534   2.223   4.082 -0.5802  0.9460  0.2262
    1CAG    H20   71   3.016   3.815   4.809 -0.7244 -0.6563  0.3444
    1CAG    C41   72   2.989   3.605   4.838  0.1582  0.1619 -0.4342
    1CAG    C42   73   2.929   3.368   4.839 -0.1565  0.2170  0.6903
    1CAG    H21   74   2.808   3.327   3.123  0.4943 -1.2517 -0.7063
    1CAG    C43   75   2.720   3.155   3.497 -0.1604  0.0520 -0.4197
    1CAG    C44   76   2.619   3.220   3.292 -0.1342 -0.3689  0.1041
    1CAG    H22   77   3.780   2.118   4.151  2.3138  0.2502  2.0555
    1CAG    C45   78   3.419   2.296   4.055  0.1340  0.3067 -0.7909
    1CAG    C46   79   3.523   2.081   4.077 -0.7734  0.4388 -0.1355
    1CAG    H23   80   2.929   3.615   4.927  0.8813 -3.3671  0.6006
    1CAG    C47   81   2.885   3.368   4.977 -0.4720  0.6501 -0.2777
    1CAG    C48   82   2.916   3.248   4.768 -0.0257  0.2435 -0.3710
    1CAG    H24   83   2.811   3.151   3.557  0.5727  2.2901 -1.2880
    1CAG    C49   84   2.593   3.118   3.548 -1.0206  0.1603 -0.3147
    1CAG    H25   85   2.628   3.240   3.185 -0.4106 -1.4660 -0.1445
    1CAG    C50   86   2.491   3.191   3.342 -0.3468 -0.0726 -0.6526
    1CAG    H26   87   3.418   2.404   4.053 -2.5824  0.3915  0.3986
    1CAG    C51   88   3.297   2.233   4.035  0.2609 -0.2169  0.0643
    1CAG    H27   89   3.610   2.022   4.104 -1.6021 -0.2002  1.2548
    1CAG    C52   90   3.404   2.017   4.046 -0.2667  0.0944 -0.4147
    1CAG    H28   91   2.903   3.451   5.044  0.5771 -1.3930  2.1474
    1CAG    C53   92   2.836   3.246   5.034 -0.3376  0.2394 -0.1920
    1CAG    H29   93   2.945   3.238   4.664 -1.2197 -1.0968 -0.6067
    1CAG    C54   94   2.861   3.132   4.830 -0.5377  0.2328 -0.4335
    1CAG    H30   95   2.590   3.085   3.652  0.9089 -0.1511 -0.3319
    1CAG    C55   96   2.478   3.152   3.477 -0.1993  0.0036 -0.1812
    1CAG    H31   97   2.408   3.195   3.273  1.4091 -2.7752 -3.1970
    1CAG    H32   98   3.205   2.289   4.022 -0.5939 -1.4132  0.7480
    1CAG    C56   99   3.287   2.095   4.023 -0.1789 -0.2107 -1.0101
    1CAG    H33  100   3.395   1.912   4.071  1.7991  0.1676  0.9229
    1CAG    H34  101   2.800   3.255   5.136 -2.3425 -0.0103 -0.8267
    1CAG    C57  102   2.813   3.126   4.965 -0.7166  0.5063 -0.3624
    1CAG    H35  103   2.865   3.039   4.775  0.1232  0.3850 -0.6517
    1CAG    C58  104   2.347   3.122   3.529  0.4108  0.2091  0.0906
    1CAG    C59  105   3.169   2.032   3.985  0.4577 -0.4705 -0.3480
    1CAG    C60  106   2.752   3.007   5.024 -0.3836 -0.0466  0.4455
    1CAG    C61  107   2.228   3.164   3.464 -0.7023  0.0662 -0.1254
    1CAG     N7  108   2.341   3.058   3.650  0.2923  0.5112 -0.2487
    1CAG    C62  109   3.171   1.898   3.940  0.4714  0.0598 -0.3788
    1CAG     N8  110   3.049   2.102   3.994  0.1586 -0.3468 -0.0399
    1CAG    C63  111   2.733   2.993   5.162 -0.9758 -0.0287  0.7478
    1CAG     N9  112   2.715   2.913   4.942  0.5710  0.5238  0.3857
    1CAG    H36  113   2.239   3.239   3.386 -0.3041  3.9906  3.3550
    1CAG    C64  114   2.103   3.114   3.509 -0.3989 -0.2045  0.1051
    1CAG    C65  115   2.216   3.016   3.702 -0.5822  0.1119 -0.1821
    1CAG    H37  116   3.264   1.848   3.915  2.3889  2.5391  1.2086
    1CAG    C66  117   3.054   1.831   3.903  0.1845  0.3807 -0.0386
    1CAG    C67  118   2.934   2.042   3.948  0.9711  0.5157 -0.4157
    1CAG    H38  119   2.754   3.078   5.226  1.0097  0.2647 -0.2261
    1CAG    C68  120   2.681   2.876   5.215  0.3635 -0.1277 -0.6782
    1CAG    C69  121   2.665   2.794   4.991 -0.1114  0.7173 -0.3394
    1CAG    H39  122   2.011   3.137   3.456 -0.4731  0.7869  0.6264
    1CAG    C70  123   2.102   3.038   3.627  0.4869  0.3216  0.5437
    1CAG    C71  124   2.195   2.948   3.835 -0.0249  0.3514 -0.0515
    1CAG    H40  125   3.062   1.726   3.876  0.1090  0.5122 -0.5791
    1CAG    C72  126   2.941   1.903   3.902 -0.1942 -0.0434  0.2795
    1CAG    C73  127   2.790   2.100   3.970  0.0568 -0.0881  0.2784
    1CAG    H41  128   2.659   2.850   5.318 -0.3755 -2.6424 -1.4109
    1CAG    C74  129   2.642   2.778   5.130 -0.0162  0.1869  0.2729
    1CAG    C75  130   2.591   2.690   4.907  0.1435 -0.5620  0.6988
    1CAG    H42  131   2.007   3.004   3.668  0.6906  1.0052  1.6037
    1CAG     O6  132   2.097   2.964   3.907 -0.1353  0.0450  0.2443
    1CAG    N10  133   2.303   2.870   3.890 -0.2950 -0.2897  0.4105
    1CAG    H43  134   2.852   1.853   3.863 -0.2772 -1.7385  2.4439
    1CAG     O7  135   2.688   2.041   3.935 -0.0184  0.3151  0.4968
    1CAG    N11  136   2.769   2.199   4.057  0.6870 -0.6368 -0.1846
    1CAG    H44  137   2.585   2.694   5.169  1.2868 -0.9376 -0.1326
    1CAG     O8  138   2.529   2.596   4.951  0.0090  0.0350  0.4988
    1CAG    N12  139   2.608   2.698   4.766 -0.5746  0.2991 -0.2693
    1CAG    H45  140   2.382   2.859   3.828 -0.7445 -1.8767  0.0786
    1CAG    C76  141   2.306   2.788   4.009  0.2801  0.3437 -0.0943
    1CAG    H46  142   2.851   2.241   4.098 -0.1167 -1.9427  3.0802
    1CAG    C77  143   2.649   2.267   4.105 -0.9062 -0.4854 -0.0589
    1CAG    H47  144   2.687   2.758   4.745  0.6438 -0.4138  1.9486
    1CAG    C78  145   2.549   2.639   4.651  0.3013  0.8275 -0.2547
    1CAG    C79  146   2.197   2.716   4.040  0.1208  0.7934  0.1807
    1CAG    C80  147   2.423   2.771   4.082 -0.4565 -0.2401 -0.3576
    1CAG    C81  148   2.530   2.204   4.126  0.9385  0.0579  0.3075
    1CAG    C82  149   2.663   2.404   4.138 -0.4522 -0.1636  0.4651
    1CAG    C83  150   2.425   2.569   4.665 -0.9172 -0.0543 -0.2033
    1CAG    C84  151   2.591   2.665   4.520  0.2327 -0.7704  0.3587
    1CAG    H48  152   2.105   2.725   3.983  1.5028 -1.2946 -2.6071
    1CAG    C85  153   2.196   2.626   4.141  0.3190 -0.0900  0.0322
    1CAG    H49  154   2.511   2.830   4.056  1.4059 -1.8383  1.9274
    1CAG    C86  155   2.431   2.676   4.185  0.1429 -1.0188 -0.3510
    1CAG    H50  156   2.516   2.099   4.103  3.9285 -0.0998 -1.2547
    1CAG    C87  157   2.415   2.273   4.178  0.2437  0.1326 -0.3070
    1CAG    H51  158   2.762   2.446   4.129 -0.4930  0.1828  1.5076
    1CAG    C88  159   2.555   2.477   4.194 -0.2981  0.6127 -0.3365
    1CAG    H52  160   2.398   2.544   4.767 -0.5997 -0.3020 -0.1800
    1CAG    C89  161   2.352   2.517   4.554 -0.4440 -0.3456 -0.4363
    1CAG    H53  162   2.682   2.722   4.508 -0.6184  0.4014 -0.9700
    1CAG    C90  163   2.520   2.611   4.405 -0.3706 -0.4709 -0.0005
    1CAG    H54  164   2.116   2.555   4.162  0.7808 -0.3778  0.8760
    1CAG    C91  165   2.307   2.608   4.219 -0.4619  0.2064  0.5094
    1CAG    C92  166   2.559   2.620   4.250  0.6863 -0.2559 -0.2982
    1CAG    H55  167   2.321   2.226   4.207 -1.0786  3.1154  0.6333
    1CAG    C93  168   2.435   2.408   4.221  0.0364 -0.3439 -0.2690
    1CAG    H56  169   2.275   2.442   4.572  1.5237 -2.4006 -0.0487
    1CAG    C94  170   2.400   2.539   4.428 -0.0496 -0.5332  0.3849
    1CAG    C95  171   2.330   2.485   4.301  0.1045 -0.1910 -0.2525
    1CAG    C96  172   2.698   2.701   4.234 -0.3090  0.8302 -0.0433
    1CAG    H57  173   2.236   2.430   4.317  1.2094 -3.6395 -3.8842
    1CAG     O9  174   2.819   2.643   4.263  0.0064  0.1412 -0.2904
    1CAG    O10  175   2.708   2.820   4.215 -0.3651  0.1831  0.4879
    1CAG    H58  176   2.865   2.729   4.271 -0.9450  0.8721 -2.0825
    2HOL     C1  177   2.803   3.653   0.025 -0.5298 -0.3065  0.2170
    2HOL     C2  178   2.908   3.545   0.013 -0.5794  1.0340 -0.3597
    2HOL     H1  179   2.841   3.748   0.064 -2.8218  0.7378  0.1062
    2HOL     H2  180   2.729   3.623   0.101 -2.2344  0.6963 -0.9575
    2HOL     H3  181   2.764   3.678  -0.075  2.6730 -0.6163 -1.2149
    2HOL     C3  182   2.873   3.440  -0.100 -0.2907 -0.1251 -0.1159
    2HOL     H4  183   2.923   3.492   0.108 -2.4490  1.3151  0.1378
    2HOL     H5  184   3.006   3.590  -0.007 -0.0787  0.1298 -0.0004
    2HOL     C4  185   2.742   3.363  -0.067 -0.2762  0.0170  0.1128
    2HOL     H6  186   2.962   3.378  -0.111 -0.1761  0.3200 -2.0987
    2HOL     H7  187   2.863   3.508  -0.185  1.6620  1.7765  1.0731
    2HOL     C5  188   2.683   3.287  -0.192  0.0076 -1.5244 -0.7671
    2HOL     H8  189   2.665   3.435  -0.038 -1.0940 -0.1196 -1.6145
    2HOL     H9  190   2.758   3.293   0.016  4.5038  2.2356  1.4511
    2HOL     C6  191   2.780   3.178  -0.246 -0.3242  0.7418  1.1596
    2HOL     O1  192   2.831   3.082  -0.153 -0.3492  0.2546 -0.1445
    2HOL    H10  193   2.869   3.218  -0.296 -2.3393  1.4256 -2.1988
    2HOL    H11  194   2.732   3.127  -0.330 -1.7474  0.9846  1.8045
    2HOL     C7  195   2.541   3.222  -0.172  0.2562 -0.5459  0.1411
    2HOL    H12  196   2.670   3.371  -0.261  0.7267  0.1937  1.0856
    2HOL     C8  197   2.453   3.218  -0.297 -0.1022 -0.7511  0.6352
    2HOL    H13  198   2.481   3.276  -0.097 -0.8118 -0.9288 -0.4171
    2HOL    H14  199   2.554   3.119  -0.136 -0.3328 -1.4118 -2.0244
    2HOL    H15  200   2.492   3.173  -0.390 -0.0027 -1.1532  0.8683
    2HOL    H16  201   2.423   3.321  -0.319  2.0095 -0.3456 -0.6365
    2HOL    H17  202   2.362   3.160  -0.278 -1.4196  0.6070 -1.2346
    2HOL    H18  203   2.758   3.075  -0.090 -1.8761 -1.4738 -1.9509
    3CHL     C1  204   2.454   2.250   3.766 -0.0948 -0.3865  0.1485
    3CHL    CL1  205   2.550   2.402   3.750  0.3290 -0.0866 -0.2971
    3CHL    CL2  206   2.313   2.275   3.870 -0.6203  0.0896  0.0365
    3CHL    CL3  207   2.401   2.181   3.613 -0.0268  0.3075 -0.1983
    3CHL     H1  208   2.517   2.175   3.816 -1.6016  0.0719  2.9296
    4CHL     C1  209   0.004   2.643   3.247  0.9451  0.7169  0.0237
    4CHL    CL1  210  -0.045   2.643   3.425  0.1710  0.1209  0.4049
    4CHL    CL2  211   0.180   2.677   3.241 -0.0574 -0.1955 -0.1833
    4CHL    CL3  212  -0.029   2.481   3.177 -0.0414  0.2606 -0.5485
    4CHL     H1  213  -0.053   2.719   3.193  1.4757 -0.3302 -2.1559
    5CHL     C1  214   0.940   4.129   2.534  0.2443 -0.2395 -1.3407
    5CHL    CL1  215   0.803   4.141   2.654 -0.4769 -0.2775  0.7204
    5CHL    CL2  216   1.051   4.270   2.526 -0.3614  0.5661  0.5580
    5CHL    CL3  217   1.019   3.972   2.548 -0.0751  0.1024 -0.2232
    5CHL     H1  218   0.901   4.132   2.431 -0.7830  0.0460 -0.9570
    6CHL     C1  219   2.846   1.532   2.235  0.0913  0.2798  0.3188
    6CHL    CL1  220   2.963   1.594   2.118 -0.1439 -0.1661  0.0853
    6CHL    CL2  221   2.755   1.403   2.150 -0.1959  0.0867 -0.3036
    6CHL    CL3  222   2.940   1.473   2.380  0.3134  0.2073 -0.1709
    6CHL     H1  223   2.787   1.618   2.269  0.6035  0.3236  1.1232
    7CHL     C1  224   0.655   3.892   0.819 -0.2381 -0.1049  0.1410
    7CHL    CL1  225   0.804   3.991   0.795 -0.5472  0.6448  0.1312
    7CHL    CL2  226   0.512   3.965   0.724 -0.1503  0.2665 -0.4198
    7CHL    CL3  227   0.671   3.714   0.784 -0.1322  0.2575  0.5891
    7CHL     H1  228   0.640   3.907   0.927  0.9504  0.3289  0.2603
    8CHL     C1  229   2.664   0.896   1.120  0.2801  0.4828  0.0518
    8CHL    CL1  230   2.689   0.910   1.292  0.0209 -0.7345  0.2918
    8CHL    CL2  231   2.719   1.040   1.032  0.5884  0.1904  0.6220
    8CHL    CL3  232   2.739   0.740   1.063  0.1433  0.3084 -0.3812
    8CHL     H1  233   2.555   0.883   1.114  0.2839 -0.1127  1.1017
    9CHL     C1  234   2.007   1.847   1.324 -0.1114 -0.2585  0.0801
    9CHL    CL1  235   1.878   1.736   1.269  0.0192 -0.0955  0.3540
    9CHL    CL2  236   2.093   1.772   1.464  0.1654 -0.3384  0.3091
    9CHL    CL3  237   2.114   1.907   1.185  0.0447 -0.2232  0.1266
    9CHL     H1  238   1.944   1.931   1.356 -2.1933 -0.7058 -2.5307
   10CHL     C1  239   2.687   3.744   3.052  0.3298  0.5976 -0.0168
   10CHL    CL1  240   2.689   3.568   3.100  0.0769  0.0611  0.0220
   10CHL    CL2  241   2.680   3.779   2.870 -0.0033  0.1194 -0.1581
   10CHL    CL3  242   2.574   3.850   3.138 -0.4225  0.3508  0.1897
   10CHL     H1  243   2.785   3.769   3.092  0.5630 -1.6796  1.0131
   11CHL     C1  244   3.206   2.862   1.403 -0.5012  0.0880 -0.0464
   11CHL    CL1  245   3.319   2.833   1.270  0.1893  0.5070 -0.0003
   11CHL    CL2  246   3.050   2.918   1.329  0.0892  0.1405  0.0978
   11CHL    CL3  247   3.167   2.700   1.472  0.3010  0.0533 -0.1698
   11CHL     H1  248   3.236   2.931   1.483  1.2004 -1.5909  0.8310
   12CHL     C1  249   0.361   2.520   1.186  0.5206 -0.0545 -0.2063
   12CHL    CL1  250   0.349   2.657   1.069 -0.3865 -0.0676 -0.2215
   12CHL    CL2  251   0.384   2.382   1.084 -0.4155 -0.2451  0.0755
   12CHL    CL3  252   0.498   2.515   1.308 -0.1278  0.0103 -0.6911
   12CHL     H1  253   0.266   2.521   1.241  1.0474 -0.6294  0.7507
   13CHL     C1  254   1.043   3.236   0.136 -0.0755 -1.1181  0.0209
   13CHL    CL1  255   1.193   3.306   0.054 -0.0175  0.0964 -0.4831
   13CHL    CL2  256   1.113   3.185   0.292 -0.4512  0.2123 -0.2670
   13CHL    CL3  257   0.923   3.371   0.174 -0.5631 -0.2208  0.1993
   13CHL     H1  258   0.990   3.153   0.087 -1.6773  0.9238 -1.9136
   14CHL     C1  259   2.558   2.699   3.427  0.6753 -0.0151 -0.6749
   14CHL    CL1  260   2.553   2.840   3.329 -0.2689  0.0633  0.1934
   14CHL    CL2  261   2.538   2.741   3.603 -0.3135  0.0548  0.3585
   14CHL    CL3  262   2.442   2.577   3.366  0.4101  0.5037  0.4488
   14CHL     H1  263   2.659   2.656   3.435  0.8185  0.6866  2.6213
   15CHL     C1  264   0.863   1.452   1.461 -0.8725 -0.4954 -0.2602
   15CHL    CL1  265   1.009   1.493   1.559 -0.1977  0.1983  0.1849
   15CHL    CL2  266   0.840   1.276   1.444  0.2590 -0.1153 -0.0083
   15CHL    CL3  267   0.715   1.524   1.544  0.4945  0.2388  0.0481
   15CHL     H1  268   0.868   1.496   1.361  0.5685  1.3229  0.5355
   16CHL     C1  269   0.593   1.205   3.007 -0.1787 -0.2496 -0.6232
   16CHL    CL1  270   0.630   1.125   3.163 -0.0549 -0.4392 -0.1592
   16CHL    CL2  271   0.682   1.124   2.870  0.2030 -0.1789  0.1121
   16CHL    CL3  272   0.421   1.187   2.956  0.0951 -0.0214 -0.2578
   16CHL     H1  273   0.632   1.307   2.999 -2.0297  0.5420 -0.0090
   17CHL     C1  274   0.870   0.185   2.720 -0.3082  0.1625  0.9132
   17CHL    CL1  275   0.955   0.309   2.616 -0.1887 -0.2490 -0.2929
   17CHL    CL2  276   0.938   0.211   2.885  0.5100 -0.1164  0.5938
   17CHL    CL3  277   0.692   0.202   2.715  0.3222  0.2976  0.3592
   17CHL     H1  278   0.903   0.087   2.684  2.1486  0.4891  2.0090
   18CHL     C1  279   0.307   0.387   3.318 -0.0130  0.1672 -0.3959
   18CHL    CL1  280   0.134   0.409   3.276  0.0692 -0.0312 -0.0920
   18CHL    CL2  281   0.377   0.528   3.397 -0.0267  0.1075  0.0671
   18CHL    CL3  282   0.317   0.236   3.412 -0.1092 -0.2869  0.4670
   18CHL     H1  283   0.368   0.372   3.228  0.1167  1.3219 -0.5155
   19CHL     C1  284   2.481   1.438   2.505  0.0421  0.1851  0.6181
   19CHL    CL1  285   2.358   1.451   2.637 -0.1692  0.1915 -0.1414
   19CHL    CL2  286   2.416   1.497   2.342 -0.2966  0.0930 -0.3074
   19CHL    CL3  287   2.640   1.526   2.543  0.1717 -0.1693 -0.4033
   19CHL     H1  288   2.505   1.333   2.482  0.1079  0.7349 -2.1991
   20CHL     C1  289   2.112   2.367   0.724  0.1248  0.0771  0.2776
   20CHL    CL1  290   2.224   2.374   0.861  0.4080  0.0111  0.1706
   20CHL    CL2  291   2.113   2.495   0.605  0.1929  0.3842  0.0176
   20CHL    CL3  292   2.145   2.202   0.641 -0.4624 -0.4822  0.4131
   20CHL     H1  293   2.013   2.368   0.769 -0.7507 -0.1667 -1.5581
   21CHL     C1  294   0.821   0.897   4.223 -0.9290  0.7065 -0.5513
   21CHL    CL1  295   0.846   0.764   4.343 -0.0059 -0.1991 -0.6650
   21CHL    CL2  296   0.964   0.927   4.118 -0.0578  0.1760  0.0301
   21CHL    CL3  297   0.691   0.869   4.107 -0.3296 -0.1385  0.0980
   21CHL     H1  298   0.792   0.987   4.277 -1.4629 -0.4627  1.1850
   22CHL     C1  299   0.507   4.047   4.117  0.7539 -0.3452  0.1792
   22CHL    CL1  300   0.417   4.092   3.964 -0.6131  0.1674  0.0113
   22CHL    CL2  301   0.677   4.104   4.093 -0.0408 -0.4316 -0.3180
   22CHL    CL3  302   0.433   4.141   4.244  0.0928 -0.2386  0.1801
   22CHL     H1  303   0.504   3.942   4.147 -0.2420 -0.0410  1.2142
   23CHL     C1  304   3.114   1.537   2.930  0.2807  0.0879  0.0588
   23CHL    CL1  305   3.185   1.686   2.858 -0.1228  0.0869  0.4909
   23CHL    CL2  306   3.032   1.552   3.085 -0.3748 -0.0494 -0.1634
   23CHL    CL3  307   2.985   1.470   2.819  0.1957 -0.2184 -0.2064
   23CHL     H1  308   3.195   1.464   2.934  0.6719  0.5480  0.8159
   24CHL     C1  309   3.805   1.048   3.853 -0.0753  0.5166  0.3466
   24CHL    CL1  310   3.932   1.167   3.812  0.3443  0.1378  0.0782
   24CHL    CL2  311   3.804   0.999   4.023 -0.0994 -0.2478 -0.3122
   24CHL    CL3  312   3.653   1.124   3.810  0.2357  0.1614  0.0270
   24CHL     H1  313   3.829   0.959   3.793  0.0417 -0.4922  1.8442
   25CHL     C1  314   2.113   1.198   3.984 -0.2539 -0.1876  0.0403
   25CHL    CL1  315   2.058   1.114   4.130  0.1468  0.1551 -0.2803
   25CHL    CL2  316   2.025   1.348   3.984 -0.1862  0.1614 -0.3964
   25CHL    CL3  317   2.297   1.230   3.989 -0.2299  0.0379  0.2734
   25CHL     H1  318   2.093   1.128   3.902  2.3541 -3.0627  1.6395
   26CHL     C1  319   1.403   2.236   0.176 -0.0282  0.7391  0.4717
   26CHL    CL1  320   1.319   2.287   0.327 -0.2070  0.0333 -0.1212
   26CHL    CL2  321   1.448   2.377   0.076  0.2076  0.0484  0.1239
   26CHL    CL3  322   1.549   2.158   0.246 -0.0516  0.1676  0.5092
   26CHL     H1  323   1.347   2.168   0.111  1.8689 -0.3515 -0.0840
   27CHL     C1  324   1.102   3.323   1.653  0.6993 -0.4469  0.5550
   27CHL    CL1  325   1.207   3.208   1.740 -0.3605  0.0407  0.1785
   27CHL    CL2  326   1.188   3.408   1.515 -0.0860  0.0509 -0.4314
   27CHL    CL3  327   0.965   3.232   1.583  0.2113  0.2627  0.1124
   27CHL     H1  328   1.055   3.395   1.721  1.0817 -1.2811  1.7229
   28CHL     C1  329   0.844   3.603   3.981  0.2937  0.2770 -0.1931
   28CHL    CL1  330   0.782   3.737   4.078 -0.0821  0.1762  0.0627
   28CHL    CL2  331   0.961   3.509   4.068 -0.4074  0.3283 -0.1312
   28CHL    CL3  332   0.693   3.497   3.974 -0.0664  0.3113 -0.0640
   28CHL     H1  333   0.890   3.633   3.886 -0.2861  0.5073 -0.4109
   29CHL     C1  334   0.628   0.493   0.406 -0.1406  0.5208 -0.3743
   29CHL    CL1  335   0.796   0.483   0.333  0.0092  0.0553  0.0176
   29CHL    CL2  336   0.513   0.560   0.279  0.0726  0.5542  0.2166
   29CHL    CL3  337   0.560   0.335   0.451  0.4320  0.3341  0.1555
   29CHL     H1  338   0.646   0.563   0.488 -0.1136 -1.0428  0.9922
   30CHL     C1  339   2.405   0.427   2.573  0.5081  0.3844 -0.0470
   30CHL    CL1  340   2.490   0.270   2.592  0.3211 -0.1524 -0.0430
   30CHL    CL2  341   2.454   0.560   2.688 -0.4353  0.3362  0.3283
   30CHL    CL3  342   2.451   0.483   2.410 -0.4472 -0.0155  0.2155
   30CHL     H1  343   2.297   0.413   2.562  0.7027 -0.8058 -0.6348
   31CHL     C1  344   1.567   3.230   0.574  0.1536 -0.5191 -0.7141
   31CHL    CL1  345   1.604   3.371   0.676  0.2855  0.3316  0.0931
   31CHL    CL2  346   1.715   3.132   0.558  0.3224 -0.2972 -0.1655
   31CHL    CL3  347   1.450   3.119   0.664 -0.1021  0.2598  0.0077
   31CHL     H1  348   1.518   3.262   0.481 -0.7839  2.9250  0.7840
   32CHL     C1  349   2.366   2.596   1.248 -0.5104 -0.1181 -0.0558
   32CHL    CL1  350   2.520   2.515   1.292 -0.1042 -0.4089 -0.1766
   32CHL    CL2  351   2.384   2.721   1.125 -0.1597  0.1433  0.1417
   32CHL    CL3  352   2.240   2.482   1.189  0.1304  0.0955  0.0393
   32CHL     H1  353   2.320   2.650   1.331 -0.2334 -0.2316  0.1724
   33CHL     C1  354   1.433   0.014   3.771  0.1286  0.3484 -0.1005
   33CHL    CL1  355   1.400   0.150   3.662 -0.0309  0.2585 -0.2415
   33CHL    CL2  356   1.614  -0.010   3.785  0.6749  0.3468 -0.1105
   33CHL    CL3  357   1.359   0.056   3.928  0.1391 -0.0541 -0.0186
   33CHL     H1  358   1.385  -0.079   3.740  1.9364 -0.3384 -0.9683
   34CHL     C1  359   1.657   3.463   0.159 -0.4257 -0.4815  0.0591
   34CHL    CL1  360   1.492   3.498   0.125 -0.0075 -0.0646 -0.2914
   34CHL    CL2  361   1.669   3.296   0.208 -0.2042 -0.2686  0.1479
   34CHL    CL3  362   1.767   3.494   0.020  0.1558 -0.0558 -0.0441
   34CHL     H1  363   1.689   3.533   0.237  2.0880 -0.0082 -1.2984
   35CHL     C1  364   0.738   0.003   3.279 -0.5392  0.0911 -0.0144
   35CHL    CL1  365   0.617   0.099   3.190  0.5896  0.0670  0.3982
   35CHL    CL2  366   0.716  -0.172   3.242  0.1059 -0.3450 -0.0423
   35CHL    CL3  367   0.908   0.045   3.228 -0.0293  0.1668 -0.2758
   35CHL     H1  368   0.729   0.030   3.385  0.6785  3.2701 -0.6108
   36CHL     C1  369   3.212   4.208   1.365  0.0696 -0.1949 -0.3430
   36CHL    CL1  370   3.351   4.109   1.413  0.0761 -0.1425  0.1889
   36CHL    CL2  371   3.205   4.328   1.493 -0.2065  0.1165 -0.1856
   36CHL    CL3  372   3.252   4.285   1.203 -0.1109  0.7519 -0.2877
   36CHL     H1  373   3.117   4.155   1.353  0.1187  0.1724 -2.9142
   37CHL     C1  374   1.155   2.842   1.814  0.0587 -0.1989  0.0051
   37CHL    CL1  375   1.246   2.725   1.712 -0.0716 -0.2903  0.2773
   37CHL    CL2  376   1.001   2.902   1.734  0.0593  0.2298  0.1017
   37CHL    CL3  377   1.109   2.766   1.968 -0.0092 -0.4496 -0.3464
   37CHL     H1  378   1.224   2.922   1.844  3.0532 -2.7163  0.3848
   38CHL     C1  379   3.679   0.191   0.142  0.8096 -0.1205  0.1306
   38CHL    CL1  380   3.669   0.319   0.266 -0.1541  0.1581 -0.3845
   38CHL    CL2  381   3.816   0.082   0.192  0.1847  0.4367 -0.0114
   38CHL    CL3  382   3.524   0.105   0.101  0.2133 -0.5231  0.0504
   38CHL     H1  383   3.715   0.231   0.047 -0.6461 -1.6747 -1.1520
   39CHL     C1  384   0.286   3.345   4.202  0.4105 -0.0357 -0.7924
   39CHL    CL1  385   0.145   3.325   4.300 -0.3235  0.1199 -0.1766
   39CHL    CL2  386   0.246   3.337   4.024  0.2910 -0.0067  0.0873
   39CHL    CL3  387   0.353   3.515   4.231  0.1957  0.2358  0.1035
   39CHL     H1  388   0.360   3.265   4.215 -0.7479 -1.3284 -1.7358
   40CHL     C1  389   0.039   2.114   2.243  0.2586  0.1512  0.5593
   40CHL    CL1  390  -0.126   2.072   2.185 -0.0541 -0.3146  0.3830
   40CHL    CL2  391   0.138   1.971   2.293  0.0223  0.2261 -0.0714
   40CHL    CL3  392   0.129   2.192   2.108 -0.0414 -0.1142  0.4853
   40CHL     H1  393   0.028   2.184   2.327  1.6954 -0.8445  1.6151
   41CHL     C1  394   0.499   2.717   3.484 -0.5322 -0.7324  0.1834
   41CHL    CL1  395   0.352   2.647   3.542  0.2259  0.5579 -0.0446
   41CHL    CL2  396   0.500   2.895   3.489 -0.0034  0.1753  0.0304
   41CHL    CL3  397   0.631   2.654   3.582 -0.0790  0.4575 -0.4500
   41CHL     H1  398   0.516   2.665   3.389  1.0233 -0.9305  0.5529
   42CHL     C1  399   3.070   2.787   3.398  0.0033 -0.2061  0.4334
   42CHL    CL1  400   3.024   2.852   3.563  0.2523  0.0352  0.4295
   42CHL    CL2  401   3.077   2.605   3.393  0.0633  0.1038  0.1668
   42CHL    CL3  402   2.961   2.846   3.264 -0.0100  0.2194 -0.2427
   42CHL     H1  403   3.167   2.824   3.364 -0.6584 -0.4305 -1.8447
   43CHL     C1  404   1.603   2.970   2.887 -0.3395  0.1172  0.1082
   43CHL    CL1  405   1.663   2.801   2.879 -0.1441  0.3902 -0.4381
   43CHL    CL2  406   1.612   3.010   3.063  0.3413  0.9006  0.1950
   43CHL    CL3  407   1.713   3.075   2.787  0.3655  0.1996  0.1059
   43CHL     H1  408   1.503   2.976   2.845  0.4747 -1.3329 -2.2028
   44CHL     C1  409   1.795   4.154   4.055 -0.0815  0.0965  0.3620
   44CHL    CL1  410   1.703   4.068   3.926  0.2593  0.1885  0.1227
   44CHL    CL2  411   1.674   4.212   4.174  0.7373 -0.0194  0.1530
   44CHL    CL3  412   1.909   4.039   4.130  0.2991  0.1470 -0.0042
   44CHL     H1  413   1.844   4.235   4.000  0.3489 -1.7215 -2.1543
   45CHL     C1  414   0.220   3.656   0.416  0.0913  0.6105  0.2146
   45CHL    CL1  415   0.146   3.670   0.579  0.2956 -0.1684 -0.0694
   45CHL    CL2  416   0.351   3.776   0.401  0.1644  0.1272 -0.1739
   45CHL    CL3  417   0.288   3.487   0.414  0.1264  0.3139 -0.2078
   45CHL     H1  418   0.138   3.670   0.346  0.6690 -2.7371 -1.3275
   46CHL     C1  419   0.744   0.690   2.596  0.6331  0.2945  0.7859
   46CHL    CL1  420   0.623   0.809   2.666 -0.1608 -0.3109 -0.4919
   46CHL    CL2  421   0.856   0.619   2.714  0.0225 -0.1995 -0.1820
   46CHL    CL3  422   0.663   0.560   2.501 -0.1177 -0.2491 -0.2184
   46CHL     H1  423   0.814   0.743   2.531 -0.2727  0.7621  0.1683
   47CHL     C1  424   1.725   1.415   0.435 -0.3103 -0.3733  0.4330
   47CHL    CL1  425   1.604   1.494   0.551 -0.4037 -0.2104  0.3763
   47CHL    CL2  426   1.718   1.458   0.258 -0.2506 -0.3377  0.1776
   47CHL    CL3  427   1.888   1.461   0.488  0.7853  0.0830 -0.0156
   47CHL     H1  428   1.729   1.306   0.439  0.0353 -0.4242 -0.9023
   48CHL     C1  429   3.671   1.127   0.119 -0.1165  0.6924 -0.1849
   48CHL    CL1  430   3.577   1.257   0.199  0.1863 -0.4445 -0.1491
   48CHL    CL2  431   3.843   1.114   0.163 -0.2225  0.0053  0.0959
   48CHL    CL3  432   3.594   0.960   0.150  0.6786 -0.8108 -0.0462
   48CHL     H1  433   3.667   1.147   0.011 -1.9164 -0.6304 -0.3987
   49CHL     C1  434   3.366   3.053   2.400  0.6836 -0.8669  0.2761
   49CHL    CL1  435   3.196   3.087   2.340 -0.0518 -0.1832  0.0113
   49CHL    CL2  436   3.365   3.131   2.559  0.2362 -0.2678  0.0724
   49CHL    CL3  437   3.388   2.875   2.421 -0.1353 -0.0315  0.0917
   49CHL     H1  438   3.445   3.096   2.338 -0.8386  1.8234  0.0126
   50CHL     C1  439   3.377   2.543   0.167  0.9930 -0.0908 -0.1519
   50CHL    CL1  440   3.262   2.428   0.246 -0.1214  0.4974  0.0338
   50CHL    CL2  441   3.324   2.577   0.001  0.0126 -0.2217  0.0074
   50CHL    CL3  442   3.411   2.694   0.258 -0.1016 -0.2376  0.0550
   50CHL     H1  443   3.476   2.495   0.168  0.5220 -1.0924  1.2384
   51CHL     C1  444   2.727   3.991   0.455 -0.6640 -0.0896  0.2185
   51CHL    CL1  445   2.834   3.905   0.338 -0.1586  0.0500 -0.0267
   51CHL    CL2  446   2.629   3.876   0.558 -0.0398  0.0737 -0.2450
   51CHL    CL3  447   2.817   4.096   0.582  0.1383  0.3403  0.2683
   51CHL     H1  448   2.662   4.051   0.390 -0.7954  1.2541  1.5336
   52CHL     C1  449   2.254   3.714   1.721 -0.6139 -0.6965  0.1519
   52CHL    CL1  450   2.174   3.593   1.827 -0.4127  0.2439 -0.1036
   52CHL    CL2  451   2.183   3.875   1.749  0.3877 -0.1055  0.0093
   52CHL    CL3  452   2.433   3.698   1.753 -0.0009  0.0216  0.0608
   52CHL     H1  453   2.238   3.698   1.614 -1.5027  0.7250  0.0633
   53CHL     C1  454   0.562   2.477   1.852 -0.5733 -0.1522 -0.1563
   53CHL    CL1  455   0.646   2.620   1.940 -0.3427  0.8088  0.1205
   53CHL    CL2  456   0.463   2.360   1.947 -0.2536  0.2775 -0.4555
   53CHL    CL3  457   0.447   2.549   1.732 -0.3345  0.0236 -0.0793
   53CHL     H1  458   0.650   2.434   1.803 -0.4227  1.3873 -1.3453
   54CHL     C1  459   1.458   0.199   1.799  0.1608  1.1410 -0.3528
   54CHL    CL1  460   1.483   0.082   1.655  0.0754 -0.2307  0.2096
   54CHL    CL2  461   1.281   0.209   1.834  0.1384  0.2529 -0.2103
   54CHL    CL3  462   1.526   0.113   1.940 -0.3112  0.6906 -0.1422
   54CHL     H1  463   1.509   0.294   1.778  2.0046  0.0932 -0.8697
   55CHL     C1  464   1.189   2.782   2.674 -0.5512  0.2951 -0.2176
   55CHL    CL1  465   1.311   2.750   2.802 -0.0318 -0.1468 -0.2060
   55CHL    CL2  466   1.074   2.903   2.740 -0.3284  0.5365  0.1895
   55CHL    CL3  467   1.280   2.833   2.527 -0.4380 -0.3048 -0.0757
   55CHL     H1  468   1.123   2.694   2.670 -1.0973  0.6772  0.1932
   56CHL     C1  469   0.610   3.079   0.170  1.1834  0.3271 -0.2894
   56CHL    CL1  470   0.698   3.065   0.017 -0.1294 -0.1100  0.2196
   56CHL    CL2  471   0.550   3.249   0.195  0.1357 -0.2833 -0.4287
   56CHL    CL3  472   0.459   2.984   0.174  0.1499  0.2110 -0.0280
   56CHL     H1  473   0.674   3.056   0.256  0.7469 -0.0103 -0.0553
   57CHL     C1  474   1.383   1.812   2.959  0.6418 -0.1473  0.6293
   57CHL    CL1  475   1.346   1.656   3.036 -0.1073  0.4343 -0.0689
   57CHL    CL2  476   1.287   1.814   2.801  0.0658 -0.1536  0.1473
   57CHL    CL3  477   1.331   1.944   3.073 -0.3551 -0.7759 -0.6776
   57CHL     H1  478   1.490   1.833   2.950  0.4739  1.7677  2.2543
   58CHL     C1  479   2.812   1.778   0.670 -0.7519  0.0088  0.1875
   58CHL    CL1  480   2.723   1.895   0.776  0.1768  0.0497 -0.2089
   58CHL    CL2  481   2.709   1.704   0.547 -0.0824  0.1364 -0.1904
   58CHL    CL3  482   2.922   1.893   0.582 -0.1701  0.1819  0.3766
   58CHL     H1  483   2.876   1.707   0.724  1.3507 -0.0887 -2.2177
   59CHL     C1  484   1.848   3.507   2.216 -0.0199 -0.4716 -0.6660
   59CHL    CL1  485   1.995   3.517   2.323 -0.2912  0.2100 -0.0263
   59CHL    CL2  486   1.816   3.657   2.126 -0.0185 -0.0823  0.1319
   59CHL    CL3  487   1.860   3.383   2.085  0.0210 -0.0797  0.6241
   59CHL     H1  488   1.755   3.503   2.274  0.5171  1.4048  0.4106
   60CHL     C1  489   0.198   3.381   2.120  0.8996  0.1757 -0.9334
   60CHL    CL1  490   0.168   3.289   2.270 -0.0337 -0.2600 -0.1816
   60CHL    CL2  491   0.060   3.346   2.008 -0.0015 -0.3156 -0.0708
   60CHL    CL3  492   0.212   3.562   2.162 -0.1257  0.2664 -0.4557
   60CHL     H1  493   0.300   3.355   2.089  1.5227 -0.0224  1.1321
   61CHL     C1  494   2.086   3.030   3.060 -0.2240 -0.1743  0.2248
   61CHL    CL1  495   2.082   2.992   2.886  0.0995 -0.0190 -0.5066
   61CHL    CL2  496   1.923   3.024   3.126 -0.2864  0.3097 -0.0993
   61CHL    CL3  497   2.201   2.926   3.154  0.1541  0.2318  0.0033
   61CHL     H1  498   2.107   3.134   3.085 -0.1352 -0.1722  0.1415
   62CHL     C1  499   3.057   0.954   1.190  0.1016 -0.6891 -0.8607
   62CHL    CL1  500   3.115   0.802   1.120  0.0307  0.0166  0.2811
   62CHL    CL2  501   3.122   0.971   1.350 -0.0941  0.1547  0.0325
   62CHL    CL3  502   3.120   1.084   1.079 -0.5416 -0.4426 -0.3548
   62CHL     H1  503   2.949   0.964   1.174 -0.1224 -1.2526  0.2466
   63CHL     C1  504   3.133   2.707   0.733 -0.4828  0.1456  0.3061
   63CHL    CL1  505   3.315   2.727   0.718 -0.0983  0.4541  0.3918
   63CHL    CL2  506   3.083   2.734   0.903  0.4904 -0.0919 -0.3115
   63CHL    CL3  507   3.050   2.817   0.614  0.0835 -0.2711  0.1060
   63CHL     H1  508   3.113   2.602   0.710  0.8078 -0.0103 -0.1600
   64CHL     C1  509   2.419   2.029   1.027 -0.9249 -0.8891 -0.0487
   64CHL    CL1  510   2.407   2.195   1.099  0.2958  0.0544 -0.0692
   64CHL    CL2  511   2.394   2.046   0.848  0.2297  0.2215 -0.3019
   64CHL    CL3  512   2.581   1.951   1.073  0.4304  0.2194  0.1071
   64CHL     H1  513   2.343   1.965   1.073 -1.2067  0.0982  0.8948
   65CHL     C1  514   2.171   1.407   1.218  0.2557 -0.5558  0.3596
   65CHL    CL1  515   2.300   1.303   1.145  0.1326  0.3254 -0.5498
   65CHL    CL2  516   2.157   1.405   1.397  0.1165  0.2520  0.1711
   65CHL    CL3  517   2.207   1.571   1.150  0.2637  0.5356 -0.1548
   65CHL     H1  518   2.077   1.373   1.175  0.9278 -1.5400 -0.3871
   66CHL     C1  519   3.305   3.749   4.117  0.3580 -0.4344 -0.1518
   66CHL    CL1  520   3.322   3.627   3.976 -0.2522 -0.0130 -0.0390
   66CHL    CL2  521   3.441   3.854   4.114 -0.3118 -0.0867 -0.1665
   66CHL    CL3  522   3.161   3.869   4.104  0.6096 -0.1004  0.1308
   66CHL     H1  523   3.304   3.695   4.212 -0.1629 -0.0843  0.0496
   67CHL     C1  524   3.551   0.938   2.047 -0.1369  0.3223 -0.3336
   67CHL    CL1  525   3.594   0.807   2.163 -0.2649  0.1538  0.1822
   67CHL    CL2  526   3.612   1.104   2.099  0.0910 -0.1898 -0.1540
   67CHL    CL3  527   3.621   0.883   1.886  0.1624  0.6029  0.1413
   67CHL     H1  528   3.443   0.954   2.038 -0.5429 -0.7247  2.0266
   68CHL     C1  529   0.758   2.312   3.767 -0.5042 -0.4208  0.0110
   68CHL    CL1  530   0.856   2.232   3.898 -0.0420  0.0872 -0.0835
   68CHL    CL2  531   0.634   2.426   3.840  0.0561 -0.2074  0.4349
   68CHL    CL3  532   0.870   2.407   3.657  0.3121 -0.3702 -0.1954
   68CHL     H1  533   0.713   2.236   3.702 -0.4067  1.2798 -2.1909
   69CHL     C1  534   0.637   2.896   1.540 -0.3770  0.1565 -0.4360
   69CHL    CL1  535   0.694   3.033   1.442  0.1296  0.0150 -0.2860
   69CHL    CL2  536   0.470   2.839   1.513 -0.2819  0.3585 -0.0666
   69CHL    CL3  537   0.763   2.762   1.496  0.1036  0.1592  0.2281
   69CHL     H1  538   0.645   2.929   1.644 -1.7465  0.7007 -0.4741
   70CHL     C1  539   2.295   1.404   3.665 -0.3682  0.1259  0.6964
   70CHL    CL1  540   2.127   1.451   3.603 -0.3444 -0.6088  0.1126
   70CHL    CL2  541   2.337   1.237   3.611 -0.0937 -0.1102  0.3682
   70CHL    CL3  542   2.422   1.526   3.628  0.1931  0.1068 -0.0129
   70CHL     H1  543   2.296   1.391   3.774  1.3653  3.5756  1.2563
   71CHL     C1  544   2.947   1.522   3.533  0.0144  0.4832 -0.0567
   71CHL    CL1  545   2.821   1.497   3.405  0.4040  0.1747  0.4910
   71CHL    CL2  546   2.937   1.676   3.628  0.3570  0.5817 -0.0233
   71CHL    CL3  547   2.930   1.377   3.640  0.3227  0.1323 -0.0022
   71CHL     H1  548   3.043   1.508   3.481  0.8705 -0.4498  1.6834
   72CHL     C1  549   3.475   3.514   2.331 -0.3629 -0.2231 -0.6568
   72CHL    CL1  550   3.499   3.682   2.383 -0.1952 -0.3180  0.3528
   72CHL    CL2  551   3.311   3.501   2.253  0.2211 -0.2095 -0.1804
   72CHL    CL3  552   3.604   3.440   2.225  0.0360  0.1494  0.3958
   72CHL     H1  553   3.470   3.456   2.424 -0.0109 -0.7144 -0.9373
   73CHL     C1  554   3.531   1.934   1.130 -0.1300  0.1087 -0.8600
   73CHL    CL1  555   3.490   2.071   1.020  0.1961 -0.1337 -0.1213
   73CHL    CL2  556   3.505   1.985   1.298  0.0212 -0.0694  0.2554
   73CHL    CL3  557   3.435   1.790   1.084 -0.0985 -0.1532 -0.2318
   73CHL     H1  558   3.636   1.906   1.120  0.0276  0.7645 -1.1199
   74CHL     C1  559   1.553   3.355   3.531  0.2907  0.2470 -0.3703
   74CHL    CL1  560   1.438   3.274   3.413 -0.4626  0.2685  0.3893
   74CHL    CL2  561   1.724   3.324   3.478 -0.0869 -0.1499  0.0807
   74CHL    CL3  562   1.508   3.527   3.531 -0.0023 -0.0538  0.3082
   74CHL     H1  563   1.537   3.310   3.630 -0.9500 -0.9449 -1.0810
   75CHL     C1  564   3.471   2.362   3.289  0.7116 -0.3420 -0.1100
   75CHL    CL1  565   3.503   2.280   3.132  0.3374 -0.4806  0.1051
   75CHL    CL2  566   3.582   2.301   3.423 -0.3115 -0.1013  0.1428
   75CHL    CL3  567   3.486   2.535   3.272  0.3634 -0.1788 -0.0345
   75CHL     H1  568   3.369   2.330   3.315 -0.4442  1.9777 -1.3994
   76CHL     C1  569   2.788   2.396   0.686  0.2618  0.5131 -0.0872
   76CHL    CL1  570   2.783   2.218   0.686 -0.0428 -0.3001 -0.4117
   76CHL    CL2  571   2.903   2.449   0.819 -0.3453 -0.1479  0.1190
   76CHL    CL3  572   2.842   2.463   0.526 -0.3387 -0.1918 -0.1759
   76CHL     H1  573   2.685   2.431   0.698 -0.1367 -1.0929  1.4827
   77CHL     C1  574   2.288   4.224   3.875 -0.4079  0.8592  0.6102
   77CHL    CL1  575   2.173   4.078   3.877  0.1920 -0.0658  0.5086
   77CHL    CL2  576   2.375   4.226   3.712 -0.1560 -0.0197 -0.0628
   77CHL    CL3  577   2.188   4.370   3.906 -0.0625 -0.0153  0.0268
   77CHL     H1  578   2.368   4.215   3.949  1.7313  2.3662 -1.3849
   78CHL     C1  579   2.141   3.950   2.951  0.3363  0.0507  0.4403
   78CHL    CL1  580   2.001   3.911   3.050  0.2431 -0.0957  0.4492
   78CHL    CL2  581   2.224   4.091   3.029  0.1549  0.2450  0.1518
   78CHL    CL3  582   2.259   3.817   2.958 -0.0926  0.2568 -0.0271
   78CHL     H1  583   2.130   3.967   2.843  1.3398 -0.6848  0.2101
   79CHL     C1  584   0.266   0.885   1.336  0.3020 -0.3187 -0.1519
   79CHL    CL1  585   0.110   0.975   1.341  0.1419  0.0057  0.1857
   79CHL    CL2  586   0.271   0.747   1.447 -0.1465 -0.0786 -0.1136
   79CHL    CL3  587   0.311   0.827   1.164  0.1306  0.0481  0.3271
   79CHL     H1  588   0.352   0.943   1.370  0.9153 -1.6740  0.6703
   80CHL     C1  589   3.590   0.041   0.808 -1.0611 -0.2808  0.7007
   80CHL    CL1  590   3.616   0.219   0.806  0.2157  0.0619 -0.2696
   80CHL    CL2  591   3.729  -0.021   0.894  0.1691  0.1013 -0.3469
   80CHL    CL3  592   3.433   0.025   0.893 -0.4984  0.4188  0.1882
   80CHL     H1  593   3.581   0.007   0.704 -2.1986  1.8810  0.0343
   81CHL     C1  594   1.902   0.615   0.521  0.4958 -0.7477 -0.4129
   81CHL    CL1  595   2.003   0.765   0.508  0.0702  0.0194 -0.1185
   81CHL    CL2  596   1.966   0.476   0.423  0.3946 -0.0493  0.4782
   81CHL    CL3  597   1.917   0.565   0.692  0.0214 -0.3066 -0.1339
   81CHL     H1  598   1.797   0.631   0.493 -0.3054 -0.6144  2.4009
   82CHL     C1  599   0.584   1.904   3.789  0.0030  0.1564 -0.7496
   82CHL    CL1  600   0.549   1.730   3.824  0.3513  0.2425 -0.0500
   82CHL    CL2  601   0.627   2.001   3.938  0.4390 -0.0907  0.1424
   82CHL    CL3  602   0.713   1.897   3.669  0.0013  0.2813  0.0119
   82CHL     H1  603   0.495   1.942   3.738 -0.5975 -1.3805 -0.9257
   83CHL     C1  604   2.088   4.011   0.678 -0.3969  0.4917  0.1200
   83CHL    CL1  605   1.985   4.078   0.813 -0.0736  0.3413 -0.2306
   83CHL    CL2  606   2.263   4.034   0.730  0.0213  0.0008 -0.2178
   83CHL    CL3  607   2.054   3.833   0.643  0.6036  0.1032  0.0884
   83CHL     H1  608   2.067   4.060   0.582  2.3165  2.7267  0.5349
   84CHL     C1  609   2.020   2.162   1.496 -0.2145  0.1716  0.0271
   84CHL    CL1  610   1.903   2.048   1.580 -0.2058  0.1391 -0.0794
   84CHL    CL2  611   2.187   2.097   1.491 -0.3194 -0.3083 -0.3587
   84CHL    CL3  612   1.955   2.203   1.334  0.2764  0.4461  0.0420
   84CHL     H1  613   2.030   2.258   1.548  0.3565 -0.1445  0.5232
   85CHL     C1  614   2.729   1.304   0.587 -0.2573 -0.5135  0.2446
   85CHL    CL1  615   2.675   1.142   0.531 -0.2134 -0.4585  0.0373
   85CHL    CL2  616   2.701   1.328   0.763  0.2053  0.0193 -0.0760
   85CHL    CL3  617   2.900   1.324   0.558 -0.0678 -0.3850  0.3207
   85CHL     H1  618   2.678   1.381   0.528 -1.3028 -0.7735  0.7964
   86CHL     C1  619   1.801   0.106   2.734  0.4325 -0.4980  0.3462
   86CHL    CL1  620   1.686   0.202   2.836  0.4331 -0.1788 -0.1158
   86CHL    CL2  621   1.781   0.144   2.556  0.3274 -0.3032  0.1757
   86CHL    CL3  622   1.967   0.140   2.775  0.5349  0.0195 -0.0233
   86CHL     H1  623   1.781  -0.001   2.749  0.6329 -0.2262  3.2719
   87CHL     C1  624   1.992   2.680   0.923 -0.0015  0.2446  0.1708
   87CHL    CL1  625   2.024   2.862   0.915  0.2346 -0.1858  0.1730
   87CHL    CL2  626   1.946   2.624   1.087 -0.0758 -0.1734  0.0213
   87CHL    CL3  627   1.862   2.647   0.800  0.0755 -0.2475 -0.3839
   87CHL     H1  628   2.083   2.628   0.888  0.7919  1.1266  0.8720
   88CHL     C1  629   3.622   0.646   0.576  0.2203  0.5932 -0.4439
   88CHL    CL1  630   3.488   0.621   0.702 -0.1065  0.3776 -0.0608
   88CHL    CL2  631   3.621   0.812   0.501 -0.4863 -0.0611  0.2824
   88CHL    CL3  632   3.788   0.645   0.636  0.9374 -0.1015 -0.1040
   88CHL     H1  633   3.613   0.569   0.499  0.4150  0.7203 -0.5920
   89CHL     C1  634   2.186   1.633   0.157 -0.4471 -0.3144  0.9296
   89CHL    CL1  635   2.110   1.490   0.082  0.2760 -0.5511 -0.4255
   89CHL    CL2  636   2.093   1.672   0.301 -0.3249 -0.0089 -0.3017
   89CHL    CL3  637   2.351   1.583   0.211 -0.0495  0.0558  0.3236
   89CHL     H1  638   2.198   1.714   0.084  2.0348 -2.8492 -1.7918
   90CHL     C1  639   0.432   1.030   0.354  0.6782  0.1041 -0.0854
   90CHL    CL1  640   0.471   0.935   0.211 -0.0460 -0.0894  0.0291
   90CHL    CL2  641   0.590   1.060   0.437  0.0358 -0.1703  0.0839
   90CHL    CL3  642   0.347   1.177   0.300 -0.0299  0.4244  0.2064
   90CHL     H1  643   0.368   0.971   0.420  1.6416 -0.9039 -0.0199
   91CHL     C1  644   3.008   1.494   0.191  0.6424  0.3445 -0.2510
   91CHL    CL1  645   3.135   1.425   0.306  0.2594  0.1285  0.2396
   91CHL    CL2  646   2.946   1.642   0.275  0.7780 -0.5763  0.0394
   91CHL    CL3  647   3.067   1.547   0.030 -0.1236 -0.4395  0.2243
   91CHL     H1  648   2.922   1.429   0.175  0.6050 -0.1218  1.6065
   92CHL     C1  649   0.679   3.562   1.571  0.5731  0.5718  0.0185
   92CHL    CL1  650   0.607   3.387   1.587 -0.4728  0.2332 -0.6669
   92CHL    CL2  651   0.558   3.696   1.555  0.1189 -0.1376 -0.3095
   92CHL    CL3  652   0.766   3.607   1.724 -0.2660  0.2531  0.0429
   92CHL     H1  653   0.745   3.575   1.485  1.3480  1.1581  0.6967
   93CHL     C1  654   2.925   1.037   3.383 -0.0338 -0.3158  0.3831
   93CHL    CL1  655   2.989   1.031   3.553  0.1757  0.0115 -0.3586
   93CHL    CL2  656   2.757   1.114   3.380  0.3494  0.2132  0.1070
   93CHL    CL3  657   3.036   1.130   3.274  0.0525  0.2971  0.1003
   93CHL     H1  658   2.915   0.932   3.354  2.2494 -0.6658  0.6740
   94CHL     C1  659   3.318   0.668   0.231 -0.0944  0.3009 -1.1202
   94CHL    CL1  660   3.366   0.593   0.081  0.3769  0.2808  0.1952
   94CHL    CL2  661   3.150   0.728   0.208  0.4105 -0.6603 -0.1776
   94CHL    CL3  662   3.340   0.524   0.345 -0.5482 -0.2490 -0.1112
   94CHL     H1  663   3.388   0.750   0.251  0.1676 -0.0688 -0.5059
   95CHL     C1  664   2.125   0.009   3.512 -0.2640  0.1134  0.2537
   95CHL    CL1  665   2.135  -0.149   3.419  0.4406 -0.1249  0.1874
   95CHL    CL2  666   2.232   0.136   3.441  0.0239 -0.4358 -0.0904
   95CHL    CL3  667   1.959   0.074   3.512 -0.1897 -0.4488 -0.0925
   95CHL     H1  668   2.159  -0.008   3.615  1.1261 -0.0282 -0.2002
   96CHL     C1  669   3.075   4.219   3.649 -0.3635  0.0303  0.0583
   96CHL    CL1  670   3.193   4.240   3.523  0.2721  0.1038 -0.2298
   96CHL    CL2  671   3.041   4.367   3.746  0.3178  0.0554  0.0967
   96CHL    CL3  672   2.927   4.149   3.575  0.0338 -0.4232  0.1138
   96CHL     H1  673   3.113   4.148   3.723  3.3501  0.6179 -1.0535
   97CHL     C1  674   1.275   1.055   0.917  0.4772  0.0008  0.3318
   97CHL    CL1  675   1.314   0.880   0.918  0.0314 -0.0349  0.2066
   97CHL    CL2  676   1.401   1.143   0.999 -0.3613 -0.2920  0.4110
   97CHL    CL3  677   1.247   1.111   0.748 -0.0248  0.0748  0.2956
   97CHL     H1  678   1.182   1.063   0.974  1.0889  0.2678  1.3146
   98CHL     C1  679   1.791   4.175   2.040  0.1213 -0.5664  0.2387
   98CHL    CL1  680   1.749   4.248   1.883 -0.0460 -0.0994 -0.4081
   98CHL    CL2  681   1.714   4.261   2.182  0.0126 -0.2420 -0.0469
   98CHL    CL3  682   1.734   4.007   2.056 -0.2697 -0.1099 -0.5367
   98CHL     H1  683   1.899   4.167   2.053  0.0975 -0.5178  0.4757
   99CHL     C1  684   2.086   0.413   3.773 -0.2347 -1.3018  0.0949
   99CHL    CL1  685   2.079   0.525   3.910 -0.2084 -0.1437  0.0629
   99CHL    CL2  686   2.249   0.334   3.779  0.0485  0.0015 -0.3275
   99CHL    CL3  687   1.958   0.291   3.805 -0.3547  0.1139 -0.1702
   99CHL     H1  688   2.066   0.474   3.684 -3.3959 -1.3269  0.6766
  100CHL     C1  689   0.577   2.397   0.150 -0.3361 -0.0856  1.3365
  100CHL    CL1  690   0.492   2.559   0.176 -0.1275 -0.2814 -0.1640
  100CHL    CL2  691   0.549   2.282   0.273  0.0128  0.2916  0.1851
  100CHL    CL3  692   0.537   2.332  -0.012  0.1508  0.0559  0.3916
  100CHL     H1  693   0.685   2.414   0.148 -0.1233 -1.3674 -0.9283
  101CHL     C1  694   3.505   1.554   3.221  0.6357 -0.2310  0.4549
  101CHL    CL1  695   3.339   1.489   3.204 -0.2081  0.0894  0.7134
  101CHL    CL2  696   3.596   1.468   3.352  0.1655  0.2540  0.1772
  101CHL    CL3  697   3.580   1.515   3.063  0.0472 -0.0177 -0.0890
  101CHL     H1  698   3.508   1.662   3.236  1.7622 -0.5265  2.9023
  102CHL     C1  699   0.433   0.267   4.226 -0.0009  0.7273 -0.0564
  102CHL    CL1  700   0.283   0.352   4.277  0.0505  0.1066 -0.3149
  102CHL    CL2  701   0.578   0.377   4.232 -0.0630 -0.1821  0.2108
  102CHL    CL3  702   0.463   0.123   4.331 -0.4516 -0.0441 -0.2790
  102CHL     H1  703   0.421   0.223   4.126  0.1625  0.9891 -0.1925
  103CHL     C1  704   1.388   3.973   2.204 -0.8215 -0.0545  0.2301
  103CHL    CL1  705   1.501   3.935   2.335 -0.1600  0.2204 -0.1621
  103CHL    CL2  706   1.304   3.821   2.151  0.0883 -0.0007  0.6558
  103CHL    CL3  707   1.287   4.106   2.261  0.1647 -0.2825  0.1856
  103CHL     H1  708   1.453   4.006   2.123 -1.2583 -0.8097 -0.4393
  104CHL     C1  709   0.319   1.664   1.848 -0.8964  0.3086  0.6197
  104CHL    CL1  710   0.290   1.545   1.977 -0.3275 -0.1662  0.2038
  104CHL    CL2  711   0.274   1.831   1.912  0.6325 -0.2346 -0.2507
  104CHL    CL3  712   0.492   1.669   1.803 -0.1878 -0.1049  0.0796
  104CHL     H1  713   0.265   1.635   1.756 -0.2463  2.6118 -0.5700
  105CHL     C1  714   2.701   1.056   2.552  0.2459  0.5309  0.2460
  105CHL    CL1  715   2.806   1.168   2.654 -0.3937  0.1402 -0.0225
  105CHL    CL2  716   2.550   1.027   2.649  0.2088  0.4326  0.5468
  105CHL    CL3  717   2.679   1.105   2.381 -0.0042 -0.0204  0.0753
  105CHL     H1  718   2.753   0.960   2.555 -1.2675 -0.3062  0.9167
  106CHL     C1  719   0.027   2.930   1.195  0.0532  0.0756 -0.1198
  106CHL    CL1  720   0.082   2.932   1.024  0.0537  0.1578 -0.2800
  106CHL    CL2  721  -0.139   2.863   1.201  0.2904 -0.0704  0.4801
  106CHL    CL3  722   0.134   2.821   1.284  0.2026  0.0778 -0.0008
  106CHL     H1  723   0.022   3.032   1.235  1.1309  1.2132 -2.6251
  107CHL     C1  724   1.908   1.213   3.412 -0.2104  0.3532 -0.3976
  107CHL    CL1  725   1.921   1.234   3.236  0.4896 -0.1187  0.3730
  107CHL    CL2  726   1.739   1.196   3.463 -0.0648  0.3214  0.0156
  107CHL    CL3  727   2.012   1.084   3.480  0.2111  0.1311 -0.1870
  107CHL     H1  728   1.942   1.306   3.457 -1.4873  2.1269 -2.8427
  108CHL     C1  729   1.232   0.756   0.389 -0.2756 -0.2034 -0.3745
  108CHL    CL1  730   1.089   0.649   0.414  0.1251 -0.3351  0.0018
  108CHL    CL2  731   1.305   0.738   0.228 -0.1632 -0.1220 -0.0416
  108CHL    CL3  732   1.192   0.936   0.412 -0.5344 -0.0558  0.1390
  108CHL     H1  733   1.293   0.729   0.476 -0.5457  1.1284  0.2564
  109CHL     C1  734   1.031   4.343   1.494 -0.3712 -0.4955 -0.5600
  109CHL    CL1  735   0.939   4.478   1.426  0.0293  0.3148  0.1448
  109CHL    CL2  736   1.191   4.335   1.410 -0.2152 -0.0990  0.3098
  109CHL    CL3  737   1.048   4.384   1.672 -0.0252 -0.1050 -0.3313
  109CHL     H1  738   0.972   4.256   1.464 -3.1790  1.5637 -1.4817
  110CHL     C1  739   0.670   0.784   3.402 -0.0327  0.0805  1.0531
  110CHL    CL1  740   0.812   0.889   3.363 -0.4947  0.1021  0.2521
  110CHL    CL2  741   0.716   0.686   3.543 -0.3009 -0.0706 -0.1324
  110CHL    CL3  742   0.515   0.869   3.427  0.1852  0.0978  0.3240
  110CHL     H1  743   0.658   0.715   3.318  1.2696  0.9731  0.1016
  111CHL     C1  744   2.987   2.106   0.156 -1.1586  0.0053 -0.0390
  111CHL    CL1  745   3.158   2.081   0.106  0.3564  0.1412  0.3366
  111CHL    CL2  746   2.927   2.272   0.119  0.1344 -0.2383  0.0205
  111CHL    CL3  747   2.892   1.981   0.073  0.3791  0.0218  0.1871
  111CHL     H1  748   2.982   2.079   0.261 -4.6319  1.1068  0.2105
  112CHL     C1  749   1.855   4.006   1.621 -0.6637 -0.2929 -0.0180
  112CHL    CL1  750   1.785   3.857   1.688  0.5261 -0.3176  0.1619
  112CHL    CL2  751   1.974   3.973   1.485  0.0598 -0.0465  0.0840
  112CHL    CL3  752   1.733   4.105   1.542 -0.0940 -0.5140 -0.2415
  112CHL     H1  753   1.918   4.058   1.694  1.7792 -3.5764  0.4368
  113CHL     C1  754   2.485   3.443   0.606 -0.1588 -0.0929 -0.6155
  113CHL    CL1  755   2.534   3.268   0.592 -0.0931  0.2062  0.4423
  113CHL    CL2  756   2.443   3.480   0.777 -0.0305 -0.1408 -0.3845
  113CHL    CL3  757   2.621   3.554   0.570 -0.0323  0.0752  0.0742
  113CHL     H1  758   2.393   3.470   0.552 -1.7181 -1.6780  1.0696
  114CHL     C1  759   1.645   2.078   0.638  0.6407 -0.2153 -0.0993
  114CHL    CL1  760   1.504   2.178   0.594 -0.1967  0.5380  0.3426
  114CHL    CL2  761   1.603   1.920   0.553  0.2311 -0.0012 -0.5561
  114CHL    CL3  762   1.796   2.159   0.578 -0.3448  0.1750  0.1943
  114CHL     H1  763   1.658   2.078   0.746  0.9043  0.7833 -0.1209
  115CHL     C1  764   3.055   0.167   2.531 -0.7006 -0.0087 -0.2324
  115CHL    CL1  765   3.134   0.009   2.565 -0.1946 -0.3680  0.4317
  115CHL    CL2  766   3.077   0.218   2.360  0.2664  0.6035 -0.3501
  115CHL    CL3  767   2.880   0.143   2.571  0.2234 -0.0298  0.3195
  115CHL     H1  768   3.088   0.254   2.589  0.6802 -1.0391  0.5977
  116CHL     C1  769   1.612   2.496   1.507 -0.2316  0.0261 -0.9525
  116CHL    CL1  770   1.577   2.332   1.455 -0.0390  0.3523  0.3187
  116CHL    CL2  771   1.600   2.510   1.685 -0.1256  0.3120  0.0641
  116CHL    CL3  772   1.765   2.555   1.430  0.0298 -0.1306 -0.2893
  116CHL     H1  773   1.547   2.568   1.456  1.4948  2.4600  0.0900
  117CHL     C1  774   3.062   3.007   0.155  0.3237 -0.2323 -0.2504
  117CHL    CL1  775   3.235   3.037   0.189  0.1461  0.4123  0.1711
  117CHL    CL2  776   3.005   2.894   0.280  0.1387  0.1805  0.3733
  117CHL    CL3  777   2.945   3.151   0.164 -0.0712 -0.0186 -0.0757
  117CHL     H1  778   3.065   2.961   0.056  0.7826  2.2348 -1.4538
  118CHL     C1  779   1.997   3.073   2.337 -0.4972  0.0010 -0.3333
  118CHL    CL1  780   2.003   3.073   2.517 -0.1374  0.2915  0.2945
  118CHL    CL2  781   2.156   3.062   2.268  0.3741 -0.2816 -0.4605
  118CHL    CL3  782   1.895   2.933   2.273 -0.1317  0.1319  0.1231
  118CHL     H1  783   1.947   3.167   2.312 -0.7944  0.1525  0.7913
  119CHL     C1  784   3.171   0.185   1.766 -0.2520 -0.4701 -0.0820
  119CHL    CL1  785   3.248   0.035   1.834 -0.0321  0.0954  0.0203
  119CHL    CL2  786   3.140   0.300   1.905  0.0618  0.2898  0.0977
  119CHL    CL3  787   3.300   0.261   1.663  0.0042 -0.3292 -0.2819
  119CHL     H1  788   3.082   0.149   1.714  0.1551 -0.7883 -0.5676
  120CHL     C1  789   2.680   4.379   2.350 -0.3962  0.8041 -0.2792
  120CHL    CL1  790   2.547   4.292   2.265  0.1011  0.2524 -0.0183
  120CHL    CL2  791   2.842   4.307   2.321 -0.4420 -0.2445 -0.0501
  120CHL    CL3  792   2.672   4.544   2.284  0.3619 -0.1863 -0.1894
  120CHL     H1  793   2.654   4.382   2.456 -0.4377 -0.3555 -0.2437
  121CHL     C1  794   0.829   3.016   3.783  0.5494 -0.4170 -0.3335
  121CHL    CL1  795   0.924   2.876   3.854 -0.0527 -0.1319  0.0027
  121CHL    CL2  796   0.894   3.157   3.882  0.0239  0.3982  0.4007
  121CHL    CL3  797   0.856   3.027   3.606 -0.1198  0.3006  0.5411
  121CHL     H1  798   0.727   2.987   3.809  0.9223 -1.4700  0.0192
  122CHL     C1  799   0.129   0.276   1.282 -0.2923  0.3460 -0.1333
  122CHL    CL1  800   0.156   0.225   1.107 -0.5648 -0.5075  0.0734
  122CHL    CL2  801   0.013   0.156   1.354 -0.4765  0.2069 -0.1856
  122CHL    CL3  802   0.285   0.294   1.373 -0.1895  0.0876 -0.3857
  122CHL     H1  803   0.090   0.377   1.272 -1.2832 -0.0775 -0.7728
  123CHL     C1  804   1.574   0.483   0.985 -0.6281 -0.4478 -0.1150
  123CHL    CL1  805   1.416   0.570   0.993  0.0441 -0.0964 -0.8494
  123CHL    CL2  806   1.580   0.381   0.843  0.1110 -0.0487 -0.3777
  123CHL    CL3  807   1.716   0.606   0.989  0.5957 -0.0844 -0.4282
  123CHL     H1  808   1.592   0.423   1.075  0.4212  0.6809  0.4591
  124CHL     C1  809   2.397   0.454   0.711  0.6194 -0.0510 -0.5608
  124CHL    CL1  810   2.312   0.600   0.655  0.4041 -0.2804  0.6238
  124CHL    CL2  811   2.557   0.512   0.777  0.1037 -0.1093 -0.0480
  124CHL    CL3  812   2.289   0.379   0.834  0.3485  0.0443  0.2694
  124CHL     H1  813   2.416   0.373   0.640  0.5637 -1.0808  0.5688
  125CHL     C1  814   0.414   0.721   0.779 -0.1595  0.0802  0.7287
  125CHL    CL1  815   0.418   0.720   0.598  0.2464  0.0602  0.0424
  125CHL    CL2  816   0.277   0.620   0.842 -0.2913  0.1006  0.3761
  125CHL    CL3  817   0.566   0.678   0.845 -0.2152 -0.0065  0.4558
  125CHL     H1  818   0.401   0.824   0.816  0.6053 -0.0812  1.4666
  126CHL     C1  819   1.694   2.813   3.602 -0.1840 -0.3336  0.0643
  126CHL    CL1  820   1.664   2.932   3.738  0.0306  0.0615  0.0715
  126CHL    CL2  821   1.527   2.780   3.548 -0.2818  0.5293  0.2553
  126CHL    CL3  822   1.792   2.892   3.472  0.4564  0.6373 -0.0402
  126CHL     H1  823   1.756   2.730   3.636  0.8335 -0.6713 -2.3807
  127CHL     C1  824   0.076   3.816   4.114 -0.3615 -0.0490 -0.0546
  127CHL    CL1  825   0.098   3.924   4.261  0.3452 -0.1321  0.7593
  127CHL    CL2  826   0.043   3.656   4.188 -0.0432  0.0825  0.5505
  127CHL    CL3  827  -0.060   3.861   4.014  0.0991  0.0374 -0.3496
  127CHL     H1  828   0.159   3.802   4.044 -0.2401 -1.9248  0.4135
  128CHL     C1  829   1.747   1.789   3.846 -0.0262  0.2209 -0.2243
  128CHL    CL1  830   1.622   1.872   3.746 -0.1005 -0.0853 -0.2543
  128CHL    CL2  831   1.910   1.827   3.792  0.2465 -0.1365  0.2205
  128CHL    CL3  832   1.724   1.835   4.018 -0.0447 -0.1181  0.1452
  128CHL     H1  833   1.717   1.684   3.835 -2.7373  0.8836 -0.0556
  129CHL     C1  834   3.260   1.239   2.703 -0.3099 -0.6184 -0.4945
  129CHL    CL1  835   3.126   1.126   2.740  0.0152 -0.0520 -0.0128
  129CHL    CL2  836   3.402   1.233   2.806 -0.0135 -0.2337  0.2621
  129CHL    CL3  837   3.313   1.211   2.537 -0.5424  0.3987 -0.2312
  129CHL     H1  838   3.220   1.340   2.717  1.7885  0.2494 -0.3728
  130CHL     C1  839   0.260   1.978   2.725 -0.0015 -0.9260  0.6530
  130CHL    CL1  840   0.387   1.922   2.611  0.3725 -0.1672 -0.4351
  130CHL    CL2  841   0.243   1.895   2.887 -0.0780 -0.3555  0.2115
  130CHL    CL3  842   0.268   2.164   2.741  0.1895  0.1035 -0.1837
  130CHL     H1  843   0.165   1.966   2.671  0.3872 -2.1969  0.2243
  131CHL     C1  844   1.253   4.111   0.051 -0.2655  0.2014  0.1120
  131CHL    CL1  845   1.342   4.012  -0.077  0.1239  0.0987 -0.0989
  131CHL    CL2  846   1.309   4.277   0.047 -0.1631  0.3017 -0.1244
  131CHL    CL3  847   1.077   4.097   0.050 -0.0499  0.2154  0.5562
  131CHL     H1  848   1.287   4.073   0.148 -0.5658  0.1284  0.1927
  132CHL     C1  849   0.299   2.878   2.465 -0.4749  0.0661  0.2400
  132CHL    CL1  850   0.158   2.966   2.407  0.1425 -0.2713 -0.5153
  132CHL    CL2  851   0.436   2.998   2.447  0.1071  0.2681  0.4629
  132CHL    CL3  852   0.274   2.812   2.637 -0.2063  0.0189  0.2272
  132CHL     H1  853   0.303   2.787   2.404 -2.6671 -0.9871  1.5437
  133CHL     C1  854   0.936   2.671   4.153  0.5236 -0.1426 -0.3534
  133CHL    CL1  855   1.059   2.557   4.221  0.1538 -0.2301 -0.5455
  133CHL    CL2  856   0.765   2.622   4.202 -0.0927 -0.1054 -0.0627
  133CHL    CL3  857   0.975   2.840   4.208 -0.1209 -0.3350  0.2673
  133CHL     H1  858   0.944   2.674   4.044  1.8355  0.3127 -0.2722
  134CHL     C1  859   1.773   1.598   3.349 -0.4836  0.0510  0.7749
  134CHL    CL1  860   1.869   1.703   3.238 -0.2553  0.0487 -0.2312
  134CHL    CL2  861   1.771   1.692   3.500  0.0568 -0.3407 -0.2339
  134CHL    CL3  862   1.599   1.577   3.297  0.0420 -0.0280 -0.0038
  134CHL     H1  863   1.822   1.501   3.360  1.8190  1.1223  0.5420
  135CHL     C1  864   3.210   3.646   3.658  0.1783  0.0657 -0.2925
  135CHL    CL1  865   3.331   3.607   3.529 -0.3211 -0.0984 -0.1170
  135CHL    CL2  866   3.180   3.825   3.655  0.2840 -0.0828 -0.0233
  135CHL    CL3  867   3.065   3.539   3.650 -0.3141 -0.2451  0.0467
  135CHL     H1  868   3.255   3.622   3.755  3.1613  2.9305 -0.7884
  136CHL     C1  869   2.615   2.760   1.573  0.4330  0.0079  0.0610
  136CHL    CL1  870   2.517   2.613   1.619 -0.3272  0.1095 -0.3974
  136CHL    CL2  871   2.781   2.713   1.514  0.0924  0.7948  0.3800
  136CHL    CL3  872   2.527   2.848   1.445  0.2266  0.0058  0.2937
  136CHL     H1  873   2.622   2.819   1.666  1.4827 -0.5457  0.3459
  137CHL     C1  874   2.482   0.318   3.071 -0.3789  0.0125 -0.7908
  137CHL    CL1  875   2.557   0.473   3.012 -0.1295 -0.3904  0.3030
  137CHL    CL2  876   2.386   0.329   3.228  0.2199  0.1750  0.1407
  137CHL    CL3  877   2.380   0.254   2.940  0.0379 -0.1937  0.1203
  137CHL     H1  878   2.571   0.254   3.071 -1.2146 -1.1796 -1.0588
  138CHL     C1  879   2.269   0.891   2.113  0.3276 -0.2121 -0.5126
  138CHL    CL1  880   2.357   0.861   2.267  0.0466 -0.1645 -0.2152
  138CHL    CL2  881   2.372   1.008   2.019  0.2885  0.4266  0.1345
  138CHL    CL3  882   2.231   0.742   2.018  0.1984  0.0207 -0.1827
  138CHL     H1  883   2.178   0.943   2.145 -0.2038 -1.6942  0.4869
  139CHL     C1  884   3.477   3.628   3.055  0.3140  0.3706  0.6198
  139CHL    CL1  885   3.637   3.713   3.050  0.2702  0.1435  0.0654
  139CHL    CL2  886   3.487   3.495   2.931 -0.1707 -0.1291  0.3739
  139CHL    CL3  887   3.448   3.557   3.212 -0.2467  0.0780  0.5267
  139CHL     H1  888   3.397   3.698   3.028  1.8261  1.7132 -0.5632
  140CHL     C1  889   0.396   3.107   2.807 -0.3647  0.1153  0.4514
  140CHL    CL1  890   0.363   3.276   2.860  0.2305 -0.2690  0.4778
  140CHL    CL2  891   0.558   3.060   2.774 -0.1410  0.0415 -0.0774
  140CHL    CL3  892   0.331   2.989   2.929 -0.1133 -0.3494 -0.0633
  140CHL     H1  893   0.345   3.086   2.712  0.7743  1.7805 -0.5834
  141CHL     C1  894   2.600   0.357   1.194 -0.0440  0.5486 -0.4130
  141CHL    CL1  895   2.762   0.415   1.123 -0.0919 -0.0617  0.0250
  141CHL    CL2  896   2.623   0.305   1.359  0.1005 -0.2985 -0.0956
  141CHL    CL3  897   2.493   0.508   1.189  0.2378 -0.2424  0.1582
  141CHL     H1  898   2.548   0.274   1.145 -0.7776 -0.3200  1.7375
  142CHL     C1  899   3.506   2.057   2.794 -0.5892 -0.6708 -0.1229
  142CHL    CL1  900   3.461   2.235   2.796  0.2715 -0.3734 -0.0198
  142CHL    CL2  901   3.682   2.035   2.827  0.0928  0.1273  0.4437
  142CHL    CL3  902   3.412   1.977   2.928  0.0144  0.0471 -0.0622
  142CHL     H1  903   3.493   2.013   2.695  0.6464 -1.4426  0.0418
  143CHL     C1  904   3.053   0.753   3.136 -0.4082  0.3967  0.7283
  143CHL    CL1  905   3.123   0.585   3.121 -0.2166  0.1826 -0.0728
  143CHL    CL2  906   3.133   0.880   3.035  0.1547 -0.1000 -0.2192
  143CHL    CL3  907   2.875   0.769   3.107  0.1728 -0.0232 -0.1332
  143CHL     H1  908   3.067   0.793   3.237  1.1708 -2.1168  1.5852
  144CHL     C1  909   2.478   4.204   2.784  0.1591 -0.2896  0.3656
  144CHL    CL1  910   2.609   4.269   2.683 -0.2017  0.0278 -0.1025
  144CHL    CL2  911   2.339   4.319   2.786  0.0225  0.2546 -0.4272
  144CHL    CL3  912   2.420   4.048   2.710 -0.0018 -0.1591  0.3457
  144CHL     H1  913   2.510   4.192   2.888  0.4900 -0.7719  0.2095
  145CHL     C1  914   1.165   4.109   1.122  0.0124  0.3607  0.4674
  145CHL    CL1  915   1.240   3.948   1.127  0.0934 -0.0971  0.2766
  145CHL    CL2  916   1.257   4.228   1.013 -0.0664  0.1250 -0.4477
  145CHL    CL3  917   0.995   4.092   1.054 -0.1880 -0.3317  0.1597
  145CHL     H1  918   1.169   4.148   1.224  0.4045 -1.3524  1.1432
  146CHL     C1  919   2.656   1.253   0.176  0.3673 -0.5800 -0.1014
  146CHL    CL1  920   2.660   1.408   0.270  0.0656 -0.0204 -0.2192
  146CHL    CL2  921   2.601   1.267   0.002  0.1005 -0.2827 -0.3016
  146CHL    CL3  922   2.805   1.156   0.186  0.0030 -0.0694 -0.3674
  146CHL     H1  923   2.586   1.188   0.229  0.2158 -0.0502  0.3592
  147CHL     C1  924   1.014   0.576   3.180 -0.5693  0.9296 -0.6955
  147CHL    CL1  925   0.902   0.467   3.267  0.2430  0.2411  0.4090
  147CHL    CL2  926   1.146   0.486   3.107  0.3789  0.2157 -0.3995
  147CHL    CL3  927   0.931   0.684   3.070 -0.1469 -0.0938 -0.0279
  147CHL     H1  928   1.075   0.628   3.255 -1.2336  2.3591 -1.1149
  148CHL     C1  929   3.736   1.979   3.233  0.4149 -0.6004 -0.4844
  148CHL    CL1  930   3.570   1.931   3.273 -0.1017  0.4420  0.3657
  148CHL    CL2  931   3.843   1.956   3.373 -0.3014  0.0577 -0.0219
  148CHL    CL3  932   3.770   1.865   3.098 -0.5439  0.2546  0.3776
  148CHL     H1  933   3.736   2.084   3.201 -1.7761 -0.2930  0.4050
  149CHL     C1  934   1.951   3.971   2.557  0.6949 -0.4881  0.2820
  149CHL    CL1  935   1.799   3.941   2.476 -0.3182  0.1169  0.3810
  149CHL    CL2  936   1.925   4.080   2.701  0.0654  0.4451  0.1512
  149CHL    CL3  937   2.018   3.818   2.620 -0.3298  0.1502  0.1225
  149CHL     H1  938   2.030   4.015   2.494  0.3048  1.3896  1.0404
  150CHL     C1  939   2.934   0.648   2.759  0.2111  0.0395  0.5769
  150CHL    CL1  940   3.075   0.590   2.658  0.0250 -0.0283  0.2429
  150CHL    CL2  941   2.905   0.825   2.724 -0.7229 -0.4567 -0.0818
  150CHL    CL3  942   2.786   0.557   2.716 -0.0815 -0.1794 -0.2354
  150CHL     H1  943   2.973   0.634   2.860  2.5272  0.5103 -0.2042
  151CHL     C1  944   0.932   0.044   2.188  0.0141 -0.0531  0.0310
  151CHL    CL1  945   0.772  -0.004   2.266 -0.1872  0.1594 -0.3632
  151CHL    CL2  946   1.046   0.125   2.298 -0.4472 -0.2128  0.1476
  151CHL    CL3  947   1.018  -0.108   2.119  0.0094 -0.3755  0.2196
  151CHL     H1  948   0.911   0.110   2.103  2.6177  0.1936 -0.5110
  152CHL     C1  949   0.714   2.050   1.780 -0.0620 -0.1623  0.6146
  152CHL    CL1  950   0.695   2.160   1.642  0.0796 -0.1237  0.1399
  152CHL    CL2  951   0.846   1.942   1.730  0.1055  0.1736  0.0811
  152CHL    CL3  952   0.783   2.143   1.919 -0.1244  0.0070 -0.1089
  152CHL     H1  953   0.622   1.996   1.807 -2.0046  3.0231  1.0305
  153CHL     C1  954   1.775   0.530   2.882 -0.1125  0.6478  0.9711
  153CHL    CL1  955   1.955   0.523   2.914 -0.3492  0.4219 -0.1758
  153CHL    CL2  956   1.680   0.506   3.026  0.0349 -0.0158  0.1571
  153CHL    CL3  957   1.759   0.705   2.834  0.1269 -0.0641  0.0961
  153CHL     H1  958   1.744   0.470   2.796 -2.0587 -1.4029  2.9643
  154CHL     C1  959   1.847   2.334   2.024  0.2641  0.3201 -0.6208
  154CHL    CL1  960   1.835   2.160   1.968 -0.0420 -0.1527 -0.3488
  154CHL    CL2  961   1.957   2.339   2.167  0.0663  0.1570  0.1346
  154CHL    CL3  962   1.923   2.443   1.901 -0.0143  0.5232 -0.0072
  154CHL     H1  963   1.742   2.363   2.032 -0.3887 -1.7505 -0.8802
  155CHL     C1  964   2.190   4.349   1.064 -1.2001  0.3622 -0.0317
  155CHL    CL1  965   2.012   4.395   1.061  0.0312  0.4043 -0.0638
  155CHL    CL2  966   2.202   4.168   1.090  0.5104  0.5494  0.2094
  155CHL    CL3  967   2.258   4.413   0.904 -0.5344  0.4600 -0.1031
  155CHL     H1  968   2.240   4.407   1.142 -1.3011  0.1848  0.1647
  156CHL     C1  969   3.478   0.228   2.577  0.4143 -0.0061 -0.6673
  156CHL    CL1  970   3.385   0.384   2.551  0.0748  0.0887 -0.0292
  156CHL    CL2  971   3.638   0.242   2.494  0.1692  0.0881 -0.0580
  156CHL    CL3  972   3.501   0.206   2.758 -0.1635 -0.1868  0.1026
  156CHL     H1  973   3.429   0.136   2.541 -0.6119  0.3218 -0.1516
  157CHL     C1  974   1.124   1.606   0.570 -0.2290  0.4672  0.4599
  157CHL    CL1  975   1.279   1.701   0.566 -0.4288 -0.1278 -0.3608
  157CHL    CL2  976   1.137   1.439   0.630 -0.0262 -0.2519 -0.3331
  157CHL    CL3  977   1.007   1.696   0.672 -0.1959  0.3395 -0.3552
  157CHL     H1  978   1.077   1.592   0.472 -0.9151 -0.4911  0.9129
  158CHL     C1  979   0.811   1.341   0.340 -0.6592  0.3565 -0.0819
  158CHL    CL1  980   0.894   1.193   0.277 -0.3382  0.3161  0.1310
  158CHL    CL2  981   0.823   1.350   0.517  0.0883  0.5339  0.0354
  158CHL    CL3  982   0.872   1.494   0.259 -0.1649 -0.3082 -0.1265
  158CHL     H1  983   0.704   1.332   0.318 -0.0537 -2.0164 -2.7825
  159CHL     C1  984   2.365   0.854   3.849  0.4235  0.1661 -0.1670
  159CHL    CL1  985   2.194   0.888   3.811 -0.0421  0.0661 -0.1734
  159CHL    CL2  986   2.381   0.879   4.023  0.0989  0.1832  0.2646
  159CHL    CL3  987   2.426   0.690   3.808 -0.1651  0.4431  0.2523
  159CHL     H1  988   2.423   0.934   3.801  2.3107 -0.7934  0.3940
  160CHL     C1  989   2.217   3.453   2.641  0.1457 -0.5406  0.1866
  160CHL    CL1  990   2.091   3.369   2.732  0.2946 -0.1103  0.1706
  160CHL    CL2  991   2.339   3.519   2.752 -0.1864  0.2801  0.1115
  160CHL    CL3  992   2.296   3.332   2.533  0.0465  0.5112 -0.1102
  160CHL     H1  993   2.179   3.527   2.570 -3.0960  0.1933  2.4477
  161CHL     C1  994   3.689   0.085   3.343  0.3703 -0.4831  0.7578
  161CHL    CL1  995   3.863   0.094   3.278 -0.1487 -0.0436  0.2582
  161CHL    CL2  996   3.686  -0.029   3.475  0.4152  0.1219  0.0260
  161CHL    CL3  997   3.673   0.256   3.408 -0.2071 -0.3380 -0.1386
  161CHL     H1  998   3.613   0.066   3.266  0.2333 -1.0331  1.0245
  162CHL     C1  999   3.061   3.785   3.322 -0.2575 -0.0906 -0.4148
  162CHL    CL1 1000   3.015   3.628   3.242 -0.1928 -0.7925 -0.2885
  162CHL    CL2 1001   3.213   3.855   3.246 -0.1037  0.5909  0.3414
  162CHL    CL3 1002   2.924   3.904   3.324 -0.1731  0.3047  0.2034
  162CHL     H1 1003   3.067   3.755   3.428  0.4916 -1.7156 -0.8855
  163CHL     C1 1004   0.370   4.187   3.513  0.0314  0.2758  0.0158
  163CHL    CL1 1005   0.419   4.331   3.614  0.0398  0.3991 -0.3473
  163CHL    CL2 1006   0.487   4.051   3.541 -0.1674 -0.1073  0.3289
  163CHL    CL3 1007   0.203   4.147   3.565 -0.1876  0.0466 -0.1001
  163CHL     H1 1008   0.365   4.219   3.408 -0.4739 -0.8190 -0.3002
  164CHL     C1 1009   2.605   4.163   1.836  0.0497 -0.2094 -0.0362
  164CHL    CL1 1010   2.689   4.083   1.972  0.1404  0.2967 -0.0916
  164CHL    CL2 1011   2.579   4.052   1.701 -0.0431 -0.0526  0.0523
  164CHL    CL3 1012   2.447   4.222   1.896 -0.0878  0.2316 -0.3300
  164CHL     H1 1013   2.665   4.249   1.804  0.9895 -0.9982 -0.4385
  165CHL     C1 1014   1.103   4.103   2.934 -0.2927 -0.7344 -0.2708
  165CHL    CL1 1015   1.258   4.032   3.005 -0.2394 -0.2498  0.1611
  165CHL    CL2 1016   0.958   4.062   3.031  0.5642 -0.2566  0.1190
  165CHL    CL3 1017   1.108   4.288   2.919 -0.2116  0.0126  0.1228
  165CHL     H1 1018   1.084   4.071   2.831 -3.1223 -0.3367  0.0416
  166CHL     C1 1019   2.464   3.506   2.255  0.0020  0.4088  0.7209
  166CHL    CL1 1020   2.586   3.604   2.164 -0.1355 -0.6196  0.0864
  166CHL    CL2 1021   2.405   3.611   2.385  0.0257  0.2733 -0.4219
  166CHL    CL3 1022   2.324   3.455   2.163  0.1026  0.3890  0.4941
  166CHL     H1 1023   2.504   3.409   2.287 -2.6211 -0.8928  0.3131
  167CHL     C1 1024   3.366   1.081   0.651  0.1882  0.1189 -0.0179
  167CHL    CL1 1025   3.366   1.036   0.472  0.1544  0.6548 -0.2622
  167CHL    CL2 1026   3.264   1.225   0.685  0.1615  0.0807 -0.0508
  167CHL    CL3 1027   3.290   0.943   0.733  0.0126  0.1010  0.3365
  167CHL     H1 1028   3.468   1.102   0.684  0.1625 -0.5823  0.5266
  168CHL     C1 1029   0.024   1.724   0.737  0.2252  0.3284  0.0219
  168CHL    CL1 1030   0.081   1.768   0.903 -0.1775  0.7321 -0.2142
  168CHL    CL2 1031  -0.105   1.604   0.734 -0.2017  0.1781 -0.0106
  168CHL    CL3 1032  -0.043   1.877   0.663  0.2979 -0.0053  0.0441
  168CHL     H1 1033   0.108   1.693   0.674 -0.5299  1.2961 -1.5301
  169CHL     C1 1034   1.971   0.585   2.452  0.1983 -0.2587  0.1381
  169CHL    CL1 1035   1.787   0.557   2.453 -0.2213  0.1252  0.1949
  169CHL    CL2 1036   2.063   0.494   2.579  0.2578  0.1632  0.3579
  169CHL    CL3 1037   2.045   0.540   2.294  0.0257 -0.0466 -0.2456
  169CHL     H1 1038   1.979   0.694   2.456 -0.0918 -0.0994 -2.2697
  170CHL     C1 1039   1.415   1.740   0.953  0.1668  1.1128 -0.2432
  170CHL    CL1 1040   1.282   1.624   0.923  0.0988 -0.2516 -0.2440
  170CHL    CL2 1041   1.571   1.654   0.919  0.1289  0.2889  0.1527
  170CHL    CL3 1042   1.385   1.888   0.858  0.7922 -0.3116 -0.2104
  170CHL     H1 1043   1.408   1.760   1.060 -0.5915 -2.4218  0.5177
  171CHL     C1 1044   1.422   3.493   3.979 -0.6345  0.2221 -0.4804
  171CHL    CL1 1045   1.578   3.445   3.913  0.6346  0.4765 -0.0201
  171CHL    CL2 1046   1.398   3.671   4.006 -0.1293 -0.3500 -0.4271
  171CHL    CL3 1047   1.295   3.447   3.856  0.0755 -0.1531 -0.3781
  171CHL     H1 1048   1.397   3.439   4.071 -0.3258 -1.2485 -1.2340
  172CHL     C1 1049   1.652   2.375   3.895  1.1332  0.5471 -0.0013
  172CHL    CL1 1050   1.669   2.491   3.760 -0.2866 -0.1189  0.1885
  172CHL    CL2 1051   1.763   2.237   3.855 -0.0397  0.1720 -0.3081
  172CHL    CL3 1052   1.678   2.440   4.061 -0.0849 -0.3675 -0.1250
  172CHL     H1 1053   1.551   2.333   3.891  1.6348 -0.7027  0.0634
  173CHL     C1 1054   2.874   3.868   2.424  0.0698 -0.0237  0.0234
  173CHL    CL1 1055   2.906   3.989   2.553  0.2997  0.2444  0.3560
  173CHL    CL2 1056   2.754   3.754   2.495  0.1819  0.1495  0.1836
  173CHL    CL3 1057   2.781   3.948   2.289 -0.1735  0.0318 -0.0025
  173CHL     H1 1058   2.966   3.821   2.387 -0.8693 -3.3338  1.4709
  174CHL     C1 1059   2.680   1.625   4.146 -1.3276  0.3610  0.1518
  174CHL    CL1 1060   2.779   1.503   4.054  0.0015 -0.0852  0.0427
  174CHL    CL2 1061   2.689   1.796   4.085 -0.0981 -0.0729  0.2143
  174CHL    CL3 1062   2.506   1.567   4.143  0.3590  0.0648  0.0703
  174CHL     H1 1063   2.722   1.628   4.247  1.4025  0.5704 -0.9292
  175CHL     C1 1064   2.260   1.623   3.060 -0.0856 -0.6146 -0.1480
  175CHL    CL1 1065   2.199   1.497   2.947  0.3519 -0.1832  0.0310
  175CHL    CL2 1066   2.174   1.778   3.020 -0.3536  0.0886  0.0261
  175CHL    CL3 1067   2.226   1.580   3.235 -0.6262  0.0244 -0.1298
  175CHL     H1 1068   2.367   1.646   3.056  0.0928 -1.3944 -4.5187
  176CHL     C1 1069   2.152   1.760   2.596 -0.4787  0.2797 -0.1753
  176CHL    CL1 1070   1.997   1.685   2.598  0.3944  0.2511 -0.1311
  176CHL    CL2 1071   2.220   1.776   2.424 -0.1899  0.6543 -0.0468
  176CHL    CL3 1072   2.138   1.914   2.690 -0.4151 -0.0585 -0.0943
  176CHL     H1 1073   2.222   1.692   2.646 -0.6914  0.3348  0.2036
  177CHL     C1 1074   2.126   2.542   3.574 -0.4990  0.7053 -0.3179
  177CHL    CL1 1075   1.999   2.444   3.654 -0.1590 -0.3588 -0.2758
  177CHL    CL2 1076   2.070   2.700   3.506 -0.3896 -0.0255  0.2152
  177CHL    CL3 1077   2.253   2.591   3.696  0.2225  0.0850 -0.0919
  177CHL     H1 1078   2.156   2.478   3.490 -2.3193  1.7241 -1.8245
  178CHL     C1 1079   0.454   2.360   0.668 -0.9442  0.0154  0.3711
  178CHL    CL1 1080   0.628   2.336   0.614 -0.5360  0.1320 -0.1016
  178CHL    CL2 1081   0.368   2.457   0.542 -0.1433 -0.3428 -0.1742
  178CHL    CL3 1082   0.372   2.203   0.684  0.1163  0.7096 -0.3413
  178CHL     H1 1083   0.450   2.408   0.766 -2.3471 -0.0327  0.3526
  179CHL     C1 1084   1.841   3.648   3.808  0.2775  0.0512  0.3982
  179CHL    CL1 1085   1.786   3.696   3.645 -0.0382  0.1711  0.0041
  179CHL    CL2 1086   2.002   3.737   3.824 -0.1407  0.1920 -0.1717
  179CHL    CL3 1087   1.745   3.705   3.946 -0.0281  0.1459  0.4215
  179CHL     H1 1088   1.862   3.542   3.827 -0.9100 -0.4061 -0.6833
  180CHL     C1 1089   1.820   0.397   1.830  0.3720  0.0294 -0.5454
  180CHL    CL1 1090   1.958   0.512   1.859 -0.4110 -0.0226 -0.1128
  180CHL    CL2 1091   1.748   0.426   1.669 -0.0070  0.0970 -0.1517
  180CHL    CL3 1092   1.879   0.231   1.854  0.0640 -0.4893  0.1473
  180CHL     H1 1093   1.742   0.425   1.901  0.6100  1.4950 -0.8312
  181CHL     C1 1094   0.570   0.423   1.084  0.2042  0.8277 -0.4719
  181CHL    CL1 1095   0.450   0.349   0.974  0.0210 -0.5069 -0.7344
  181CHL    CL2 1096   0.494   0.539   1.204  0.4614 -0.0272 -0.1656
  181CHL    CL3 1097   0.664   0.297   1.168  0.4912  0.2036 -0.2889
  181CHL     H1 1098   0.643   0.487   1.033  1.5333 -0.3247 -0.0771
  182CHL     C1 1099   1.680   3.177   0.955  0.2644  0.0861  0.1801
  182CHL    CL1 1100   1.696   3.300   1.083  0.0548  0.1297 -0.5049
  182CHL    CL2 1101   1.830   3.188   0.851 -0.0455 -0.1636 -0.2758
  182CHL    CL3 1102   1.679   3.016   1.044 -0.3077  0.0062 -0.1182
  182CHL     H1 1103   1.591   3.194   0.894  0.3293 -1.4038 -0.3851
  183CHL     C1 1104   1.059   4.107   3.900 -0.4420 -0.0986  0.1121
  183CHL    CL1 1105   1.200   4.108   3.787  0.3570 -0.0328 -0.3051
  183CHL    CL2 1106   1.035   4.275   3.963 -0.0663 -0.1031  0.0817
  183CHL    CL3 1107   0.911   4.046   3.811  0.0719  0.2094 -0.2443
  183CHL     H1 1108   1.079   4.048   3.990  0.7534  1.5327  0.9724
  184CHL     C1 1109   3.440   0.906   2.633 -0.4055 -0.2179  0.3803
  184CHL    CL1 1110   3.594   0.945   2.708  0.0723  0.0608 -0.1637
  184CHL    CL2 1111   3.455   0.888   2.453  0.3448 -0.0533 -0.4339
  184CHL    CL3 1112   3.391   0.746   2.701  0.2296  0.8607 -0.0684
  184CHL     H1 1113   3.366   0.980   2.665  1.3201  2.1136 -0.7320
  185CHL     C1 1114   1.394   2.395   3.156  0.8813 -0.2414  0.7674
  185CHL    CL1 1115   1.222   2.344   3.132  0.3785 -0.1935  0.0305
  185CHL    CL2 1116   1.402   2.579   3.165 -0.4596 -0.0536  0.1306
  185CHL    CL3 1117   1.450   2.342   3.318 -0.3041  0.4862 -0.2917
  185CHL     H1 1118   1.458   2.354   3.078 -0.0540  0.4140 -0.3613
  186CHL     C1 1119   2.682   3.160   2.289  0.2004  0.2474  0.1576
  186CHL    CL1 1120   2.556   3.140   2.412 -0.3060 -0.1724 -0.3325
  186CHL    CL2 1121   2.599   3.202   2.137  0.1107 -0.0696 -0.0542
  186CHL    CL3 1122   2.796   3.293   2.354  0.0308 -0.1813  0.4552
  186CHL     H1 1123   2.738   3.066   2.283 -0.3390 -0.0228 -0.5883
  187CHL     C1 1124   1.173   3.552   1.018 -0.1319  0.0528  0.2999
  187CHL    CL1 1125   1.015   3.616   0.951 -0.4444 -0.0485 -0.1185
  187CHL    CL2 1126   1.160   3.454   1.168  0.3440 -0.1156 -0.0847
  187CHL    CL3 1127   1.254   3.457   0.890 -0.0582 -0.1028 -0.4108
  187CHL     H1 1128   1.239   3.636   1.041  1.8681 -1.0520 -1.0579
  188CHL     C1 1129   0.988   3.653   2.969  0.0941 -0.4345  0.1618
  188CHL    CL1 1130   0.810   3.654   2.958 -0.3147 -0.3155  0.3589
  188CHL    CL2 1131   1.015   3.571   3.127  0.0981 -0.5214 -0.0417
  188CHL    CL3 1132   1.046   3.578   2.816 -0.1045 -0.3450  0.0622
  188CHL     H1 1133   1.020   3.758   2.970  0.2763 -0.3281 -3.1385
  189CHL     C1 1134   0.330   2.028   1.580  0.1802 -0.4206  0.1053
  189CHL    CL1 1135   0.170   1.948   1.536  0.0743  0.0902 -0.2618
  189CHL    CL2 1136   0.471   1.918   1.542 -0.2204  0.5660  0.1470
  189CHL    CL3 1137   0.356   2.185   1.483  0.0774  0.0205 -0.0395
  189CHL     H1 1138   0.338   2.051   1.686  1.6212 -1.8823  0.3508
  190CHL     C1 1139   3.723   3.969   3.282 -0.0529 -0.2523 -0.3579
  190CHL    CL1 1140   3.852   4.089   3.249 -0.1372 -0.3721 -0.1990
  190CHL    CL2 1141   3.660   4.019   3.448  0.5799 -0.4290  0.0661
  190CHL    CL3 1142   3.581   4.007   3.181  0.0920  0.2642 -0.2431
  190CHL     H1 1143   3.760   3.867   3.273  2.3820  0.5014  0.3643
  191CHL     C1 1144   1.645   2.979   1.837  0.4411 -0.3040 -0.3395
  191CHL    CL1 1145   1.519   3.023   1.711  0.1657 -0.0857  0.1450
  191CHL    CL2 1146   1.592   3.043   1.999  0.6544  0.0549 -0.3079
  191CHL    CL3 1147   1.654   2.801   1.850  0.7071 -0.0548 -0.1009
  191CHL     H1 1148   1.748   3.006   1.811 -0.4782  1.2590 -2.7426
  192CHL     C1 1149   1.137   3.225   3.023 -0.6588  0.6754 -0.3860
  192CHL    CL1 1150   1.194   3.248   2.857 -0.0305  0.1780 -0.1601
  192CHL    CL2 1151   0.979   3.148   3.030  0.3788 -0.0825 -0.0141
  192CHL    CL3 1152   1.265   3.126   3.113  0.1113 -0.1607  0.1524
  192CHL     H1 1153   1.137   3.325   3.068  0.8797  1.0900 -1.2573
  193CHL     C1 1154   2.248   0.928   2.907  0.6602  0.6664  0.0713
  193CHL    CL1 1155   2.282   1.102   2.883 -0.1512 -0.1699  0.0158
  193CHL    CL2 1156   2.072   0.906   2.961 -0.1074 -0.2459 -0.0164
  193CHL    CL3 1157   2.269   0.847   2.742  0.3720  0.0111  0.5515
  193CHL     H1 1158   2.312   0.879   2.981 -0.0523 -2.3731 -1.1613
  194CHL     C1 1159   0.276   2.157   3.578 -0.3310  0.9725 -0.4651
  194CHL    CL1 1160   0.211   2.263   3.448 -0.0905 -0.6477  0.1292
  194CHL    CL2 1161   0.371   2.252   3.694 -0.4529 -0.4929 -0.2387
  194CHL    CL3 1162   0.154   2.059   3.669 -0.1402 -0.2865  0.2006
  194CHL     H1 1163   0.353   2.099   3.526  2.1340  1.0504  2.7715
  195CHL     C1 1164   2.938   4.119   2.940 -0.1401 -0.3129  0.3224
  195CHL    CL1 1165   2.988   3.948   2.964  0.3194  0.0656 -0.4771
  195CHL    CL2 1166   2.996   4.209   3.078 -0.2763  0.1722 -0.3632
  195CHL    CL3 1167   3.021   4.184   2.794  0.1297 -0.1420 -0.4433
  195CHL     H1 1168   2.830   4.122   2.920  0.1065 -0.4973 -1.0909
  196CHL     C1 1169   0.878   0.143   0.709  0.4935  0.3857 -0.2655
  196CHL    CL1 1170   0.909   0.047   0.865  0.3253  0.4851  0.0004
  196CHL    CL2 1171   0.789   0.282   0.774 -0.2856 -0.0392 -0.3981
  196CHL    CL3 1172   1.021   0.218   0.640 -0.2478  0.0131  0.2273
  196CHL     H1 1173   0.812   0.096   0.635 -0.0415  0.5653  0.0929
  197CHL     C1 1174   0.041   3.367   3.399 -0.7033 -0.2748  1.0076
  197CHL    CL1 1175   0.085   3.201   3.349  0.5498  0.4379  0.1242
  197CHL    CL2 1176  -0.128   3.370   3.348  0.3038  0.0255 -0.0600
  197CHL    CL3 1177   0.076   3.406   3.568  0.2703 -0.0942 -0.1797
  197CHL     H1 1178   0.097   3.435   3.334 -2.9834  0.5941 -0.1648
  198CHL     C1 1179   0.185   4.088   1.346  0.1167  0.0832  0.1330
  198CHL    CL1 1180   0.034   4.042   1.259  0.2877 -0.2270  0.5122
  198CHL    CL2 1181   0.146   4.085   1.525 -0.4508 -0.4305  0.0272
  198CHL    CL3 1182   0.315   3.979   1.307 -0.1358 -0.1289  0.1023
  198CHL     H1 1183   0.211   4.190   1.318  0.7240 -0.2110 -0.3854
  199CHL     C1 1184   3.173   4.074   2.255  0.0298 -0.9416  0.1006
  199CHL    CL1 1185   3.217   3.976   2.387  0.0518  0.0242  0.2136
  199CHL    CL2 1186   3.296   4.201   2.218 -0.1225 -0.1042 -0.1730
  199CHL    CL3 1187   3.133   3.962   2.117  0.2696  0.0114  0.2039
  199CHL     H1 1188   3.076   4.117   2.281  0.1841  0.5901 -1.6482
  200CHL     C1 1189   0.493   0.530   2.975  0.4823  0.3100 -0.1659
  200CHL    CL1 1190   0.327   0.454   2.977  0.3950  0.2421 -0.5112
  200CHL    CL2 1191   0.498   0.683   3.070 -0.4550  0.3318 -0.1227
  200CHL    CL3 1192   0.623   0.430   3.051  0.3108  0.2551  0.1632
  200CHL     H1 1193   0.513   0.568   2.875 -0.6302  1.3321 -0.0227
  201CHL     C1 1194   3.407   4.367   3.089 -0.3527 -0.2498 -0.7305
  201CHL    CL1 1195   3.350   4.263   3.224 -0.0357 -0.2425 -0.0658
  201CHL    CL2 1196   3.388   4.538   3.152  0.1824 -0.0117  0.1365
  201CHL    CL3 1197   3.570   4.321   3.029 -0.3308 -0.1779  0.1769
  201CHL     H1 1198   3.336   4.370   3.005 -0.5789  0.0494 -0.5275
  202CHL     C1 1199   2.421   3.141   0.239 -1.0100 -0.8031 -0.0991
  202CHL    CL1 1200   2.444   3.319   0.234 -0.0740  0.2002 -0.0467
  202CHL    CL2 1201   2.356   3.071   0.090 -0.3683  0.1282  0.0934
  202CHL    CL3 1202   2.586   3.077   0.253  0.3403  0.0275 -0.0712
  202CHL     H1 1203   2.361   3.117   0.327 -0.3118 -2.3045 -0.0011
  203CHL     C1 1204   1.311   0.738   2.759  0.3359 -0.9069 -0.1684
  203CHL    CL1 1205   1.224   0.589   2.718 -0.0332 -0.0607 -0.1619
  203CHL    CL2 1206   1.243   0.869   2.660  0.0301  0.2435 -0.0542
  203CHL    CL3 1207   1.287   0.781   2.935  0.2231  0.1804  0.3826
  203CHL     H1 1208   1.419   0.730   2.740  0.5717 -1.5514  1.3403
  204CHL     C1 1209   0.673   1.699   2.149  0.0993 -0.2354 -0.2391
  204CHL    CL1 1210   0.815   1.764   2.058 -0.1019 -0.2092  0.1938
  204CHL    CL2 1211   0.739   1.627   2.292  0.1129  0.0451 -0.2686
  204CHL    CL3 1212   0.552   1.827   2.181  0.1648 -0.1594 -0.1028
  204CHL     H1 1213   0.617   1.620   2.098 -0.4488 -0.0443  0.0608
  205CHL     C1 1214   2.730   2.730   2.006 -0.2234  0.7936 -0.3257
  205CHL    CL1 1215   2.783   2.887   2.083 -0.0606  0.1657  0.1413
  205CHL    CL2 1216   2.859   2.666   1.891  0.2584 -0.5138  0.4082
  205CHL    CL3 1217   2.734   2.612   2.145  0.4192 -0.0821  0.0806
  205CHL     H1 1218   2.628   2.742   1.969 -0.2395 -1.1793 -1.0601
  206CHL     C1 1219   0.622   4.213   2.004  1.3878  0.4937  0.5846
  206CHL    CL1 1220   0.592   4.084   2.126  0.0849  0.3044 -0.2077
  206CHL    CL2 1221   0.706   4.139   1.865  0.1263 -0.3894  0.4579
  206CHL    CL3 1222   0.467   4.283   1.939  0.2178  0.2288 -0.2463
  206CHL     H1 1223   0.679   4.298   2.045 -0.0944  1.6183  0.4249
  207CHL     C1 1224   1.121   3.870   3.455  0.1707 -0.3178  0.9617
  207CHL    CL1 1225   1.085   3.713   3.548 -0.3916  0.0079 -0.1248
  207CHL    CL2 1226   1.280   3.873   3.374  0.1464 -0.3321  0.0487
  207CHL    CL3 1227   0.991   3.890   3.334 -0.2734 -0.1198  0.0909
  207CHL     H1 1228   1.131   3.951   3.528  0.6572  0.8109 -0.2932
  208CHL     C1 1229   3.153   2.539   2.227  0.0110  0.4303  0.4105
  208CHL    CL1 1230   3.231   2.509   2.393 -0.0623  0.2038 -0.0264
  208CHL    CL2 1231   3.176   2.709   2.162  0.1550 -0.0530 -0.1472
  208CHL    CL3 1232   3.225   2.425   2.105 -0.2019 -0.3771  0.1961
  208CHL     H1 1233   3.047   2.514   2.244 -0.8996  1.6494 -2.7545
  209CHL     C1 1234   1.538   0.544   0.537  0.4702  0.0190  0.1999
  209CHL    CL1 1235   1.371   0.491   0.568 -0.3913  0.0329  0.2238
  209CHL    CL2 1236   1.561   0.580   0.361  0.0397  0.0057  0.5183
  209CHL    CL3 1237   1.559   0.690   0.638 -0.1122  0.1572 -0.2865
  209CHL     H1 1238   1.602   0.463   0.575 -1.8651 -2.1444 -0.2115
  210CHL     C1 1239   3.664   0.612   3.912  0.2071  0.1489  0.0533
  210CHL    CL1 1240   3.828   0.625   3.844 -0.1497  0.0438  0.2011
  210CHL    CL2 1241   3.692   0.517   4.061 -0.4531 -0.0416  0.5481
  210CHL    CL3 1242   3.597   0.777   3.937 -0.1134  0.0350  0.1976
  210CHL     H1 1243   3.600   0.564   3.837 -1.3265  0.5969  1.0449
  211CHL     C1 1244   1.910   2.232   0.178  0.2649  0.3690  0.4658
  211CHL    CL1 1245   1.827   2.393   0.193  0.0951  0.1482 -0.0257
  211CHL    CL2 1246   2.001   2.204   0.020  0.3933 -0.0141 -0.1359
  211CHL    CL3 1247   2.015   2.210   0.326  0.2256  0.5628  0.2089
  211CHL     H1 1248   1.830   2.156   0.178  1.0812 -0.6076  3.4812
  212CHL     C1 1249   3.595   1.663   2.552 -0.0975 -0.2046  0.4428
  212CHL    CL1 1250   3.493   1.555   2.651 -0.2016  0.0328  0.0055
  212CHL    CL2 1251   3.508   1.775   2.442  0.0405 -0.1189 -0.0354
  212CHL    CL3 1252   3.708   1.746   2.669 -0.2223  0.3126 -0.2964
  212CHL     H1 1253   3.650   1.600   2.481 -1.7033 -1.2788  0.1107
  213CHL     C1 1254   1.521   3.567   3.136  0.4824 -0.1465 -0.3475
  213CHL    CL1 1255   1.609   3.411   3.090 -0.0808 -0.0993  0.2820
  213CHL    CL2 1256   1.634   3.698   3.177 -0.2859 -0.1004  0.2018
  213CHL    CL3 1257   1.400   3.618   3.017  0.0388 -0.1853 -0.1887
  213CHL     H1 1258   1.469   3.534   3.227  0.5949 -1.3203 -0.6841
  214CHL     C1 1259   2.802   3.862   3.894  0.6704 -0.1585  0.4084
  214CHL    CL1 1260   2.932   3.989   3.877  0.3901  0.1634  0.0591
  214CHL    CL2 1261   2.666   3.924   3.982 -0.4095 -0.0203  0.1107
  214CHL    CL3 1262   2.745   3.808   3.736 -0.3875 -0.1604  0.0682
  214CHL     H1 1263   2.838   3.769   3.938  1.4749  0.1998  0.5181
  215CHL     C1 1264   1.756   2.292   1.022  0.4447 -0.2757  0.5903
  215CHL    CL1 1265   1.704   2.345   0.851  0.1322 -0.4283 -0.0406
  215CHL    CL2 1266   1.678   2.128   1.062  0.0464 -0.2963  0.1360
  215CHL    CL3 1267   1.934   2.284   1.005  0.0142  0.2161  0.2225
  215CHL     H1 1268   1.719   2.363   1.096  1.1393 -0.1353  0.8076
  216CHL     C1 1269   0.328   3.700   3.204 -0.6987  0.0486  0.9129
  216CHL    CL1 1270   0.211   3.677   3.074 -0.0849 -0.4669  0.3573
  216CHL    CL2 1271   0.389   3.542   3.240  0.4429 -0.1702  0.3204
  216CHL    CL3 1272   0.463   3.814   3.165 -0.5719 -0.1501  0.4996
  216CHL     H1 1273   0.276   3.737   3.293  0.9167  1.5950  1.2607
  217CHL     C1 1274   0.664   3.914   0.269 -0.2299  0.1993 -0.1374
  217CHL    CL1 1275   0.565   3.827   0.149 -0.4514  0.1190  0.2954
  217CHL    CL2 1276   0.694   3.817   0.421 -0.4006  0.0055  0.1865
  217CHL    CL3 1277   0.818   3.993   0.209 -0.0451  0.6573  0.8775
  217CHL     H1 1278   0.609   3.998   0.313 -1.0008 -0.7188  0.6950
  218CHL     C1 1279   1.013   3.815   1.501 -0.3637 -0.0050  0.3803
  218CHL    CL1 1280   1.098   3.949   1.426 -0.0027 -0.0790 -0.1816
  218CHL    CL2 1281   0.991   3.685   1.380  0.2059 -0.0506 -0.1964
  218CHL    CL3 1282   1.114   3.749   1.639 -0.1237  0.1718 -0.0456
  218CHL     H1 1283   0.927   3.857   1.555 -0.2557  0.0664  0.4976
  219CHL     C1 1284   2.008   3.690   0.952 -0.0943 -0.2925  0.3551
  219CHL    CL1 1285   1.951   3.746   1.116 -0.1091  0.2506  0.0944
  219CHL    CL2 1286   2.177   3.637   0.977  0.5049 -0.2698 -0.3347
  219CHL    CL3 1287   1.912   3.549   0.892 -0.0298  0.5626 -0.2496
  219CHL     H1 1288   2.003   3.785   0.898  0.2074  0.4907  1.6617
  220CHL     C1 1289   2.196   4.338   1.497 -0.4736 -0.7723 -0.4428
  220CHL    CL1 1290   2.213   4.186   1.589 -0.0115  0.0035  0.0535
  220CHL    CL2 1291   2.163   4.471   1.622  0.2143  0.1819 -0.0075
  220CHL    CL3 1292   2.347   4.385   1.402 -0.0268  0.5006  0.2582
  220CHL     H1 1293   2.104   4.326   1.439 -1.9591  2.6651  0.8777
  221CHL     C1 1294   2.019   1.243   2.250  0.2773 -0.1187 -0.2963
  221CHL    CL1 1295   1.966   1.065   2.221  0.0722  0.2350 -0.0228
  221CHL    CL2 1296   2.136   1.264   2.386 -0.0417 -0.0025 -0.6081
  221CHL    CL3 1297   2.086   1.316   2.097  0.2624  0.2078 -0.0162
  221CHL     H1 1298   1.935   1.311   2.270  1.7992  0.9760  3.1895
  222CHL     C1 1299   1.602   1.218   1.954 -0.2123  0.0695 -0.3123
  222CHL    CL1 1300   1.428   1.222   1.906  0.0180  0.2344 -0.0143
  222CHL    CL2 1301   1.681   1.324   1.840  0.1177  0.2166  0.1403
  222CHL    CL3 1302   1.647   1.270   2.117 -0.2755  0.2262 -0.5731
  222CHL     H1 1303   1.646   1.119   1.937  0.2734  0.3911 -0.9711
  223CHL     C1 1304   0.595   0.186   1.686 -0.2558  0.0752 -0.5012
  223CHL    CL1 1305   0.695   0.036   1.690  0.5230  0.2109 -0.0236
  223CHL    CL2 1306   0.608   0.272   1.839 -0.1002  0.2723 -0.1036
  223CHL    CL3 1307   0.643   0.276   1.537  0.2862 -0.2520 -0.1272
  223CHL     H1 1308   0.488   0.166   1.672 -0.4098  0.5597 -0.0228
  224CHL     C1 1309   1.588   0.439   3.424  0.3209 -0.2915  0.1090
  224CHL    CL1 1310   1.658   0.278   3.462  0.1467 -0.0802  0.2957
  224CHL    CL2 1311   1.458   0.401   3.303 -0.2156 -0.0596  0.2228
  224CHL    CL3 1312   1.536   0.520   3.572 -0.4917  0.0713 -0.2136
  224CHL     H1 1313   1.654   0.510   3.373 -0.9943 -0.8450 -2.5575
  225CHL     C1 1314   0.256   2.920   0.622 -0.2184  0.4377  0.7867
  225CHL    CL1 1315   0.397   2.842   0.712  0.7971 -0.0190  0.1580
  225CHL    CL2 1316   0.317   3.083   0.558 -0.3330  0.3783  0.0882
  225CHL    CL3 1317   0.230   2.820   0.463  0.0470 -0.2400 -0.1063
  225CHL     H1 1318   0.164   2.941   0.677 -1.4637  2.0613 -1.7319
  226CHL     C1 1319   1.107   1.143   1.794  0.0682  0.3530 -0.1279
  226CHL    CL1 1320   0.928   1.157   1.833  0.3176 -0.3806  0.0188
  226CHL    CL2 1321   1.161   0.973   1.805 -0.1211  0.2662 -0.1444
  226CHL    CL3 1322   1.154   1.196   1.631 -0.1902 -0.0192 -0.1348
  226CHL     H1 1323   1.166   1.198   1.868  2.5577 -0.6565 -1.2596
  227CHL     C1 1324   1.016   2.317   1.674 -0.9112  0.2365 -0.3503
  227CHL    CL1 1325   1.128   2.215   1.563  0.2663 -0.1027 -0.1233
  227CHL    CL2 1326   1.104   2.379   1.818 -0.0561  0.0671  0.2642
  227CHL    CL3 1327   0.968   2.456   1.572 -0.0553 -0.4146 -0.3608
  227CHL     H1 1328   0.926   2.257   1.692  0.0813 -0.7659  1.5840
  228CHL     C1 1329   0.177   1.411   3.002 -0.7417  0.4708 -0.4328
  228CHL    CL1 1330   0.076   1.554   3.049 -0.1885  0.0444 -0.2914
  228CHL    CL2 1331   0.228   1.319   3.158 -0.1079  0.2561 -0.3922
  228CHL    CL3 1332   0.081   1.307   2.886 -0.2573 -0.3559 -0.0712
  228CHL     H1 1333   0.266   1.451   2.952 -0.6742 -0.1338 -0.8094
  229CHL     C1 1334   3.763   0.578   1.598  0.5058  0.6870  0.3058
  229CHL    CL1 1335   3.723   0.634   1.433  0.2533  0.2593  0.3509
  229CHL    CL2 1336   3.607   0.580   1.684  0.0902  0.3295  0.0275
  229CHL    CL3 1337   3.852   0.420   1.594  0.3561  0.1403 -0.2206
  229CHL     H1 1338   3.828   0.654   1.642  1.5585 -1.5175  2.8968
  230CHL     C1 1339   1.228   1.837   3.490  0.1303 -0.8238  0.5221
  230CHL    CL1 1340   1.095   1.938   3.420  0.1189  0.4950 -0.0393
  230CHL    CL2 1341   1.161   1.672   3.497  0.4626  0.1223  0.2726
  230CHL    CL3 1342   1.388   1.862   3.404  0.4598 -0.3796  0.3238
  230CHL     H1 1343   1.230   1.876   3.592  1.2882 -1.7722  0.8900
  231CHL     C1 1344   0.343   2.880   4.094  0.2811 -0.1383  0.5354
  231CHL    CL1 1345   0.206   2.821   3.996  0.3375 -0.1978 -0.0471
  231CHL    CL2 1346   0.436   2.734   4.134 -0.4986 -0.1071 -0.2858
  231CHL    CL3 1347   0.443   3.008   4.006 -0.0067  0.4236 -0.1239
  231CHL     H1 1348   0.301   2.911   4.190  3.8885 -0.7249  2.4775
  232CHL     C1 1349   3.381   3.532   1.602 -0.1208  0.0878 -0.1369
  232CHL    CL1 1350   3.214   3.466   1.638 -0.3127 -0.1251  0.2964
  232CHL    CL2 1351   3.469   3.427   1.494 -0.0055  0.0637 -0.4510
  232CHL    CL3 1352   3.377   3.702   1.547  0.2799 -0.3372 -0.5611
  232CHL     H1 1353   3.434   3.550   1.697 -1.3073 -0.5129  0.6695
  233CHL     C1 1354   0.990   1.729   3.129  0.2189 -1.2587  0.2097
  233CHL    CL1 1355   0.968   1.911   3.076 -0.3310 -0.1736 -0.3208
  233CHL    CL2 1356   0.891   1.685   3.272 -0.1041  0.1621  0.1473
  233CHL    CL3 1357   0.959   1.622   2.988  0.0662 -0.2466 -0.0053
  233CHL     H1 1358   1.093   1.713   3.161 -0.5758 -2.6136  2.3206
  234CHL     C1 1359   2.977   3.626   1.851 -0.3287 -0.2287  0.2507
  234CHL    CL1 1360   2.950   3.462   1.931 -0.2536  0.0666 -0.0693
  234CHL    CL2 1361   2.923   3.641   1.678 -0.2584 -0.1232 -0.0556
  234CHL    CL3 1362   2.891   3.756   1.945  0.0860  0.2069 -0.1442
  234CHL     H1 1363   3.084   3.646   1.839 -0.7240  1.1207 -1.3127
  235CHL     C1 1364   1.672   0.845   3.810  0.3420 -0.3263  0.1777
  235CHL    CL1 1365   1.831   0.866   3.880 -0.0476 -0.2075  0.1153
  235CHL    CL2 1366   1.678   0.820   3.629 -0.1257  0.0421 -0.2828
  235CHL    CL3 1367   1.586   0.706   3.892  0.3708  0.1112  0.1839
  235CHL     H1 1368   1.615   0.937   3.825  1.6476  0.2481  2.0724
  236CHL     C1 1369   0.204   1.617   2.346 -0.2099 -0.2004 -0.1090
  236CHL    CL1 1370   0.064   1.547   2.267 -0.3713 -0.0137  0.0772
  236CHL    CL2 1371   0.168   1.666   2.516  0.1652  0.3038 -0.0164
  236CHL    CL3 1372   0.349   1.508   2.321 -0.1385 -0.2743  0.0169
  236CHL     H1 1373   0.239   1.709   2.297  0.1945  0.4084  1.2724
  237CHL     C1 1374   3.413   1.805   0.123  0.1554 -0.1335 -0.3743
  237CHL    CL1 1375   3.422   1.663   0.015 -0.2277 -0.0253 -0.3202
  237CHL    CL2 1376   3.264   1.789   0.224 -0.0063 -0.0253 -0.0048
  237CHL    CL3 1377   3.553   1.810   0.246  0.0895  0.1284 -0.1073
  237CHL     H1 1378   3.412   1.889   0.053 -0.1235 -1.5940 -2.2092
  238CHL     C1 1379   3.672   1.227   2.492 -0.1323 -0.4814 -0.6572
  238CHL    CL1 1380   3.589   1.323   2.361 -0.2256  0.3492  0.0179
  238CHL    CL2 1381   3.768   1.109   2.409  0.1912  0.1360  0.1463
  238CHL    CL3 1382   3.763   1.346   2.587  0.0942  0.2129 -0.1681
  238CHL     H1 1383   3.617   1.169   2.566  2.6448  0.2567  2.1855
  239CHL     C1 1384   2.911   0.886   0.673 -0.4723 -0.1689 -0.2924
  239CHL    CL1 1385   2.959   1.034   0.767 -0.1907 -0.1500 -0.1966
  239CHL    CL2 1386   3.012   0.894   0.525 -0.5064  0.4727 -0.1441
  239CHL    CL3 1387   2.960   0.737   0.764 -0.3727 -0.1568 -0.5587
  239CHL     H1 1388   2.806   0.893   0.642  0.3967 -1.1445 -3.9648
  240CHL     C1 1389   1.230   3.606   0.381  0.1435 -0.2216 -1.0277
  240CHL    CL1 1390   1.229   3.559   0.556 -0.0399  0.1422 -0.1839
  240CHL    CL2 1391   1.069   3.671   0.328 -0.3044 -0.2031 -0.1084
  240CHL    CL3 1392   1.357   3.726   0.358 -0.2121 -0.3658 -0.0716
  240CHL     H1 1393   1.245   3.520   0.314  2.1932 -0.4226 -0.3538
  241CHL     C1 1394   1.818   1.223   2.662 -0.2592  0.0406  0.1340
  241CHL    CL1 1395   1.813   1.056   2.581 -0.4805  0.3000  0.2782
  241CHL    CL2 1396   1.984   1.263   2.735 -0.0362 -0.1056  0.0693
  241CHL    CL3 1397   1.790   1.347   2.537 -0.2992  0.0208 -0.2987
  241CHL     H1 1398   1.739   1.224   2.737 -1.3563 -1.5880 -0.9325
  242CHL     C1 1399   0.348   1.845   4.146  0.4042  0.5051 -0.7573
  242CHL    CL1 1400   0.284   1.678   4.157 -0.1308  0.1426 -0.3516
  242CHL    CL2 1401   0.215   1.957   4.091 -0.0429  0.0385 -0.4523
  242CHL    CL3 1402   0.421   1.903   4.301  0.4707  0.2108  0.0030
  242CHL     H1 1403   0.435   1.841   4.080  0.2078 -0.9638 -0.9591
  243CHL     C1 1404   0.945   2.419   2.805  0.0598  0.8322  0.3350
  243CHL    CL1 1405   0.925   2.586   2.875  0.0112 -0.0441 -0.5156
  243CHL    CL2 1406   0.787   2.337   2.821 -0.2191  0.3916  0.0319
  243CHL    CL3 1407   0.998   2.418   2.632 -0.0223 -0.3820  0.0977
  243CHL     H1 1408   1.021   2.366   2.863 -0.4975 -2.3258 -1.5540
  244CHL     C1 1409   0.644   4.237   1.338  0.3690 -0.1665  0.2261
  244CHL    CL1 1410   0.492   4.322   1.302  0.0544 -0.3705  0.3580
  244CHL    CL2 1411   0.614   4.153   1.497  0.3533  0.3556 -0.0180
  244CHL    CL3 1412   0.681   4.116   1.213 -0.0999 -0.2395  0.4807
  244CHL     H1 1413   0.724   4.311   1.333  0.7721 -0.5270  1.1769
  245CHL     C1 1414   1.432   4.048   1.776 -0.2332  0.0466 -0.3804
  245CHL    CL1 1415   1.396   4.054   1.603  0.0872  0.0293 -0.1464
  245CHL    CL2 1416   1.320   4.152   1.868 -0.4465  0.2289 -0.0198
  245CHL    CL3 1417   1.425   3.868   1.827  0.1947 -0.6464 -0.2471
  245CHL     H1 1418   1.539   4.069   1.784 -0.0025 -1.4725  1.4605
  246CHL     C1 1419   3.508   0.185   1.339 -0.0252  0.2113 -0.0306
  246CHL    CL1 1420   3.523   0.043   1.451  0.0959  0.5286 -0.1953
  246CHL    CL2 1421   3.579   0.334   1.413  0.2701  0.0880  0.1154
  246CHL    CL3 1422   3.585   0.168   1.177 -0.0792  0.2980 -0.2974
  246CHL     H1 1423   3.400   0.187   1.323 -0.3138 -1.6354  1.3098
  247CHL     C1 1424   0.943   1.474   0.948  0.2903  0.2972  1.1453
  247CHL    CL1 1425   0.868   1.549   1.089 -0.1534 -0.5659  0.3938
  247CHL    CL2 1426   1.058   1.343   1.001 -0.0046  0.3620  0.0230
  247CHL    CL3 1427   0.820   1.396   0.849  0.1444  0.4310  0.3205
  247CHL     H1 1428   0.998   1.552   0.894  0.6788  0.4020  1.6794
  248CHL     C1 1429   1.287   2.542   3.795 -1.0167  0.4803  0.1697
  248CHL    CL1 1430   1.128   2.595   3.743 -0.0376 -0.5351 -0.0712
  248CHL    CL2 1431   1.267   2.440   3.944 -0.5317  0.1682  0.0281
  248CHL    CL3 1432   1.358   2.446   3.663  0.1845  0.0280 -0.2385
  248CHL     H1 1433   1.353   2.623   3.827 -1.2234  1.2777 -1.3327
  249CHL     C1 1434   2.293   3.800   0.260 -0.3114  0.4813 -0.4290
  249CHL    CL1 1435   2.310   3.943   0.361  0.2792 -0.2137 -0.6160
  249CHL    CL2 1436   2.350   3.656   0.353  0.3412  0.0916  0.2493
  249CHL    CL3 1437   2.125   3.764   0.192 -0.4870  0.1252  0.3854
  249CHL     H1 1438   2.363   3.811   0.177 -2.1818  0.4622 -2.0747
  250CHL     C1 1439   1.870   2.137   3.473 -0.0211 -1.5350  0.7837
  250CHL    CL1 1440   1.888   2.279   3.359 -0.0909 -0.0942 -0.1061
  250CHL    CL2 1441   1.695   2.085   3.479  0.0081 -0.0164 -0.0803
  250CHL    CL3 1442   1.987   2.000   3.433 -0.0807  0.2608  0.2582
  250CHL     H1 1443   1.894   2.179   3.571  4.2907  0.3893 -0.8483
  251CHL     C1 1444   2.157   0.934   1.221 -0.8094  0.7006 -0.7616
  251CHL    CL1 1445   2.052   0.781   1.212  0.4137 -0.0692  0.3462
  251CHL    CL2 1446   2.077   1.037   1.346 -0.0299  0.2934  0.1918
  251CHL    CL3 1447   2.326   0.886   1.258  0.5658 -0.7330  0.2849
  251CHL     H1 1448   2.160   0.992   1.128  0.1603  1.0164 -0.5481
  252CHL     C1 1449   1.545   3.548   1.446 -0.0541 -0.4470  0.2090
  252CHL    CL1 1450   1.465   3.708   1.491 -0.3540  0.3831 -0.2202
  252CHL    CL2 1451   1.489   3.499   1.282 -0.0218 -0.2089 -0.1237
  252CHL    CL3 1452   1.718   3.557   1.449  0.0916  0.2564 -0.2353
  252CHL     H1 1453   1.516   3.466   1.512  1.1370 -0.7257  0.4053
  253CHL     C1 1454   2.394   0.443   1.991 -0.4842 -0.4388  0.3545
  253CHL    CL1 1455   2.436   0.271   2.028 -0.0883  0.1892 -0.2060
  253CHL    CL2 1456   2.542   0.534   2.034  0.0603  0.1833  0.3426
  253CHL    CL3 1457   2.374   0.450   1.812  0.0731 -0.3589  0.2507
  253CHL     H1 1458   2.306   0.476   2.047 -1.8706 -0.1436 -1.8442
  254CHL     C1 1459   3.568   0.229   2.051  0.3817 -0.5487 -0.4468
  254CHL    CL1 1460   3.404   0.203   2.109  0.0988 -0.4531 -0.0511
  254CHL    CL2 1461   3.565   0.214   1.873 -0.1791 -0.6198 -0.1634
  254CHL    CL3 1462   3.610   0.395   2.105 -0.1763 -0.0621 -0.4005
  254CHL     H1 1463   3.639   0.157   2.093  0.0497  0.8475  2.8237
  255CHL     C1 1464   0.517   1.652   3.378 -0.3727  0.0250 -0.1537
  255CHL    CL1 1465   0.631   1.535   3.447  0.0843  0.2552  0.2118
  255CHL    CL2 1466   0.408   1.566   3.266 -0.2109  0.0365  0.4428
  255CHL    CL3 1467   0.420   1.712   3.509 -0.4016  0.1312  0.0797
  255CHL     H1 1468   0.574   1.730   3.326  0.9441 -0.6328  0.2391
  256CHL     C1 1469   3.262   0.765   1.560 -0.0301  0.5496 -1.2699
  256CHL    CL1 1470   3.318   0.914   1.654 -0.3674  0.0416 -0.1405
  256CHL    CL2 1471   3.388   0.719   1.436  0.1914 -0.1553  0.1839
  256CHL    CL3 1472   3.237   0.629   1.681 -0.0700  0.3575 -0.2305
  256CHL     H1 1473   3.170   0.794   1.508 -0.0527 -0.0562 -1.5793
  257CHL     C1 1474   2.530   0.835   0.336 -0.7457  0.2324  0.4920
  257CHL    CL1 1475   2.657   0.865   0.216 -0.1076 -0.2649 -0.0223
  257CHL    CL2 1476   2.371   0.822   0.254 -0.3090 -0.3278 -0.1527
  257CHL    CL3 1477   2.569   0.689   0.427  0.2813  0.0924  0.3292
  257CHL     H1 1478   2.521   0.925   0.398 -0.0653 -1.0867  2.6069
  258CHL     C1 1479   2.838   0.604   4.092  0.1591 -0.4682 -0.0085
  258CHL    CL1 1480   2.657   0.602   4.081  0.2969  0.1042  0.1237
  258CHL    CL2 1481   2.903   0.694   3.949 -0.0654 -0.3980 -0.0608
  258CHL    CL3 1482   2.896   0.696   4.238  0.0997 -0.4609  0.4198
  258CHL     H1 1483   2.876   0.501   4.094  0.4692 -0.3769 -0.7861
  259CHL     C1 1484   0.230   4.370   2.970 -0.5127  0.6567 -0.0669
  259CHL    CL1 1485   0.207   4.536   3.018 -0.0877  0.0196 -0.2993
  259CHL    CL2 1486   0.310   4.252   3.085  0.2125  0.4255  0.3653
  259CHL    CL3 1487   0.073   4.291   2.929 -0.1671  0.2825 -0.0847
  259CHL     H1 1488   0.292   4.367   2.880 -0.8869  0.1767 -0.3155
  260CHL     C1 1489   2.840   0.103   0.416  0.0279  0.3771  0.1707
  260CHL    CL1 1490   2.732  -0.007   0.333  0.1199 -0.2374  0.3391
  260CHL    CL2 1491   2.756   0.258   0.451  0.1509 -0.0487  0.3368
  260CHL    CL3 1492   2.892   0.025   0.570 -0.5711  0.0991 -0.3208
  260CHL     H1 1493   2.929   0.130   0.358  1.4716 -2.6744  0.7819
  261CHL     C1 1494   3.440   3.915   2.750 -0.4533 -0.3015 -0.2593
  261CHL    CL1 1495   3.400   3.743   2.728 -0.2544  0.3440 -0.1199
  261CHL    CL2 1496   3.335   3.994   2.876 -0.2667 -0.0247 -0.0569
  261CHL    CL3 1497   3.614   3.940   2.799 -0.0246 -0.3928 -0.0654
  261CHL     H1 1498   3.425   3.954   2.649 -0.8732 -2.6868 -1.1951
  262CHL     C1 1499   1.240   1.364   0.069  0.0672 -0.0552 -0.5550
  262CHL    CL1 1500   1.310   1.458  -0.063  0.2611  0.2795  0.0232
  262CHL    CL2 1501   1.264   1.188   0.044  0.7259  0.1882  0.3634
  262CHL    CL3 1502   1.326   1.409   0.221 -0.0178  0.0609  0.2185
  262CHL     H1 1503   1.136   1.394   0.086  0.1909 -0.8262  1.8271
  263CHL     C1 1504   3.547   4.030   0.915  0.3793 -0.1053  0.7255
  263CHL    CL1 1505   3.572   4.048   1.088 -0.3231  0.2645  0.1026
  263CHL    CL2 1506   3.685   3.942   0.834 -0.1814 -0.0424  0.0328
  263CHL    CL3 1507   3.385   3.969   0.862 -0.0531 -0.2820  0.1420
  263CHL     H1 1508   3.557   4.135   0.886 -0.3850  1.1098  4.3020
  264CHL     C1 1509   1.881   2.599   3.103 -0.1068 -0.2290 -0.9166
  264CHL    CL1 1510   1.779   2.683   3.235  0.0386  0.0377  0.0397
  264CHL    CL2 1511   2.052   2.586   3.168 -0.4026 -0.1166  0.2624
  264CHL    CL3 1512   1.812   2.442   3.053  0.2440 -0.0148  0.2644
  264CHL     H1 1513   1.877   2.666   3.016  1.1265  1.1324  0.0256
  265CHL     C1 1514   2.362   2.323   2.464 -0.1965 -0.4670 -0.8588
  265CHL    CL1 1515   2.503   2.349   2.367 -0.2906  0.3176 -0.4058
  265CHL    CL2 1516   2.208   2.268   2.387 -0.0094 -0.4420 -0.2265
  265CHL    CL3 1517   2.391   2.216   2.605  0.1484 -0.3889  0.0246
  265CHL     H1 1518   2.326   2.418   2.506  1.3532 -0.3476  0.2862
  266CHL     C1 1519   2.071   3.293   3.891  0.0870  1.0061  0.3468
  266CHL    CL1 1520   1.902   3.277   3.826 -0.1088  0.0384  0.1378
  266CHL    CL2 1521   2.169   3.382   3.766  0.0040  0.0656 -0.1325
  266CHL    CL3 1522   2.068   3.390   4.044  0.1739  0.1209 -0.2988
  266CHL     H1 1523   2.121   3.196   3.903 -0.2378  0.9786  1.5836
  267CHL     C1 1524   1.249   1.767   0.172  0.3694 -0.7348  0.1340
  267CHL    CL1 1525   1.187   1.932   0.228  0.0357 -0.4206 -0.0983
  267CHL    CL2 1526   1.139   1.706   0.043  0.1580  0.4333 -0.0854
  267CHL    CL3 1527   1.418   1.780   0.126 -0.3364  0.0483  0.4970
  267CHL     H1 1528   1.247   1.696   0.255  1.9845 -0.0354  0.8062
  268CHL     C1 1529   1.198   0.686   3.659  0.2980  0.1434 -0.0913
  268CHL    CL1 1530   1.212   0.710   3.486 -0.1498  0.4780  0.2812
  268CHL    CL2 1531   1.054   0.782   3.717  0.0129  0.0564  0.6592
  268CHL    CL3 1532   1.168   0.520   3.725 -0.2628  0.0263  0.2781
  268CHL     H1 1533   1.278   0.730   3.720 -0.2844 -0.4625  1.1502
  269CHL     C1 1534   3.516   4.180   1.778 -0.4920 -0.2544 -0.0184
  269CHL    CL1 1535   3.398   4.052   1.819  0.1418  0.2568  0.4087
  269CHL    CL2 1536   3.572   4.265   1.928  0.2503 -0.0923  0.0203
  269CHL    CL3 1537   3.647   4.122   1.681 -0.0981 -0.0664  0.1805
  269CHL     H1 1538   3.463   4.252   1.716  0.4604  2.5678  2.2362
  270CHL     C1 1539   3.087   1.032   4.089 -0.3581 -0.3204  0.2152
  270CHL    CL1 1540   3.181   0.878   4.062  0.1514 -0.3355 -0.2142
  270CHL    CL2 1541   3.163   1.112   4.230  0.3290 -0.2557 -0.0299
  270CHL    CL3 1542   3.090   1.126   3.940  0.2476  0.2551 -0.4434
  270CHL     H1 1543   2.984   1.003   4.112 -0.3981 -0.0323  0.4132
  271CHL     C1 1544   2.467   4.300   3.253  0.1146 -0.7602 -0.4170
  271CHL    CL1 1545   2.563   4.398   3.373 -0.2108  0.1751  0.2743
  271CHL    CL2 1546   2.367   4.406   3.146 -0.5458  0.1622  0.2917
  271CHL    CL3 1547   2.567   4.202   3.143 -0.2054 -0.1361  0.0972
  271CHL     H1 1548   2.401   4.231   3.306 -0.6101 -0.9900 -1.5913
  272CHL     C1 1549   2.983   1.513   1.019 -0.1216 -0.7042  0.3167
  272CHL    CL1 1550   2.851   1.628   0.955  0.0993  0.0824 -0.3462
  272CHL    CL2 1551   3.027   1.391   0.894 -0.4043 -0.2046  0.4279
  272CHL    CL3 1552   3.133   1.592   1.084 -0.2192  0.2742 -0.1242
  272CHL     H1 1553   2.926   1.470   1.102  0.4936 -1.0084  0.5893
  273CHL     C1 1554   3.642   1.764   3.790 -0.2237  0.6704 -1.0025
  273CHL    CL1 1555   3.545   1.855   3.666  0.1405 -0.3977  0.0852
  273CHL    CL2 1556   3.759   1.873   3.875 -0.0801  0.1446 -0.1033
  273CHL    CL3 1557   3.525   1.670   3.896  0.1646 -0.1937 -0.2540
  273CHL     H1 1558   3.707   1.691   3.739 -1.0173 -0.4489 -0.4591
  274CHL     C1 1559   2.288   0.973   0.757 -0.0378  0.4048 -0.3072
  274CHL    CL1 1560   2.444   1.060   0.792 -0.2120 -0.4732 -0.1001
  274CHL    CL2 1561   2.285   0.833   0.870 -0.5099  0.2289 -0.2167
  274CHL    CL3 1562   2.146   1.066   0.792  0.4663 -0.1308  0.3634
  274CHL     H1 1563   2.285   0.941   0.653 -1.6256 -1.1661  0.1641
  275CHL     C1 1564   1.175   2.343   0.988  0.2162  0.4629  0.3628
  275CHL    CL1 1565   1.074   2.248   1.100  0.1275  0.1770  0.0233
  275CHL    CL2 1566   1.348   2.289   0.997  0.2234 -0.1464 -0.3165
  275CHL    CL3 1567   1.108   2.351   0.820  0.1107 -0.1546 -0.0391
  275CHL     H1 1568   1.177   2.445   1.028  0.1325 -0.1205  1.9271
  276CHL     C1 1569   1.551   0.239   1.346 -0.1772 -0.6839  0.4216
  276CHL    CL1 1570   1.724   0.201   1.394  0.0444  0.0970  0.0791
  276CHL    CL2 1571   1.507   0.415   1.338 -0.2282 -0.3015  0.0973
  276CHL    CL3 1572   1.503   0.174   1.186 -0.0390 -0.1896 -0.5508
  276CHL     H1 1573   1.477   0.191   1.411  0.9390 -1.9346  0.8260
  277CHL     C1 1574   0.837   2.603   0.455  0.0354  0.1767  0.0267
  277CHL    CL1 1575   0.866   2.434   0.392  0.1473 -0.0059 -0.4002
  277CHL    CL2 1576   0.952   2.637   0.590 -0.1536 -0.1590  0.2866
  277CHL    CL3 1577   0.871   2.712   0.316  0.0019  0.2142  0.5220
  277CHL     H1 1578   0.738   2.635   0.488  0.4423  1.7383 -0.1999
  278CHL     C1 1579   3.834   4.102   0.446 -0.7137 -0.0415  0.2196
  278CHL    CL1 1580   3.975   4.115   0.339  0.2606  0.0518 -0.0345
  278CHL    CL2 1581   3.883   4.018   0.593 -0.3105 -0.2066 -0.1218
  278CHL    CL3 1582   3.806   4.275   0.489  0.0671 -0.2477 -0.2634
  278CHL     H1 1583   3.751   4.050   0.397  1.3999 -1.0516 -2.6299
  279CHL     C1 1584   2.672   2.253   2.031 -0.2096  0.3186 -0.1249
  279CHL    CL1 1585   2.844   2.284   2.089 -0.1741  0.1495 -0.2183
  279CHL    CL2 1586   2.661   2.363   1.889  0.2404 -0.4396 -0.7450
  279CHL    CL3 1587   2.654   2.082   1.973 -0.0230 -0.2846  0.2978
  279CHL     H1 1588   2.604   2.288   2.110 -0.1859  1.2950 -0.5372
  280CHL     C1 1589   2.153   1.955   2.070  0.2896 -0.0744 -0.0082
  280CHL    CL1 1590   2.092   1.793   2.130  0.0381  0.5925  0.0894
  280CHL    CL2 1591   2.315   2.020   2.122 -0.0343  0.0620 -0.3258
  280CHL    CL3 1592   2.134   1.948   1.888  0.0986  0.0864 -0.1061
  280CHL     H1 1593   2.088   2.037   2.103 -0.1580 -0.0349 -0.9661
  281CHL     C1 1594   1.707   3.548   2.674 -0.2229  0.6069  0.0064
  281CHL    CL1 1595   1.583   3.426   2.712  0.4588  0.0704  0.2134
  281CHL    CL2 1596   1.661   3.639   2.525  0.1067  0.0235  0.1691
  281CHL    CL3 1597   1.731   3.674   2.802  0.1925  0.2556 -0.3407
  281CHL     H1 1598   1.807   3.504   2.659 -0.7179 -0.9480  1.0966
  282CHL     C1 1599   2.700   0.286   3.868  0.2418  0.2102  0.5819
  282CHL    CL1 1600   2.860   0.225   3.808  0.3672  0.0900  0.3284
  282CHL    CL2 1601   2.570   0.230   3.762  1.2656 -0.1908 -0.0522
  282CHL    CL3 1602   2.665   0.235   4.034 -0.0507 -0.1737 -0.0667
  282CHL     H1 1603   2.703   0.395   3.864  0.7915  0.1773  0.0235
  283CHL     C1 1604   3.713   2.947   2.172  0.1336 -0.6483 -0.0241
  283CHL    CL1 1605   3.554   2.908   2.109 -0.3137 -0.5944  0.1849
  283CHL    CL2 1606   3.825   2.990   2.044 -0.0353 -0.1805 -0.1807
  283CHL    CL3 1607   3.712   3.094   2.287  0.0128 -0.4760 -0.0393
  283CHL     H1 1608   3.751   2.867   2.237  2.5743  1.5322  1.4363
  284CHL     C1 1609   3.452   1.310   1.254  0.5070  0.1396 -0.2074
  284CHL    CL1 1610   3.403   1.328   1.088  0.0996 -0.0148 -0.0655
  284CHL    CL2 1611   3.309   1.361   1.345  0.6600 -0.3939  0.1338
  284CHL    CL3 1612   3.472   1.134   1.296  0.0452  0.2153 -0.0002
  284CHL     H1 1613   3.537   1.370   1.285  0.3416  0.5287 -0.4952
  285CHL     C1 1614   3.448   2.732   3.766  0.6590  0.1169  0.3194
  285CHL    CL1 1615   3.388   2.636   3.906  0.2867 -0.0204 -0.3726
  285CHL    CL2 1616   3.454   2.622   3.620  0.1227 -0.6563 -0.2127
  285CHL    CL3 1617   3.333   2.863   3.737 -0.1710  0.1412  0.4012
  285CHL     H1 1618   3.542   2.785   3.784  0.4990  0.0658  1.3487
  286CHL     C1 1619   1.465   1.354   1.425  1.0368 -0.4279  0.9179
  286CHL    CL1 1620   1.295   1.375   1.355  0.2112 -0.1099  0.0495
  286CHL    CL2 1621   1.485   1.210   1.531  0.0597  0.3403 -0.0347
  286CHL    CL3 1622   1.575   1.355   1.283 -0.1281  0.2882 -0.1101
  286CHL     H1 1623   1.498   1.428   1.499  1.5463  1.0310 -0.6919
  287CHL     C1 1624   1.373   0.269   2.563  0.5955  0.3073 -0.3428
  287CHL    CL1 1625   1.518   0.374   2.580  0.1065  0.4147  0.0135
  287CHL    CL2 1626   1.445   0.121   2.486 -0.0806  0.0901  0.1908
  287CHL    CL3 1627   1.300   0.239   2.725 -0.2399  0.2824  0.0940
  287CHL     H1 1628   1.304   0.310   2.489  0.0505 -1.7381 -1.0537
  288CHL     C1 1629   0.251   0.037   2.387 -0.3381  0.1495 -0.7667
  288CHL    CL1 1630   0.421  -0.011   2.345  0.4076  0.3463  0.0892
  288CHL    CL2 1631   0.238   0.061   2.564 -0.3328  0.0652 -0.2282
  288CHL    CL3 1632   0.220   0.194   2.301 -0.0050  0.0558 -0.6350
  288CHL     H1 1633   0.180  -0.039   2.350 -0.9064  0.4150 -0.2465
  289CHL     C1 1634   0.125   0.844   3.395 -0.1186  0.9969 -0.2161
  289CHL    CL1 1635   0.165   0.936   3.245 -0.0023 -0.1828  0.1896
  289CHL    CL2 1636   0.194   0.928   3.541 -0.0883  0.3485  0.2797
  289CHL    CL3 1637  -0.050   0.816   3.419 -0.4458  0.1752  0.3097
  289CHL     H1 1638   0.175   0.748   3.378 -1.3206  0.2790  0.1739
  290CHL     C1 1639   1.458   3.220   2.400  0.7621  0.4499  0.8539
  290CHL    CL1 1640   1.418   3.394   2.404  0.0214 -0.6980 -0.1815
  290CHL    CL2 1641   1.637   3.187   2.389 -0.3420  0.0360  0.3717
  290CHL    CL3 1642   1.416   3.148   2.559  0.3032 -0.0594  0.2901
  290CHL     H1 1643   1.412   3.171   2.314 -0.0344  0.4793  1.2554
  291CHL     C1 1644   3.844   3.056   3.694 -0.4307  0.1288  1.1629
  291CHL    CL1 1645   3.941   3.136   3.820  0.5664 -0.0823  0.1816
  291CHL    CL2 1646   3.929   2.932   3.590  0.2558  0.0839  0.1810
  291CHL    CL3 1647   3.680   3.002   3.740  0.2068 -0.0229  0.0731
  291CHL     H1 1648   3.823   3.140   3.627 -0.8858 -1.2540 -0.5074
  292CHL     C1 1649   3.197   3.229   1.180 -1.0627 -0.1190  0.3497
  292CHL    CL1 1650   3.238   3.212   1.350  0.1263 -0.1591  0.0809
  292CHL    CL2 1651   3.256   3.100   1.075  0.2150  0.0666  0.1275
  292CHL    CL3 1652   3.019   3.250   1.156 -0.0642 -0.2197 -0.0875
  292CHL     H1 1653   3.247   3.315   1.133  2.0509 -2.5693 -1.1714
  293CHL     C1 1654   0.928   3.244   2.517  0.3405 -0.7234  0.9421
  293CHL    CL1 1655   0.814   3.215   2.375  0.2995 -0.2369  0.3717
  293CHL    CL2 1656   1.042   3.387   2.491  0.1053  0.3254 -0.1405
  293CHL    CL3 1657   0.839   3.270   2.676  0.3036 -0.0639 -0.1364
  293CHL     H1 1658   0.996   3.161   2.537 -0.1358 -1.0187  1.3422
  294CHL     C1 1659   1.788   0.731   4.227 -0.5006 -0.2344  0.5863
  294CHL    CL1 1660   1.890   0.772   4.372  0.6425  0.3632 -0.0142
  294CHL    CL2 1661   1.719   0.563   4.243 -0.4507 -0.3123 -0.2334
  294CHL    CL3 1662   1.649   0.838   4.211  0.0200 -0.1251 -0.1370
  294CHL     H1 1663   1.856   0.724   4.141 -2.9457 -1.6845 -1.3352
  295CHL     C1 1664   0.644   1.135   3.690 -0.3594  0.2602 -0.1953
  295CHL    CL1 1665   0.536   1.227   3.805 -0.1800  0.1218 -0.2780
  295CHL    CL2 1666   0.691   1.236   3.559  0.0096 -0.1999 -0.0645
  295CHL    CL3 1667   0.793   1.069   3.777  0.3043 -0.0310  0.0188
  295CHL     H1 1668   0.588   1.052   3.646  2.4474 -0.6652 -2.3642
  296CHL     C1 1669   1.111   0.828   1.320  0.2994 -0.6853  0.0802
  296CHL    CL1 1670   1.081   0.816   1.499 -0.1175 -0.1676 -0.0514
  296CHL    CL2 1671   1.190   0.980   1.285  0.0203 -0.2051  0.3249
  296CHL    CL3 1672   1.206   0.686   1.259 -0.5104  0.1943  0.1304
  296CHL     H1 1673   1.020   0.843   1.260  1.0160  0.5810 -0.7243
  297CHL     C1 1674   1.921   2.934   0.022 -0.3991  0.7514 -0.4580
  297CHL    CL1 1675   1.829   2.936   0.174  0.5156  0.0681 -0.0911
  297CHL    CL2 1676   1.838   2.887  -0.127 -0.0087 -0.3401 -0.2794
  297CHL    CL3 1677   1.987   3.087  -0.028  0.2101  0.2555 -0.1594
  297CHL     H1 1678   2.003   2.865   0.045 -1.7312 -1.5106 -2.0781
  298CHL     C1 1679   2.209   0.351   1.437 -0.0294 -0.2085 -0.0951
  298CHL    CL1 1680   2.254   0.523   1.458  0.0163 -0.3071 -0.0837
  298CHL    CL2 1681   2.033   0.336   1.480  0.0693  0.6589 -0.2377
  298CHL    CL3 1682   2.225   0.307   1.268 -0.3249  0.0246  0.1133
  298CHL     H1 1683   2.273   0.294   1.505 -0.0098 -1.5244 -1.1735
  299CHL     C1 1684   3.689   3.668   3.692  0.1384 -0.6471 -0.2602
  299CHL    CL1 1685   3.827   3.716   3.595  0.3577 -0.1607 -0.0486
  299CHL    CL2 1686   3.746   3.587   3.851  0.1556  0.2229 -0.1382
  299CHL    CL3 1687   3.581   3.804   3.724  0.3703 -0.5985  0.0957
  299CHL     H1 1688   3.632   3.597   3.630 -1.2451 -1.4572  1.8510
  300CHL     C1 1689   1.532   1.895   1.336  0.3601 -0.4132 -0.1422
  300CHL    CL1 1690   1.517   1.716   1.327 -0.2490  0.0463 -0.5605
  300CHL    CL2 1691   1.385   1.990   1.289  0.0388 -0.2708  0.0482
  300CHL    CL3 1692   1.588   1.949   1.497  0.0726 -0.1398 -0.3788
  300CHL     H1 1693   1.610   1.918   1.264  1.2891  1.0566  1.2636
  301CHL     C1 1694   0.849   2.094   2.562 -0.3587 -0.5484  0.4390
  301CHL    CL1 1695   0.704   1.983   2.593  0.0947  0.1769  0.4770
  301CHL    CL2 1696   1.012   2.023   2.570  0.0875 -0.1119 -0.6672
  301CHL    CL3 1697   0.855   2.185   2.404 -0.1502  0.3981  0.1046
  301CHL     H1 1698   0.841   2.179   2.630 -0.3539  0.7294 -1.0869
  302CHL     C1 1699   2.179   4.396   2.328 -1.5177  0.3375 -0.3667
  302CHL    CL1 1700   2.089   4.408   2.170 -0.1224  0.4180 -0.0859
  302CHL    CL2 1701   2.155   4.524   2.456 -0.2085 -0.1697  0.1565
  302CHL    CL3 1702   2.132   4.234   2.396  0.4164 -0.2827  0.0901
  302CHL     H1 1703   2.284   4.380   2.304 -0.3463  2.3467  2.7732
  303CHL     C1 1704   1.546   0.995   0.398 -0.5545  0.6662 -0.2893
  303CHL    CL1 1705   1.484   1.097   0.532 -0.3259  0.1520  0.1998
  303CHL    CL2 1706   1.515   1.056   0.230  0.2945  0.3117 -0.0684
  303CHL    CL3 1707   1.721   0.972   0.424  0.2983 -0.4199 -0.2074
  303CHL     H1 1708   1.492   0.900   0.410  1.7461 -0.5154  2.1325
  304CHL     C1 1709   1.480   2.156   2.027  0.0561 -0.5646  0.2889
  304CHL    CL1 1710   1.519   2.233   2.193 -0.0059  0.2499 -0.3962
  304CHL    CL2 1711   1.306   2.129   2.036  0.0020 -0.3570 -0.1811
  304CHL    CL3 1712   1.521   2.286   1.909  0.0410 -0.1474 -0.3661
  304CHL     H1 1713   1.541   2.066   2.012  0.0053 -0.3612 -1.3257
  305CHL     C1 1714   3.234   0.290   3.877 -0.4950  0.0116 -0.3730
  305CHL    CL1 1715   3.398   0.270   3.792  0.2135  0.0833 -0.1404
  305CHL    CL2 1716   3.230   0.199   4.041 -0.3515 -0.7218 -0.4020
  305CHL    CL3 1717   3.196   0.461   3.916  0.2159 -0.2776  0.4594
  305CHL     H1 1718   3.152   0.247   3.818 -1.7605  2.1466 -0.2769
  306CHL     C1 1719   0.031   2.169   1.087 -0.2055 -0.3143  0.3852
  306CHL    CL1 1720   0.064   2.057   1.217 -0.4091 -0.0704 -0.0380
  306CHL    CL2 1721   0.005   2.331   1.167 -0.2854 -0.0063 -0.4070
  306CHL    CL3 1722   0.169   2.149   0.972 -0.1224 -0.1698  0.0849
  306CHL     H1 1723  -0.064   2.145   1.037 -0.4357  2.0132 -0.4035
  307CHL     C1 1724   1.035   0.331   1.131  0.0796 -0.3380 -0.8209
  307CHL    CL1 1725   1.194   0.314   1.066 -0.1459 -0.1657 -0.0642
  307CHL    CL2 1726   1.039   0.392   1.302  0.3288  0.2084 -0.4561
  307CHL    CL3 1727   0.939   0.453   1.038  0.0148  0.2283 -0.0540
  307CHL     H1 1728   0.989   0.232   1.139 -1.9455  0.4891 -1.5280
  308CHL     C1 1729   3.761   0.139   3.793 -0.0493  0.5723 -0.6696
  308CHL    CL1 1730   3.699   0.177   3.962 -0.0754 -0.2375 -0.1935
  308CHL    CL2 1731   3.795   0.289   3.701 -0.0681  0.0769  0.1326
  308CHL    CL3 1732   3.910   0.039   3.780  0.0122  0.5182  0.2921
  308CHL     H1 1733   3.673   0.093   3.745 -0.2707 -1.0580  1.1741
  309CHL     C1 1734   0.807   2.057   0.187 -0.1685  0.5152 -0.4986
  309CHL    CL1 1735   0.816   2.002   0.352 -0.1035 -0.0990 -0.3291
  309CHL    CL2 1736   0.938   2.180   0.175 -0.3384  0.0449  0.0685
  309CHL    CL3 1737   0.815   1.931   0.056 -0.2995  0.3081  0.3155
  309CHL     H1 1738   0.708   2.102   0.191 -0.7366 -0.7855  1.4454
  310CHL     C1 1739   3.136   0.236   3.475  0.4767 -0.5509 -0.0486
  310CHL    CL1 1740   3.302   0.161   3.478  0.0243 -0.3219  0.0711
  310CHL    CL2 1741   3.142   0.395   3.564 -0.4549  0.1990 -0.2808
  310CHL    CL3 1742   3.101   0.275   3.307  0.1431 -0.2149 -0.1237
  310CHL     H1 1743   3.066   0.162   3.514 -1.6960  0.3365 -2.0155
  311CHL     C1 1744   3.657   2.429   1.883  0.0081  0.3009  0.0514
  311CHL    CL1 1745   3.773   2.295   1.892  0.0480 -0.4158 -0.1942
  311CHL    CL2 1746   3.488   2.364   1.867 -0.6087  0.0728 -0.6200
  311CHL    CL3 1747   3.668   2.520   2.043 -0.1615  0.3141 -0.2286
  311CHL     H1 1748   3.683   2.497   1.801  1.1234  0.9564  0.9369
  312CHL     C1 1749   2.954   0.182   2.995 -0.2462  0.1158 -0.3293
  312CHL    CL1 1750   2.867   0.327   3.068 -0.1068 -0.2385 -0.0835
  312CHL    CL2 1751   2.826   0.081   2.914 -0.0199  0.4779 -0.3078
  312CHL    CL3 1752   3.077   0.258   2.881 -0.1797 -0.3657 -0.0888
  312CHL     H1 1753   2.989   0.125   3.082 -0.8699 -0.3270 -0.3690
  313CHL     C1 1754   3.769   3.268   2.911  0.4122 -0.5817  0.2529
  313CHL    CL1 1755   3.614   3.175   2.910 -0.2705  0.1188 -0.0860
  313CHL    CL2 1756   3.887   3.187   3.013  0.1226 -0.5796 -0.2291
  313CHL    CL3 1757   3.831   3.271   2.744 -0.0305 -0.3691  0.1030
  313CHL     H1 1758   3.764   3.366   2.959  4.6617  0.3257 -0.6831
  314CHL     C1 1759   1.882   0.923   1.708  0.3484 -0.5556 -1.0474
  314CHL    CL1 1760   1.757   1.034   1.649 -0.1848 -0.2414 -0.2304
  314CHL    CL2 1761   1.976   0.968   1.857 -0.2321 -0.1470 -0.1716
  314CHL    CL3 1762   1.801   0.762   1.725  0.3657  0.1588  0.3155
  314CHL     H1 1763   1.940   0.926   1.615  0.2688 -0.5535 -1.0973
  315CHL     C1 1764   2.719   1.320   3.007  0.4351  0.1859  0.1206
  315CHL    CL1 1765   2.649   1.379   2.856  0.1143  0.0504  0.4178
  315CHL    CL2 1766   2.593   1.280   3.131  0.1524  0.0470 -0.0415
  315CHL    CL3 1767   2.821   1.179   2.987 -0.0130 -0.1240  0.1685
  315CHL     H1 1768   2.780   1.402   3.045  2.4981 -2.3194  2.7711
  316CHL     C1 1769   0.830   2.638   1.024  0.7882 -0.4290  0.1205
  316CHL    CL1 1770   0.786   2.529   0.884 -0.1243 -0.3820  0.0979
  316CHL    CL2 1771   0.867   2.541   1.177 -0.0237 -0.0238 -0.0680
  316CHL    CL3 1772   0.973   2.732   0.989  0.0344 -0.3300  0.5668
  316CHL     H1 1773   0.739   2.695   1.046  1.5241  0.9707 -0.3264
  317CHL     C1 1774   2.132   3.488   3.167 -0.4580 -0.5287 -0.2128
  317CHL    CL1 1775   1.993   3.374   3.197 -0.0653 -0.2917 -0.1337
  317CHL    CL2 1776   2.154   3.607   3.307  0.1160 -0.1049  0.3575
  317CHL    CL3 1777   2.275   3.388   3.127  0.5531  0.0006 -0.0255
  317CHL     H1 1778   2.112   3.545   3.076  1.2403 -0.3608 -0.5216
  318CHL     C1 1779   3.753   1.493   4.222  0.2381 -0.1586 -0.5173
  318CHL    CL1 1780   3.901   1.408   4.274 -0.2325 -0.1822 -0.2339
  318CHL    CL2 1781   3.770   1.667   4.175  0.1147  0.0840 -0.2981
  318CHL    CL3 1782   3.692   1.402   4.080 -0.5969  0.0890  0.3541
  318CHL     H1 1783   3.671   1.473   4.292  0.0438 -1.4413 -1.0842
  319CHL     C1 1784   1.548   0.768   1.341 -0.1760 -0.7289 -0.6734
  319CHL    CL1 1785   1.716   0.706   1.308  0.3321 -0.1726  0.0580
  319CHL    CL2 1786   1.497   0.738   1.510  0.2192  0.1068  0.1052
  319CHL    CL3 1787   1.527   0.944   1.297 -0.0479 -0.3806 -0.2173
  319CHL     H1 1788   1.470   0.731   1.274  0.7748 -0.8116 -1.7598
  320CHL     C1 1789   3.622   1.269   1.673 -0.1841 -0.4441 -0.6174
  320CHL    CL1 1790   3.723   1.412   1.635  0.2889 -0.4396  0.0696
  320CHL    CL2 1791   3.443   1.296   1.628  0.3183 -0.0168  0.7195
  320CHL    CL3 1792   3.679   1.119   1.586  0.0495 -0.0990 -0.3994
  320CHL     H1 1793   3.612   1.265   1.782  0.2500  0.1820 -0.5487
  321CHL     C1 1794   3.022   4.178   0.105  0.6254  0.0924  0.5704
  321CHL    CL1 1795   3.110   4.280  -0.017 -0.1726  0.3742  0.1850
  321CHL    CL2 1796   2.903   4.077   0.016 -0.1487  0.1630  0.0323
  321CHL    CL3 1797   3.133   4.077   0.198 -0.3115  0.0583  0.3801
  321CHL     H1 1798   2.967   4.238   0.179 -0.5356  0.3411 -0.4610
  322CHL     C1 1799   0.425   1.178   0.869 -0.3615  0.5998  0.0730
  322CHL    CL1 1800   0.534   1.062   0.787  0.1301  0.0015  0.2079
  322CHL    CL2 1801   0.278   1.094   0.916 -0.3595  0.3813 -0.1158
  322CHL    CL3 1802   0.500   1.240   1.021 -0.0814  0.3455  0.0849
  322CHL     H1 1803   0.399   1.260   0.801  0.2831  0.9320  0.2204
  323CHL     C1 1804   3.030   2.131   1.713  0.4870 -0.5480 -0.8946
  323CHL    CL1 1805   3.001   2.009   1.843 -0.0530 -0.1751  0.1052
  323CHL    CL2 1806   2.965   2.294   1.769  0.4801 -0.0818  0.3601
  323CHL    CL3 1807   3.209   2.123   1.662  0.0277  0.0397 -0.5303
  323CHL     H1 1808   2.967   2.093   1.632 -1.5935 -0.1497  0.4610
  324CHL     C1 1809   1.069   3.144   0.876  0.4147  0.3004  0.2363
  324CHL    CL1 1810   0.923   3.217   0.949 -0.2593 -0.2464 -0.1758
  324CHL    CL2 1811   1.208   3.102   0.992 -0.0795 -0.4536  0.3827
  324CHL    CL3 1812   1.020   2.992   0.786 -0.3466 -0.1969  0.0589
  324CHL     H1 1813   1.121   3.214   0.810  0.3949  1.0889  1.0445
  325CHL     C1 1814   0.550   3.717   3.608  0.6098  0.0002  0.3287
  325CHL    CL1 1815   0.566   3.758   3.780 -0.0171 -0.1393 -0.2232
  325CHL    CL2 1816   0.676   3.596   3.571  0.2301  0.0716 -0.0633
  325CHL    CL3 1817   0.381   3.645   3.585 -0.1659 -0.0702  0.2842
  325CHL     H1 1818   0.571   3.809   3.552  1.4062  0.4671  1.3597
  326CHL     C1 1819   2.780   1.908   2.398 -0.1330 -0.3810  0.5220
  326CHL    CL1 1820   2.875   1.819   2.521  0.3246  0.0237  0.2604
  326CHL    CL2 1821   2.833   1.877   2.231 -0.3378  0.0123 -0.1669
  326CHL    CL3 1822   2.607   1.861   2.405  0.1236 -0.1257 -0.4410
  326CHL     H1 1823   2.776   2.017   2.408  0.6500 -0.0846 -1.8648
  327CHL     C1 1824   2.834   0.020   1.112  0.1745 -0.1009 -0.2661
  327CHL    CL1 1825   2.882  -0.082   0.964 -0.3371 -0.6221 -0.0436
  327CHL    CL2 1826   2.662  -0.013   1.175 -0.4138 -0.2982  0.3118
  327CHL    CL3 1827   2.943  -0.002   1.254  0.0367  0.0193  0.0482
  327CHL     H1 1828   2.856   0.123   1.081  1.7478 -0.2739  0.1988
  328CHL     C1 1829   3.622   0.774   1.009 -0.0529  0.3364  0.7260
  328CHL    CL1 1830   3.770   0.862   1.048  0.0177  0.2203 -0.2290
  328CHL    CL2 1831   3.602   0.618   1.104  0.2253 -0.2359  0.1984
  328CHL    CL3 1832   3.479   0.890   1.030 -0.1840  0.1377 -0.1862
  328CHL     H1 1833   3.627   0.746   0.903 -0.8979  1.1943  0.4429
  329CHL     C1 1834   0.028   1.222   0.565  0.6859 -0.2022  0.0592
  329CHL    CL1 1835   0.140   1.328   0.671 -0.1627  0.1171  0.1291
  329CHL    CL2 1836   0.088   1.053   0.550 -0.3352  0.4183  0.4276
  329CHL    CL3 1837  -0.130   1.213   0.646  0.2047  0.1036  0.1798
  329CHL     H1 1838  -0.001   1.258   0.466 -1.2489 -1.2312  0.1994
  330CHL     C1 1839   0.790   4.364   0.329 -0.2722  0.2369 -0.3501
  330CHL    CL1 1840   0.817   4.542   0.329  0.2870 -0.0730 -0.1527
  330CHL    CL2 1841   0.692   4.310   0.467  0.1431 -0.0353  0.1911
  330CHL    CL3 1842   0.706   4.304   0.177 -0.4602 -0.0788  0.1149
  330CHL     H1 1843   0.889   4.317   0.327 -0.2880  0.0943  1.1353
  331CHL     C1 1844   2.414   1.500   0.709 -0.4635  0.1950 -0.2488
  331CHL    CL1 1845   2.259   1.416   0.764 -0.2729  0.3067 -0.0278
  331CHL    CL2 1846   2.375   1.594   0.557 -0.4722 -0.0392 -0.2029
  331CHL    CL3 1847   2.464   1.612   0.834  0.0253  0.0023 -0.3475
  331CHL     H1 1848   2.490   1.422   0.693 -0.1526  0.7261 -1.4562
  332CHL     C1 1849   2.729   0.573   3.417 -0.6081 -0.4521 -0.0205
  332CHL    CL1 1850   2.552   0.576   3.459 -0.3682  0.1590 -0.0978
  332CHL    CL2 1851   2.836   0.666   3.531  0.4337  0.0522 -0.4325
  332CHL    CL3 1852   2.773   0.402   3.401 -0.2678  0.0286 -0.3787
  332CHL     H1 1853   2.740   0.626   3.322  3.3327 -0.1509  0.4478
  333CHL     C1 1854   1.086   0.905   2.237  0.0179 -0.1530  0.1327
  333CHL    CL1 1855   1.025   0.783   2.119 -0.0013  0.0590 -0.1771
  333CHL    CL2 1856   0.981   0.911   2.385 -0.3055  0.1064  0.1232
  333CHL    CL3 1857   1.251   0.860   2.301  0.0812 -0.2839  0.1598
  333CHL     H1 1858   1.085   1.009   2.201 -2.6161  0.0213  0.4726
  334CHL     C1 1859   2.596   1.975   0.325 -0.1770 -0.3540  0.4258
  334CHL    CL1 1860   2.647   2.133   0.247  0.1213  0.0370 -0.4744
  334CHL    CL2 1861   2.426   2.016   0.385  0.0530  0.4994  0.1760
  334CHL    CL3 1862   2.589   1.839   0.204  0.1575  0.3556  0.1085
  334CHL     H1 1863   2.659   1.937   0.406 -0.7784 -0.2227  0.9614
  335CHL     C1 1864   1.482   4.158   2.697 -0.5543  0.3312 -0.8025
  335CHL    CL1 1865   1.583   4.080   2.809  0.1840  0.0045 -0.1600
  335CHL    CL2 1866   1.558   4.205   2.540  0.2004  0.2256  0.2908
  335CHL    CL3 1867   1.332   4.065   2.678 -0.0707  0.0388 -0.0631
  335CHL     H1 1868   1.464   4.250   2.754  1.9389  0.4994 -0.1592
  336CHL     C1 1869   3.565   3.758   1.950  0.7414  0.4615  0.7943
  336CHL    CL1 1870   3.407   3.676   1.969  0.1797 -0.0636  0.1986
  336CHL    CL2 1871   3.597   3.868   2.088 -0.3828 -0.5384 -0.1884
  336CHL    CL3 1872   3.693   3.632   1.929  0.2299  0.2407  0.2247
  336CHL     H1 1873   3.561   3.819   1.859  0.0332 -1.4588 -0.5113
  337CHL     C1 1874   2.672   4.004   1.084  0.1076  0.0199  0.5116
  337CHL    CL1 1875   2.676   3.890   0.947 -0.4229 -0.1021  0.3185
  337CHL    CL2 1876   2.526   3.964   1.194 -0.0166  0.1137 -0.2541
  337CHL    CL3 1877   2.823   4.032   1.180  0.0758  0.0586 -0.1338
  337CHL     H1 1878   2.658   4.102   1.038 -1.4378 -0.5000 -0.1942
  338CHL     C1 1879   1.486   1.541   2.601  0.0323  0.2930  0.3020
  338CHL    CL1 1880   1.605   1.571   2.730 -0.4512  0.0669 -0.4572
  338CHL    CL2 1881   1.547   1.552   2.439  0.5828 -0.4783  0.2038
  338CHL    CL3 1882   1.401   1.390   2.620 -0.2505  0.0363  0.1573
  338CHL     H1 1883   1.409   1.618   2.614 -0.7301 -0.6813  1.7634
  339CHL     C1 1884   0.071   2.530   3.753  0.1510 -0.2750 -0.3303
  339CHL    CL1 1885  -0.015   2.382   3.765  0.0252  0.2813 -0.1811
  339CHL    CL2 1886  -0.026   2.670   3.820  0.4846 -0.3027  0.3327
  339CHL    CL3 1887   0.214   2.515   3.857 -0.2804 -0.2574  0.1735
  339CHL     H1 1888   0.098   2.546   3.648  2.7288  0.6983  0.4060
  340CHL     C1 1889   1.012   2.703   3.307 -0.3309  0.5172  0.3625
  340CHL    CL1 1890   0.992   2.825   3.172  0.7033 -0.0891 -0.0221
  340CHL    CL2 1891   1.105   2.752   3.450 -0.3121  0.0118  0.5220
  340CHL    CL3 1892   0.868   2.614   3.359  0.3740  0.1373 -0.2028
  340CHL     H1 1893   1.069   2.617   3.269  0.6554  0.5477  1.7070
  341CHL     C1 1894   0.705   2.696   2.548 -1.4138 -0.0985 -0.0148
  341CHL    CL1 1895   0.621   2.667   2.711 -0.0946  0.0696 -0.0497
  341CHL    CL2 1896   0.582   2.703   2.418  0.1578 -0.5475 -0.0068
  341CHL    CL3 1897   0.802   2.845   2.549  0.3743 -0.5238  0.0351
  341CHL     H1 1898   0.776   2.616   2.525 -0.9757  0.5164 -0.8698
  342CHL     C1 1899   0.502   2.447   3.099 -0.0768  0.1749  0.0722
  342CHL    CL1 1900   0.432   2.425   2.938  0.0800  0.7859  0.0386
  342CHL    CL2 1901   0.632   2.321   3.115  0.1680 -0.2454 -0.2578
  342CHL    CL3 1902   0.572   2.611   3.128  0.7536  0.1237  0.0120
  342CHL     H1 1903   0.431   2.429   3.181  2.0505 -0.8020  1.8300
  343CHL     C1 1904   0.482   2.009   3.225 -0.5402  0.4949  0.9760
  343CHL    CL1 1905   0.576   1.990   3.376 -0.0808 -0.3518  0.0639
  343CHL    CL2 1906   0.560   1.933   3.069 -0.1070 -0.1702  0.1010
  343CHL    CL3 1907   0.320   1.932   3.250  0.0392  0.2624 -0.2936
  343CHL     H1 1908   0.462   2.114   3.203  1.3806  0.3003 -2.4750
  344CHL     C1 1909   1.108   1.167   3.346 -0.7600 -0.1098 -0.1891
  344CHL    CL1 1910   1.036   1.189   3.506 -0.1512  0.0315 -0.3735
  344CHL    CL2 1911   0.986   1.146   3.221  0.0628  0.6045  0.0311
  344CHL    CL3 1912   1.213   1.314   3.314  0.0615 -0.1631  0.0471
  344CHL     H1 1913   1.182   1.087   3.348  1.8399  2.1628  0.5482
  345CHL     C1 1914   0.720   0.991   1.172  0.2361  0.0007  0.5771
  345CHL    CL1 1915   0.640   1.004   1.333 -0.1438  0.2701  0.2212
  345CHL    CL2 1916   0.868   1.091   1.160 -0.3322  0.0885  0.6171
  345CHL    CL3 1917   0.757   0.815   1.137 -0.5921 -0.1004  0.2191
  345CHL     H1 1918   0.650   1.010   1.090  0.1728 -1.1591  0.3348
  346CHL     C1 1919   0.081   1.986   0.312 -0.0199  0.2075 -0.8201
  346CHL    CL1 1920   0.170   2.144   0.300  0.0807  0.1123 -0.3897
  346CHL    CL2 1921  -0.024   1.981   0.168 -0.0769  0.0051 -0.5649
  346CHL    CL3 1922   0.197   1.846   0.308 -0.3152 -0.0756 -0.3274
  346CHL     H1 1923   0.023   1.968   0.403  1.0759  0.5603 -0.0329
  347CHL     C1 1924   2.235   3.898   2.108 -0.3522  0.7538  0.3067
  347CHL    CL1 1925   2.379   3.938   2.205 -0.0885  0.0289 -0.3824
  347CHL    CL2 1926   2.137   3.772   2.188 -0.0569 -0.3487 -0.2183
  347CHL    CL3 1927   2.122   4.024   2.073  0.0346  0.3693  0.0608
  347CHL     H1 1928   2.272   3.860   2.012 -0.9245  1.0558 -0.0407
  348CHL     C1 1929   2.054   0.153   4.161  0.1376  0.3083  0.4154
  348CHL    CL1 1930   1.895   0.076   4.118 -0.2936  0.0974 -0.0033
  348CHL    CL2 1931   2.021   0.322   4.212 -0.1733  0.3451 -0.0033
  348CHL    CL3 1932   2.152   0.073   4.293 -0.7801 -0.7794  0.3644
  348CHL     H1 1933   2.110   0.166   4.067  0.0622 -0.1795  0.2986
  349CHL     C1 1934   3.184   2.179   0.603 -0.1964  0.0305 -0.0472
  349CHL    CL1 1935   3.329   2.068   0.584 -0.1397 -0.1547  0.4456
  349CHL    CL2 1936   3.251   2.341   0.659  0.4740 -0.0159  0.1091
  349CHL    CL3 1937   3.102   2.206   0.447  0.2282  0.6291  0.3042
  349CHL     H1 1938   3.128   2.133   0.685  0.6786 -2.2971 -0.7001
  350CHL     C1 1939   1.060   0.536   1.683 -0.5266 -0.4080 -0.4878
  350CHL    CL1 1940   1.244   0.521   1.695  0.2706  0.4655  0.3892
  350CHL    CL2 1941   0.991   0.371   1.672 -0.0201  0.3421  0.0465
  350CHL    CL3 1942   1.009   0.631   1.822 -0.7241  0.0554  0.1917
  350CHL     H1 1943   1.024   0.588   1.593  0.8807  0.2975 -0.6799
  351CHL     C1 1944   1.071   0.070   3.552 -0.1946  0.2416 -0.1106
  351CHL    CL1 1945   1.158  -0.069   3.469 -0.4372 -0.1099 -0.2617
  351CHL    CL2 1946   1.085   0.222   3.459 -0.0037 -0.1761  0.0305
  351CHL    CL3 1947   0.900   0.020   3.571 -0.0150  0.0628  0.0710
  351CHL     H1 1948   1.112   0.086   3.652 -1.7663  1.3476  0.4065
  352CHL     C1 1949   1.162   3.121   2.180 -0.1524  0.3780  0.1907
  352CHL    CL1 1950   1.245   3.253   2.084  0.0748  0.0021 -0.2709
  352CHL    CL2 1951   1.001   3.074   2.103 -0.1967 -0.1763  0.2320
  352CHL    CL3 1952   1.269   2.981   2.204 -0.1822 -0.1914 -0.0847
  352CHL     H1 1953   1.126   3.152   2.279 -2.3965 -0.9656 -0.1418
  353CHL     C1 1954   0.026   3.673   1.413 -0.1082  0.3750  0.1767
  353CHL    CL1 1955   0.125   3.691   1.560 -0.2068  0.1042 -0.0741
  353CHL    CL2 1956  -0.055   3.516   1.415  0.1533  0.3728 -0.3633
  353CHL    CL3 1957  -0.114   3.781   1.418 -0.3168  0.0460  0.6941
  353CHL     H1 1958   0.089   3.681   1.324  1.2622 -2.0963  0.8061
  354CHL     C1 1959   1.283   0.543   4.141  0.3255 -0.3434 -0.7263
  354CHL    CL1 1960   1.219   0.447   4.279 -0.1322  0.1461  0.0132
  354CHL    CL2 1961   1.354   0.441   4.008 -0.2309 -0.1206 -0.1714
  354CHL    CL3 1962   1.135   0.622   4.075 -0.1782 -0.0797  0.4397
  354CHL     H1 1963   1.352   0.622   4.175  0.4277 -0.1220 -1.4348
  355CHL     C1 1964   0.511   0.353   3.742  0.1075  0.1121  0.1969
  355CHL    CL1 1965   0.343   0.305   3.794 -0.2330  0.1797  0.2689
  355CHL    CL2 1966   0.602   0.441   3.878 -0.0011  0.2239  0.3972
  355CHL    CL3 1967   0.586   0.194   3.706  0.0628 -0.6010  0.4722
  355CHL     H1 1968   0.507   0.415   3.652 -2.7313  0.2911  0.3771
  356CHL     C1 1969   1.356   2.942   1.412  0.3474  0.3354  0.0531
  356CHL    CL1 1970   1.491   2.828   1.408  0.2153  0.3251 -0.3241
  356CHL    CL2 1971   1.379   3.045   1.257  0.0019  0.2735 -0.2166
  356CHL    CL3 1972   1.192   2.865   1.404 -0.3044  0.0175 -0.6205
  356CHL     H1 1973   1.351   3.014   1.494 -1.2932  0.1254  0.1536
  357CHL     C1 1974   1.375  -0.001   3.149  0.0984 -1.0037  0.1007
  357CHL    CL1 1975   1.459  -0.031   3.313 -0.3162 -0.0887  0.2680
  357CHL    CL2 1976   1.291   0.157   3.149  0.1325  0.5280  0.4186
  357CHL    CL3 1977   1.471  -0.022   3.008 -0.0704  0.0495  0.2271
  357CHL     H1 1978   1.299  -0.080   3.154 -2.8574  1.5395 -0.9764
  358CHL     C1 1979   2.949   2.270   2.883 -0.1181 -0.7977  0.5266
  358CHL    CL1 1980   3.017   2.104   2.901 -0.1031  0.3027 -0.2265
  358CHL    CL2 1981   3.069   2.386   2.823 -0.3909 -0.0947  0.2171
  358CHL    CL3 1982   2.800   2.257   2.773  0.0408 -0.1103  0.3174
  358CHL     H1 1983   2.906   2.296   2.980 -0.0652 -1.7389  0.8096
  359CHL     C1 1984   1.822   2.001   3.049  0.1136 -1.1298 -0.7273
  359CHL    CL1 1985   1.817   1.923   2.888 -0.0424 -0.2968  0.3259
  359CHL    CL2 1986   1.966   2.106   3.057  0.2603  0.1482  0.0966
  359CHL    CL3 1987   1.681   2.095   3.104 -0.0664 -0.7374 -0.0891
  359CHL     H1 1988   1.827   1.925   3.127 -1.4273  1.9430  2.6792
  360CHL     C1 1989   1.317   0.495   2.188 -0.3504  0.0925 -0.3600
  360CHL    CL1 1990   1.419   0.588   2.303  0.3015 -0.0642  0.2321
  360CHL    CL2 1991   1.172   0.443   2.282  0.1352  0.0185  0.3501
  360CHL    CL3 1992   1.284   0.591   2.040  0.0706 -0.3664  0.0673
  360CHL     H1 1993   1.386   0.413   2.167 -0.7794 -0.2116 -0.5963
  361CHL     C1 1994   1.464   2.637   0.862 -0.0794 -0.7196  0.0527
  361CHL    CL1 1995   1.443   2.508   0.742  0.5652 -0.2410  0.2467
  361CHL    CL2 1996   1.302   2.714   0.908 -0.5090 -0.0571 -0.1456
  361CHL    CL3 1997   1.567   2.599   1.006 -0.0623 -0.3955  0.2522
  361CHL     H1 1998   1.517   2.714   0.806 -0.1317 -1.3330 -0.8691
  362CHL     C1 1999   1.769   1.963   2.475 -0.6069 -0.4329 -0.4921
  362CHL    CL1 2000   1.870   1.965   2.326  0.1924 -0.1077  0.1409
  362CHL    CL2 2001   1.816   2.088   2.595  0.2502 -0.1605  0.1227
  362CHL    CL3 2002   1.595   1.973   2.418 -0.2972 -0.0725  0.0826
  362CHL     H1 2003   1.780   1.869   2.530 -1.5482 -0.4119 -0.2618
  363CHL     C1 2004   2.423   0.495   0.153  0.8999 -0.4694 -0.2447
  363CHL    CL1 2005   2.563   0.386   0.180  0.1038  0.4051  0.2801
  363CHL    CL2 2006   2.364   0.495  -0.016  0.2683  0.1559 -0.5939
  363CHL    CL3 2007   2.278   0.453   0.256  0.2108 -0.5704  0.1160
  363CHL     H1 2008   2.452   0.599   0.167 -1.1137  0.0579  0.2700
  364CHL     C1 2009   0.278   0.829   3.963 -0.5479  0.0409 -0.3292
  364CHL    CL1 2010   0.318   0.953   4.091 -0.1450 -0.5312  0.1405
  364CHL    CL2 2011   0.391   0.848   3.827 -0.2084  0.0876  0.3538
  364CHL    CL3 2012   0.285   0.661   4.047  0.0582  0.0816  0.0353
  364CHL     H1 2013   0.173   0.844   3.937 -0.5364 -0.3075 -0.5952
  365CHL     C1 2014   2.633   1.777   2.799 -0.0189  0.2050  0.7885
  365CHL    CL1 2015   2.752   1.751   2.924 -0.0740 -0.1520  0.1282
  365CHL    CL2 2016   2.497   1.674   2.832  0.3268 -0.1752  0.0199
  365CHL    CL3 2017   2.587   1.946   2.752 -0.1108  0.0035 -0.0404
  365CHL     H1 2018   2.689   1.738   2.713  0.0780  2.0559 -0.0511
  366CHL     C1 2019   0.664   0.717   1.717  0.4261  0.3950 -0.7817
  366CHL    CL1 2020   0.776   0.852   1.696  0.2519  0.3552  0.6394
  366CHL    CL2 2021   0.514   0.783   1.780 -0.5751  0.2739 -0.3979
  366CHL    CL3 2022   0.629   0.640   1.548 -0.0785 -0.1587  0.3679
  366CHL     H1 2023   0.703   0.639   1.782 -0.2089  0.6341 -0.1052
  367CHL     C1 2024   2.211   1.248   0.330 -0.0203  0.1003  1.2047
  367CHL    CL1 2025   2.313   1.195   0.472 -0.1039  0.3951 -0.2168
  367CHL    CL2 2026   2.284   1.178   0.177  0.3810  0.1410  0.0142
  367CHL    CL3 2027   2.052   1.159   0.350 -0.0926 -0.2271 -0.4012
  367CHL     H1 2028   2.186   1.354   0.330 -1.4212 -0.2109  0.8866
  368CHL     C1 2029   3.247   2.216   3.698  0.0159  0.2419 -0.3987
  368CHL    CL1 2030   3.225   2.346   3.580 -0.2086 -0.1744  0.1539
  368CHL    CL2 2031   3.140   2.069   3.661  0.1603 -0.1557 -0.1702
  368CHL    CL3 2032   3.417   2.152   3.705  0.0131  0.0179  0.1023
  368CHL     H1 2033   3.210   2.260   3.791  0.5589 -2.5396  1.2338
  369CHL     C1 2034   3.630   3.058   0.804 -0.3158  0.0099 -0.5492
  369CHL    CL1 2035   3.459   3.077   0.799 -0.1595 -0.5319 -0.2584
  369CHL    CL2 2036   3.698   3.061   0.639  0.0688  0.1966 -0.1304
  369CHL    CL3 2037   3.704   3.185   0.913  0.1541 -0.2924 -0.1169
  369CHL     H1 2038   3.639   2.961   0.854  0.5268 -0.7342 -2.0767
  370CHL     C1 2039   0.372   1.397   1.504 -0.2934  0.1464 -0.3873
  370CHL    CL1 2040   0.403   1.288   1.365 -0.1633 -0.0781 -0.3101
  370CHL    CL2 2041   0.399   1.561   1.436 -0.1556 -0.0781  0.3861
  370CHL    CL3 2042   0.212   1.366   1.573  0.0670  0.7460  0.0640
  370CHL     H1 2043   0.452   1.378   1.576  0.3990  0.1804 -1.1314
  371CHL     C1 2044   2.149   0.551   3.320 -0.1996  0.3636 -0.4989
  371CHL    CL1 2045   2.069   0.693   3.410 -0.0796  0.2077 -0.1463
  371CHL    CL2 2046   2.035   0.410   3.309 -0.1128  0.0679  0.1926
  371CHL    CL3 2047   2.209   0.606   3.154  0.2575 -0.1378 -0.1322
  371CHL     H1 2048   2.238   0.513   3.373 -0.1554  0.2976 -0.6201
  372CHL     C1 2049   3.310   1.579   0.675  0.1731 -0.3194  0.3693
  372CHL    CL1 2050   3.373   1.546   0.844  0.0878  0.1911  0.0673
  372CHL    CL2 2051   3.241   1.746   0.664 -0.0259 -0.3596 -0.2128
  372CHL    CL3 2052   3.428   1.535   0.544  0.3083  0.0731  0.5112
  372CHL     H1 2053   3.240   1.495   0.669  0.4550 -0.7878  2.7582
  373CHL     C1 2054   1.668   4.115   1.162  0.3722  0.0010  0.2194
  373CHL    CL1 2055   1.714   4.101   0.984  0.0679  0.1779  0.1209
  373CHL    CL2 2056   1.520   4.211   1.198 -0.1160  0.1323  0.0489
  373CHL    CL3 2057   1.666   3.936   1.218  0.2635  0.4031  0.1021
  373CHL     H1 2058   1.752   4.167   1.210  0.3677 -0.2552  0.5107
  374CHL     C1 2059   0.253   4.220   0.919  0.6385 -0.1738 -0.2255
  374CHL    CL1 2060   0.423   4.266   0.967  0.2848 -0.0948  0.0307
  374CHL    CL2 2061   0.224   4.271   0.744 -0.1532  0.3496 -0.3082
  374CHL    CL3 2062   0.241   4.046   0.942  0.0556 -0.5702  0.0375
  374CHL     H1 2063   0.177   4.270   0.980 -1.1254 -0.4285 -2.0875
  375CHL     C1 2064   2.030   3.373   0.467  0.3382 -0.3079 -0.8641
  375CHL    CL1 2065   2.090   3.339   0.299 -0.1133 -0.4381  0.0680
  375CHL    CL2 2066   2.084   3.229   0.565 -0.0758 -0.0126  0.1933
  375CHL    CL3 2067   2.062   3.534   0.537 -0.3510 -0.3481  0.0670
  375CHL     H1 2068   1.921   3.372   0.457 -0.2238  2.8012  2.5807
  376CHL     C1 2069   0.617   3.550   2.561  0.5239 -0.0263  0.7039
  376CHL    CL1 2070   0.500   3.573   2.693 -0.6642 -0.0922  0.2037
  376CHL    CL2 2071   0.529   3.548   2.402 -0.2675  0.1459  0.2727
  376CHL    CL3 2072   0.718   3.703   2.541  0.1734 -0.0393  0.4450
  376CHL     H1 2073   0.675   3.459   2.576 -1.4809 -1.5359 -0.2776
  377CHL     C1 2074   3.509   1.918   1.692  0.3327  0.5084  0.2418
  377CHL    CL1 2075   3.601   1.944   1.850  0.2914 -0.1201  0.0909
  377CHL    CL2 2076   3.604   1.806   1.583  0.2151 -0.1758 -0.0584
  377CHL    CL3 2077   3.358   1.840   1.748  0.0065  0.1173  0.0366
  377CHL     H1 2078   3.491   2.013   1.641  1.8855  0.4469 -0.5009
  378CHL     C1 2079   2.542   1.525   1.368 -0.4303 -0.2984 -0.9633
  378CHL    CL1 2080   2.597   1.675   1.299 -0.2871  0.0648  0.0123
  378CHL    CL2 2081   2.680   1.409   1.331  0.0318  0.2096  0.1647
  378CHL    CL3 2082   2.530   1.552   1.547  0.2710 -0.4165  0.5479
  378CHL     H1 2083   2.446   1.496   1.326 -0.8699 -1.7459  0.8813
  379CHL     C1 2084   0.458   3.961   2.646 -0.1169 -0.1133  0.6891
  379CHL    CL1 2085   0.466   3.961   2.467 -0.0546  0.2301  0.0855
  379CHL    CL2 2086   0.463   4.130   2.724  0.2046 -0.2904  0.0084
  379CHL    CL3 2087   0.310   3.874   2.721  0.3536 -0.2203  0.1433
  379CHL     H1 2088   0.536   3.895   2.684  1.0852 -0.2706 -1.8494
  380CHL     C1 2089   0.505   1.257   1.985 -0.3749  0.4299 -0.4679
  380CHL    CL1 2090   0.663   1.346   2.017  0.0201  0.1123  0.1928
  380CHL    CL2 2091   0.453   1.263   1.813  0.1227 -0.1929 -0.0437
  380CHL    CL3 2092   0.543   1.074   2.003 -0.0290  0.0345 -0.2834
  380CHL     H1 2093   0.420   1.284   2.049 -2.1594 -1.5628 -1.8493
  381CHL     C1 2094   1.748   1.064   0.864 -0.5537  0.4869  0.2762
  381CHL    CL1 2095   1.793   1.105   1.038 -0.0458 -0.0809 -0.2058
  381CHL    CL2 2096   1.828   1.174   0.743  0.0286 -0.1295  0.1384
  381CHL    CL3 2097   1.824   0.902   0.826  0.0642  0.1589 -0.2411
  381CHL     H1 2098   1.640   1.069   0.846 -0.8430  0.2912  1.8456
  382CHL     C1 2099   0.945   0.869   0.733  0.5658 -0.0955  0.4144
  382CHL    CL1 2100   0.894   0.995   0.849 -0.1843  0.0424 -0.3341
  382CHL    CL2 2101   0.970   0.717   0.837 -0.0405 -0.0897  0.0812
  382CHL    CL3 2102   0.812   0.853   0.613 -0.0583 -0.2629  0.2793
  382CHL     H1 2103   1.039   0.890   0.681 -1.1934  1.0126 -2.5561
  383CHL     C1 2104   0.505   1.714   0.676  0.7152 -0.5222 -0.1822
  383CHL    CL1 2105   0.583   1.634   0.820  0.2611  0.1574  0.4191
  383CHL    CL2 2106   0.421   1.608   0.558 -0.0355  0.2342  0.0158
  383CHL    CL3 2107   0.396   1.841   0.722  0.2877  0.0073  0.3105
  383CHL     H1 2108   0.587   1.769   0.627  0.5798  1.2501  1.4723
  384CHL     C1 2109   3.334   0.783   3.574 -0.3401 -0.7415  0.3505
  384CHL    CL1 2110   3.360   0.939   3.660  0.0780  0.5452 -0.3834
  384CHL    CL2 2111   3.451   0.663   3.652  0.0927  0.0623 -0.0224
  384CHL    CL3 2112   3.164   0.714   3.577 -0.4744  0.0712 -0.4127
  384CHL     H1 2113   3.379   0.805   3.477  0.0648  1.4443  0.9763
  385CHL     C1 2114   2.618   3.562   1.232  0.1104  0.4433  0.7294
  385CHL    CL1 2115   2.687   3.403   1.291  0.0968 -0.1200  0.0960
  385CHL    CL2 2116   2.451   3.557   1.171  0.1582 -0.3614 -0.3213
  385CHL    CL3 2117   2.627   3.670   1.375 -0.4026 -0.1854  0.1809
  385CHL     H1 2118   2.677   3.600   1.148  0.8644 -2.1430  0.0036
  386CHL     C1 2119   0.878   2.070   0.857  0.0276  0.9835  0.0660
  386CHL    CL1 2120   0.826   1.959   0.988 -0.0420  0.0982  0.4566
  386CHL    CL2 2121   1.047   2.047   0.817 -0.0020  0.1417  0.5299
  386CHL    CL3 2122   0.780   2.053   0.712  0.0351 -0.5877  0.4445
  386CHL     H1 2123   0.858   2.170   0.898  0.8964  0.8427  0.8497
  387CHL     C1 2124   3.383   2.451   1.182  0.9298 -0.1251  0.1961
  387CHL    CL1 2125   3.255   2.365   1.091 -0.0603  0.0107  0.1805
  387CHL    CL2 2126   3.404   2.385   1.348 -0.4332  0.3107 -0.4018
  387CHL    CL3 2127   3.539   2.442   1.084  0.3024  0.2055 -0.3089
  387CHL     H1 2128   3.351   2.556   1.182 -1.5081 -0.8189  0.9373
  388CHL     C1 2129   1.830   2.592   2.389 -0.1706  0.1103  0.0992
  388CHL    CL1 2130   1.744   2.577   2.235 -0.4976 -0.2825 -0.4141
  388CHL    CL2 2131   1.763   2.716   2.496 -0.2323 -0.2350  0.2499
  388CHL    CL3 2132   1.815   2.434   2.475  0.1417 -0.2443  0.2158
  388CHL     H1 2133   1.931   2.616   2.355 -0.3448  3.0226  1.4024
  389CHL     C1 2134   1.152   4.177   0.529 -0.1040  0.2353  0.1783
  389CHL    CL1 2135   1.069   4.169   0.691  0.1228  0.0402 -0.0336
  389CHL    CL2 2136   1.130   4.033   0.428  0.0454  0.5826  0.3800
  389CHL    CL3 2137   1.112   4.330   0.435  0.1731  0.2690 -0.1484
  389CHL     H1 2138   1.259   4.181   0.547  0.2754 -0.5969 -1.5902
  390CHL     C1 2139   1.991   2.909   1.503 -0.5021 -0.4113 -0.2696
  390CHL    CL1 2140   2.154   2.973   1.482 -0.0823  0.1929  0.1232
  390CHL    CL2 2141   1.999   2.767   1.606 -0.2388  0.1685 -0.2255
  390CHL    CL3 2142   1.887   3.039   1.578 -0.1647  0.2138  0.3750
  390CHL     H1 2143   1.959   2.882   1.402  0.1754  1.0499 -0.9042
  391CHL     C1 2144   2.509   2.107   1.588 -0.6483  0.2236 -0.0038
  391CHL    CL1 2145   2.514   2.022   1.427  0.1851 -0.1429 -0.2261
  391CHL    CL2 2146   2.440   2.272   1.566  0.2548 -0.1940  0.2113
  391CHL    CL3 2147   2.413   2.031   1.713  0.0264  0.1708  0.2162
  391CHL     H1 2148   2.613   2.113   1.621 -0.2328 -1.2439 -0.9322
  392CHL     C1 2149   1.109   1.751   2.398 -0.5349  0.0950 -1.2363
  392CHL    CL1 2150   1.102   1.695   2.232 -0.1109  0.1923  0.0641
  392CHL    CL2 2151   1.088   1.617   2.522 -0.2351  0.0728  0.1924
  392CHL    CL3 2152   1.279   1.816   2.430  0.3110  0.5479 -0.1046
  392CHL     H1 2153   1.025   1.821   2.404  0.0567  0.7265  0.0605
  393CHL     C1 2154   3.531   1.149   3.296 -0.0903  0.8652 -0.4143
  393CHL    CL1 2155   3.594   1.157   3.463 -0.0311 -0.2247  0.3258
  393CHL    CL2 2156   3.661   1.060   3.208  0.1769 -0.1283  0.3646
  393CHL    CL3 2157   3.376   1.049   3.325 -0.1906  0.5293  0.2006
  393CHL     H1 2158   3.512   1.246   3.248 -1.2012 -0.2305 -2.3212
  394CHL     C1 2159   2.614   3.074   2.886  0.0642  0.4046  0.5757
  394CHL    CL1 2160   2.723   2.996   3.011 -0.1197  0.0644  0.3293
  394CHL    CL2 2161   2.451   3.120   2.947 -0.6833  0.1756  0.0991
  394CHL    CL3 2162   2.695   3.210   2.803  0.3651 -0.5284  0.2381
  394CHL     H1 2163   2.600   2.996   2.810  3.7973  2.4068 -2.5738
  395CHL     C1 2164   0.554   1.535   2.709  0.1885 -0.1267 -0.4347
  395CHL    CL1 2165   0.628   1.561   2.872  0.1412  0.1042 -0.1630
  395CHL    CL2 2166   0.653   1.429   2.594  0.1332  0.4387 -0.4560
  395CHL    CL3 2167   0.388   1.467   2.732  0.1648 -0.2287 -0.1253
  395CHL     H1 2168   0.545   1.635   2.665  0.5020  0.4775  0.8018
  396CHL     C1 2169   2.329   2.790   2.446 -0.1424 -1.0293  0.3527
  396CHL    CL1 2170   2.302   2.867   2.602 -0.1410 -0.1725 -0.1661
  396CHL    CL2 2171   2.483   2.696   2.453 -0.1297  0.3711  0.1945
  396CHL    CL3 2172   2.197   2.671   2.419 -0.1574 -0.5346  0.2744
  396CHL     H1 2173   2.329   2.873   2.374  0.8591 -0.4658  0.9785
  397CHL     C1 2174   2.463   4.222   0.088 -0.1430 -0.3806 -0.1017
  397CHL    CL1 2175   2.302   4.169   0.025 -0.0014  0.1999 -0.2097
  397CHL    CL2 2176   2.563   4.074   0.137  0.5089  0.7095  0.1640
  397CHL    CL3 2177   2.538   4.310  -0.052 -0.3019  0.0915  0.3214
  397CHL     H1 2178   2.441   4.283   0.176  1.6250  0.7665 -0.4053
  398CHL     C1 2179   3.333   4.204   0.539  0.2921 -0.1057  0.1349
  398CHL    CL1 2180   3.305   4.314   0.404 -0.1286 -0.6178 -0.1358
  398CHL    CL2 2181   3.499   4.184   0.586 -0.0736 -0.0982  0.2301
  398CHL    CL3 2182   3.233   4.269   0.674  0.0015 -0.3591 -0.1127
  398CHL     H1 2183   3.300   4.104   0.507 -0.8610 -0.1671  1.4011
  399CHL     C1 2184   3.168   3.726   1.094  0.2367  0.3870 -0.4407
  399CHL    CL1 2185   3.121   3.609   1.221 -0.0671 -0.1695  0.4034
  399CHL    CL2 2186   3.056   3.720   0.950  0.5554 -0.0391 -0.0806
  399CHL    CL3 2187   3.173   3.891   1.175  0.3569  0.0861  0.1190
  399CHL     H1 2188   3.264   3.698   1.050  1.3657  4.6580 -1.1225
  400CHL     C1 2189   0.074   3.612   2.511  0.2489 -0.0912 -0.1858
  400CHL    CL1 2190  -0.022   3.471   2.454 -0.1379 -0.0605  0.3012
  400CHL    CL2 2191   0.041   3.771   2.424  0.1453  0.2235 -0.1503
  400CHL    CL3 2192   0.048   3.637   2.687 -0.2111  0.0366  0.0333
  400CHL     H1 2193   0.180   3.586   2.503  0.3917  0.8838 -2.0990
  401CHL     C1 2194   0.577   3.095   1.030 -0.0833  0.9607 -0.3013
  401CHL    CL1 2195   0.448   3.031   1.135  0.0584 -0.2924 -0.7065
  401CHL    CL2 2196   0.652   2.949   0.940  0.2143 -0.1977  0.1281
  401CHL    CL3 2197   0.516   3.214   0.909 -0.2591 -0.3900 -0.0842
  401CHL     H1 2198   0.651   3.130   1.103 -0.7258  1.0654  0.3094
  402CHL     C1 2199   0.495   1.891   1.115 -0.3866  0.3575 -0.9103
  402CHL    CL1 2200   0.618   1.851   1.248  0.0203 -0.2956 -0.0712
  402CHL    CL2 2201   0.338   1.825   1.164  0.2419 -0.1923  0.4529
  402CHL    CL3 2202   0.480   2.068   1.090 -0.2794 -0.2452  0.0702
  402CHL     H1 2203   0.531   1.837   1.026  1.6355  0.8430 -0.4479
  403CHL     C1 2204   1.900   4.389   3.171 -0.2884 -0.0118  0.3288
  403CHL    CL1 2205   1.757   4.496   3.189  0.0886  0.0371 -0.0008
  403CHL    CL2 2206   1.861   4.263   3.051 -0.5188  0.0483  0.4342
  403CHL    CL3 2207   2.033   4.491   3.113  0.0761 -0.2912  0.1559
  403CHL     H1 2208   1.928   4.348   3.268 -0.0246 -1.3359 -0.2905
  404CHL     C1 2209   0.961   1.644   3.845  0.3918  0.1374 -0.1645
  404CHL    CL1 2210   0.943   1.807   3.931  0.3510 -0.0833 -0.0315
  404CHL    CL2 2211   1.126   1.587   3.867  0.0056 -0.1053  0.0429
  404CHL    CL3 2212   0.860   1.524   3.938 -0.4999 -0.4111 -0.1305
  404CHL     H1 2213   0.927   1.640   3.741 -3.7020 -1.5336  1.0552
  405CHL     C1 2214   2.785   0.147   1.643 -0.2229 -0.7787 -0.0649
  405CHL    CL1 2215   2.608   0.114   1.632 -0.6078  0.1134 -0.1543
  405CHL    CL2 2216   2.827   0.321   1.672  0.4249  0.0926  0.1759
  405CHL    CL3 2217   2.849   0.043   1.773  0.1508  0.0030 -0.0500
  405CHL     H1 2218   2.817   0.115   1.543 -1.3689 -0.9905 -0.3869
  406CHL     C1 2219   3.543   3.036   3.278 -0.7498 -0.5865  0.5489
  406CHL    CL1 2220   3.406   2.996   3.161 -0.1255 -0.1708 -0.5854
  406CHL    CL2 2221   3.516   2.948   3.433  0.1156  0.1104  0.2030
  406CHL    CL3 2222   3.689   2.975   3.197 -0.5781 -0.2038 -0.1174
  406CHL     H1 2223   3.553   3.144   3.294  2.1553 -0.2808 -2.3632
  407CHL     C1 2224   1.494   4.369   0.716 -0.3067 -0.1725  0.3685
  407CHL    CL1 2225   1.630   4.475   0.770 -0.6321  0.3850 -0.2037
  407CHL    CL2 2226   1.339   4.457   0.727 -0.1752 -0.3227 -0.1837
  407CHL    CL3 2227   1.520   4.304   0.554  0.3678  0.2282 -0.0313
  407CHL     H1 2228   1.498   4.289   0.790 -1.4507 -0.2513  0.3497
  408CHL     C1 2229   0.858   3.585   2.205 -0.0757  0.2699  0.0635
  408CHL    CL1 2230   1.027   3.615   2.256  0.0647  0.0123 -0.2460
  408CHL    CL2 2231   0.795   3.742   2.132 -0.2995 -0.1473 -0.1994
  408CHL    CL3 2232   0.846   3.450   2.078 -0.4385  0.7937 -0.0915
  408CHL     H1 2233   0.795   3.556   2.290  1.5981 -4.2888  0.0173
  409CHL     C1 2234   2.449   1.650   1.997  0.0262  0.5777  0.1427
  409CHL    CL1 2235   2.349   1.711   1.864 -0.0432  0.0148  0.5903
  409CHL    CL2 2236   2.426   1.468   1.997  0.3440  0.1972 -0.0399
  409CHL    CL3 2237   2.614   1.699   1.974  0.1261  0.1080 -0.0521
  409CHL     H1 2238   2.410   1.694   2.089  2.3320  1.0468  0.9502
  410CHL     C1 2239   2.534   3.585   3.592 -0.6540  0.3725 -0.4665
  410CHL    CL1 2240   2.636   3.455   3.668  0.4078 -0.3094  0.0021
  410CHL    CL2 2241   2.633   3.671   3.457 -0.0800 -0.1062 -0.3016
  410CHL    CL3 2242   2.398   3.498   3.529 -0.1801 -0.2281 -0.0105
  410CHL     H1 2243   2.498   3.654   3.669 -0.1117 -1.4139  1.4805
  411CHL     C1 2244   3.321   1.387   3.680  0.9262 -0.1191  0.0191
  411CHL    CL1 2245   3.362   1.512   3.560  0.0262  0.1518  0.1051
  411CHL    CL2 2246   3.238   1.460   3.825 -0.2348 -0.1487  0.2988
  411CHL    CL3 2247   3.243   1.247   3.596 -0.1939 -0.1493  0.4257
  411CHL     H1 2248   3.416   1.350   3.720  1.1165  1.7921  1.5068
  412CHL     C1 2249   3.106   0.455   1.387 -0.2213 -0.2495 -0.1756
  412CHL    CL1 2250   3.038   0.289   1.379  0.0976 -0.6439 -0.1049
  412CHL    CL2 2251   3.178   0.484   1.225  0.0540  0.1591 -0.1895
  412CHL    CL3 2252   2.963   0.560   1.409  0.0689 -0.2679  0.3904
  412CHL     H1 2253   3.168   0.471   1.476  0.3830 -0.5284 -0.5402
  413CHL     C1 2254   3.624   3.380   0.457  0.6692 -0.6373 -0.1419
  413CHL    CL1 2255   3.719   3.464   0.325 -0.1691  0.5852 -0.1455
  413CHL    CL2 2256   3.629   3.470   0.616 -0.0151  0.0831  0.0649
  413CHL    CL3 2257   3.461   3.350   0.396 -0.1609 -0.2047  0.1915
  413CHL     H1 2258   3.677   3.284   0.464 -0.4272 -1.3227 -0.9505
  414CHL     C1 2259   2.366   0.033   0.535  0.2929 -0.8851 -0.3117
  414CHL    CL1 2260   2.416   0.101   0.375 -0.3266  0.1700 -0.0512
  414CHL    CL2 2261   2.380  -0.147   0.517  0.3443 -0.7525  0.0034
  414CHL    CL3 2262   2.500   0.079   0.653 -0.0348 -0.0906 -0.1514
  414CHL     H1 2263   2.264   0.061   0.563  0.0810 -1.7616 -0.1684
  415CHL     C1 2264   0.459   2.342   2.382 -0.2515  0.3230  0.5756
  415CHL    CL1 2265   0.288   2.407   2.369  0.0196 -0.2654 -0.2610
  415CHL    CL2 2266   0.515   2.302   2.549  0.2618  0.0680  0.1383
  415CHL    CL3 2267   0.490   2.189   2.282 -0.2649 -0.0017 -0.5370
  415CHL     H1 2268   0.518   2.420   2.333 -1.2591  0.5606 -0.3057
  416CHL     C1 2269   2.661   0.774   1.718  0.5994 -0.4769  0.7938
  416CHL    CL1 2270   2.624   0.702   1.563  0.1114 -0.2363  0.2684
  416CHL    CL2 2271   2.791   0.666   1.784 -0.3789 -0.0226  0.0520
  416CHL    CL3 2272   2.693   0.945   1.730 -0.4796 -0.7038 -0.6349
  416CHL     H1 2273   2.576   0.756   1.785  1.0451  1.1956  1.8913
  417CHL     C1 2274   0.023   0.601   0.171 -0.0356 -0.3021  0.0471
  417CHL    CL1 2275   0.106   0.531   0.324  0.2621  0.1900  0.0382
  417CHL    CL2 2276  -0.145   0.646   0.207  0.4111  0.2831  0.0021
  417CHL    CL3 2277   0.085   0.754   0.101  0.3855 -0.2668 -0.5310
  417CHL     H1 2278   0.027   0.521   0.096 -0.5554 -0.3004  0.0160
  418CHL     C1 2279   2.265   2.759   2.009 -0.0757 -0.6564  0.1141
  418CHL    CL1 2280   2.268   2.825   1.845  0.1904 -0.0315  0.0101
  418CHL    CL2 2281   2.092   2.740   2.065 -0.2172 -0.1603 -0.2161
  418CHL    CL3 2282   2.354   2.604   1.991 -0.2926 -0.1046  0.0297
  418CHL     H1 2283   2.313   2.826   2.082 -1.9607  0.0801  0.7365
  419CHL     C1 2284   1.514   3.545   1.921 -0.2960  0.0240  0.1911
  419CHL    CL1 2285   1.352   3.530   1.842 -0.2618 -0.5579  0.2584
  419CHL    CL2 2286   1.519   3.473   2.091 -0.2023  0.3738  0.2442
  419CHL    CL3 2287   1.651   3.476   1.816  0.0213  0.0171  0.0133
  419CHL     H1 2288   1.540   3.650   1.938  1.2978 -0.5036  1.2832
  420CHL     C1 2289   0.491   1.318   0.020  0.1187  0.5262  0.0877
  420CHL    CL1 2290   0.437   1.453   0.123  0.4032 -0.2482  0.0400
  420CHL    CL2 2291   0.549   1.389  -0.130  0.3305  0.0583  0.0515
  420CHL    CL3 2292   0.618   1.209   0.086 -0.0557  0.9189 -0.1132
  420CHL     H1 2293   0.400   1.271  -0.018  0.1474  0.0036  0.6541
  421CHL     C1 2294   0.079   1.096   1.983 -0.3319 -0.0301 -0.2337
  421CHL    CL1 2295   0.167   1.092   2.140 -0.3371  0.0816  0.6025
  421CHL    CL2 2296   0.014   1.261   1.953 -0.4842  0.2102 -0.0445
  421CHL    CL3 2297   0.186   1.029   1.853  0.1547  0.3385  0.1408
  421CHL     H1 2298  -0.009   1.033   2.000 -0.5506  0.8929  2.5432
  422CHL     C1 2299   3.081   1.953   1.341  0.6113  0.2009 -0.2740
  422CHL    CL1 2300   3.130   1.946   1.173 -0.2822 -0.4461 -0.0999
  422CHL    CL2 2301   2.900   1.972   1.343  0.1830 -0.1457 -0.2910
  422CHL    CL3 2302   3.130   1.803   1.427  0.3450 -0.1311 -0.7617
  422CHL     H1 2303   3.126   2.042   1.386 -0.0790  0.1160  0.6070
  423CHL     C1 2304   2.766   2.271   3.471 -0.0886  0.2644 -0.0740
  423CHL    CL1 2305   2.866   2.316   3.612 -0.3253 -0.1824  0.0286
  423CHL    CL2 2306   2.807   2.362   3.320  0.3613 -0.0413  0.0535
  423CHL    CL3 2307   2.785   2.092   3.421 -0.0367 -0.1465  0.1634
  423CHL     H1 2308   2.663   2.279   3.507  0.6218  0.2161  2.1056
  424CHL     C1 2309   1.534   0.270   0.146  0.3128 -0.1923  0.2245
  424CHL    CL1 2310   1.563   0.190  -0.013 -0.1408  0.1572  0.1416
  424CHL    CL2 2311   1.417   0.175   0.245 -0.1203  0.1355 -0.0154
  424CHL    CL3 2312   1.698   0.260   0.228  0.0255  0.0520 -0.2423
  424CHL     H1 2313   1.506   0.374   0.125  1.2389  0.1899  0.8104
  425CHL     C1 2314   1.626   0.816   2.029  0.0942  0.0649  0.2527
  425CHL    CL1 2315   1.485   0.879   1.928 -0.2271 -0.2216  0.0555
  425CHL    CL2 2316   1.612   0.873   2.197  0.1081  0.2628 -0.3631
  425CHL    CL3 2317   1.630   0.636   2.028 -0.0078  0.1499 -0.0400
  425CHL     H1 2318   1.722   0.859   1.997  0.6833  0.0970  1.9822
  426CHL     C1 2319   1.972   1.788   0.794  0.0832  0.4829  0.3869
  426CHL    CL1 2320   1.889   1.893   0.916 -0.0734 -0.1247 -0.0546
  426CHL    CL2 2321   2.144   1.840   0.771  0.0444  0.5607 -0.3408
  426CHL    CL3 2322   1.984   1.617   0.848 -0.0436 -0.1827  0.1836
  426CHL     H1 2323   1.924   1.787   0.695  0.7007  0.7868  0.0761
  427CHL     C1 2324   2.919   2.569   2.529 -0.2635  0.2817  0.2869
  427CHL    CL1 2325   2.822   2.602   2.670  0.1533 -0.1541 -0.3335
  427CHL    CL2 2326   2.827   2.434   2.437 -0.1366  0.0334 -0.0018
  427CHL    CL3 2327   2.945   2.716   2.422  0.1835 -0.0719  0.5137
  427CHL     H1 2328   3.021   2.536   2.553  0.8439  1.8004 -1.9491
  428CHL     C1 2329   0.101   1.408   1.175  0.0126 -0.7149 -0.0172
  428CHL    CL1 2330  -0.017   1.549   1.204  0.0439  0.3841  0.3736
  428CHL    CL2 2331   0.003   1.256   1.143  0.1177 -0.2372  0.2085
  428CHL    CL3 2332   0.219   1.450   1.045 -0.3468 -0.6351 -0.4370
  428CHL     H1 2333   0.134   1.385   1.277 -1.8852 -2.2981  0.2949
  429CHL     C1 2334   1.704   4.002   0.190  0.3431  0.2095  0.0901
  429CHL    CL1 2335   1.821   3.947   0.312 -0.1245  0.0401  0.3814
  429CHL    CL2 2336   1.614   3.864   0.122 -0.4449 -0.0020  0.4298
  429CHL    CL3 2337   1.569   4.105   0.263 -0.2778  0.0342 -0.0024
  429CHL     H1 2338   1.765   4.047   0.111  0.4946 -1.1614 -0.6139
  430CHL     C1 2339   0.226   2.625   2.081  0.2926 -0.5011 -0.1593
  430CHL    CL1 2340   0.367   2.731   2.103 -0.4150  0.3176 -0.0949
  430CHL    CL2 2341   0.113   2.667   2.212  0.2654 -0.2215  0.1758
  430CHL    CL3 2342   0.142   2.671   1.933 -0.0860 -0.1376 -0.1770
  430CHL     H1 2343   0.257   2.521   2.068  1.0656 -0.2910 -0.0264
  431CHL     C1 2344   2.924   2.656   3.927 -0.6542  1.2992  0.2107
  431CHL    CL1 2345   3.038   2.592   3.812 -0.1342 -0.1754 -0.2539
  431CHL    CL2 2346   2.961   2.827   3.950 -0.1867  0.1927 -0.3253
  431CHL    CL3 2347   2.758   2.617   3.885  0.3168  0.2639  0.1163
  431CHL     H1 2348   2.948   2.602   4.020  1.2036 -0.7438 -1.3599
  432CHL     C1 2349   2.108   3.431   1.278  0.0845  0.3384 -0.3175
  432CHL    CL1 2350   2.041   3.528   1.413  0.3194  0.0333 -0.0493
  432CHL    CL2 2351   2.244   3.335   1.347  0.1666  0.0426 -0.1443
  432CHL    CL3 2352   1.998   3.310   1.204  0.5395 -0.2187 -0.0508
  432CHL     H1 2353   2.126   3.490   1.188 -1.4186 -3.0097 -3.0616
  433CHL     C1 2354   1.863   0.012   0.369 -0.1006 -0.9760  0.2136
  433CHL    CL1 2355   1.904  -0.108   0.495  0.2722  0.6844 -0.0205
  433CHL    CL2 2356   1.987   0.142   0.359  0.0078 -0.2865  0.0565
  433CHL    CL3 2357   1.848  -0.070   0.209  0.1471  0.2130  0.1611
  433CHL     H1 2358   1.763   0.051   0.391 -0.0191 -0.1200 -0.8725
  434CHL     C1 2359   1.678   0.958   3.171  0.0748  0.2246 -0.2242
  434CHL    CL1 2360   1.824   0.839   3.181 -0.3244  0.2636 -0.1794
  434CHL    CL2 2361   1.691   1.026   3.005 -0.3631 -0.1993 -0.4940
  434CHL    CL3 2362   1.536   0.859   3.207  0.1803 -0.1358  0.0662
  434CHL     H1 2363   1.695   1.036   3.247  2.2450  0.6185 -1.0254
  435CHL     C1 2364   3.731   2.837   2.834  0.6651 -0.3823  0.1725
  435CHL    CL1 2365   3.849   2.723   2.912  0.0048 -0.3269 -0.0415
  435CHL    CL2 2366   3.802   2.877   2.669 -0.5476 -0.2310 -0.3861
  435CHL    CL3 2367   3.573   2.748   2.805  0.0043 -0.3289 -0.2606
  435CHL     H1 2368   3.722   2.931   2.890 -2.3318  0.2097 -1.1063
  436CHL     C1 2369   1.283   1.064   3.810  0.1597  0.2929  0.1622
  436CHL    CL1 2370   1.268   1.240   3.835  0.2858 -0.2803 -0.3054
  436CHL    CL2 2371   1.385   1.028   3.670  0.4255  0.4670 -0.3868
  436CHL    CL3 2372   1.343   0.995   3.960  0.0694  0.2156  0.4780
  436CHL     H1 2373   1.185   1.019   3.791  0.1244  1.1219 -1.7652
  437CHL     C1 2374   0.461   3.086   1.924  0.9575 -0.8235 -0.0404
  437CHL    CL1 2375   0.451   3.256   1.858  0.4093  0.0952 -0.0102
  437CHL    CL2 2376   0.623   3.017   1.944 -0.4366 -0.2110 -0.6542
  437CHL    CL3 2377   0.375   3.063   2.084 -0.1032 -0.4048 -0.3441
  437CHL     H1 2378   0.411   3.020   1.852 -2.0119  0.7311  0.4435
  438CHL     C1 2379   3.455   4.173   3.909 -0.5193 -0.3094 -0.4477
  438CHL    CL1 2380   3.462   4.310   3.791  0.2552  0.6056 -0.2811
  438CHL    CL2 2381   3.500   4.231   4.075  0.3207  0.1590  0.1681
  438CHL    CL3 2382   3.286   4.116   3.909  0.0521  0.4564 -0.3396
  438CHL     H1 2383   3.511   4.087   3.872 -1.1632 -0.9334 -0.0141
  439CHL     C1 2384   2.674   3.223   1.711 -0.4392  0.2015  0.0260
  439CHL    CL1 2385   2.565   3.192   1.580 -0.1508  0.0482  0.1678
  439CHL    CL2 2386   2.729   3.064   1.791 -0.2523 -0.1112  0.0920
  439CHL    CL3 2387   2.821   3.303   1.640  0.4056 -0.2776  0.3179
  439CHL     H1 2388   2.625   3.281   1.790  0.2233  1.6143 -0.5561
  440CHL     C1 2389   3.420   1.546   1.945 -0.1237 -0.2007  0.1413
  440CHL    CL1 2390   3.592   1.600   1.927  0.3889  0.2569 -0.1988
  440CHL    CL2 2391   3.413   1.394   2.032  0.2664  0.2445 -0.2200
  440CHL    CL3 2392   3.333   1.674   2.031 -0.1958  0.0161  0.3022
  440CHL     H1 2393   3.374   1.530   1.847  0.6906  1.9065 -0.6440
  441CHL     C1 2394   2.686   1.028   3.885 -0.6041 -0.1452 -0.2141
  441CHL    CL1 2395   2.773   1.175   3.841 -0.0767 -0.1494 -0.1217
  441CHL    CL2 2396   2.727   0.889   3.776 -0.0653  0.0478  0.4820
  441CHL    CL3 2397   2.681   0.992   4.056  0.0907  0.0912  0.1917
  441CHL     H1 2398   2.580   1.046   3.866 -0.5678 -0.3747 -0.6502
  442CHL     C1 2399   2.394   1.209   1.683 -0.5024  0.4396  0.1654
  442CHL    CL1 2400   2.388   1.029   1.653 -0.3392  0.0235  0.3327
  442CHL    CL2 2401   2.250   1.252   1.782  0.0823 -0.0098  0.0626
  442CHL    CL3 2402   2.550   1.259   1.759  0.0104 -0.3968  0.1886
  442CHL     H1 2403   2.393   1.259   1.586  0.9539  1.1107  0.4679
  443CHL     C1 2404   0.091   0.921   2.816 -0.2935  0.2616 -0.2446
  443CHL    CL1 2405   0.049   0.894   2.645  0.2049 -0.4497  0.5205
  443CHL    CL2 2406   0.004   0.796   2.923 -0.0173 -0.1256  0.7026
  443CHL    CL3 2407   0.270   0.891   2.815 -0.1377 -0.2669 -0.2551
  443CHL     H1 2408   0.064   1.024   2.842 -1.0959 -0.1455  0.5773
  444CHL     C1 2409   3.541   3.565   1.077  0.1719  0.5527 -0.4016
  444CHL    CL1 2410   3.458   3.583   0.924  0.4277 -0.0219 -0.4076
  444CHL    CL2 2411   3.491   3.697   1.191  0.5225  0.1600  0.1328
  444CHL    CL3 2412   3.533   3.398   1.140 -0.2860  0.0543 -0.1440
  444CHL     H1 2413   3.649   3.577   1.061  0.2871 -2.3916 -2.7275
  445CHL     C1 2414   2.612   2.601   3.059 -0.3740 -0.6861  0.3192
  445CHL    CL1 2415   2.531   2.727   2.960 -0.3278 -0.2314 -0.1126
  445CHL    CL2 2416   2.528   2.442   3.055 -0.0090 -0.4480  0.1634
  445CHL    CL3 2417   2.780   2.587   2.994  0.3997 -0.1479 -0.5306
  445CHL     H1 2418   2.611   2.632   3.164 -0.0431  1.7915 -0.3615
  446CHL     C1 2419   3.548   3.819   0.353 -0.8200  0.8611  0.4027
  446CHL    CL1 2420   3.487   3.977   0.287 -0.1454 -0.0624 -0.0026
  446CHL    CL2 2421   3.709   3.795   0.272 -0.1749  0.2079 -0.0849
  446CHL    CL3 2422   3.548   3.839   0.534 -0.0118 -0.2597  0.2333
  446CHL     H1 2423   3.482   3.741   0.313  0.7768  0.2936 -1.3045
  447CHL     C1 2424   2.140   3.204   1.908  0.1442 -0.3545  0.7541
  447CHL    CL1 2425   2.129   3.243   1.729  0.1981  0.2779 -0.1551
  447CHL    CL2 2426   2.020   3.077   1.944  0.3318  0.1004 -0.2328
  447CHL    CL3 2427   2.311   3.164   1.951  0.2778 -0.1888  0.0284
  447CHL     H1 2428   2.113   3.286   1.975  1.2595  2.0134 -1.4944
  448CHL     C1 2429   0.783   3.265   0.541 -0.9690 -0.2847  0.2927
  448CHL    CL1 2430   0.615   3.335   0.547  0.0089 -0.0570 -0.0817
  448CHL    CL2 2431   0.908   3.349   0.647  0.0321 -0.1153 -0.1642
  448CHL    CL3 2432   0.783   3.090   0.586 -0.0530 -0.6832  0.1438
  448CHL     H1 2433   0.815   3.264   0.436 -2.2998  0.1819 -0.1283
  449CHL     C1 2434   3.043   2.811   2.849 -0.1708 -0.1424 -0.3577
  449CHL    CL1 2435   3.138   2.763   2.705  0.1562 -0.1356 -0.2711
  449CHL    CL2 2436   3.098   2.707   2.984 -0.2144  0.4675 -0.3065
  449CHL    CL3 2437   3.075   2.983   2.888  0.0446 -0.0090  0.2388
  449CHL     H1 2438   2.938   2.791   2.825  0.2357 -0.0488 -2.4327
  450CHL     C1 2439   3.226   2.046   2.362 -0.0095  0.0206 -0.4217
  450CHL    CL1 2440   3.377   2.138   2.408  0.3453  0.2056 -0.2816
  450CHL    CL2 2441   3.087   2.143   2.393 -0.1486 -0.0491 -0.0639
  450CHL    CL3 2442   3.229   1.989   2.193 -0.0112 -0.0954  0.0380
  450CHL     H1 2443   3.214   1.952   2.417  1.7249  0.5884  1.0543
  451CHL     C1 2444   2.325   1.784   3.904 -0.2294 -0.4150  0.2134
  451CHL    CL1 2445   2.307   1.914   3.777 -0.1526 -0.5679  0.0107
  451CHL    CL2 2446   2.297   1.844   4.066 -0.0306 -0.0598  0.3076
  451CHL    CL3 2447   2.198   1.653   3.893 -0.1635 -0.3106  0.2742
  451CHL     H1 2448   2.431   1.755   3.896  0.4758  1.3795  2.2472
  452CHL     C1 2449   1.080   1.343   2.287 -0.5033 -0.4168 -0.5321
  452CHL    CL1 2450   1.133   1.361   2.115  0.4672  0.2951 -0.1313
  452CHL    CL2 2451   0.908   1.309   2.306  0.2584  0.0376  0.2516
  452CHL    CL3 2452   1.188   1.231   2.376  0.4900  0.1188  0.0247
  452CHL     H1 2453   1.096   1.443   2.330  0.8808 -2.0844  3.3207
  453CHL     C1 2454   2.815   0.617   2.264  1.0147 -0.0750  1.0427
  453CHL    CL1 2455   2.840   0.474   2.367  0.4841 -0.0084  0.3019
  453CHL    CL2 2456   2.706   0.728   2.354  0.0535 -0.2093  0.0510
  453CHL    CL3 2457   2.965   0.703   2.206  0.1579  0.0813  0.1439
  453CHL     H1 2458   2.778   0.579   2.169  2.4918 -0.9805  0.7993
  454CHL     C1 2459   2.077   2.473   2.830 -0.4535 -0.0465 -0.0537
  454CHL    CL1 2460   2.248   2.475   2.767 -0.1895  0.0401 -0.5507
  454CHL    CL2 2461   1.992   2.626   2.780  0.2694  0.3856  0.2511
  454CHL    CL3 2462   1.990   2.319   2.799 -0.1839 -0.2489 -0.9254
  454CHL     H1 2463   2.073   2.479   2.939 -0.6818 -1.8928  0.0610
  455CHL     C1 2464   1.188   1.222   2.806  0.4447  0.5153  0.1310
  455CHL    CL1 2465   1.060   1.092   2.852 -0.2425  0.0355  0.0099
  455CHL    CL2 2466   1.166   1.372   2.905  0.3457 -0.1740 -0.4202
  455CHL    CL3 2467   1.359   1.156   2.824  0.2539  0.3608 -0.1792
  455CHL     H1 2468   1.172   1.247   2.700 -0.7833  1.0060  0.4091
  456CHL     C1 2469   1.346   1.683   1.936 -0.3475 -0.8349  0.8205
  456CHL    CL1 2470   1.450   1.621   2.069  0.0578  0.1622 -0.2232
  456CHL    CL2 2471   1.423   1.837   1.864 -0.1497  0.1899 -0.1026
  456CHL    CL3 2472   1.316   1.560   1.809  0.0894  0.0380  0.0284
  456CHL     H1 2473   1.249   1.713   1.978 -1.6955  0.1725 -2.6936
  457CHL     C1 2474   1.105   1.845   1.431  0.0046  0.2645  0.7741
  457CHL    CL1 2475   0.931   1.820   1.441 -0.2241 -0.0151 -0.0863
  457CHL    CL2 2476   1.183   1.825   1.591 -0.0617  0.0585 -0.7790
  457CHL    CL3 2477   1.162   1.731   1.301  0.1074  0.0181 -0.0679
  457CHL     H1 2478   1.134   1.946   1.400  1.0425 -0.7415 -1.8158
  458CHL     C1 2479   3.156   3.452   2.702 -0.0786 -0.2959  0.4033
  458CHL    CL1 2480   3.132   3.538   2.546 -0.0831 -0.0347  0.2588
  458CHL    CL2 2481   3.070   3.564   2.814  0.4031 -0.1295  0.3221
  458CHL    CL3 2482   3.063   3.299   2.696 -0.1130 -0.2714 -0.0983
  458CHL     H1 2483   3.259   3.430   2.733 -0.8805 -0.7122  2.9380
  459CHL     C1 2484   2.407   0.873   3.332  0.8290  0.4391  0.9204
  459CHL    CL1 2485   2.520   0.848   3.195  0.2846  0.3446 -0.0318
  459CHL    CL2 2486   2.491   0.888   3.491  0.1818  0.0118 -0.1440
  459CHL    CL3 2487   2.313   1.024   3.306 -0.5663 -0.1765  0.1478
  459CHL     H1 2488   2.320   0.807   3.336  0.3469  1.1175  2.7344
  460CHL     C1 2489   1.523   3.877   0.730 -0.2433 -0.5852  0.4958
  460CHL    CL1 2490   1.554   3.703   0.688  0.4291 -0.0281 -0.0878
  460CHL    CL2 2491   1.659   3.975   0.652 -0.3053 -0.2904  0.7853
  460CHL    CL3 2492   1.362   3.929   0.672 -0.7483 -0.1132  0.0135
  460CHL     H1 2493   1.525   3.890   0.838 -1.4865  0.1213  0.4548
  461CHL     C1 2494   1.597   2.627   0.428 -0.2872 -0.4796  0.0888
  461CHL    CL1 2495   1.652   2.788   0.488  0.1455 -0.1393  0.0821
  461CHL    CL2 2496   1.630   2.638   0.250  0.2627  0.1641  0.2224
  461CHL    CL3 2497   1.698   2.494   0.493  0.0929 -0.3688 -0.4229
  461CHL     H1 2498   1.494   2.605   0.456 -0.4387 -1.1530 -0.9418
  462CHL     C1 2499   0.133   0.567   2.039  0.2179 -0.9581 -0.1823
  462CHL    CL1 2500   0.176   0.559   1.865  0.1033  0.1466  0.4096
  462CHL    CL2 2501   0.273   0.540   2.147 -0.1852  0.4280 -0.1758
  462CHL    CL3 2502   0.083   0.741   2.076 -0.1426 -0.1391  0.0707
  462CHL     H1 2503   0.047   0.502   2.059  0.0267 -1.1025 -1.4128
  463CHL     C1 2504   3.094   0.300   0.741 -0.8039 -0.0375  0.1994
  463CHL    CL1 2505   2.951   0.343   0.837  0.1715 -0.0956  0.1611
  463CHL    CL2 2506   3.114   0.427   0.619  0.3916  0.4501  0.0543
  463CHL    CL3 2507   3.229   0.273   0.855  0.2323 -0.0657 -0.2052
  463CHL     H1 2508   3.075   0.201   0.697 -1.7427 -0.9760  2.5331
  464CHL     C1 2509   0.083   3.528   0.960 -0.6408 -0.0315 -0.2701
  464CHL    CL1 2510   0.068   3.701   1.010  0.5142 -0.0851 -0.1942
  464CHL    CL2 2511   0.232   3.470   0.883  0.1595  0.4381 -0.2296
  464CHL    CL3 2512   0.032   3.425   1.105  0.0012 -0.0436  0.0289
  464CHL     H1 2513   0.002   3.513   0.888  0.0193 -1.4352 -0.7721
  465CHL     C1 2514   1.303   2.068   3.939  0.9366  0.3642 -0.0625
  465CHL    CL1 2515   1.365   2.094   3.778  0.3012  0.2417  0.2405
  465CHL    CL2 2516   1.267   1.892   3.960  0.3234 -0.2260 -0.2383
  465CHL    CL3 2517   1.429   2.130   4.052 -0.1885 -0.5245 -0.5708
  465CHL     H1 2518   1.208   2.122   3.944 -0.5935 -1.8579 -2.5412
  466CHL     C1 2519   2.971   4.016   1.699  0.4287 -1.1239  0.1046
  466CHL    CL1 2520   3.050   4.146   1.800 -0.0954 -0.1635  0.1846
  466CHL    CL2 2521   2.867   4.099   1.568  0.1600 -0.2748 -0.2699
  466CHL    CL3 2522   3.100   3.928   1.611 -0.0172  0.0498  0.3762
  466CHL     H1 2523   2.903   3.954   1.757 -0.2186  0.0094  0.5927
  467CHL     C1 2524   3.045   1.117   1.986  0.0227 -0.2097 -0.8073
  467CHL    CL1 2525   3.148   1.066   2.121  0.3654  0.1224 -0.0132
  467CHL    CL2 2526   3.098   1.283   1.937  0.3944 -0.1271  0.5913
  467CHL    CL3 2527   3.036   0.990   1.864  0.0387 -0.6716  0.1286
  467CHL     H1 2528   2.945   1.131   2.028  0.4832  1.7688 -0.2839
  468CHL     C1 2529   0.744   0.468   2.156  0.4066  0.5652 -0.5054
  468CHL    CL1 2530   0.654   0.567   2.039  0.2049 -0.1413 -0.1853
  468CHL    CL2 2531   0.634   0.329   2.197 -0.1852 -0.4911 -0.1869
  468CHL    CL3 2532   0.903   0.421   2.087 -0.2336  0.2954  0.4030
  468CHL     H1 2533   0.751   0.529   2.247  0.5287 -1.7027  1.0773
  469CHL     C1 2534   2.192   2.841   0.426 -0.3569 -0.1952 -0.1274
  469CHL    CL1 2535   2.209   2.841   0.248  0.0732 -0.0344  0.2733
  469CHL    CL2 2536   2.338   2.920   0.482  0.2166  0.2397 -0.0281
  469CHL    CL3 2537   2.044   2.931   0.481 -0.2784 -0.2312 -0.4846
  469CHL     H1 2538   2.185   2.734   0.450 -0.3004 -0.3116 -0.6352
  470CHL     C1 2539   2.318   3.871   3.471  0.0048 -0.0509  0.2440
  470CHL    CL1 2540   2.453   3.993   3.446  0.2454  0.1121 -0.1423
  470CHL    CL2 2541   2.320   3.831   3.640  0.3114  0.0723 -0.2682
  470CHL    CL3 2542   2.157   3.921   3.411  0.1721 -0.0019  0.2936
  470CHL     H1 2543   2.342   3.777   3.421 -0.2292 -0.8668  1.6126
  471CHL     C1 2544   1.412   2.193   2.688  0.2173  0.7430 -0.2248
  471CHL    CL1 2545   1.262   2.163   2.792 -0.2074  0.1904 -0.2885
  471CHL    CL2 2546   1.376   2.326   2.576  0.2127  0.2543  0.0584
  471CHL    CL3 2547   1.556   2.222   2.795 -0.2468  0.0325 -0.0857
  471CHL     H1 2548   1.441   2.104   2.632 -2.6441 -1.8748  2.0854
  472CHL     C1 2549   0.649   3.207   3.324 -0.0228  0.0773 -0.0745
  472CHL    CL1 2550   0.741   3.324   3.227  0.0947  0.0105  0.1724
  472CHL    CL2 2551   0.612   3.279   3.493  0.3150 -0.0335  0.6261
  472CHL    CL3 2552   0.487   3.166   3.270 -0.3486 -0.0077  0.2834
  472CHL     H1 2553   0.720   3.127   3.350  1.6039  1.4867  0.0354
  473CHL     C1 2554   3.811   2.518   1.524 -0.2339  0.5321 -0.4339
  473CHL    CL1 2555   3.955   2.500   1.642 -0.2478  0.2273 -0.2141
  473CHL    CL2 2556   3.684   2.382   1.538  0.2713 -0.0393 -0.2354
  473CHL    CL3 2557   3.736   2.680   1.552 -0.3641 -0.2010  0.0805
  473CHL     H1 2558   3.844   2.516   1.419 -1.0940  1.9022 -0.7666
  474CHL     C1 2559   1.015   2.505   2.236  0.4397  0.8262 -0.5391
  474CHL    CL1 2560   1.129   2.375   2.294 -0.2829  0.3390 -0.1946
  474CHL    CL2 2561   0.840   2.451   2.195 -0.1381  0.2511 -0.2448
  474CHL    CL3 2562   1.005   2.638   2.350  0.4005 -0.0026  0.0622
  474CHL     H1 2563   1.040   2.549   2.139 -1.0824 -0.0831 -1.3727
  475CHL     C1 2564   1.459   2.937   4.109 -0.2774  0.8853  0.6881
  475CHL    CL1 2565   1.514   2.781   4.031 -0.1589 -0.5406 -0.1027
  475CHL    CL2 2566   1.560   3.091   4.064 -0.0753  0.1053  0.1735
  475CHL    CL3 2567   1.279   2.962   4.073 -0.4286 -0.2208 -0.1759
  475CHL     H1 2568   1.472   2.918   4.216 -0.8029 -0.2377  0.5702
  476CHL     C1 2569   3.050   0.278   0.133  0.3335  0.1052 -0.2123
  476CHL    CL1 2570   2.947   0.138   0.077  0.3636 -0.0039 -0.0057
  476CHL    CL2 2571   2.936   0.401   0.189  0.2827 -0.0467 -0.6710
  476CHL    CL3 2572   3.155   0.224   0.265 -0.1104 -0.1093 -0.0731
  476CHL     H1 2573   3.102   0.311   0.042  1.0507 -1.2735 -0.3306
  477CHL     C1 2574   0.356   3.900   1.949  0.6747  0.3217 -0.8893
  477CHL    CL1 2575   0.272   3.917   2.109  0.1444  0.6906 -0.7395
  477CHL    CL2 2576   0.484   3.775   1.948  0.2245  0.2825 -0.1515
  477CHL    CL3 2577   0.224   3.863   1.832 -0.0206  0.0347  0.0158
  477CHL     H1 2578   0.403   3.998   1.938  0.2328  0.7281  0.6738
  478CHL     C1 2579   2.290   3.667   4.110  0.1965  0.2721  0.3919
  478CHL    CL1 2580   2.400   3.580   4.229  0.1602 -0.0692  0.1811
  478CHL    CL2 2581   2.302   3.844   4.106 -0.3253  0.2177  0.1204
  478CHL    CL3 2582   2.327   3.610   3.941 -0.0949 -0.8968  0.1000
  478CHL     H1 2583   2.184   3.649   4.132 -0.2397  0.7873 -1.1955
  479CHL     C1 2584   0.067   1.508   3.622 -0.0092  0.0133 -0.1807
  479CHL    CL1 2585   0.162   1.515   3.780  0.0919  0.5330  0.0109
  479CHL    CL2 2586  -0.102   1.447   3.641 -0.1173  0.1031 -0.1721
  479CHL    CL3 2587   0.063   1.672   3.541  0.7499 -0.3586 -0.0112
  479CHL     H1 2588   0.129   1.442   3.560  0.9079 -0.0719  0.8126
  480CHL     C1 2589   0.141   0.536   2.628  0.4378 -0.6263 -0.3809
  480CHL    CL1 2590  -0.008   0.462   2.693  0.2482  0.3161 -0.2082
  480CHL    CL2 2591   0.288   0.437   2.627  0.1032 -0.0586 -0.1562
  480CHL    CL3 2592   0.116   0.612   2.469 -0.0012 -0.2399 -0.2133
  480CHL     H1 2593   0.160   0.624   2.690 -2.1596  0.3158 -0.7825
  481CHL     C1 2594   0.435   0.982   2.453 -0.6807 -0.3347  0.0804
  481CHL    CL1 2595   0.384   0.838   2.363  0.2255 -0.2880  0.0087
  481CHL    CL2 2596   0.590   1.054   2.375 -0.2130 -0.2525  0.0197
  481CHL    CL3 2597   0.300   1.096   2.475 -0.0853 -0.0607 -0.2007
  481CHL     H1 2598   0.467   0.955   2.554 -1.2605  0.2087  0.4238
  482CHL     C1 2599   2.382   2.160   3.182  0.7447 -0.3936  0.8208
  482CHL    CL1 2600   2.422   2.093   3.029  0.1699  0.0877  0.1692
  482CHL    CL2 2601   2.235   2.268   3.178  0.0409 -0.0437  0.1967
  482CHL    CL3 2602   2.337   2.029   3.297 -0.0698 -0.3076  0.1424
  482CHL     H1 2603   2.473   2.201   3.229  1.8209  1.2072 -2.3734
  483CHL     C1 2604   3.795   2.426   2.498  0.0592  0.5787 -0.2304
  483CHL    CL1 2605   3.703   2.269   2.506 -0.0880 -0.1025 -0.1290
  483CHL    CL2 2606   3.686   2.564   2.468 -0.0565 -0.1645  0.2972
  483CHL    CL3 2607   3.898   2.453   2.646  0.2010  0.2866 -0.1899
  483CHL     H1 2608   3.857   2.432   2.408 -0.1121  1.0326 -0.3215
  484CHL     C1 2609   1.677   4.094   3.476 -0.4038  0.6769 -0.3456
  484CHL    CL1 2610   1.729   4.009   3.322 -0.1196 -0.0339 -0.4138
  484CHL    CL2 2611   1.548   4.002   3.561  0.2663 -0.0678 -0.1398
  484CHL    CL3 2612   1.816   4.105   3.593  0.3611 -0.5072 -0.1655
  484CHL     H1 2613   1.637   4.194   3.456  1.2710  1.7366  1.2860
  485CHL     C1 2614   3.544   2.275   0.377 -0.0654  0.6244  1.1716
  485CHL    CL1 2615   3.629   2.193   0.514 -0.0723 -0.1185  0.2359
  485CHL    CL2 2616   3.671   2.378   0.300 -0.0529  0.1519  0.0869
  485CHL    CL3 2617   3.488   2.144   0.267 -0.0978 -0.0795 -0.2336
  485CHL     H1 2618   3.466   2.344   0.410  0.3219  1.3618  0.5554
  486CHL     C1 2619   1.312   2.849   0.322  0.5861  0.3392 -0.4694
  486CHL    CL1 2620   1.242   2.793   0.173 -0.4439  0.2635 -0.3554
  486CHL    CL2 2621   1.423   2.987   0.290 -0.0886 -0.3214 -0.5143
  486CHL    CL3 2622   1.185   2.879   0.443  0.0990  0.3970  0.3004
  486CHL     H1 2623   1.371   2.765   0.361 -2.0086 -1.1916  0.3925
  487CHL     C1 2624   0.093   3.188   1.690  0.4952  0.6838 -0.7773
  487CHL    CL1 2625   0.122   3.222   1.523 -0.5118  0.0751  0.4902
  487CHL    CL2 2626  -0.079   3.242   1.727  0.5350  0.0286 -0.5330
  487CHL    CL3 2627   0.136   3.018   1.734 -0.2888 -0.1797  0.1590
  487CHL     H1 2628   0.162   3.255   1.743 -2.1895  2.0045  1.3227
  488CHL     C1 2629   0.912   0.221   4.142  0.1022 -0.7418  0.4352
  488CHL    CL1 2630   0.978   0.117   4.271  0.1375  0.4672 -0.4473
  488CHL    CL2 2631   1.040   0.250   4.018 -0.1622 -0.3238 -0.1689
  488CHL    CL3 2632   0.767   0.136   4.071  0.3537  0.2803 -0.4812
  488CHL     H1 2633   0.873   0.316   4.180  1.7147 -0.7816  2.3066
  489CHL     C1 2634   0.229   0.276   0.578 -0.2903 -0.3522  0.3999
  489CHL    CL1 2635   0.369   0.187   0.655  0.5337 -0.6029 -0.2696
  489CHL    CL2 2636   0.194   0.217   0.416  0.4480 -0.3240 -0.3357
  489CHL    CL3 2637   0.089   0.272   0.699  0.2644 -0.3371 -0.1819
  489CHL     H1 2638   0.263   0.379   0.567  0.8571 -0.7210  0.3379
  490CHL     C1 2639   2.906   1.438   1.588  0.4309 -0.3378 -0.0660
  490CHL    CL1 2640   2.865   1.263   1.604 -0.0879  0.1487  0.2186
  490CHL    CL2 2641   2.839   1.517   1.735 -0.0970 -0.4011 -0.3322
  490CHL    CL3 2642   3.080   1.477   1.605  0.3372 -0.1332 -0.2256
  490CHL     H1 2643   2.864   1.493   1.502  2.4296 -0.3274 -1.0845
  491CHL     C1 2644   3.559   0.651   3.109  0.1207 -0.6114 -0.0235
  491CHL    CL1 2645   3.476   0.560   2.977  0.2879  0.1494  0.0624
  491CHL    CL2 2646   3.427   0.712   3.220 -0.0320 -0.0917  0.1137
  491CHL    CL3 2647   3.675   0.532   3.194  0.3982 -0.1048 -0.3298
  491CHL     H1 2648   3.605   0.733   3.052 -1.1805  0.8654  0.9583
  492CHL     C1 2649   3.436   3.033   1.740 -0.3086 -0.4457  0.3987
  492CHL    CL1 2650   3.381   2.891   1.827  0.1878  0.0866 -0.2294
  492CHL    CL2 2651   3.536   2.982   1.599 -0.0515  0.2390  0.0856
  492CHL    CL3 2652   3.289   3.141   1.709  0.1779  0.1762 -0.4127
  492CHL     H1 2653   3.501   3.087   1.810 -1.3326  4.0324 -1.7242
  493CHL     C1 2654   3.758   3.003   0.228  0.4740 -0.2234 -0.5750
  493CHL    CL1 2655   3.704   2.870   0.335 -0.0158  0.4912  0.4156
  493CHL    CL2 2656   3.620   3.108   0.182  0.0255 -0.2061  0.4810
  493CHL    CL3 2657   3.881   3.095   0.314 -0.3783  0.1945 -0.3691
  493CHL     H1 2658   3.792   2.962   0.132 -1.9013 -0.6922 -1.2657
  494CHL     C1 2659   1.812   1.687   1.713  0.1880 -0.1747  0.5321
  494CHL    CL1 2660   1.793   1.780   1.862  0.4452  0.1184  0.0546
  494CHL    CL2 2661   1.949   1.571   1.733  0.0982  0.0084  0.2806
  494CHL    CL3 2662   1.655   1.614   1.654  0.2208 -0.0725  0.1769
  494CHL     H1 2663   1.826   1.758   1.631 -1.6045  0.9487  1.1349
  495CHL     C1 2664   2.917   2.333   1.260 -0.2658 -0.1999 -0.6090
  495CHL    CL1 2665   2.953   2.279   1.425  0.0387  0.2285 -0.1084
  495CHL    CL2 2666   2.758   2.281   1.201 -0.2714 -0.4297 -0.0800
  495CHL    CL3 2667   2.904   2.517   1.266 -0.3513  0.3988 -0.4613
  495CHL     H1 2668   2.996   2.297   1.195  1.2188  0.1995  0.9034
  496CHL     C1 2669   3.093   1.967   3.306  0.2791 -0.3066 -0.8166
  496CHL    CL1 2670   3.171   2.120   3.257 -0.3604  0.0040 -0.3635
  496CHL    CL2 2671   3.001   1.892   3.172 -0.1370 -0.2180 -0.4138
  496CHL    CL3 2672   3.222   1.850   3.347 -0.0887  0.2067 -0.0535
  496CHL     H1 2673   3.025   1.991   3.389 -0.8572  0.9944 -2.0534
  497CHL     C1 2674   2.318   3.113   0.978  0.3114  0.1842 -0.3235
  497CHL    CL1 2675   2.350   3.035   0.810 -0.0764 -0.1603  0.0723
  497CHL    CL2 2676   2.468   3.175   1.057 -0.7042  0.4649  0.2667
  497CHL    CL3 2677   2.191   3.237   0.955  0.0383 -0.2861 -0.5456
  497CHL     H1 2678   2.282   3.035   1.047 -4.6883  0.5767 -2.0901
  498CHL     C1 2679   1.628   1.243   4.148  0.4916 -0.4262  0.4559
  498CHL    CL1 2680   1.639   1.423   4.124  0.2104  0.0804 -0.2004
  498CHL    CL2 2681   1.688   1.173   3.991  0.2390  0.1540  0.4436
  498CHL    CL3 2682   1.760   1.192   4.255 -0.0824  0.1745 -0.0755
  498CHL     H1 2683   1.533   1.208   4.190  0.4555  0.2436  0.9568
  499CHL     C1 2684   0.549   3.535   1.137 -0.5215  0.4916 -0.2737
  499CHL    CL1 2685   0.429   3.478   1.254 -0.0930 -0.1588  0.3735
  499CHL    CL2 2686   0.567   3.711   1.159 -0.5654  0.2511 -0.0600
  499CHL    CL3 2687   0.700   3.433   1.151  0.2668 -0.0843  0.1219
  499CHL     H1 2688   0.501   3.503   1.044 -1.3790 -1.0469  0.6558
  500CHL     C1 2689   3.804   2.525   0.795 -0.4737 -0.1047  0.2858
  500CHL    CL1 2690   3.777   2.362   0.750 -0.1377 -0.0604  0.3677
  500CHL    CL2 2691   3.927   2.606   0.688 -0.0898 -0.1424  0.5449
  500CHL    CL3 2692   3.646   2.606   0.770  0.1657 -0.4884 -0.0788
  500CHL     H1 2693   3.841   2.531   0.898  1.7423  0.9586 -0.5076
  501CHL     C1 2694   0.157   0.090   1.720 -0.5389 -0.1135 -0.4172
  501CHL    CL1 2695   0.221   0.208   1.842 -0.0226  0.0091  0.0096
  501CHL    CL2 2696   0.293   0.001   1.644 -0.0031 -0.1904 -0.2264
  501CHL    CL3 2697   0.034  -0.020   1.794 -0.2136 -0.2185  0.0751
  501CHL     H1 2698   0.108   0.143   1.638  0.0282  2.1828  0.6321
  502CHL     C1 2699   3.768   4.136   2.278  0.0206  1.0257 -1.2210
  502CHL    CL1 2700   3.760   4.314   2.247  0.1463  0.0742 -0.4601
  502CHL    CL2 2701   3.924   4.100   2.366  0.3491  0.1488 -0.2427
  502CHL    CL3 2702   3.622   4.086   2.384  0.0199 -0.1294 -0.1365
  502CHL     H1 2703   3.772   4.095   2.176  0.9622  2.3015 -1.7160
   3.84691   4.40036   4.22752
