# Supplementary material for: Enzyme-like Acyl Transfer Catalysis in a Bifunctional Organic Cage
Source: J Am Chem Soc. 2024 Jun 24;146(26):17887–97. doi: 10.1021/jacs.4c03560 (PMC11228979; doi:10.1021/jacs.4c03560)
Supplement: Supplementary file 2 — ja4c03560_si_002.zip [file ja4c03560_si_002.zip › computational_SI/MD_input/6_in_cage_1/8x6/conf.gro]

Guyana Rwanda Oman Macau Angola Cameroon Senegal
 2892
    1CAG     H1    1   2.669   0.477   2.795  0.6360 -0.5026  0.0815
    1CAG     O1    2   2.679   0.501   2.889  0.2593 -0.2974  0.0705
    1CAG     C1    3   2.801   0.459   2.928  0.9308 -0.3967 -0.7580
    1CAG     C2    4   2.835   0.471   3.082 -0.2977 -0.2045  0.2124
    1CAG     O2    5   2.880   0.421   2.840 -0.4187 -0.3862  0.6777
    1CAG     C3    6   2.982   0.440   3.137  0.2248  0.0837  0.6858
    1CAG     C4    7   2.755   0.373   3.170 -0.6027  0.1465 -0.7247
    1CAG     C5    8   2.801   0.613   3.139 -0.0789 -0.1520 -0.3883
    1CAG     C6    9   3.091   0.388   3.062  0.3477 -0.2514 -0.1188
    1CAG     C7   10   2.998   0.460   3.271 -0.0198 -0.3064  0.2379
    1CAG     C8   11   2.678   0.267   3.133  0.1667  0.7002 -0.1988
    1CAG     C9   12   2.769   0.388   3.313  0.1987  0.3013  0.1592
    1CAG    C10   13   2.763   0.729   3.061  0.3765 -0.1624 -1.0081
    1CAG    C11   14   2.822   0.626   3.283 -0.5060  0.6520  0.5686
    1CAG     H2   15   3.075   0.359   2.958  4.0221 -1.7663 -0.4141
    1CAG    C12   16   3.214   0.360   3.119  0.7892  0.2487 -0.8087
    1CAG    C13   17   3.123   0.435   3.334  0.2955  0.2058  0.4886
    1CAG    C14   18   2.867   0.497   3.347 -0.8385  0.2372 -0.3368
    1CAG     H3   19   2.661   0.239   3.029 -1.9422 -0.9990  0.5172
    1CAG    C15   20   2.616   0.183   3.229  0.8227 -0.5818  0.9284
    1CAG    C16   21   2.718   0.304   3.408 -0.2930  0.3109 -0.9376
    1CAG     H4   22   2.752   0.726   2.953  1.1698 -1.2191 -1.0750
    1CAG    C17   23   2.717   0.846   3.131  0.3254  0.7682  0.2908
    1CAG    C18   24   2.786   0.746   3.346  0.5501 -0.3273  0.3854
    1CAG     N1   25   3.312   0.308   3.036  1.1699 -0.9602 -0.4460
    1CAG    C19   26   3.228   0.387   3.257  0.5349 -0.3924  0.1638
    1CAG     H5   27   3.133   0.442   3.442  1.5698 -1.6540  0.5298
    1CAG     H6   28   2.888   0.518   3.453 -1.5009  2.1143 -0.5517
    1CAG     N2   29   2.523   0.097   3.170  0.6235  0.9342 -0.0937
    1CAG    C20   30   2.640   0.193   3.367  0.0767 -0.4089  0.1225
    1CAG     H7   31   2.745   0.320   3.512  0.5346 -1.4078 -0.8439
    1CAG     N3   32   2.675   0.951   3.053 -0.0809  0.4943  0.4565
    1CAG    C21   33   2.725   0.845   3.275  0.9612 -0.9652  0.0538
    1CAG     H8   34   2.800   0.762   3.453 -1.8821 -0.9343  0.8705
    1CAG     H9   35   3.268   0.245   2.970  0.4209  2.1372 -3.2113
    1CAG    C22   36   3.449   0.309   3.041  0.0231 -0.2407  0.6030
    1CAG    H10   37   3.322   0.374   3.310 -0.6086 -0.1225  2.4010
    1CAG    H11   38   2.458   0.135   3.103 -2.3679  1.6721  2.9495
    1CAG    C23   39   2.471  -0.022   3.220 -0.4761 -0.5462 -0.4061
    1CAG    H12   40   2.599   0.121   3.437  0.8933 -0.6569  0.3528
    1CAG    H13   41   2.705   0.950   2.956 -2.4678 -0.6915 -0.3267
    1CAG    C24   42   2.612   1.072   3.083 -0.4322  0.1783  0.2953
    1CAG    H14   43   2.686   0.932   3.327  0.0686 -1.1078 -0.3640
    1CAG     O3   44   3.502   0.378   3.126 -0.0846  0.4811  0.3764
    1CAG    C25   45   3.526   0.218   2.940 -0.2100 -0.2797  1.0815
    1CAG     O4   46   2.540  -0.085   3.302 -0.3075  0.2007 -0.1805
    1CAG    C26   47   2.344  -0.072   3.156  0.0964 -0.7627 -1.1404
    1CAG     O5   48   2.554   1.075   3.185 -0.1179  0.5618 -0.5572
    1CAG    C27   49   2.592   1.181   2.972 -1.0529  0.7421 -0.3472
    1CAG    C28   50   3.668   0.232   2.931  0.1478 -0.9428 -0.3438
    1CAG     N4   51   3.468   0.131   2.854  0.2524  0.9046 -0.2358
    1CAG    C29   52   2.289  -0.189   3.206 -0.0191  0.8779 -0.8330
    1CAG     N5   53   2.283   0.003   3.059 -0.0701 -0.7449 -0.6791
    1CAG    C30   54   2.545   1.307   3.018 -0.0132  0.0659 -0.6724
    1CAG     N6   55   2.626   1.174   2.840 -0.0024 -0.1013  0.3559
    1CAG    H15   56   3.721   0.311   2.985 -0.2345  0.2889 -1.6960
    1CAG    C31   57   3.745   0.149   2.851 -0.1323 -1.1484  0.4414
    1CAG    C32   58   3.540   0.044   2.783 -0.1592 -0.0278 -0.0088
    1CAG    H16   59   2.347  -0.252   3.272 -2.0406  0.2488  0.4164
    1CAG    C33   60   2.176  -0.241   3.157 -0.1440 -0.1569  0.2840
    1CAG    C34   61   2.169  -0.048   3.002  0.4721  0.9331  0.0530
    1CAG    H17   62   2.503   1.307   3.118  0.9994 -1.7747 -0.2055
    1CAG    C35   63   2.535   1.420   2.942  0.3087 -0.3047 -0.6713
    1CAG    C36   64   2.612   1.286   2.760  0.0774  0.0285 -0.2532
    1CAG    H18   65   3.853   0.164   2.848 -0.3146  0.1345 -0.7939
    1CAG    C37   66   3.678   0.055   2.776  0.4659  0.5413 -0.0655
    1CAG    C38   67   3.477  -0.049   2.694  0.9017 -0.3229 -0.3620
    1CAG    H19   68   2.134  -0.337   3.185 -0.1428 -0.0255  0.7526
    1CAG    C39   69   2.119  -0.167   3.053  0.2291 -0.2307  0.1687
    1CAG    C40   70   2.108   0.021   2.897 -0.0855 -0.2187  0.4388
    1CAG    H20   71   2.491   1.511   2.981  3.6418  1.4875 -0.7307
    1CAG    C41   72   2.568   1.409   2.809 -0.0483 -0.1668 -0.3763
    1CAG    C42   73   2.661   1.271   2.624 -0.0255  0.5714 -0.3027
    1CAG    H21   74   3.733  -0.013   2.711 -0.6794 -1.1041  0.6280
    1CAG    C43   75   3.357  -0.012   2.634  0.3605  0.1121  0.6715
    1CAG    C44   76   3.536  -0.175   2.661  0.7419  0.2443 -0.2668
    1CAG    H22   77   2.040  -0.219   3.001  1.0356  0.8277 -2.2201
    1CAG    C45   78   2.187   0.107   2.820 -0.0387  0.3901 -0.4016
    1CAG    C46   79   1.972   0.001   2.870  0.1829  0.4001 -0.2386
    1CAG    H23   80   2.533   1.483   2.738  1.8250  1.9407  0.7749
    1CAG    C47   81   2.672   1.382   2.539 -0.2361  0.1256 -0.2936
    1CAG    C48   82   2.692   1.144   2.571 -0.3158  0.3546 -0.0970
    1CAG    H24   83   3.306   0.081   2.658 -0.3690  0.3071 -1.4262
    1CAG    C49   84   3.293  -0.095   2.537 -0.0021 -0.1908 -0.4783
    1CAG    H25   85   3.634  -0.204   2.698  1.1796  0.1796 -1.4366
    1CAG    C50   86   3.467  -0.258   2.572 -0.3455  0.6244  0.3763
    1CAG    H26   87   2.294   0.118   2.840 -0.2738  0.9100  0.6454
    1CAG    C51   88   2.127   0.169   2.710  0.7575 -0.0003  0.6432
    1CAG    H27   89   1.907  -0.061   2.931  0.0866  0.0674 -0.6785
    1CAG    C52   90   1.908   0.066   2.766 -0.3988 -0.0052 -0.0131
    1CAG    H28   91   2.652   1.483   2.572 -1.5905 -0.7791  1.8595
    1CAG    C53   92   2.709   1.361   2.407  0.8328 -0.0416 -0.2222
    1CAG    H29   93   2.672   1.056   2.631  0.9449 -0.6352 -1.1023
    1CAG    C54   94   2.732   1.130   2.435  0.5427  0.6972 -0.1595
    1CAG    H30   95   3.208  -0.049   2.486  0.5523  0.6682 -0.6492
    1CAG    C55   96   3.351  -0.221   2.500  0.0317 -0.6443 -0.2027
    1CAG    H31   97   3.517  -0.352   2.554  2.4420  1.5375  2.5400
    1CAG    H32   98   2.187   0.229   2.644 -1.6508 -0.7963 -2.5244
    1CAG    C56   99   1.989   0.147   2.675 -0.1961 -0.6951  0.0508
    1CAG    H33  100   1.803   0.048   2.746 -0.9613 -1.6278  3.5473
    1CAG    H34  101   2.705   1.451   2.346 -2.5128  0.7775  0.9828
    1CAG    C57  102   2.747   1.237   2.347 -0.4713  0.9781  0.2699
    1CAG    H35  103   2.771   1.033   2.404  1.8637  0.6715  1.4178
    1CAG    C58  104   3.293  -0.292   2.386 -0.0219 -0.3304  0.3313
    1CAG    C59  105   1.937   0.207   2.552 -0.1037 -0.1148 -0.2120
    1CAG    C60  106   2.796   1.218   2.213 -0.8942  0.5490 -0.0931
    1CAG    C61  107   3.340  -0.414   2.353  0.2878  0.2609 -0.3428
    1CAG     N7  108   3.203  -0.229   2.306  0.1555 -0.6900 -0.8912
    1CAG    C62  109   1.800   0.200   2.513  0.3234 -0.4493  0.4795
    1CAG     N8  110   2.035   0.249   2.466  1.1203 -0.5062  0.4972
    1CAG    C63  111   2.820   1.330   2.130  0.4931 -0.4897 -0.0836
    1CAG     N9  112   2.816   1.089   2.166  0.1387 -0.0487  0.4315
    1CAG    H36  113   3.424  -0.450   2.413  0.6220  1.2806 -0.1661
    1CAG    C64  114   3.298  -0.477   2.238 -0.1050 -0.1298 -0.2696
    1CAG    C65  115   3.150  -0.290   2.196  0.0994  0.0768  0.4527
    1CAG    H37  116   1.728   0.149   2.575  0.0880 -0.2313  0.3873
    1CAG    C66  117   1.765   0.262   2.393 -0.1176  0.3260 -0.3211
    1CAG    C67  118   1.999   0.311   2.348 -0.0616  0.8256 -0.2028
    1CAG    H38  119   2.797   1.432   2.160 -1.8630 -0.6640 -1.0682
    1CAG    C68  120   2.860   1.309   1.998  0.2888  0.1466 -0.5992
    1CAG    C69  121   2.854   1.063   2.033  0.0575  0.4533 -0.6852
    1CAG    H39  122   3.328  -0.580   2.220  1.2762 -0.2530  2.2488
    1CAG    C70  123   3.193  -0.418   2.166  0.0829 -0.1074 -0.5896
    1CAG    C71  124   3.040  -0.233   2.103 -0.1645  0.0326 -0.1840
    1CAG    H40  125   1.663   0.272   2.357  0.0931  0.3455 -0.9386
    1CAG    C72  126   1.866   0.322   2.316 -0.1326 -0.4209  0.4565
    1CAG    C73  127   2.092   0.350   2.238 -0.9721  0.2009 -0.7611
    1CAG    H41  128   2.879   1.396   1.935 -1.9723  0.9175 -0.3242
    1CAG    C74  129   2.878   1.173   1.956  0.2672 -0.1939  0.1416
    1CAG    C75  130   2.867   0.933   1.963 -0.1914 -0.2773  0.0851
    1CAG    H42  131   3.158  -0.474   2.080  0.8561  0.6189 -1.3996
    1CAG     O6  132   2.984  -0.297   2.016 -0.2729  0.3893 -0.2116
    1CAG    N10  133   3.006  -0.094   2.126  0.0815  0.7246  0.4397
    1CAG    H43  134   1.834   0.376   2.227  0.3251 -0.1462  0.4559
    1CAG     O7  135   2.055   0.412   2.141 -0.0375  0.3795 -0.0248
    1CAG    N11  136   2.226   0.313   2.255 -0.3034 -0.3876  0.5158
    1CAG    H44  137   2.901   1.165   1.850 -2.8179  0.9706 -0.7361
    1CAG     O8  138   2.919   0.924   1.858  0.1099  0.3673 -0.1527
    1CAG    N12  139   2.816   0.823   2.031  0.1387 -0.5373  0.4162
    1CAG    H45  140   3.054  -0.054   2.205  2.1123  1.4973 -1.0850
    1CAG    C76  141   2.922  -0.007   2.063  0.0278  0.2454  0.1310
    1CAG    H46  142   2.235   0.251   2.335  0.5696  0.5578  1.1631
    1CAG    C77  143   2.334   0.324   2.167 -0.1229  0.2150 -0.1906
    1CAG    H47  144   2.800   0.834   2.130 -0.8304 -1.2906  0.3583
    1CAG    C78  145   2.783   0.694   1.993  0.3203  0.8433  0.0935
    1CAG    C79  146   2.869  -0.023   1.934  0.1348 -0.0491 -0.0423
    1CAG    C80  147   2.883   0.111   2.132 -0.3936  1.0278 -0.3486
    1CAG    C81  148   2.308   0.282   2.042 -0.1320 -0.3816 -0.2251
    1CAG    C82  149   2.472   0.336   2.211  0.7624 -0.6682 -0.1884
    1CAG    C83  150   2.751   0.659   1.852 -0.0710 -0.9666 -0.2131
    1CAG    C84  151   2.779   0.588   2.089  0.4984  0.4328  0.0039
    1CAG    H48  152   2.901  -0.110   1.877  1.0496  1.4286 -1.8919
    1CAG    C85  153   2.794   0.073   1.870  0.5083 -0.5132  0.5651
    1CAG    H49  154   2.938   0.129   2.223  1.0815 -0.1434 -0.9733
    1CAG    C86  155   2.800   0.211   2.069 -0.6900  0.6275 -0.3008
    1CAG    H50  156   2.204   0.263   2.013 -0.8358  0.9796  1.2782
    1CAG    C87  157   2.401   0.271   1.944 -0.1817  0.0270 -0.1256
    1CAG    H51  158   2.493   0.348   2.317 -0.1353 -0.1472 -0.0630
    1CAG    C88  159   2.574   0.309   2.117  0.3679  0.5829 -0.1393
    1CAG    H52  160   2.724   0.736   1.781 -0.7315 -1.0277 -0.0441
    1CAG    C89  161   2.718   0.529   1.813  0.4608  0.2418  0.8841
    1CAG    H53  162   2.815   0.612   2.188 -0.8028  0.5099  0.4725
    1CAG    C90  163   2.740   0.456   2.047  0.3354 -0.6506 -0.9162
    1CAG    H54  164   2.757   0.063   1.768  0.0517  1.8657  0.4482
    1CAG    C91  165   2.759   0.190   1.938  0.5099 -0.4338 -0.8573
    1CAG    C92  166   2.727   0.327   2.137  0.3981 -0.6244  0.6671
    1CAG    H55  167   2.366   0.256   1.842 -1.7309 -0.7894  0.4956
    1CAG    C93  168   2.537   0.278   1.979  0.1580  0.3716 -0.3055
    1CAG    H56  169   2.699   0.502   1.709  0.2125  1.2729  0.6509
    1CAG    C94  170   2.708   0.433   1.916 -0.5963  0.0764  0.4562
    1CAG    C95  171   2.655   0.289   1.888  0.4659 -0.4889  0.8448
    1CAG    C96  172   2.782   0.339   2.275 -0.4200  0.0924  0.4673
    1CAG    H57  173   2.628   0.276   1.783  0.3530 -1.4330  0.9812
    1CAG     O9  174   2.910   0.371   2.287  0.2038 -0.0369  0.8340
    1CAG    O10  175   2.719   0.320   2.377  0.2500  0.3725  0.0225
    1CAG    H58  176   2.918   0.380   2.383  1.6760 -1.9391  0.9313
    2HOL     C1  177   3.020   2.343   4.202 -0.3253 -0.1482 -0.2037
    2HOL     C2  178   2.872   2.293   4.201 -0.0898 -0.3305  0.3860
    2HOL     H1  179   3.039   2.436   4.256  0.6210 -0.8605  0.7128
    2HOL     H2  180   3.055   2.348   4.098  1.2120 -0.9044  0.2435
    2HOL     H3  181   3.081   2.266   4.250  0.2131 -1.4573 -2.8031
    2HOL     C3  182   2.791   2.358   4.085  0.2024 -0.3340 -0.5130
    2HOL     H4  183   2.826   2.332   4.293  2.9585  1.8212  1.1563
    2HOL     H5  184   2.859   2.184   4.202 -0.1998 -0.3176  0.3064
    2HOL     C4  185   2.639   2.335   4.083  0.4511 -0.4243 -0.4155
    2HOL     H6  186   2.828   2.331   3.986 -0.5095  0.1588 -0.9208
    2HOL     H7  187   2.806   2.466   4.095  0.6669 -0.3510 -0.9814
    2HOL     C5  188   2.604   2.182   4.094  0.6438  0.3896  0.7272
    2HOL     H8  189   2.597   2.384   3.994 -0.0347  0.5656  0.3407
    2HOL     H9  190   2.611   2.396   4.170  0.8284 -1.3810  0.3943
    2HOL     C6  191   2.449   2.165   4.088 -0.1964  0.3588  0.1322
    2HOL     O1  192   2.380   2.235   4.190  0.0648 -0.0086  0.1846
    2HOL    H10  193   2.427   2.060   4.107  2.9573 -0.7396 -1.4390
    2HOL    H11  194   2.408   2.200   3.992 -1.3950 -2.5394 -0.5171
    2HOL     C7  195   2.665   2.098   3.989  0.2859  0.4899  0.3375
    2HOL    H12  196   2.622   2.147   4.196 -0.2222  1.6584  1.3558
    2HOL     C8  197   2.633   1.946   3.981  0.4329  0.2530 -0.0032
    2HOL    H13  198   2.773   2.095   4.004  0.2447 -0.9755  0.5309
    2HOL    H14  199   2.647   2.154   3.897 -3.9222  1.7378  1.6905
    2HOL    H15  200   2.533   1.938   3.936  0.3667  2.2739 -0.2852
    2HOL    H16  201   2.648   1.888   4.072 -2.0276  0.3235  0.5249
    2HOL    H17  202   2.708   1.903   3.913  1.7121  0.0676  1.4889
    2HOL    H18  203   2.316   2.169   4.222 -1.3849  0.5084 -1.5113
    3HOL     C1  204   0.094   3.015   1.442 -0.3402  0.3033  0.3376
    3HOL     C2  205   0.219   2.928   1.443  0.1451 -0.6981 -0.7724
    3HOL     H1  206   0.068   3.040   1.339  1.3439  0.7087 -0.0105
    3HOL     H2  207   0.121   3.101   1.504  0.1956 -0.0632  0.6281
    3HOL     H3  208   0.018   2.957   1.496 -0.2666  0.6466  0.8141
    3HOL     C3  209   0.217   2.803   1.353  0.2916  0.0817  0.0738
    3HOL     H4  210   0.240   2.905   1.548 -0.1227  1.2961 -0.2368
    3HOL     H5  211   0.306   2.993   1.425  0.0713  0.2953  1.9201
    3HOL     C4  212   0.357   2.732   1.339 -0.8448  0.2967  0.2189
    3HOL     H6  213   0.182   2.829   1.252  3.6494  0.2137 -1.1883
    3HOL     H7  214   0.140   2.742   1.402  0.8985 -1.2839 -0.6089
    3HOL     C5  215   0.361   2.596   1.260 -0.1930  0.3049  0.8588
    3HOL     H8  216   0.395   2.712   1.440  1.1018 -0.5014 -0.6030
    3HOL     H9  217   0.417   2.809   1.288 -0.5705  1.4473  2.1712
    3HOL     C6  218   0.510   2.552   1.239  0.4743 -0.9119 -0.6015
    3HOL     O1  219   0.557   2.615   1.123 -0.1286  0.7897  0.3947
    3HOL    H10  220   0.524   2.444   1.229  0.0993 -0.9504 -0.7028
    3HOL    H11  221   0.564   2.596   1.324 -0.1247 -0.2036 -0.5800
    3HOL     C7  222   0.272   2.481   1.324 -0.2267  0.2081 -0.0887
    3HOL    H12  223   0.313   2.617   1.163 -0.4272 -1.3791  0.5717
    3HOL     C8  224   0.318   2.437   1.471  0.5451  0.1905  0.2913
    3HOL    H13  225   0.275   2.394   1.257 -1.4647  1.3402 -1.6705
    3HOL    H14  226   0.169   2.518   1.321 -0.6550 -0.7113  1.6284
    3HOL    H15  227   0.257   2.355   1.510  1.0588 -1.2065 -1.6706
    3HOL    H16  228   0.313   2.525   1.536  0.2413  2.2214 -2.2979
    3HOL    H17  229   0.419   2.397   1.481  0.2077 -1.4656 -1.9845
    3HOL    H18  230   0.649   2.639   1.146  0.4460 -0.4473 -0.4983
    4HOL     C1  231   0.960   0.051   1.243  0.4057  0.2900 -0.3275
    4HOL     C2  232   0.976   0.042   1.397 -0.5354 -0.0159 -0.1483
    4HOL     H1  233   0.875  -0.012   1.213 -0.1779  0.6463  0.5474
    4HOL     H2  234   1.040  -0.004   1.191 -1.6635 -2.7009 -0.5888
    4HOL     H3  235   0.950   0.152   1.202 -0.4974  0.8349  1.1932
    4HOL     C3  236   1.081   0.148   1.445  0.3698  0.3835  0.2005
    4HOL     H4  237   1.017  -0.056   1.422 -0.0703  0.2920  0.2957
    4HOL     H5  238   0.883   0.064   1.451 -1.5618  0.9029 -2.1354
    4HOL     C4  239   1.069   0.161   1.605 -0.4354  0.7357 -0.3938
    4HOL     H6  240   1.055   0.242   1.394 -0.9260 -1.1066 -2.0364
    4HOL     H7  241   1.184   0.117   1.422  1.1381  2.7120  0.2568
    4HOL     C5  242   1.157   0.278   1.657  0.2419 -0.2919 -1.0834
    4HOL     H8  243   1.086   0.062   1.649  1.0268  0.8230 -0.7110
    4HOL     H9  244   0.964   0.183   1.626 -0.1100  1.6107  0.3562
    4HOL     C6  245   1.104   0.416   1.599 -0.5518  0.0099  0.6339
    4HOL     O1  246   0.973   0.448   1.643  0.0498  0.0969 -0.1607
    4HOL    H10  247   1.105   0.431   1.490 -1.6587  0.2261  0.6398
    4HOL    H11  248   1.170   0.494   1.639 -0.3816 -0.0876  0.5428
    4HOL     C7  249   1.171   0.287   1.814 -0.2995  0.2683 -0.3073
    4HOL    H12  250   1.255   0.262   1.612  1.0752  0.1712  0.4802
    4HOL     C8  251   1.250   0.167   1.872 -0.3019  0.0973 -0.0238
    4HOL    H13  252   1.068   0.299   1.851 -0.5673 -1.7464 -0.2819
    4HOL    H14  253   1.213   0.386   1.836 -0.7104  0.9447 -2.3092
    4HOL    H15  254   1.340   0.149   1.812 -0.8158  0.6984 -0.9989
    4HOL    H16  255   1.200   0.069   1.872 -0.5473  0.1714 -1.9632
    4HOL    H17  256   1.274   0.185   1.977 -1.1325 -1.3642  0.4506
    4HOL    H18  257   0.936   0.518   1.586 -1.4206 -0.6254 -0.1636
    5HOL     C1  258   3.065   0.033   3.062 -0.0557  0.3624 -0.4071
    5HOL     C2  259   3.042   0.036   2.914 -0.5391  0.1121  0.8778
    5HOL     H1  260   3.158   0.070   3.108 -0.1968  0.5064 -0.2343
    5HOL     H2  261   3.042  -0.064   3.106  1.1018 -0.2794 -1.1755
    5HOL     H3  262   2.985   0.100   3.097 -0.7225 -0.4192 -0.4001
    5HOL     C3  263   2.897   0.024   2.867 -0.3760 -0.0216  0.5387
    5HOL     H4  264   3.119  -0.028   2.869  0.3397  1.4077  0.4649
    5HOL     H5  265   3.078   0.133   2.879  2.2000 -0.9280  0.6076
    5HOL     C4  266   2.896   0.019   2.717  1.6072 -0.2639  0.6023
    5HOL     H6  267   2.842   0.109   2.909 -0.2381  0.5021 -0.3244
    5HOL     H7  268   2.847  -0.067   2.901  0.9984 -0.8207  0.4718
    5HOL     C5  269   2.759   0.011   2.647  0.2854 -0.2212  0.3122
    5HOL     H8  270   2.951  -0.069   2.683  2.1432  0.7351 -1.2434
    5HOL     H9  271   2.948   0.107   2.677  1.6971 -0.3645  0.4984
    5HOL     C6  272   2.661   0.128   2.680 -0.0739 -0.4572  0.0223
    5HOL     O1  273   2.710   0.260   2.659 -0.1613 -0.5805 -0.1461
    5HOL    H10  274   2.643   0.133   2.789 -2.1577  0.2850 -0.2979
    5HOL    H11  275   2.562   0.108   2.636  0.0410  0.2040 -0.5501
    5HOL     C7  276   2.783  -0.008   2.495  0.1400 -0.2766  0.5455
    5HOL    H12  277   2.714  -0.080   2.689  1.2391 -1.5463 -1.3876
    5HOL     C8  278   2.843  -0.139   2.447  0.1204  0.4619  0.2983
    5HOL    H13  279   2.842   0.078   2.462 -1.1074  0.1648 -0.5864
    5HOL    H14  280   2.685   0.005   2.448  0.5878 -0.7679 -0.5633
    5HOL    H15  281   2.829  -0.149   2.339  1.3601  1.5505  0.0089
    5HOL    H16  282   2.789  -0.223   2.493 -2.3679 -0.6872 -4.0810
    5HOL    H17  283   2.950  -0.147   2.470 -0.1284 -1.1615  1.0440
    5HOL    H18  284   2.720   0.284   2.565  0.4541 -1.6833 -0.3838
    6HOL     C1  285   3.263   3.893   3.407 -0.0185  0.0557  0.4912
    6HOL     C2  286   3.372   3.930   3.515  0.4928  0.2900 -0.0467
    6HOL     H1  287   3.301   3.843   3.318 -0.1821  2.1248 -0.8008
    6HOL     H2  288   3.204   3.977   3.368  0.0196  0.2923  0.9311
    6HOL     H3  289   3.191   3.820   3.444 -1.7274  0.0921 -2.4985
    6HOL     C3  290   3.483   4.016   3.452 -0.3252  0.4142 -0.7007
    6HOL     H4  291   3.410   3.833   3.550 -0.4698  0.2341  0.8793
    6HOL     H5  292   3.316   3.974   3.598  1.5109  0.2807  0.6545
    6HOL     C4  293   3.584   4.067   3.560  0.2175  0.4840  0.4422
    6HOL     H6  294   3.433   4.103   3.408  0.4860 -0.7376 -4.1749
    6HOL     H7  295   3.535   3.955   3.378  0.8170  0.4572  0.0404
    6HOL     C5  296   3.709   4.143   3.497  0.7771 -0.2073  0.2256
    6HOL     H8  297   3.627   3.978   3.606 -0.7426  0.1119  0.6543
    6HOL     H9  298   3.530   4.128   3.633  1.7199 -0.0148  2.0175
    6HOL     C6  299   3.665   4.266   3.413 -0.7291 -0.2632  0.5573
    6HOL     O1  300   3.633   4.245   3.280  0.3574 -0.2666  0.2616
    6HOL    H10  301   3.748   4.337   3.415 -2.8580  2.3568  2.1225
    6HOL    H11  302   3.589   4.326   3.464 -0.4319 -0.9734  1.8689
    6HOL     C7  303   3.809   4.164   3.614 -0.1333  0.3379  0.3342
    6HOL    H12  304   3.761   4.072   3.430  0.4014  0.1600 -0.4677
    6HOL     C8  305   3.768   4.251   3.734 -0.5528 -0.3013 -0.1963
    6HOL    H13  306   3.902   4.204   3.574 -0.8550 -0.6732 -2.5743
    6HOL    H14  307   3.837   4.069   3.661 -2.9329  0.3838  2.4031
    6HOL    H15  308   3.678   4.216   3.788 -0.5575  1.8088  1.2824
    6HOL    H16  309   3.747   4.353   3.701 -0.4447 -0.4724 -0.7935
    6HOL    H17  310   3.849   4.249   3.808 -1.7872 -0.6308  1.2187
    6HOL    H18  311   3.615   4.328   3.233 -2.4112 -0.3177  1.0892
    7HOL     C1  312   1.898   0.487   3.608  0.4879 -0.2048  0.6474
    7HOL     C2  313   1.822   0.620   3.631  0.4731 -0.1437  0.8134
    7HOL     H1  314   1.833   0.409   3.568 -0.7998  0.7133  0.9123
    7HOL     H2  315   1.936   0.444   3.702  2.4115 -1.6167 -0.6874
    7HOL     H3  316   1.981   0.498   3.537  2.7899 -2.5334  2.7117
    7HOL     C3  317   1.764   0.683   3.500  0.5543  0.7757 -0.0920
    7HOL     H4  318   1.889   0.702   3.659  0.1614  0.4215 -0.0300
    7HOL     H5  319   1.745   0.605   3.707  0.9574  0.4025  1.4122
    7HOL     C4  320   1.635   0.768   3.517  0.2088 -0.4127 -0.5536
    7HOL     H6  321   1.727   0.607   3.430  0.0235  1.7208 -0.8709
    7HOL     H7  322   1.849   0.739   3.461  1.3704 -0.0507  0.4626
    7HOL     C5  323   1.565   0.813   3.386 -0.1298 -0.4378  0.4054
    7HOL     H8  324   1.660   0.853   3.581 -0.8390 -0.3122 -0.2625
    7HOL     H9  325   1.556   0.718   3.574  0.1969  0.5202  0.2823
    7HOL     C6  326   1.430   0.878   3.416  1.3490 -0.3566  0.9098
    7HOL     O1  327   1.425   0.955   3.535 -0.4857  0.6874 -0.0332
    7HOL    H10  328   1.362   0.792   3.424  1.5403 -0.6853 -0.6002
    7HOL    H11  329   1.399   0.945   3.335  1.4425  0.4007  1.4858
    7HOL     C7  330   1.656   0.898   3.285 -0.4910 -0.6475  0.6925
    7HOL    H12  331   1.539   0.731   3.318 -1.8603  1.7226 -1.7565
    7HOL     C8  332   1.603   0.906   3.143  0.1685 -0.7782  0.3227
    7HOL    H13  333   1.757   0.856   3.277 -0.8006 -1.2641 -0.1056
    7HOL    H14  334   1.676   0.999   3.322  0.7255 -1.4448  2.3956
    7HOL    H15  335   1.669   0.954   3.070 -0.2998 -0.6386 -0.0136
    7HOL    H16  336   1.522   0.979   3.142  1.6371  0.9300  0.6351
    7HOL    H17  337   1.591   0.811   3.090  0.5305  0.0200 -1.2616
    7HOL    H18  338   1.368   0.895   3.586 -0.4773  0.5319 -0.2030
    8HOL     C1  339   3.344   0.141   2.013 -0.1652 -0.3528 -0.1312
    8HOL     C2  340   3.306   0.131   2.165  0.4101  0.5079  0.2315
    8HOL     H1  341   3.252   0.175   1.964 -1.0290  2.8390  3.2700
    8HOL     H2  342   3.384   0.046   1.975 -3.5502 -1.2677 -1.8046
    8HOL     H3  343   3.417   0.221   1.998  0.0378 -0.4936  0.0949
    8HOL     C3  344   3.255   0.270   2.228 -0.6433  0.5251  0.5448
    8HOL     H4  345   3.388   0.098   2.230  0.8331  1.3433  0.1424
    8HOL     H5  346   3.224   0.061   2.181  1.9376 -1.0386  1.8013
    8HOL     C4  347   3.215   0.252   2.378 -0.1984 -0.5851 -0.6656
    8HOL     H6  348   3.164   0.306   2.179 -2.3956 -1.4249  2.1641
    8HOL     H7  349   3.335   0.343   2.214 -0.1116 -0.4106 -1.6420
    8HOL     C5  350   3.180   0.376   2.462 -0.3346  0.0002 -0.4787
    8HOL     H8  351   3.286   0.196   2.440 -3.2757 -0.6418  3.1818
    8HOL     H9  352   3.137   0.175   2.383 -0.0291 -0.6805  2.7778
    8HOL     C6  353   3.086   0.340   2.578 -0.1712  0.0449 -0.0166
    8HOL     O1  354   2.950   0.346   2.557 -1.0893  0.0874  0.0021
    8HOL    H10  355   3.108   0.411   2.659 -0.7037  0.0625  0.1127
    8HOL    H11  356   3.120   0.245   2.622 -1.4372  0.2349  1.4599
    8HOL     C7  357   3.310   0.441   2.516  0.3120 -0.1454  0.1399
    8HOL    H12  358   3.135   0.454   2.400 -0.0207  0.5908  0.0162
    8HOL     C8  359   3.293   0.570   2.597 -0.3978  0.0821 -0.2162
    8HOL    H13  360   3.371   0.466   2.429  0.3564 -2.2455 -0.4835
    8HOL    H14  361   3.372   0.367   2.567 -0.4817 -0.9501 -0.0450
    8HOL    H15  362   3.212   0.632   2.558  0.4204  1.9035  0.8298
    8HOL    H16  363   3.376   0.641   2.607 -0.3727  0.3123 -1.8506
    8HOL    H17  364   3.266   0.547   2.701  0.7540  1.9348  0.5416
    8HOL    H18  365   2.909   0.366   2.642 -3.1934 -2.4293 -0.2891
    9HOL     C1  366   1.111   3.863   0.222  0.2336  0.4483  0.4194
    9HOL     C2  367   1.063   3.770   0.107  0.0844  0.7954  0.0369
    9HOL     H1  368   1.186   3.937   0.192 -0.0245  0.3516 -0.4961
    9HOL     H2  369   1.168   3.798   0.289  0.2093  1.0048  0.9899
    9HOL     H3  370   1.025   3.898   0.281 -1.7538 -2.2660 -0.6750
    9HOL     C3  371   0.997   3.842  -0.020 -0.1951 -0.0106 -0.1521
    9HOL     H4  372   0.987   3.706   0.153 -0.8413  0.4738 -1.8391
    9HOL     H5  373   1.151   3.713   0.073 -0.6792 -0.3630 -0.0490
    9HOL     C4  374   0.867   3.918   0.002 -0.1135  0.1819 -0.4681
    9HOL     H6  375   0.984   3.764  -0.096  0.7731 -0.0560 -0.2851
    9HOL     H7  376   1.068   3.912  -0.065 -1.9910  1.1873 -1.2338
    9HOL     C5  377   0.775   3.957  -0.122  0.5233 -0.1461  0.0185
    9HOL     H8  378   0.882   4.011   0.059 -1.5754  1.0478 -1.4125
    9HOL     H9  379   0.816   3.855   0.076 -0.4248  1.1066  0.1354
    9HOL     C6  380   0.636   4.013  -0.071  0.3054  0.5240  0.0520
    9HOL     O1  381   0.531   3.982  -0.160  0.0281 -0.2821  0.1304
    9HOL    H10  382   0.645   4.120  -0.048 -0.3381  0.6474 -0.2435
    9HOL    H11  383   0.602   3.963   0.020 -0.7578  0.4109 -0.3914
    9HOL     C7  384   0.839   4.064  -0.219 -0.3930 -0.6128 -0.5409
    9HOL    H12  385   0.756   3.866  -0.179 -0.6039 -0.9910  1.6818
    9HOL     C8  386   0.902   4.197  -0.152 -0.0415 -0.0482  0.1633
    9HOL    H13  387   0.773   4.081  -0.304  0.3046 -0.3979 -1.0470
    9HOL    H14  388   0.919   4.019  -0.279  0.1803 -1.9780  1.1553
    9HOL    H15  389   0.971   4.170  -0.071  2.6759  0.4685 -1.8534
    9HOL    H16  390   0.824   4.261  -0.109 -0.1163  0.3778 -0.5927
    9HOL    H17  391   0.967   4.248  -0.223  3.3794 -2.7468  1.0917
    9HOL    H18  392   0.505   3.890  -0.141  1.5246 -0.6630  0.5040
   10CHL     C1  393   1.383   1.923   0.903 -0.0325 -0.3711 -0.3649
   10CHL    CL1  394   1.303   1.953   1.067 -0.5918  0.0263 -0.0173
   10CHL    CL2  395   1.288   1.987   0.762  0.3590 -0.3419 -0.1931
   10CHL    CL3  396   1.530   2.017   0.917 -0.0552 -0.1253 -0.0367
   10CHL     H1  397   1.390   1.816   0.882 -1.8846 -0.1657 -2.4152
   11CHL     C1  398   2.648   3.939   0.838 -0.3954 -0.3642 -0.1277
   11CHL    CL1  399   2.756   3.845   0.723 -0.2197 -0.3172  0.3286
   11CHL    CL2  400   2.553   4.056   0.735  0.0538 -0.3326  0.0636
   11CHL    CL3  401   2.562   3.813   0.939  0.2332 -0.0474  0.0021
   11CHL     H1  402   2.708   3.996   0.910  1.2300 -1.1046 -0.8290
   12CHL     C1  403   3.059   4.038   0.298  0.1148  0.3724 -0.3096
   12CHL    CL1  404   3.013   4.201   0.363  0.4052 -0.2449  0.1296
   12CHL    CL2  405   3.045   3.911   0.427 -0.1742  0.1822  0.3050
   12CHL    CL3  406   2.956   4.007   0.159 -0.3006  0.1676 -0.0817
   12CHL     H1  407   3.158   4.046   0.252 -0.8620 -0.0566 -2.6060
   13CHL     C1  408   3.785   2.360   4.153  0.3990  0.0321 -0.2466
   13CHL    CL1  409   3.724   2.395   3.984 -0.0217 -0.0367 -0.1886
   13CHL    CL2  410   3.657   2.261   4.237 -0.3360 -0.0130  0.2925
   13CHL    CL3  411   3.952   2.278   4.149  0.2539  0.4321  0.0104
   13CHL     H1  412   3.796   2.457   4.203 -2.3904 -0.1552  0.9361
   14CHL     C1  413   0.760   2.996   1.451 -0.7056  0.0221  1.4900
   14CHL    CL1  414   0.596   3.047   1.397  0.0612 -0.1106  0.0372
   14CHL    CL2  415   0.804   2.822   1.408 -0.2523  0.1497 -0.3059
   14CHL    CL3  416   0.892   3.106   1.401  0.0631  0.2259  0.0104
   14CHL     H1  417   0.753   3.008   1.559  0.2566 -1.1198  1.6978
   15CHL     C1  418   3.815   0.862   0.176  0.2519  0.4409  0.1637
   15CHL    CL1  419   3.922   0.727   0.127 -0.2228 -0.1865  0.1860
   15CHL    CL2  420   3.759   0.834   0.351 -0.1907 -0.0178  0.1058
   15CHL    CL3  421   3.913   1.012   0.154  0.0256 -0.3636 -0.1431
   15CHL     H1  422   3.725   0.871   0.114 -1.1914  1.2308  2.2750
   16CHL     C1  423   3.375   0.624   4.073 -0.1923 -0.9832 -0.3213
   16CHL    CL1  424   3.540   0.576   4.029 -0.4915  0.4260  0.2313
   16CHL    CL2  425   3.303   0.705   3.933 -0.3255  0.0294 -0.0505
   16CHL    CL3  426   3.276   0.486   4.137  0.5788  0.1997  0.4128
   16CHL     H1  427   3.387   0.709   4.140  2.0638 -1.2333 -0.3400
   17CHL     C1  428   0.750   1.383   3.164  0.5623  0.3706 -0.0393
   17CHL    CL1  429   0.770   1.214   3.115  0.1494  0.0722  0.0523
   17CHL    CL2  430   0.849   1.508   3.080  0.1487 -0.0334 -0.1424
   17CHL    CL3  431   0.579   1.413   3.122 -0.2593 -0.3860 -0.1311
   17CHL     H1  432   0.766   1.401   3.270  0.6324  0.8156 -0.1258
   18CHL     C1  433   0.072   1.665   1.486  0.1686  0.1741  0.3309
   18CHL    CL1  434  -0.087   1.744   1.537  0.1199  0.0587  0.4046
   18CHL    CL2  435   0.068   1.617   1.310  0.1511 -0.1872 -0.1272
   18CHL    CL3  436   0.205   1.771   1.516 -0.5442  0.1662 -0.1560
   18CHL     H1  437   0.091   1.573   1.543  0.2391  0.3996  0.6745
   19CHL     C1  438   2.940   2.256   1.898 -1.2407 -0.0715 -0.4071
   19CHL    CL1  439   3.030   2.113   1.827 -0.2901 -0.7078  0.1113
   19CHL    CL2  440   2.937   2.231   2.077 -0.4107 -0.4753  0.2878
   19CHL    CL3  441   3.041   2.409   1.877 -0.1115  0.2795 -0.4595
   19CHL     H1  442   2.835   2.254   1.865 -1.3136 -1.9092 -0.1780
   20CHL     C1  443   3.820   1.367   3.262 -0.8870  0.0662 -0.2981
   20CHL    CL1  444   3.717   1.352   3.115 -0.5004 -0.1133 -0.3845
   20CHL    CL2  445   3.934   1.221   3.293  0.2832 -0.2719  0.1464
   20CHL    CL3  446   3.900   1.525   3.242  0.0208 -0.3684 -0.0572
   20CHL     H1  447   3.753   1.374   3.349  0.6612 -1.2892  1.0576
   21CHL     C1  448   2.790   2.983   1.621  0.1840 -0.2218 -0.7304
   21CHL    CL1  449   2.784   3.051   1.459  0.1824 -0.2177  0.3739
   21CHL    CL2  450   2.626   2.910   1.652  0.2264  0.0475  0.3473
   21CHL    CL3  451   2.928   2.872   1.668 -0.0025 -0.0878  0.1666
   21CHL     H1  452   2.790   3.072   1.684  1.4134  1.5547 -3.0897
   22CHL     C1  453   2.420   0.501   3.205  0.2057 -0.7682  0.6125
   22CHL    CL1  454   2.385   0.424   3.048 -0.1957 -0.2556 -0.0615
   22CHL    CL2  455   2.373   0.673   3.188  0.3827  0.0033 -0.2179
   22CHL    CL3  456   2.337   0.412   3.332 -0.0365 -0.2179  0.3841
   22CHL     H1  457   2.529   0.490   3.207  0.5891  1.2219 -2.5720
   23CHL     C1  458   3.409   2.119   1.793  0.1944  0.9288  0.0720
   23CHL    CL1  459   3.526   2.082   1.925  0.1455  0.1564  0.0048
   23CHL    CL2  460   3.394   2.288   1.750 -0.0855  0.1129 -0.1955
   23CHL    CL3  461   3.451   2.021   1.647  0.1060  0.3465  0.0430
   23CHL     H1  462   3.312   2.075   1.819  0.4741  0.0785 -0.2832
   24CHL     C1  463   2.921   1.834   2.138 -0.2175 -0.4162  0.1715
   24CHL    CL1  464   2.744   1.814   2.135  0.1927 -0.0649 -0.0430
   24CHL    CL2  465   2.972   1.776   2.298  0.8078 -0.1647 -0.0821
   24CHL    CL3  466   3.021   1.747   2.010 -0.3388  0.0231  0.1803
   24CHL     H1  467   2.947   1.939   2.125  1.5978 -0.8271  0.2492
   25CHL     C1  468   2.991   0.408   1.386  0.6297 -0.1727 -0.2144
   25CHL    CL1  469   2.946   0.307   1.532 -0.3700 -0.2240  0.2464
   25CHL    CL2  470   3.163   0.446   1.384  0.0707 -0.1865  0.2955
   25CHL    CL3  471   2.943   0.312   1.247  0.5329 -0.2759 -0.3269
   25CHL     H1  472   2.942   0.504   1.371  2.2162  1.0497  1.8366
   26CHL     C1  473   0.028   4.013   1.203  0.7245  0.0388 -0.6510
   26CHL    CL1  474   0.009   3.976   1.026  0.1167 -0.2070  0.2882
   26CHL    CL2  475   0.041   4.186   1.254 -0.0418 -0.2751 -0.0933
   26CHL    CL3  476  -0.118   3.955   1.286 -0.1610 -0.0229 -0.1141
   26CHL     H1  477   0.111   3.956   1.247  1.2856  0.8727 -0.6114
   27CHL     C1  478   0.495   2.519   0.425  1.2311  0.5503 -0.4569
   27CHL    CL1  479   0.323   2.482   0.371 -0.0474 -0.2059 -0.4308
   27CHL    CL2  480   0.619   2.438   0.324  0.3980  0.0787 -0.2772
   27CHL    CL3  481   0.527   2.693   0.439 -0.1493  0.2671  0.0772
   27CHL     H1  482   0.514   2.473   0.522 -0.6878  1.9675  0.6455
   28CHL     C1  483   1.035   2.662   3.798 -0.1323  0.3917 -0.4876
   28CHL    CL1  484   0.989   2.763   3.665 -0.0312 -0.1262  0.2996
   28CHL    CL2  485   1.070   2.493   3.743  0.0367 -0.0687 -0.0928
   28CHL    CL3  486   1.185   2.722   3.873  0.1016 -0.2726 -0.2465
   28CHL     H1  487   0.954   2.662   3.871 -1.2014  0.8263 -1.6241
   29CHL     C1  488   3.292   2.428   3.778 -0.5141  1.0981  0.5630
   29CHL    CL1  489   3.274   2.599   3.806  0.0253  0.3055  0.4235
   29CHL    CL2  490   3.402   2.356   3.894 -0.3503  0.4401 -0.1515
   29CHL    CL3  491   3.129   2.353   3.798 -0.2870  0.1166 -0.1162
   29CHL     H1  492   3.313   2.413   3.671  1.4660 -1.3848  1.1953
   30CHL     C1  493   2.141   2.708   0.073 -0.5220  0.1264 -0.3737
   30CHL    CL1  494   2.012   2.674   0.199  0.1216 -0.2745  0.2730
   30CHL    CL2  495   2.073   2.769  -0.083 -0.0547 -0.1616 -0.4884
   30CHL    CL3  496   2.282   2.814   0.130  0.2621  0.1191  0.3288
   30CHL     H1  497   2.177   2.607   0.048 -2.5891 -0.5470 -0.8503
   31CHL     C1  498   2.422   0.894   1.873 -0.0022  1.0068  0.5436
   31CHL    CL1  499   2.409   0.919   1.701  0.0151  0.4679  0.0075
   31CHL    CL2  500   2.539   1.014   1.942  0.1153 -0.1631  0.0093
   31CHL    CL3  501   2.266   0.937   1.942 -0.2571 -0.1462 -0.1445
   31CHL     H1  502   2.454   0.792   1.897 -2.7844  0.3373  1.8158
   32CHL     C1  503   2.286   3.109   3.397  0.2668 -0.5641 -0.0898
   32CHL    CL1  504   2.460   3.102   3.363 -0.4303 -0.2920 -0.1883
   32CHL    CL2  505   2.238   3.276   3.348  0.2551 -0.2525  0.1936
   32CHL    CL3  506   2.190   2.999   3.293 -0.1559  0.3610 -0.1502
   32CHL     H1  507   2.259   3.102   3.503 -0.8094  0.5131 -0.2795
   33CHL     C1  508   2.748   2.260   3.428  0.0975 -0.0857 -0.2855
   33CHL    CL1  509   2.736   2.247   3.610  0.4247 -0.2963 -0.3066
   33CHL    CL2  510   2.909   2.311   3.376 -0.3201 -0.1134 -0.4882
   33CHL    CL3  511   2.680   2.113   3.338  0.3823  0.0355  0.0781
   33CHL     H1  512   2.698   2.352   3.397  0.9708  1.4247  2.4598
   34CHL     C1  513   0.310   1.643   3.395 -0.2731 -0.3539 -0.1596
   34CHL    CL1  514   0.271   1.658   3.574  0.1385 -0.3005  0.0489
   34CHL    CL2  515   0.486   1.622   3.350  0.0636 -0.2222 -0.0182
   34CHL    CL3  516   0.218   1.499   3.343 -0.0857 -0.1301  0.0583
   34CHL     H1  517   0.274   1.734   3.345  2.0850  1.8605  1.8561
   35CHL     C1  518   0.667   1.872   3.701 -0.0259  0.0413 -0.4108
   35CHL    CL1  519   0.840   1.901   3.756 -0.2080  0.0146 -0.2958
   35CHL    CL2  520   0.648   1.964   3.548 -0.2440 -0.0900 -0.0806
   35CHL    CL3  521   0.663   1.694   3.657 -0.4202 -0.2538  0.2931
   35CHL     H1  522   0.592   1.897   3.776 -1.6085 -2.8368 -0.8582
   36CHL     C1  523   2.125   2.540   2.313  0.2860  0.3107 -0.8718
   36CHL    CL1  524   2.245   2.572   2.450  0.1293 -0.3120  0.3924
   36CHL    CL2  525   1.968   2.623   2.352 -0.4680  0.2400 -0.1357
   36CHL    CL3  526   2.196   2.592   2.157 -0.2728  0.0327  0.0249
   36CHL     H1  527   2.108   2.433   2.332 -0.8185  0.7675  0.9629
   37CHL     C1  528   3.575   2.784   1.575 -0.9129  0.5919  0.0401
   37CHL    CL1  529   3.564   2.662   1.708 -0.3753 -0.2650 -0.2359
   37CHL    CL2  530   3.447   2.905   1.608 -0.0944 -0.1343 -0.5343
   37CHL    CL3  531   3.741   2.849   1.565 -0.0662  0.4928 -0.1712
   37CHL     H1  532   3.550   2.734   1.481 -2.3406  0.7777  0.3079
   38CHL     C1  533   3.222   1.583   0.975  0.3097 -0.0166  0.4410
   38CHL    CL1  534   3.148   1.715   0.871  0.0930  0.1680  0.2158
   38CHL    CL2  535   3.203   1.411   0.918 -0.1477 -0.2737 -0.0399
   38CHL    CL3  536   3.394   1.612   0.995 -0.1945  0.0628  0.1093
   38CHL     H1  537   3.174   1.591   1.072 -1.7041 -1.7561 -0.3285
   39CHL     C1  538   3.471   1.747   2.949  0.0854  0.0032 -0.5820
   39CHL    CL1  539   3.383   1.602   3.008  0.0201  0.1399  0.3569
   39CHL    CL2  540   3.629   1.693   2.878 -0.0161 -0.0226  0.0141
   39CHL    CL3  541   3.369   1.831   2.826 -0.0894  0.3914  0.0767
   39CHL     H1  542   3.482   1.816   3.034 -1.3992  1.6687 -1.6660
   40CHL     C1  543   2.118   1.370   1.250 -0.7407 -0.3596  0.0493
   40CHL    CL1  544   2.007   1.506   1.208 -0.2302 -0.2068  0.4602
   40CHL    CL2  545   2.278   1.440   1.284  0.3826 -0.1749 -0.5048
   40CHL    CL3  546   2.053   1.300   1.403  0.0453  0.0756 -0.2353
   40CHL     H1  547   2.130   1.296   1.171 -3.6738 -1.7167  0.7364
   41CHL     C1  548   2.739   1.917   1.148  0.0607 -0.1910  0.6309
   41CHL    CL1  549   2.595   1.883   1.260 -0.1773 -0.0810 -0.0037
   41CHL    CL2  550   2.731   2.094   1.103 -0.0166 -0.0205 -0.2309
   41CHL    CL3  551   2.894   1.890   1.229  0.0494 -0.5649 -0.0283
   41CHL     H1  552   2.740   1.850   1.061  1.5294 -1.3151  1.4606
   42CHL     C1  553   0.528   3.065   1.855 -0.3891 -0.1788  0.4817
   42CHL    CL1  554   0.601   2.995   2.001 -0.5623  0.2627 -0.0847
   42CHL    CL2  555   0.656   3.154   1.776 -0.1170  0.0475 -0.0000
   42CHL    CL3  556   0.470   2.933   1.740 -0.1546 -0.3468 -0.1110
   42CHL     H1  557   0.434   3.117   1.873 -1.1798 -0.6363 -1.9530
   43CHL     C1  558   1.307   3.564   0.851 -0.4214 -0.2281 -0.7629
   43CHL    CL1  559   1.358   3.689   0.971  0.2603 -0.0150 -0.0762
   43CHL    CL2  560   1.446   3.478   0.770  0.0449 -0.1755  0.1211
   43CHL    CL3  561   1.194   3.446   0.926 -0.3421  0.1387  0.1659
   43CHL     H1  562   1.257   3.617   0.769 -0.3320 -0.5787 -1.0457
   44CHL     C1  563   3.201   1.083   1.843 -0.5741  0.4145 -0.5268
   44CHL    CL1  564   3.279   1.188   1.714  0.3609  0.0742 -0.0753
   44CHL    CL2  565   3.302   0.936   1.857 -0.3075 -0.3770 -0.1879
   44CHL    CL3  566   3.182   1.164   2.001  0.0190  0.2269  0.0350
   44CHL     H1  567   3.102   1.048   1.810 -0.8224  0.3445  0.2829
   45CHL     C1  568   3.212   2.584   2.472  0.5771 -0.9241 -0.0293
   45CHL    CL1  569   3.251   2.761   2.471 -0.1787  0.1542 -0.4095
   45CHL    CL2  570   3.289   2.500   2.605 -0.2914 -0.5639 -0.2758
   45CHL    CL3  571   3.035   2.542   2.472 -0.1157  0.1974  0.3704
   45CHL     H1  572   3.247   2.554   2.372  1.3916 -0.2889  0.0577
   46CHL     C1  573   3.977   4.025   4.374 -0.2917  0.2423 -1.5074
   46CHL    CL1  574   4.051   3.862   4.371  0.4895  0.2097  0.0594
   46CHL    CL2  575   3.833   4.025   4.485 -0.2014  0.2204 -0.1908
   46CHL    CL3  576   4.110   4.140   4.425 -0.2505  0.5662  0.0052
   46CHL     H1  577   3.945   4.057   4.274 -0.2463 -1.6516 -2.1648
   47CHL     C1  578   2.976   0.936   4.092 -0.0281  1.0633  0.5651
   47CHL    CL1  579   3.080   0.990   3.957  0.0920 -0.4797  0.3667
   47CHL    CL2  580   3.090   0.915   4.227 -0.1760  0.0040  0.1142
   47CHL    CL3  581   2.849   1.048   4.142 -0.2827 -0.2070 -0.1594
   47CHL     H1  582   2.921   0.847   4.057 -0.4381  0.8997  1.5758
   48CHL     C1  583   2.383   2.661   3.674  0.1632 -0.4286  0.9482
   48CHL    CL1  584   2.455   2.775   3.540 -0.1326  0.0091  0.2567
   48CHL    CL2  585   2.270   2.537   3.609 -0.3311 -0.0102  0.2791
   48CHL    CL3  586   2.508   2.580   3.765 -0.1888  0.4343  0.0109
   48CHL     H1  587   2.326   2.718   3.748 -0.9262 -1.6356  1.0623
   49CHL     C1  588   1.581   4.007   3.579 -0.1805  0.4640  0.4084
   49CHL    CL1  589   1.596   3.849   3.493 -0.3489 -0.1271  0.1134
   49CHL    CL2  590   1.738   4.044   3.649  0.1410 -0.2078  0.0614
   49CHL    CL3  591   1.536   4.132   3.458  0.6317  0.0305  0.3637
   49CHL     H1  592   1.508   4.005   3.660 -1.2575  1.1811 -0.5186
   50CHL     C1  593   3.283   3.653   1.398  0.3723  1.0757  0.8207
   50CHL    CL1  594   3.175   3.799   1.375  0.0554  0.1282  0.1342
   50CHL    CL2  595   3.307   3.544   1.255  0.0248  0.1696 -0.3701
   50CHL    CL3  596   3.443   3.732   1.419 -0.1842  0.2651  0.5285
   50CHL     H1  597   3.251   3.589   1.481 -0.8073 -1.0598 -1.1413
   51CHL     C1  598   1.132   2.525   0.404  0.5535 -0.4144  0.2418
   51CHL    CL1  599   1.085   2.667   0.311  0.4330  0.3399 -0.3147
   51CHL    CL2  600   1.136   2.390   0.290 -0.4493 -0.2644  0.1201
   51CHL    CL3  601   1.305   2.565   0.459 -0.1606  0.1821  0.3097
   51CHL     H1  602   1.062   2.506   0.486  0.3788 -0.0641  0.1774
   52CHL     C1  603   0.983   1.843   3.439  0.7209 -0.1076 -0.5843
   52CHL    CL1  604   0.867   1.732   3.359  0.0571 -0.1428  0.0678
   52CHL    CL2  605   1.110   1.753   3.533 -0.2478  0.1237 -0.1035
   52CHL    CL3  606   1.076   1.940   3.312 -0.2325  0.0069 -0.3727
   52CHL     H1  607   0.927   1.913   3.502 -0.8002 -1.7549 -0.0143
   53CHL     C1  608   2.568   2.625   0.363 -0.3046 -0.5237 -0.1355
   53CHL    CL1  609   2.437   2.503   0.344  0.1946  0.1587 -0.2787
   53CHL    CL2  610   2.491   2.787   0.397 -0.1160  0.1733 -0.3605
   53CHL    CL3  611   2.690   2.583   0.486  0.0800  0.2231  0.0179
   53CHL     H1  612   2.614   2.627   0.264 -1.7898 -0.2209 -0.8487
   54CHL     C1  613   2.516   2.215   0.551 -0.1032 -0.0727  0.2603
   54CHL    CL1  614   2.629   2.200   0.411 -0.2083 -0.2322  0.0175
   54CHL    CL2  615   2.369   2.117   0.531 -0.1615 -0.1500 -0.5288
   54CHL    CL3  616   2.584   2.164   0.702  0.2140  0.0780  0.1023
   54CHL     H1  617   2.487   2.320   0.563 -2.5496 -0.7579  0.9322
   55CHL     C1  618   2.131   0.075   0.473  0.4018  0.0220  0.1892
   55CHL    CL1  619   2.282   0.115   0.383 -0.0863 -0.0506 -0.4939
   55CHL    CL2  620   2.166  -0.087   0.536 -0.0519 -0.4631 -0.0806
   55CHL    CL3  621   2.102   0.198   0.605 -0.1344 -0.0787  0.0820
   55CHL     H1  622   2.056   0.075   0.394 -1.6669 -0.6138  2.0562
   56CHL     C1  623   1.823   1.611   0.728  0.3446  0.4686 -0.4206
   56CHL    CL1  624   1.797   1.753   0.828  0.4360 -0.4294 -0.1516
   56CHL    CL2  625   1.854   1.470   0.834  0.0616 -0.3963 -0.1040
   56CHL    CL3  626   1.680   1.573   0.629 -0.1622 -0.0474  0.1861
   56CHL     H1  627   1.914   1.631   0.671  0.1539  1.8916 -0.2610
   57CHL     C1  628   1.915   2.408   3.331  0.4681  0.2350  0.3348
   57CHL    CL1  629   1.946   2.309   3.473 -0.3005  0.4079 -0.1530
   57CHL    CL2  630   1.984   2.575   3.350 -0.1890  0.0416  0.0652
   57CHL    CL3  631   1.980   2.336   3.178  0.1965 -0.4391  0.2900
   57CHL     H1  632   1.807   2.409   3.312  0.5730  3.0700 -0.6026
   58CHL     C1  633   2.355   1.567   1.909 -0.2308 -0.0086  0.3399
   58CHL    CL1  634   2.536   1.523   1.894 -0.3302  0.1953  0.0707
   58CHL    CL2  635   2.313   1.718   1.829 -0.1492 -0.5073 -0.3325
   58CHL    CL3  636   2.259   1.439   1.834  0.1889  0.0459  0.2882
   58CHL     H1  637   2.327   1.574   2.015  3.3276  1.4542  1.3497
   59CHL     C1  638   0.374   2.166   0.173  0.3138 -0.2839  0.1737
   59CHL    CL1  639   0.203   2.196   0.122  0.1480  0.4941  0.0019
   59CHL    CL2  640   0.406   1.991   0.228 -0.2078  0.0915 -0.1218
   59CHL    CL3  641   0.464   2.197   0.026  0.0835  0.3112  0.0210
   59CHL     H1  642   0.405   2.222   0.262 -0.6690 -0.3562  0.5681
   60CHL     C1  643   1.643   0.490   1.579  0.2295  0.2160 -0.0726
   60CHL    CL1  644   1.665   0.579   1.420 -0.3142  0.1946  0.2102
   60CHL    CL2  645   1.715   0.575   1.714  0.0137 -0.2586  0.2609
   60CHL    CL3  646   1.476   0.456   1.616  0.0212 -0.1050  0.2942
   60CHL     H1  647   1.692   0.393   1.567  0.4560  0.2922  0.2208
   61CHL     C1  648   2.057   1.610   3.135 -0.0789 -0.7760  0.1695
   61CHL    CL1  649   2.015   1.770   3.200  0.0352 -0.8986  0.1861
   61CHL    CL2  650   1.931   1.535   3.031 -0.2152  0.4278  0.5063
   61CHL    CL3  651   2.220   1.620   3.054 -0.0878 -0.0861  0.0857
   61CHL     H1  652   2.038   1.556   3.229 -0.9338 -1.0659 -0.1581
   62CHL     C1  653   1.683   3.302   3.914 -0.2342 -0.3892  0.3099
   62CHL    CL1  654   1.598   3.176   3.808  0.1450  0.5984  0.0779
   62CHL    CL2  655   1.603   3.468   3.918  0.1960  0.0333  0.2917
   62CHL    CL3  656   1.688   3.232   4.081 -0.1001 -0.1283  0.2103
   62CHL     H1  657   1.785   3.310   3.877 -1.3965  0.8290 -3.0622
   63CHL     C1  658   2.022   0.604   4.100  0.0222 -0.0110 -0.0447
   63CHL    CL1  659   1.944   0.591   3.942 -0.1184 -0.0847  0.2579
   63CHL    CL2  660   1.935   0.712   4.211 -0.3400  0.1129  0.2035
   63CHL    CL3  661   2.046   0.439   4.175 -0.3402  0.1561  0.1830
   63CHL     H1  662   2.122   0.642   4.077  0.6992 -2.1619 -0.9721
   64CHL     C1  663   3.161   2.296   1.320  0.1794  0.4564 -0.2942
   64CHL    CL1  664   3.333   2.308   1.323 -0.2736 -0.1471  0.0084
   64CHL    CL2  665   3.107   2.176   1.199  0.0389  0.0067  0.0340
   64CHL    CL3  666   3.100   2.253   1.480  0.1147 -0.5636 -0.3112
   64CHL     H1  667   3.128   2.396   1.290  0.0325  0.4124 -0.2767
   65CHL     C1  668   3.992   3.505   1.821  0.0318 -0.4204 -0.8255
   65CHL    CL1  669   4.002   3.457   1.997  0.3209  0.0883 -0.0538
   65CHL    CL2  670   3.830   3.571   1.778 -0.2028 -0.1942 -0.3663
   65CHL    CL3  671   4.133   3.618   1.800  0.0572 -0.0003  0.1943
   65CHL     H1  672   4.011   3.417   1.760  2.0996  0.4152 -1.4869
   66CHL     C1  673   1.994   0.335   3.068 -0.1933  0.2094  0.1334
   66CHL    CL1  674   1.815   0.306   3.050 -0.0443  0.1894  0.4835
   66CHL    CL2  675   2.004   0.506   3.135 -0.0494 -0.0879  0.3357
   66CHL    CL3  676   2.050   0.214   3.191  0.0763 -0.1534  0.1421
   66CHL     H1  677   2.060   0.329   2.981  1.0420  2.2086  0.8723
   67CHL     C1  678   2.141   0.787   1.396 -0.2077  0.1951 -0.3944
   67CHL    CL1  679   2.139   0.796   1.573  0.1008 -0.0214 -0.4107
   67CHL    CL2  680   2.047   0.643   1.337 -0.0379 -0.0223  0.2449
   67CHL    CL3  681   2.081   0.944   1.323 -0.4687  0.3386  0.4642
   67CHL     H1  682   2.246   0.773   1.370 -0.3774 -0.3507 -0.8141
   68CHL     C1  683   0.380   1.640   2.580 -0.2391  0.2912 -0.8725
   68CHL    CL1  684   0.556   1.637   2.538 -0.2970 -0.2385 -0.0361
   68CHL    CL2  685   0.293   1.696   2.438 -0.4734  0.0820 -0.0389
   68CHL    CL3  686   0.318   1.485   2.654  0.5432  0.4368 -0.0877
   68CHL     H1  687   0.369   1.714   2.660  0.4686 -0.0078 -0.4918
   69CHL     C1  688   1.140   2.929   1.713  0.3959  0.1921  0.2360
   69CHL    CL1  689   1.144   2.936   1.541 -0.2854 -0.3255 -0.0428
   69CHL    CL2  690   1.258   3.042   1.785 -0.2819 -0.2132  0.3552
   69CHL    CL3  691   0.974   2.961   1.772 -0.0017 -0.2728 -0.2151
   69CHL     H1  692   1.175   2.834   1.755  0.4766  0.6626  1.2668
   70CHL     C1  693   1.277   1.221   2.635  0.1107  0.2893 -0.2804
   70CHL    CL1  694   1.301   1.320   2.787  0.2604 -0.5736  0.0411
   70CHL    CL2  695   1.405   1.083   2.615 -0.6185 -0.2570 -0.1792
   70CHL    CL3  696   1.112   1.142   2.626 -0.2122  0.2707  0.2260
   70CHL     H1  697   1.290   1.290   2.551  1.0706  1.6693  0.9418
   71CHL     C1  698   1.448   0.850   4.267  0.1343 -0.0637  0.1199
   71CHL    CL1  699   1.298   0.948   4.216 -0.0555  0.0870 -0.5887
   71CHL    CL2  700   1.479   0.846   4.444  0.1446 -0.2318 -0.1268
   71CHL    CL3  701   1.459   0.683   4.195  0.0586 -0.1374  0.0638
   71CHL     H1  702   1.530   0.908   4.223 -0.3201  0.4380 -0.0743
   72CHL     C1  703   2.054   2.669   1.008 -0.0015 -0.0572 -0.5018
   72CHL    CL1  704   1.947   2.657   1.151  0.2453 -0.3655  0.0095
   72CHL    CL2  705   2.210   2.582   1.037  0.1753  0.2535 -0.1616
   72CHL    CL3  706   1.977   2.581   0.871 -0.5720  0.2107  0.4132
   72CHL     H1  707   2.082   2.773   0.989 -2.9679  0.7446 -1.0796
   73CHL     C1  708   1.690   0.230   3.965 -0.3659  0.2412  0.0295
   73CHL    CL1  709   1.667   0.293   3.794 -0.0748  0.0249 -0.3053
   73CHL    CL2  710   1.660   0.364   4.090  0.1962 -0.6092  0.1265
   73CHL    CL3  711   1.578   0.091   3.971 -0.2883 -0.0335  0.0120
   73CHL     H1  712   1.794   0.202   3.984 -0.4297 -1.5714 -1.9008
   74CHL     C1  713   3.575   2.303   3.453 -0.0413 -0.4952  0.3569
   74CHL    CL1  714   3.681   2.335   3.322 -0.2205 -0.0069  0.0133
   74CHL    CL2  715   3.665   2.303   3.613  0.2908 -0.1093 -0.1550
   74CHL    CL3  716   3.432   2.414   3.456 -0.1725  0.1576  0.2298
   74CHL     H1  717   3.547   2.200   3.433  0.8612 -1.2546  2.6413
   75CHL     C1  718   3.717   1.695   1.964  0.0074 -0.3044 -0.2839
   75CHL    CL1  719   3.814   1.672   2.121 -0.2849  0.1611  0.0524
   75CHL    CL2  720   3.543   1.741   1.997  0.1657  0.0108  0.2526
   75CHL    CL3  721   3.799   1.818   1.864  0.4119  0.2414 -0.3239
   75CHL     H1  722   3.709   1.601   1.908 -0.2012 -0.9512  0.8065
   76CHL     C1  723   1.907   1.149   0.327  0.2730  0.2681 -0.5083
   76CHL    CL1  724   1.786   1.020   0.296 -0.2199  0.3066  0.0128
   76CHL    CL2  725   1.836   1.311   0.326  0.0455 -0.4614  0.3759
   76CHL    CL3  726   1.990   1.140   0.487  0.1009 -0.3837  0.2798
   76CHL     H1  727   1.980   1.151   0.246  0.4860 -0.2319 -0.3393
   77CHL     C1  728   1.693   3.036   3.199  0.5350  0.2721 -0.2712
   77CHL    CL1  729   1.604   3.060   3.045 -0.2392  0.4437 -0.1357
   77CHL    CL2  730   1.833   2.924   3.184 -0.0872  0.1636 -0.0827
   77CHL    CL3  731   1.727   3.193   3.281 -0.2581  0.3521 -0.1209
   77CHL     H1  732   1.628   2.987   3.272  1.7105 -0.3527  0.3968
   78CHL     C1  733   2.484   2.909   1.253 -0.7718  0.2688 -0.0067
   78CHL    CL1  734   2.337   2.907   1.360  0.1024 -0.5328  0.1513
   78CHL    CL2  735   2.548   2.739   1.221  0.4358 -0.0960 -0.1641
   78CHL    CL3  736   2.460   2.973   1.084 -0.1401  0.0856  0.1014
   78CHL     H1  737   2.559   2.973   1.300  0.3737 -1.2735  0.3427
   79CHL     C1  738   0.244   2.527   2.560 -0.3561 -0.4946  0.2791
   79CHL    CL1  739   0.211   2.701   2.575 -0.2037 -0.3020  0.1231
   79CHL    CL2  740   0.105   2.457   2.469 -0.0709  0.3036  0.1460
   79CHL    CL3  741   0.398   2.486   2.479  0.2099 -0.0518  0.1676
   79CHL     H1  742   0.252   2.496   2.665  3.4076  1.2267  0.6972
   80CHL     C1  743   0.366   0.412   3.756 -1.1131  0.2592  0.5009
   80CHL    CL1  744   0.409   0.542   3.640 -0.1289 -0.2642  0.5200
   80CHL    CL2  745   0.498   0.415   3.873 -0.2965  0.0990 -0.3035
   80CHL    CL3  746   0.202   0.441   3.837 -0.2462  0.1480  0.1254
   80CHL     H1  747   0.362   0.318   3.701  0.4516 -0.0527  0.8655
   81CHL     C1  748   1.145   3.378   1.806  0.1010 -0.5020  0.6889
   81CHL    CL1  749   1.064   3.307   1.942 -0.0869 -0.4286 -0.1392
   81CHL    CL2  750   1.057   3.293   1.663 -0.3306  0.0071  0.0891
   81CHL    CL3  751   1.100   3.553   1.802  0.1622 -0.5833 -0.1160
   81CHL     H1  752   1.253   3.364   1.813  0.1120  0.0249  1.5900
   82CHL     C1  753   3.809   2.914   0.047 -0.5628 -0.3785  0.6706
   82CHL    CL1  754   3.731   3.006  -0.083  0.1782 -0.0010 -0.0030
   82CHL    CL2  755   3.781   2.991   0.205  0.1062 -0.2369 -0.2528
   82CHL    CL3  756   3.739   2.751   0.051 -0.0302  0.2923  0.5429
   82CHL     H1  757   3.916   2.914   0.028  0.2069 -0.5601  4.2816
   83CHL     C1  758   0.856   3.014   3.232 -0.0201  0.6509  0.2203
   83CHL    CL1  759   0.880   3.137   3.102 -0.0667  0.1963 -0.3584
   83CHL    CL2  760   0.957   2.865   3.200  0.0853 -0.0064  0.1004
   83CHL    CL3  761   0.902   3.076   3.398  0.0368 -0.3531  0.1279
   83CHL     H1  762   0.751   2.984   3.241  0.5735 -1.1389  1.5704
   84CHL     C1  763   2.215   2.071   2.025 -1.2096 -0.7923 -0.1782
   84CHL    CL1  764   2.117   2.006   1.893 -0.0739 -0.0878  0.1354
   84CHL    CL2  765   2.363   2.156   1.958  0.1402 -0.1023  0.0417
   84CHL    CL3  766   2.097   2.177   2.119 -0.2671  0.1281  0.4127
   84CHL     H1  767   2.230   1.984   2.089  2.0580 -1.2850 -1.4180
   85CHL     C1  768   3.517   1.144   0.971  0.5281  0.4970  0.1848
   85CHL    CL1  769   3.399   1.070   0.852  0.0628 -0.0868 -0.3322
   85CHL    CL2  770   3.612   1.008   1.043 -0.3088 -0.0153  0.2667
   85CHL    CL3  771   3.611   1.283   0.903 -0.1980 -0.2569  0.2904
   85CHL     H1  772   3.453   1.194   1.044 -1.9873  1.5104 -2.5434
   86CHL     C1  773   3.785   3.680   3.722 -0.7568 -0.2218 -0.0842
   86CHL    CL1  774   3.889   3.828   3.714 -0.0080  0.2242  0.5132
   86CHL    CL2  775   3.882   3.545   3.788 -0.3535  0.3400 -0.0367
   86CHL    CL3  776   3.645   3.713   3.830  0.0872  0.0488  0.0790
   86CHL     H1  777   3.770   3.653   3.617  1.0543 -1.0696 -0.1636
   87CHL     C1  778   0.847   1.223   1.194  0.0816 -0.4695 -0.7389
   87CHL    CL1  779   0.961   1.362   1.235  0.3914  0.2313  0.5515
   87CHL    CL2  780   0.895   1.103   1.310 -0.0379  0.2704  0.2103
   87CHL    CL3  781   0.676   1.280   1.214  0.2061 -0.3976  0.1931
   87CHL     H1  782   0.863   1.182   1.094 -0.5453 -1.2969 -0.5119
   88CHL     C1  783   2.714   0.382   0.348  0.0170  0.2734  0.0215
   88CHL    CL1  784   2.755   0.444   0.513  0.1177 -0.1097 -0.3578
   88CHL    CL2  785   2.645   0.218   0.348  0.0931  0.0178 -0.1237
   88CHL    CL3  786   2.595   0.485   0.269 -0.1238  0.0749 -0.0136
   88CHL     H1  787   2.803   0.389   0.285 -0.1910  3.0528 -0.1039
   89CHL     C1  788   2.870   3.333   1.076 -0.2793 -0.1110  0.5050
   89CHL    CL1  789   2.731   3.268   1.163 -0.1585  0.0903  0.2851
   89CHL    CL2  790   2.807   3.438   0.942 -0.0178 -0.0698 -0.2188
   89CHL    CL3  791   2.979   3.429   1.182 -0.0694  0.5257  0.0966
   89CHL     H1  792   2.933   3.251   1.038 -0.7537  1.0803 -3.2300
   90CHL     C1  793   2.292   3.369   1.191  0.5362  0.4907  0.1425
   90CHL    CL1  794   2.388   3.339   1.036  0.1579  0.0137 -0.1391
   90CHL    CL2  795   2.203   3.217   1.233  0.2584 -0.1750 -0.6350
   90CHL    CL3  796   2.398   3.439   1.320 -0.4194 -0.2166 -0.3568
   90CHL     H1  797   2.219   3.447   1.168 -0.5492  0.0189  1.8134
   91CHL     C1  798   1.959   1.279   2.209 -0.0040 -0.1219  0.6054
   91CHL    CL1  799   1.979   1.463   2.224 -0.6224  0.6645  0.0220
   91CHL    CL2  800   2.116   1.224   2.150 -0.0423  0.1503 -0.1158
   91CHL    CL3  801   1.930   1.206   2.371  0.1074 -0.0204 -0.5050
   91CHL     H1  802   1.877   1.243   2.146 -0.6832 -0.8235  1.8507
   92CHL     C1  803   3.481   2.021   1.036  0.1672 -0.2557  0.3626
   92CHL    CL1  804   3.564   2.145   1.131 -0.2140  0.2088  0.1488
   92CHL    CL2  805   3.387   1.914   1.150  0.1423 -0.0989  0.2656
   92CHL    CL3  806   3.364   2.092   0.912 -0.3435 -0.0639 -0.0759
   92CHL     H1  807   3.555   1.969   0.973 -0.5392 -1.0414  0.1505
   93CHL     C1  808   1.705   2.564   1.849 -0.0794 -0.0985  0.1514
   93CHL    CL1  809   1.538   2.634   1.853 -0.2905 -0.1089  0.1675
   93CHL    CL2  810   1.787   2.596   1.696  0.0368 -0.1071  0.3746
   93CHL    CL3  811   1.795   2.627   1.994  0.3173 -0.0514  0.1465
   93CHL     H1  812   1.701   2.455   1.857 -2.7943 -0.0645  0.2647
   94CHL     C1  813   1.141   3.979   3.459  0.4883 -0.0682  1.2000
   94CHL    CL1  814   1.199   3.847   3.342 -0.2669  0.0350  0.3603
   94CHL    CL2  815   1.203   3.977   3.628  0.1382 -0.4941  0.2734
   94CHL    CL3  816   1.155   4.146   3.382  0.2960 -0.3207 -0.0329
   94CHL     H1  817   1.034   3.967   3.479  0.2394 -1.0424 -0.5466
   95CHL     C1  818   0.916   0.801   3.417  0.3162 -0.0596 -1.0434
   95CHL    CL1  819   1.031   0.936   3.400  0.0840  0.3752  0.0308
   95CHL    CL2  820   0.887   0.776   3.596 -0.0119 -0.1151  0.4681
   95CHL    CL3  821   0.763   0.821   3.330  0.3068 -0.3255 -0.1391
   95CHL     H1  822   0.979   0.714   3.396  0.0770 -0.1122 -1.5583
   96CHL     C1  823   3.938   1.498   3.660  0.1410  0.1704 -0.0322
   96CHL    CL1  824   3.861   1.424   3.805 -0.0032  0.0505  0.3925
   96CHL    CL2  825   3.807   1.558   3.559  0.1644  0.1283  0.1408
   96CHL    CL3  826   4.047   1.640   3.693 -0.4350  0.4000  0.0113
   96CHL     H1  827   3.975   1.420   3.592  2.2822 -0.5695  1.8365
   97CHL     C1  828   0.830   3.423   4.378 -0.2059  0.0538 -0.1371
   97CHL    CL1  829   0.998   3.462   4.315 -0.2974 -0.4254  0.1683
   97CHL    CL2  830   0.781   3.554   4.500  0.1486  0.5614  0.2958
   97CHL    CL3  831   0.714   3.418   4.238 -0.0324  0.0615  0.0898
   97CHL     H1  832   0.835   3.322   4.419  1.3320  0.3198  0.3942
   98CHL     C1  833   1.558   3.341   1.546  0.0049 -0.4402  0.2338
   98CHL    CL1  834   1.439   3.441   1.634  0.7352 -0.2375 -0.0160
   98CHL    CL2  835   1.489   3.198   1.465  0.0798 -0.2784 -0.6377
   98CHL    CL3  836   1.649   3.430   1.417 -0.0263  0.4353 -0.0646
   98CHL     H1  837   1.634   3.294   1.609  1.7172  0.6197 -0.9471
   99CHL     C1  838   3.417   0.987   0.231  0.0587 -0.6296 -0.7304
   99CHL    CL1  839   3.438   1.015   0.412 -0.0075  0.2526  0.5095
   99CHL    CL2  840   3.243   0.981   0.189 -0.3303 -0.4687 -0.0148
   99CHL    CL3  841   3.524   1.101   0.142 -0.4153  0.1659  0.0424
   99CHL     H1  842   3.456   0.888   0.207 -0.6430 -1.0409 -0.2307
  100CHL     C1  843   3.665   0.619   3.355 -0.0251  0.5134 -0.5016
  100CHL    CL1  844   3.762   0.752   3.443 -0.0301 -0.1169 -0.1220
  100CHL    CL2  845   3.785   0.502   3.298 -0.1617 -0.4399 -0.0343
  100CHL    CL3  846   3.552   0.532   3.460  0.3906 -0.0537  0.0432
  100CHL     H1  847   3.622   0.653   3.260  0.1876 -0.2243 -0.8707
  101CHL     C1  848   3.756   2.026   2.803  0.2196 -0.2096  0.0003
  101CHL    CL1  849   3.925   2.089   2.773 -0.1513  0.2453  0.1479
  101CHL    CL2  850   3.711   2.065   2.980  0.3603 -0.4050  0.5493
  101CHL    CL3  851   3.654   2.142   2.712 -0.0689  0.0130  0.1426
  101CHL     H1  852   3.738   1.926   2.763  0.8595 -0.4196  0.2216
  102CHL     C1  853   0.731   0.217   1.791 -0.3885 -0.5534  0.4074
  102CHL    CL1  854   0.814   0.068   1.868  0.3235  0.4027 -0.4353
  102CHL    CL2  855   0.618   0.166   1.659  0.0699 -0.1264 -0.0848
  102CHL    CL3  856   0.634   0.303   1.922  0.2660  0.2854  0.3504
  102CHL     H1  857   0.806   0.283   1.746  0.9345 -0.5660  2.5042
  103CHL     C1  858   3.786   4.047   4.004 -0.1893  0.0776  0.4782
  103CHL    CL1  859   3.792   3.889   4.097 -0.0591 -0.0126 -0.1294
  103CHL    CL2  860   3.676   4.167   4.071  0.4154 -0.4522 -0.1721
  103CHL    CL3  861   3.952   4.124   4.000 -0.0978 -0.0182 -0.3923
  103CHL     H1  862   3.753   4.034   3.901  2.5601 -1.4139 -0.3229
  104CHL     C1  863   0.245   2.966   2.050  0.6752 -0.3705 -0.3103
  104CHL    CL1  864   0.127   2.837   2.103  0.0060 -0.0909  0.4942
  104CHL    CL2  865   0.156   3.043   1.916 -0.2870 -0.6001  0.0199
  104CHL    CL3  866   0.250   3.092   2.177  0.3871 -0.1200  0.2003
  104CHL     H1  867   0.337   2.916   2.019  0.2396 -1.5097  0.1646
  105CHL     C1  868   0.770   2.418   0.730 -0.9524  0.4939 -0.2018
  105CHL    CL1  869   0.645   2.391   0.851 -0.3831 -0.3823  0.3802
  105CHL    CL2  870   0.776   2.294   0.595 -0.1895  0.2999  0.2643
  105CHL    CL3  871   0.762   2.583   0.652 -0.0226 -0.3959  0.1114
  105CHL     H1  872   0.863   2.402   0.784 -0.2015  1.8356 -1.0557
  106CHL     C1  873   3.783   2.755   2.738 -0.1173 -0.1822 -0.1227
  106CHL    CL1  874   3.737   2.719   2.912 -0.1228 -0.6591  0.2573
  106CHL    CL2  875   3.644   2.830   2.646 -0.4360  0.0173 -0.2075
  106CHL    CL3  876   3.922   2.867   2.740  0.2501  0.2862 -0.2229
  106CHL     H1  877   3.813   2.660   2.690 -1.0689 -1.1166  1.0709
  107CHL     C1  878   0.522   3.424   3.161  0.0482 -0.3080  1.1342
  107CHL    CL1  879   0.558   3.529   3.307 -0.1969 -0.1322  0.2243
  107CHL    CL2  880   0.628   3.447   3.018  0.1595  0.0647  0.2766
  107CHL    CL3  881   0.520   3.252   3.221 -0.0171 -0.1090 -0.2214
  107CHL     H1  882   0.421   3.458   3.134  1.2917  1.5081 -1.6000
  108CHL     C1  883   2.205   4.042   2.253  0.0382 -0.0012 -0.2929
  108CHL    CL1  884   2.318   4.102   2.382  0.4444  0.0034  0.1228
  108CHL    CL2  885   2.225   3.875   2.195 -0.3713  0.1145 -0.6278
  108CHL    CL3  886   2.034   4.066   2.284  0.2266  0.1521 -0.1286
  108CHL     H1  887   2.231   4.102   2.165  1.1514  0.8172  0.5612
  109CHL     C1  888   1.788   3.400   0.417  0.0147  0.6713  0.6092
  109CHL    CL1  889   1.957   3.467   0.396  0.2193 -0.3838  0.2562
  109CHL    CL2  890   1.681   3.515   0.510  0.5638 -0.5873  0.0141
  109CHL    CL3  891   1.712   3.385   0.254 -0.4679  0.0121  0.1039
  109CHL     H1  892   1.804   3.298   0.454  2.6329  0.4737 -0.8210
  110CHL     C1  893   3.769   0.840   2.961  0.3665 -0.6822  1.2421
  110CHL    CL1  894   3.792   0.959   3.093  0.2698  0.3745  0.0384
  110CHL    CL2  895   3.930   0.777   2.917 -0.0751  0.1309 -0.1606
  110CHL    CL3  896   3.675   0.691   3.008 -0.1644 -0.6338  0.0175
  110CHL     H1  897   3.721   0.888   2.875  0.1736 -2.3644  0.3884
  111CHL     C1  898   1.062   1.382   1.806 -0.4289  0.2199  0.2819
  111CHL    CL1  899   0.949   1.512   1.835  0.3115 -0.1319 -0.0510
  111CHL    CL2  900   1.203   1.424   1.708 -0.0356 -0.1096  0.5117
  111CHL    CL3  901   1.112   1.291   1.960  0.5953 -0.3695  0.0391
  111CHL     H1  902   1.010   1.314   1.738  0.8283 -0.7317  0.2237
  112CHL     C1  903   1.660   3.030   1.947  0.2172  0.5540 -0.4221
  112CHL    CL1  904   1.840   3.027   1.961 -0.0347  0.3913 -0.1875
  112CHL    CL2  905   1.595   2.966   2.101 -0.4340 -0.2880  0.0348
  112CHL    CL3  906   1.595   3.197   1.928  0.0871 -0.0656  0.0234
  112CHL     H1  907   1.611   2.978   1.864 -0.2652 -2.2434  1.5023
  113CHL     C1  908   4.058   2.011   2.242 -0.0190 -0.1984  0.2791
  113CHL    CL1  909   4.027   2.120   2.386 -0.2913 -0.3302  0.2583
  113CHL    CL2  910   4.142   1.869   2.311 -0.1683  0.1502 -0.2981
  113CHL    CL3  911   3.886   1.983   2.178 -0.0106  0.1864  0.1632
  113CHL     H1  912   4.118   2.063   2.166 -0.1623  2.2061  1.7075
  114CHL     C1  913   1.602   3.863   1.412 -0.1909  0.2767 -0.7251
  114CHL    CL1  914   1.667   3.753   1.547  0.7234  0.0517 -0.2715
  114CHL    CL2  915   1.543   4.008   1.494 -0.3191 -0.5395 -0.1568
  114CHL    CL3  916   1.744   3.897   1.305 -0.2142  0.0504 -0.2470
  114CHL     H1  917   1.517   3.821   1.357 -0.4604 -1.0270  0.6393
  115CHL     C1  918   3.340   0.937   2.368  0.3342 -0.6465  0.6860
  115CHL    CL1  919   3.418   0.774   2.341 -0.2406  0.2234 -0.0407
  115CHL    CL2  920   3.446   1.072   2.299  0.0604  0.0287 -0.1783
  115CHL    CL3  921   3.181   0.931   2.293 -0.1122  0.2815  0.1039
  115CHL     H1  922   3.333   0.951   2.476  0.3735  0.2154  0.5839
  116CHL     C1  923   2.206   2.962   2.885  0.3106  1.1516 -0.7405
  116CHL    CL1  924   2.247   2.990   2.711  0.2613 -0.0561  0.1806
  116CHL    CL2  925   2.361   2.995   2.972 -0.0398  0.0804  0.0108
  116CHL    CL3  926   2.076   3.057   2.950  0.4980  0.0807  0.0834
  116CHL     H1  927   2.168   2.860   2.893  1.2906  0.4772 -3.4661
  117CHL     C1  928   3.514   3.509   3.338  0.5038 -0.2358  0.6202
  117CHL    CL1  929   3.517   3.553   3.511 -0.1667 -0.1326  0.1844
  117CHL    CL2  930   3.424   3.361   3.317  0.0483 -0.2241  0.2090
  117CHL    CL3  931   3.445   3.640   3.234 -0.2181 -0.2621  0.2970
  117CHL     H1  932   3.617   3.504   3.304  0.6386  1.1958  0.7749
  118CHL     C1  933   2.368   3.342   2.818  0.1479  0.3681  0.2309
  118CHL    CL1  934   2.490   3.332   2.943 -0.2304  0.2417  0.6716
  118CHL    CL2  935   2.254   3.480   2.861  0.0773 -0.2141 -0.2492
  118CHL    CL3  936   2.425   3.352   2.651 -0.1427  0.1191  0.0561
  118CHL     H1  937   2.314   3.247   2.814  0.8750 -0.0125 -2.1569
  119CHL     C1  938   2.744   1.850   2.718 -0.0263 -0.1288  0.3180
  119CHL    CL1  939   2.883   1.751   2.663  0.1560 -0.3913 -0.0890
  119CHL    CL2  940   2.620   1.744   2.789 -0.5118 -0.2025  0.2740
  119CHL    CL3  941   2.795   1.976   2.836  0.3774 -0.0785  0.2688
  119CHL     H1  942   2.682   1.903   2.646 -0.5450  1.8375  2.0943
  120CHL     C1  943   1.781   2.899   1.463 -0.1562  0.0874  0.3551
  120CHL    CL1  944   1.617   2.841   1.513 -0.0602  0.0355 -0.2922
  120CHL    CL2  945   1.783   3.042   1.355 -0.0172 -0.0389 -0.1254
  120CHL    CL3  946   1.873   2.940   1.617  0.1795 -0.5220 -0.3852
  120CHL     H1  947   1.834   2.821   1.408  0.3869  1.2507 -0.8389
  121CHL     C1  948   1.877   3.732   0.843  0.7508 -0.2596 -0.1267
  121CHL    CL1  949   1.700   3.707   0.865 -0.1839 -0.0334  0.4026
  121CHL    CL2  950   1.904   3.709   0.673  0.1179 -0.0564 -0.4002
  121CHL    CL3  951   1.909   3.904   0.890 -0.0612 -0.3189 -0.0086
  121CHL     H1  952   1.940   3.660   0.895  1.8304 -0.4587 -1.6441
  122CHL     C1  953   3.023   3.822   3.925 -0.2651  0.5702 -0.0880
  122CHL    CL1  954   3.155   3.904   4.022 -0.1332  0.1527 -0.2608
  122CHL    CL2  955   3.103   3.680   3.844 -0.0866  0.0991  0.3901
  122CHL    CL3  956   2.869   3.771   4.015 -0.0944  0.0343 -0.0936
  122CHL     H1  957   2.999   3.889   3.842  1.9095  0.0984 -1.1818
  123CHL     C1  958   0.889   3.320   1.007  0.3930 -0.3113  0.4100
  123CHL    CL1  959   0.890   3.453   1.130  0.0995 -0.4947 -0.0598
  123CHL    CL2  960   0.769   3.191   1.045  0.0036 -0.3084 -0.1985
  123CHL    CL3  961   0.844   3.385   0.839  0.3881 -0.2177 -0.0390
  123CHL     H1  962   0.990   3.279   1.000  1.7845  2.7989  0.5481
  124CHL     C1  963   0.779   1.784   2.272 -0.4464  0.5715 -0.0854
  124CHL    CL1  964   0.617   1.820   2.204 -0.1988  0.1306  0.1368
  124CHL    CL2  965   0.815   1.846   2.431  0.1524  0.0184  0.0287
  124CHL    CL3  966   0.803   1.606   2.273  0.5905 -0.2500  0.0791
  124CHL     H1  967   0.851   1.834   2.206 -0.2165  3.3204  2.0480
  125CHL     C1  968   3.419   1.604   0.135  0.3984 -0.0435 -0.2830
  125CHL    CL1  969   3.480   1.609  -0.028  0.1741 -0.2974  0.8307
  125CHL    CL2  970   3.546   1.564   0.255  0.0282 -0.0015  0.3091
  125CHL    CL3  971   3.384   1.779   0.172  0.4080 -0.4849  0.5791
  125CHL     H1  972   3.338   1.532   0.145  0.1883  0.3450  0.8845
  126CHL     C1  973   1.747   2.120   4.441  0.6709 -0.1740 -0.5606
  126CHL    CL1  974   1.873   2.119   4.576  0.3461  0.0961 -0.0562
  126CHL    CL2  975   1.707   2.276   4.364 -0.1315 -0.0815  0.0980
  126CHL    CL3  976   1.804   2.000   4.319  0.2144 -0.0613 -0.1154
  126CHL     H1  977   1.661   2.069   4.485  0.3343 -1.3265 -2.4461
  127CHL     C1  978   3.730   1.916   4.443  0.4539  0.3752  0.3122
  127CHL    CL1  979   3.687   1.988   4.604  0.0948  0.0958 -0.2767
  127CHL    CL2  980   3.576   1.930   4.337 -0.2639 -0.0107  0.3013
  127CHL    CL3  981   3.857   2.010   4.340 -0.1409  0.0026  0.0238
  127CHL     H1  982   3.752   1.810   4.457  2.2210  0.5643 -0.6608
  128CHL     C1  983   0.315   0.893   2.717  0.3776  0.1187  0.1179
  128CHL    CL1  984   0.338   0.724   2.658 -0.3106  0.4879 -0.1757
  128CHL    CL2  985   0.301   1.020   2.588  0.4544  0.0306 -0.2753
  128CHL    CL3  986   0.169   0.911   2.810  0.3287  0.0159 -0.1921
  128CHL     H1  987   0.403   0.917   2.777  0.2307  1.3949 -0.1602
  129CHL     C1  988   3.288   3.831   2.950 -1.1744 -0.0543  0.8966
  129CHL    CL1  989   3.364   3.965   3.041  0.2469 -0.3599 -0.3284
  129CHL    CL2  990   3.416   3.719   2.891  0.1601  0.0765 -0.4675
  129CHL    CL3  991   3.173   3.744   3.063 -0.1634  0.4570 -0.5436
  129CHL     H1  992   3.239   3.872   2.861  1.4500  0.6484 -0.3142
  130CHL     C1  993   3.835   2.477   1.167 -0.2281  0.5794  0.7733
  130CHL    CL1  994   3.969   2.377   1.244  0.0335  0.0696 -0.3260
  130CHL    CL2  995   3.767   2.405   1.014 -0.1069  0.1201 -0.1040
  130CHL    CL3  996   3.693   2.491   1.273 -0.1397  0.2236  0.2322
  130CHL     H1  997   3.874   2.577   1.149  0.5112  0.0953 -0.4513
  131CHL     C1  998   0.098   1.772   2.786  0.4847 -0.0981 -0.6596
  131CHL    CL1  999  -0.064   1.733   2.850  0.1063  0.5034 -0.2649
  131CHL    CL2 1000   0.130   1.949   2.802  0.2230 -0.0640 -0.4790
  131CHL    CL3 1001   0.200   1.665   2.887  0.5518 -0.0188 -0.0371
  131CHL     H1 1002   0.109   1.746   2.680 -0.1292 -3.5154 -0.0012
  132CHL     C1 1003   3.329   3.085   2.259  0.2607  0.4210  0.4967
  132CHL    CL1 1004   3.433   3.096   2.116  0.0292 -0.3491  0.0437
  132CHL    CL2 1005   3.282   3.248   2.310  0.0343  0.0408 -0.1242
  132CHL    CL3 1006   3.192   2.977   2.218  0.0657  0.0933  0.4869
  132CHL     H1 1007   3.384   3.031   2.336  0.5889 -1.7626 -1.1853
  133CHL     C1 1008   3.535   1.476   3.952  0.8673  0.0794 -0.0065
  133CHL    CL1 1009   3.363   1.436   3.931  0.1900  0.2497  0.2866
  133CHL    CL2 1010   3.541   1.617   4.063  0.1842 -0.2837 -0.2541
  133CHL    CL3 1011   3.613   1.343   4.036 -0.3688  0.2947 -0.2059
  133CHL     H1 1012   3.588   1.492   3.858 -0.3678  1.3033 -0.5222
  134CHL     C1 1013   1.884   2.155   2.510  0.2071  0.6103 -0.0426
  134CHL    CL1 1014   2.028   2.214   2.607 -0.1248 -0.3096 -0.0136
  134CHL    CL2 1015   1.775   2.283   2.441  0.3445  0.0917 -0.0813
  134CHL    CL3 1016   1.944   2.045   2.380 -0.0368 -0.2351  0.1564
  134CHL     H1 1017   1.819   2.097   2.576 -0.2263  1.2526  0.1066
  135CHL     C1 1018   3.684   0.241   1.326  0.3181  0.3829 -0.5041
  135CHL    CL1 1019   3.724   0.407   1.368 -0.3778  0.0031  0.1610
  135CHL    CL2 1020   3.526   0.235   1.242 -0.2889 -0.0918  0.1565
  135CHL    CL3 1021   3.813   0.164   1.227 -0.2919 -0.5377  0.0762
  135CHL     H1 1022   3.676   0.180   1.416  0.7203  1.0106 -0.0359
  136CHL     C1 1023   1.317   2.507   3.389  0.0927  1.0061 -0.2715
  136CHL    CL1 1024   1.411   2.629   3.295  0.2400  0.1705 -0.1609
  136CHL    CL2 1025   1.368   2.501   3.569  0.1950  0.2089  0.1290
  136CHL    CL3 1026   1.148   2.561   3.374 -0.1517 -0.6449  0.1094
  136CHL     H1 1027   1.331   2.405   3.351  1.2234  1.0527 -0.0226
  137CHL     C1 1028   1.954   1.276   3.929 -0.0488 -0.4903  0.3372
  137CHL    CL1 1029   2.120   1.217   3.914 -0.1030  0.0508  0.1991
  137CHL    CL2 1030   1.865   1.166   4.036  0.3347  0.0000  0.0261
  137CHL    CL3 1031   1.942   1.441   3.987 -0.2116  0.3291 -0.1304
  137CHL     H1 1032   1.906   1.268   3.832  0.5789  1.3265 -0.1576
  138CHL     C1 1033   3.527   1.884   0.549  0.0831  0.2680 -0.0220
  138CHL    CL1 1034   3.369   1.872   0.636  0.3009 -0.0474 -0.2399
  138CHL    CL2 1035   3.502   1.994   0.409 -0.2792 -0.0705  0.1415
  138CHL    CL3 1036   3.655   1.948   0.659  0.2196  0.2979 -0.0383
  138CHL     H1 1037   3.543   1.784   0.508  0.7863 -0.5815  2.1815
  139CHL     C1 1038   1.023   0.988   3.947  0.1129 -0.1179  0.0295
  139CHL    CL1 1039   0.873   1.055   3.867  0.1553  0.0470  0.2382
  139CHL    CL2 1040   1.017   0.808   3.956  0.4500 -0.2715  0.2927
  139CHL    CL3 1041   1.169   1.042   3.860  0.2448  0.7782 -0.0687
  139CHL     H1 1042   1.025   1.032   4.048 -3.1407 -1.6102  0.8753
  140CHL     C1 1043   1.238   2.461   4.154 -0.5954  0.0553  0.4569
  140CHL    CL1 1044   1.172   2.594   4.250 -0.2541  0.2461 -0.1235
  140CHL    CL2 1045   1.329   2.352   4.256  0.3405  0.1637 -0.0800
  140CHL    CL3 1046   1.091   2.378   4.091  0.1296 -0.3521 -0.3463
  140CHL     H1 1047   1.301   2.498   4.072 -1.5102 -0.5528 -0.5536
  141CHL     C1 1048   3.498   2.314   0.584  0.6440 -0.4285  0.6533
  141CHL    CL1 1049   3.641   2.295   0.487  0.3557 -0.0444 -0.4283
  141CHL    CL2 1050   3.519   2.409   0.733  0.1384 -0.2073 -0.2896
  141CHL    CL3 1051   3.371   2.391   0.483 -0.0366 -0.2320  0.5005
  141CHL     H1 1052   3.454   2.217   0.609  2.0799 -1.0974  0.6845
  142CHL     C1 1053   4.006   3.017   2.331  0.3043  0.1638  0.1978
  142CHL    CL1 1054   3.957   3.076   2.173 -0.0821 -0.3816 -0.0483
  142CHL    CL2 1055   3.922   3.127   2.448 -0.1732  0.1055  0.1884
  142CHL    CL3 1056   3.933   2.852   2.353 -0.0182  0.2058  0.0715
  142CHL     H1 1057   4.115   3.014   2.334  0.2809 -0.7915  2.0437
  143CHL     C1 1058   1.242   2.055   3.739 -0.3048 -0.0635 -0.0201
  143CHL    CL1 1059   1.184   1.963   3.882  0.0608  0.0365  0.2140
  143CHL    CL2 1060   1.094   2.120   3.662  0.0119 -0.0214 -0.0696
  143CHL    CL3 1061   1.333   2.200   3.787  0.3654  0.2059 -0.2923
  143CHL     H1 1062   1.312   1.994   3.680 -0.5866 -0.1873 -0.2256
  144CHL     C1 1063   3.914   0.308   1.756  0.0536  0.1990 -0.2768
  144CHL    CL1 1064   3.944   0.232   1.599 -0.1239  0.1335  0.1894
  144CHL    CL2 1065   3.980   0.470   1.756 -0.0719  0.0648 -0.5661
  144CHL    CL3 1066   3.742   0.318   1.794 -0.0475  0.3288 -0.0510
  144CHL     H1 1067   3.967   0.236   1.820  1.0856  2.1510  1.1805
  145CHL     C1 1068   1.944   0.640   0.553  0.5551  0.2021 -0.1394
  145CHL    CL1 1069   1.887   0.634   0.728  0.0188 -0.1299 -0.1133
  145CHL    CL2 1070   1.806   0.588   0.453  0.3136 -0.0585  0.1350
  145CHL    CL3 1071   1.976   0.814   0.508 -0.0979  0.1650 -0.1570
  145CHL     H1 1072   2.036   0.582   0.539  2.3911  2.6055  1.2044
  146CHL     C1 1073   2.127   1.805   4.039 -0.4008 -0.1471 -0.1158
  146CHL    CL1 1074   2.059   1.727   4.189 -0.0815 -0.3249 -0.3243
  146CHL    CL2 1075   2.053   1.973   4.036 -0.1025 -0.1782 -0.1036
  146CHL    CL3 1076   2.313   1.804   4.046  0.1978  0.2174 -0.1537
  146CHL     H1 1077   2.088   1.750   3.952  0.5001  0.6870 -1.0764
  147CHL     C1 1078   0.132   3.805   3.835 -0.6875 -0.4410  0.3317
  147CHL    CL1 1079   0.013   3.803   3.967  0.1206 -0.3271  0.1691
  147CHL    CL2 1080   0.299   3.830   3.903 -0.2431 -0.0126  0.1119
  147CHL    CL3 1081   0.114   3.650   3.740  0.0740 -0.1399 -0.2447
  147CHL     H1 1082   0.117   3.892   3.770 -1.6825 -0.2324  0.8211
  148CHL     C1 1083   0.340   2.349   3.169  0.6673  0.2287  0.9539
  148CHL    CL1 1084   0.474   2.361   3.290  0.0030 -0.0878  0.1945
  148CHL    CL2 1085   0.191   2.443   3.213  0.0410  0.2835  0.1533
  148CHL    CL3 1086   0.398   2.396   3.006  0.0249  0.1274 -0.0569
  148CHL     H1 1087   0.322   2.241   3.162  0.6307  0.3409 -1.6579
  149CHL     C1 1088   1.341   3.221   4.096 -0.8712  0.0772 -0.4679
  149CHL    CL1 1089   1.322   3.373   4.194 -0.1927  0.0197  0.0210
  149CHL    CL2 1090   1.256   3.071   4.160 -0.0222 -0.1229  0.1795
  149CHL    CL3 1091   1.256   3.259   3.944  0.7477 -0.3219 -0.1310
  149CHL     H1 1092   1.440   3.201   4.055 -0.6550  1.6790 -0.8102
  150CHL     C1 1093   2.885   1.657   0.102  0.7263  0.1777  0.3231
  150CHL    CL1 1094   2.876   1.637  -0.076  0.2651  0.0094  0.2667
  150CHL    CL2 1095   2.757   1.768   0.150 -0.3314 -0.0827 -0.4713
  150CHL    CL3 1096   2.874   1.503   0.198  0.3329 -0.3528 -0.1342
  150CHL     H1 1097   2.979   1.703   0.134 -0.5462  1.2984  2.7106
  151CHL     C1 1098   3.463   0.798   1.468  0.1684  0.3715 -0.3684
  151CHL    CL1 1099   3.444   0.705   1.615 -0.0738 -0.1935  0.1278
  151CHL    CL2 1100   3.387   0.962   1.473 -0.1621 -0.4451  0.1291
  151CHL    CL3 1101   3.638   0.813   1.438  0.0872 -0.0486  0.2512
  151CHL     H1 1102   3.420   0.730   1.393  0.9704 -1.1244  0.4754
  152CHL     C1 1103   1.713   0.723   2.058 -0.7715 -0.1307 -0.0731
  152CHL    CL1 1104   1.885   0.752   2.117 -0.4152  0.0066  0.3397
  152CHL    CL2 1105   1.610   0.674   2.199 -0.1279  0.3662  0.0349
  152CHL    CL3 1106   1.668   0.881   1.978  0.4362  0.0310  0.0033
  152CHL     H1 1107   1.715   0.644   1.982 -1.8090 -1.5660  1.3220
  153CHL     C1 1108   0.265   2.607   0.861 -0.1642  0.5196 -0.3745
  153CHL    CL1 1109   0.375   2.679   0.736  0.0015  0.2175 -0.0140
  153CHL    CL2 1110   0.176   2.747   0.938 -0.2115 -0.2772  0.5851
  153CHL    CL3 1111   0.146   2.489   0.799 -0.2153  0.2860 -0.0248
  153CHL     H1 1112   0.318   2.562   0.946 -1.5451 -1.2782 -0.3938
  154CHL     C1 1113   2.128   3.471   1.719  0.5722 -0.2571  0.3275
  154CHL    CL1 1114   2.246   3.411   1.600  0.0818 -0.0594  0.3601
  154CHL    CL2 1115   1.973   3.380   1.722  0.1515  0.0361  0.0461
  154CHL    CL3 1116   2.191   3.487   1.888 -0.2567  0.0105 -0.4276
  154CHL     H1 1117   2.096   3.572   1.693  0.1477 -0.6374 -0.7028
  155CHL     C1 1118   0.664   1.729   1.700  0.3937 -0.0380 -0.1146
  155CHL    CL1 1119   0.749   1.696   1.541 -0.2392  0.1314  0.2418
  155CHL    CL2 1120   0.753   1.851   1.791 -0.1465 -0.3592  0.0435
  155CHL    CL3 1121   0.497   1.788   1.667 -0.2586 -0.2519 -0.3874
  155CHL     H1 1122   0.651   1.634   1.753  0.4866  0.1628  0.2675
  156CHL     C1 1123   3.856   2.634   2.052 -0.0150 -0.0317 -0.4327
  156CHL    CL1 1124   3.720   2.522   2.010  0.2317  0.1140  0.1741
  156CHL    CL2 1125   4.012   2.558   2.108 -0.1004  0.3298 -0.5163
  156CHL    CL3 1126   3.903   2.733   1.907  0.1294  0.0960  0.1954
  156CHL     H1 1127   3.829   2.703   2.132  0.9516  1.0595 -1.0239
  157CHL     C1 1128   2.283   1.524   3.584  0.4939  0.7077 -0.2144
  157CHL    CL1 1129   2.120   1.576   3.509 -0.2621 -0.2269  0.2611
  157CHL    CL2 1130   2.397   1.484   3.455 -0.3324  0.5850 -0.3252
  157CHL    CL3 1131   2.362   1.642   3.692 -0.3661 -0.2863 -0.1308
  157CHL     H1 1132   2.276   1.430   3.640  0.8287  0.2165 -0.9861
  158CHL     C1 1133   3.169   1.321   4.234 -0.0370  0.2079  0.2388
  158CHL    CL1 1134   3.329   1.301   4.315  0.2217  0.0886  0.4242
  158CHL    CL2 1135   3.046   1.257   4.350  0.2566 -0.1966  0.0083
  158CHL    CL3 1136   3.130   1.493   4.199 -0.2294 -0.1119  0.0923
  158CHL     H1 1137   3.164   1.262   4.142 -0.0296  0.4499  0.0841
  159CHL     C1 1138   2.501   1.698   0.772  0.1445 -0.2572  0.8933
  159CHL    CL1 1139   2.557   1.679   0.603 -0.2137  0.3568 -0.1535
  159CHL    CL2 1140   2.546   1.848   0.853  0.2766  0.5246  0.1069
  159CHL    CL3 1141   2.321   1.669   0.772  0.1794 -0.0877 -0.2343
  159CHL     H1 1142   2.556   1.625   0.832 -0.1380 -0.2990  1.1039
  160CHL     C1 1143   0.716   3.644   3.616  0.4322 -0.4134  0.2893
  160CHL    CL1 1144   0.767   3.666   3.789  0.0764 -0.1993  0.0069
  160CHL    CL2 1145   0.562   3.745   3.592 -0.1998 -0.5161 -0.1397
  160CHL    CL3 1146   0.860   3.694   3.516 -0.0341 -0.1321 -0.1807
  160CHL     H1 1147   0.707   3.536   3.601  1.1044 -0.2757 -1.2591
  161CHL     C1 1148   3.684   0.967   4.146 -0.2409  0.1178  0.3652
  161CHL    CL1 1149   3.519   0.958   4.069 -0.1737  0.1794 -0.1136
  161CHL    CL2 1150   3.691   1.006   4.317  0.3304  0.0812 -0.0958
  161CHL    CL3 1151   3.764   0.801   4.130 -0.2501 -0.5149 -0.3422
  161CHL     H1 1152   3.753   1.036   4.096 -1.4282 -0.3291 -2.0511
  162CHL     C1 1153   1.875   3.302   2.282 -0.0648  0.0982  0.1440
  162CHL    CL1 1154   1.950   3.385   2.418 -0.3614  0.4156  0.1197
  162CHL    CL2 1155   1.945   3.340   2.112 -0.2972  0.1138  0.0354
  162CHL    CL3 1156   1.852   3.130   2.304 -0.0437  0.0540  0.3290
  162CHL     H1 1157   1.771   3.334   2.279  0.5549  2.3915  1.0214
  163CHL     C1 1158   0.645   3.079   0.182  0.1918  0.1793 -0.3274
  163CHL    CL1 1159   0.769   2.962   0.125  0.2003  0.4034  0.0186
  163CHL    CL2 1160   0.735   3.191   0.292 -0.0563 -0.1996  0.1119
  163CHL    CL3 1161   0.551   3.161   0.048  0.2569  0.2926 -0.1015
  163CHL     H1 1162   0.593   3.023   0.260 -0.5249  1.5130  0.2014
  164CHL     C1 1163   0.770   0.677   0.779  0.5915  0.6205 -0.1605
  164CHL    CL1 1164   0.703   0.616   0.937  0.0056 -0.2207 -0.3079
  164CHL    CL2 1165   0.916   0.589   0.725 -0.6443  0.0233  0.0618
  164CHL    CL3 1166   0.649   0.664   0.649 -0.2131 -0.1177 -0.2165
  164CHL     H1 1167   0.796   0.783   0.783 -3.3242  1.7283  0.3739
  165CHL     C1 1168   2.884   3.304   3.656  0.1397  0.0076 -0.5448
  165CHL    CL1 1169   2.982   3.207   3.783  0.4855  0.0012  0.3296
  165CHL    CL2 1170   2.968   3.444   3.589 -0.6369 -0.0589 -0.0606
  165CHL    CL3 1171   2.839   3.195   3.513  0.1646 -0.0557 -0.4637
  165CHL     H1 1172   2.795   3.348   3.702  0.4317  1.0804 -0.9770
  166CHL     C1 1173   2.513   0.943   1.101  0.5731 -0.3066 -0.5660
  166CHL    CL1 1174   2.542   0.998   0.937  0.3992 -0.0534  0.2454
  166CHL    CL2 1175   2.413   1.064   1.190 -0.2392 -0.5643  0.0557
  166CHL    CL3 1176   2.428   0.783   1.094 -0.2956  0.4022  0.0563
  166CHL     H1 1177   2.609   0.931   1.153 -0.2508 -2.6400  0.5508
  167CHL     C1 1178   0.099   3.767   2.136  1.5907  0.2134  0.1669
  167CHL    CL1 1179  -0.043   3.706   2.238 -0.3593  0.4224  0.4333
  167CHL    CL2 1180   0.096   3.943   2.143 -0.0202 -0.0317  0.1479
  167CHL    CL3 1181   0.239   3.690   2.199 -0.0659 -0.1681 -0.1036
  167CHL     H1 1182   0.092   3.733   2.032  1.5066  0.4494  0.0936
  168CHL     C1 1183   2.268   2.999   1.938 -0.2466 -0.4614  0.5561
  168CHL    CL1 1184   2.179   3.148   1.887  0.3381  0.0915 -0.0685
  168CHL    CL2 1185   2.224   2.972   2.112  0.3152 -0.0075  0.0963
  168CHL    CL3 1186   2.217   2.862   1.837 -0.0247  0.0170 -0.0980
  168CHL     H1 1187   2.375   3.018   1.930 -0.2957  0.0170  0.9646
  169CHL     C1 1188   4.112   0.254   0.409  0.7325 -0.4892 -0.0452
  169CHL    CL1 1189   4.164   0.296   0.575  0.5248 -0.0418  0.0101
  169CHL    CL2 1190   4.242   0.221   0.290 -0.0196 -0.0637  0.2318
  169CHL    CL3 1191   4.005   0.101   0.416  0.0981  0.0570  0.0949
  169CHL     H1 1192   4.047   0.330   0.365 -1.1923 -2.1561 -0.2576
  170CHL     C1 1193   0.759   2.408   3.659 -0.2665 -0.7587  0.2364
  170CHL    CL1 1194   0.805   2.286   3.779 -0.6460  0.1550  0.1974
  170CHL    CL2 1195   0.843   2.395   3.495 -0.0989 -0.4079  0.1069
  170CHL    CL3 1196   0.581   2.413   3.635  0.1625 -0.2244 -0.0098
  170CHL     H1 1197   0.789   2.509   3.685 -3.6729  0.5810 -0.4494
  171CHL     C1 1198   2.565   0.683   2.554 -0.0954  0.5302  1.2468
  171CHL    CL1 1199   2.722   0.712   2.465 -0.2715  0.3032  0.2069
  171CHL    CL2 1200   2.494   0.525   2.551 -0.2286  0.2039  0.0188
  171CHL    CL3 1201   2.592   0.747   2.720  0.2229 -0.2747 -0.2762
  171CHL     H1 1202   2.500   0.750   2.497  2.1474  1.0430 -0.8776
  172CHL     C1 1203   2.993   3.169   2.034 -0.0130 -0.1249 -0.3017
  172CHL    CL1 1204   2.931   3.325   1.970 -0.0071  0.1159 -0.1448
  172CHL    CL2 1205   2.864   3.048   2.032 -0.3355 -0.7693 -0.1284
  172CHL    CL3 1206   3.125   3.112   1.931  0.0389 -0.0523 -0.3309
  172CHL     H1 1207   3.027   3.184   2.137  2.5384 -0.0904 -1.0838
  173CHL     C1 1208   1.346   2.936   3.572 -0.2655 -0.0059  0.4457
  173CHL    CL1 1209   1.490   2.844   3.627 -0.1864  0.0839 -0.2734
  173CHL    CL2 1210   1.273   3.014   3.716  0.1797  0.0300  0.3856
  173CHL    CL3 1211   1.407   3.076   3.462  0.0025  0.0221  0.0070
  173CHL     H1 1212   1.272   2.872   3.523 -0.4782 -1.5084  2.6094
  174CHL     C1 1213   0.346   1.392   3.996  0.2138  0.0890 -0.0304
  174CHL    CL1 1214   0.182   1.436   3.947  0.1388 -0.0751  0.1281
  174CHL    CL2 1215   0.392   1.259   3.883  0.2991 -0.0276  0.3774
  174CHL    CL3 1216   0.469   1.529   4.004 -0.1523  0.4396  0.3468
  174CHL     H1 1217   0.325   1.347   4.094  3.9592 -1.6150  0.1806
  175CHL     C1 1218   1.725   0.706   2.554  0.2658  0.6342  0.1451
  175CHL    CL1 1219   1.863   0.815   2.524 -0.5828  0.0117 -0.2260
  175CHL    CL2 1220   1.742   0.622   2.716  0.3999 -0.3894  0.1486
  175CHL    CL3 1221   1.566   0.790   2.534  0.2270  0.0823 -0.2232
  175CHL     H1 1222   1.742   0.627   2.480 -0.4749  0.5496  0.0604
  176CHL     C1 1223   3.005   0.263   0.759 -0.0253 -0.1436  0.3285
  176CHL    CL1 1224   2.958   0.359   0.902  0.0449  0.0662  0.0586
  176CHL    CL2 1225   3.165   0.186   0.797  0.5377  0.2116  0.2816
  176CHL    CL3 1226   2.891   0.122   0.756 -0.5901 -0.4233  0.0132
  176CHL     H1 1227   3.007   0.317   0.663  1.2225 -0.1097  0.3557
  177CHL     C1 1228   1.615   2.731   4.162  0.2292  0.5656 -0.2059
  177CHL    CL1 1229   1.598   2.901   4.223  0.0676  0.3413 -0.2016
  177CHL    CL2 1230   1.495   2.620   4.241  0.2014 -0.0601 -0.0566
  177CHL    CL3 1231   1.591   2.726   3.986 -0.4803  0.1062  0.0042
  177CHL     H1 1232   1.715   2.699   4.191 -0.7227 -1.7533  0.7437
  178CHL     C1 1233   3.531   2.827   0.514 -0.1127 -0.5087  0.0409
  178CHL    CL1 1234   3.427   2.714   0.611  0.3187  0.2220  0.0371
  178CHL    CL2 1235   3.649   2.913   0.617 -0.4798  0.1317 -0.3674
  178CHL    CL3 1236   3.634   2.729   0.401 -0.0147 -0.0574  0.3816
  178CHL     H1 1237   3.477   2.896   0.448  1.4967  0.9396  0.1733
  179CHL     C1 1238   1.299   1.581   3.071 -0.5174 -0.2295  0.1408
  179CHL    CL1 1239   1.389   1.618   3.232 -0.2172 -0.1958  0.1048
  179CHL    CL2 1240   1.154   1.680   3.057  0.1191 -0.1265 -0.2512
  179CHL    CL3 1241   1.418   1.598   2.941 -0.0489 -0.0228  0.2258
  179CHL     H1 1242   1.261   1.478   3.073 -1.9367  0.1979 -1.7769
  180CHL     C1 1243   2.989   1.345   3.136 -0.2887 -0.3539  0.5400
  180CHL    CL1 1244   2.923   1.189   3.203 -0.1070 -0.2974 -0.0754
  180CHL    CL2 1245   2.895   1.477   3.211  0.3255 -0.0061 -0.0424
  180CHL    CL3 1246   3.161   1.353   3.193 -0.3454  0.2514  0.4772
  180CHL     H1 1247   2.988   1.343   3.027 -1.5389  0.5548  0.5182
  181CHL     C1 1248   0.140   2.990   4.309  0.5535  0.0668 -0.3595
  181CHL    CL1 1249   0.248   2.968   4.162  0.1768 -0.2584 -0.0823
  181CHL    CL2 1250   0.198   3.119   4.418  0.0385  0.1030  0.2585
  181CHL    CL3 1251  -0.027   3.025   4.256 -0.2187  0.1164  0.0585
  181CHL     H1 1252   0.144   2.893   4.360  1.7868  0.9652  1.3381
  182CHL     C1 1253   3.266   1.499   3.470  0.3928 -0.2920 -0.1432
  182CHL    CL1 1254   3.177   1.566   3.609  0.0010  0.0155 -0.3560
  182CHL    CL2 1255   3.417   1.597   3.439 -0.3330 -0.0548  0.6201
  182CHL    CL3 1256   3.310   1.324   3.498  0.1769  0.5142 -0.0057
  182CHL     H1 1257   3.201   1.507   3.383  0.7258 -3.0944 -0.7570
  183CHL     C1 1258   2.079   1.692   0.416 -0.3783  0.3026 -0.5973
  183CHL    CL1 1259   2.091   1.807   0.546 -0.3535  0.0937  0.1316
  183CHL    CL2 1260   2.134   1.515   0.454 -0.2423 -0.1956  0.3295
  183CHL    CL3 1261   1.908   1.682   0.349 -0.1062  0.0610 -0.0516
  183CHL     H1 1262   2.139   1.721   0.329 -0.1621  4.3151  0.7063
  184CHL     C1 1263   2.877   2.889   0.106 -0.2478  0.2618 -0.4988
  184CHL    CL1 1264   2.857   2.763  -0.032 -0.3576  0.1799 -0.2404
  184CHL    CL2 1265   2.739   3.010   0.117 -0.2776 -0.0059  0.0284
  184CHL    CL3 1266   2.916   2.807   0.262 -0.5559 -0.1527 -0.3821
  184CHL     H1 1267   2.969   2.941   0.077  2.0754 -2.5599  1.2541
  185CHL     C1 1268   0.309   3.000   0.681 -0.9939 -0.2200  0.4005
  185CHL    CL1 1269   0.400   2.982   0.522  0.2853  0.2184  0.0732
  185CHL    CL2 1270   0.419   3.049   0.805 -0.1280 -0.2842  0.0569
  185CHL    CL3 1271   0.174   3.118   0.665 -0.3979 -0.0856 -0.0588
  185CHL     H1 1272   0.277   2.896   0.691 -0.2691 -0.5809 -0.7613
  186CHL     C1 1273   4.052   2.431   0.323  0.1457 -0.0269  0.5286
  186CHL    CL1 1274   4.052   2.361   0.490  0.5524  0.0011 -0.0274
  186CHL    CL2 1275   4.009   2.308   0.195  0.1231 -0.1603 -0.8686
  186CHL    CL3 1276   3.942   2.577   0.313  0.2935  0.2821 -0.1558
  186CHL     H1 1277   4.153   2.466   0.299  1.0601 -2.3548  0.6958
  187CHL     C1 1278   3.828   0.343   2.504  0.4434 -0.2418 -0.2837
  187CHL    CL1 1279   3.839   0.230   2.363  0.0772  0.1041  0.2338
  187CHL    CL2 1280   3.667   0.335   2.578  0.2070  0.1191 -0.3226
  187CHL    CL3 1281   3.961   0.310   2.622 -0.3265 -0.4242 -0.1426
  187CHL     H1 1282   3.839   0.446   2.469  0.8261  0.0802  0.7360
  188CHL     C1 1283   3.716   0.683   1.979  0.7940 -0.1885 -0.3163
  188CHL    CL1 1284   3.739   0.529   2.080 -0.0643  0.0707 -0.4426
  188CHL    CL2 1285   3.551   0.747   1.998 -0.1018 -0.0316  0.0900
  188CHL    CL3 1286   3.833   0.807   2.039 -0.1957  0.0957  0.1947
  188CHL     H1 1287   3.727   0.663   1.872 -0.2242 -0.2263 -0.4269
  189CHL     C1 1288   0.756   3.758   2.029 -0.1110 -0.5890  0.2671
  189CHL    CL1 1289   0.608   3.853   1.972 -0.1657 -0.0205 -0.1084
  189CHL    CL2 1290   0.734   3.586   1.983 -0.2768 -0.0450 -0.0712
  189CHL    CL3 1291   0.887   3.812   1.913 -0.0734  0.1951 -0.1623
  189CHL     H1 1292   0.779   3.788   2.131  1.8192 -1.0358 -0.0110
  190CHL     C1 1293   1.448   0.345   2.913  0.0780  0.1096  0.2822
  190CHL    CL1 1294   1.294   0.384   2.834 -0.0845  0.4900 -0.0400
  190CHL    CL2 1295   1.573   0.301   2.800 -0.1314  0.3515  0.1907
  190CHL    CL3 1296   1.485   0.488   3.007 -0.5449  0.0477  0.2063
  190CHL     H1 1297   1.434   0.267   2.988 -0.5855  1.6914  1.8770
  191CHL     C1 1298   3.033   0.540   0.108  0.0644 -0.1633  0.3524
  191CHL    CL1 1299   3.072   0.418  -0.015 -0.1338  0.0851  0.2336
  191CHL    CL2 1300   2.861   0.580   0.092  0.4274  0.2238  0.1515
  191CHL    CL3 1301   3.079   0.486   0.268 -0.0104 -0.0291  0.1195
  191CHL     H1 1302   3.105   0.621   0.089  0.8889 -1.0716 -0.4708
  192CHL     C1 1303   0.910   1.570   0.817 -0.0021  0.2269  0.6774
  192CHL    CL1 1304   0.872   1.567   0.988 -0.3345  0.2859 -0.3826
  192CHL    CL2 1305   1.077   1.622   0.783 -0.1522 -0.3865  0.1844
  192CHL    CL3 1306   0.882   1.406   0.737 -0.0273  0.0287 -0.2784
  192CHL     H1 1307   0.848   1.642   0.762 -0.1698 -0.2080  0.2897
  193CHL     C1 1308   3.380   2.438   3.100 -0.0410 -0.1243 -0.3970
  193CHL    CL1 1309   3.399   2.539   2.953  0.1016 -0.1954  0.0091
  193CHL    CL2 1310   3.204   2.445   3.163 -0.0038  0.0647 -0.3751
  193CHL    CL3 1311   3.445   2.273   3.075 -0.3337 -0.2243  0.1899
  193CHL     H1 1312   3.426   2.492   3.183 -0.1911 -2.5994  1.3817
  194CHL     C1 1313   3.886   2.871   3.988  0.2789 -0.5196 -0.2085
  194CHL    CL1 1314   3.991   2.921   3.842  0.0056 -0.6611 -0.2604
  194CHL    CL2 1315   3.716   2.839   3.956 -0.4629  0.0482  0.2056
  194CHL    CL3 1316   3.948   2.714   4.044  0.1621 -0.4815 -0.3891
  194CHL     H1 1317   3.891   2.942   4.071  1.2790 -0.9908  0.1532
  195CHL     C1 1318   2.936   2.855   3.276  0.1633  0.5928  0.5159
  195CHL    CL1 1319   2.847   2.824   3.438  0.3737 -0.2538  0.1296
  195CHL    CL2 1320   2.973   2.691   3.211 -0.0872 -0.1376  0.0357
  195CHL    CL3 1321   2.843   2.956   3.162  0.0240  0.4939  0.4023
  195CHL     H1 1322   3.032   2.897   3.305  1.9403 -2.4111 -0.5121
  196CHL     C1 1323   1.238   3.004   1.195 -0.4485 -0.1927  1.4702
  196CHL    CL1 1324   1.071   2.938   1.163  0.3472  0.1103 -0.1734
  196CHL    CL2 1325   1.355   2.961   1.069 -0.1844  0.0485  0.1441
  196CHL    CL3 1326   1.229   3.185   1.173  0.4018  0.0188 -0.3242
  196CHL     H1 1327   1.271   2.984   1.297  2.0008  0.0667  0.8021
  197CHL     C1 1328   1.282   3.423   3.321  0.4322  0.1540 -0.2722
  197CHL    CL1 1329   1.327   3.306   3.190  0.3088  0.0877 -0.1475
  197CHL    CL2 1330   1.160   3.359   3.425 -0.0191  0.5058 -0.0155
  197CHL    CL3 1331   1.419   3.475   3.422 -0.6249  0.1879 -0.0195
  197CHL     H1 1332   1.232   3.509   3.273 -0.0014  0.1802  0.2176
  198CHL     C1 1333   1.638   3.696   1.983  0.1356 -0.0086  0.3669
  198CHL    CL1 1334   1.503   3.808   1.930 -0.1093 -0.0635  0.2489
  198CHL    CL2 1335   1.566   3.537   2.032 -0.3274  0.0664  0.2942
  198CHL    CL3 1336   1.754   3.673   1.852 -0.3859  0.2857 -0.6133
  198CHL     H1 1337   1.693   3.740   2.066 -1.4028 -0.7685  1.8672
  199CHL     C1 1338   2.124   0.128   1.268  0.1317 -0.5042 -0.1117
  199CHL    CL1 1339   2.070  -0.038   1.217  0.4456 -0.3273 -0.1820
  199CHL    CL2 1340   2.155   0.228   1.121 -0.0817 -0.0665 -0.1240
  199CHL    CL3 1341   1.983   0.201   1.354  0.0053  0.2803 -0.1797
  199CHL     H1 1342   2.214   0.132   1.330  0.4078  2.0049 -0.5809
  200CHL     C1 1343   0.606   0.246   0.510  0.2656  1.3799  0.1963
  200CHL    CL1 1344   0.462   0.351   0.506 -0.4559 -0.2227 -0.1120
  200CHL    CL2 1345   0.672   0.233   0.679  0.0243  0.3632  0.3676
  200CHL    CL3 1346   0.562   0.081   0.450  0.0240 -0.0048  0.0901
  200CHL     H1 1347   0.682   0.290   0.444  0.2231  1.9690  0.5382
  201CHL     C1 1348   2.455   0.731   0.583  0.4414  0.0197 -0.5886
  201CHL    CL1 1349   2.634   0.757   0.571 -0.0249  0.5667 -0.4101
  201CHL    CL2 1350   2.379   0.858   0.684 -0.1787  0.4623 -0.0407
  201CHL    CL3 1351   2.393   0.731   0.415  0.4901 -0.1668 -0.1942
  201CHL     H1 1352   2.438   0.634   0.630  1.9215  0.5236  1.1256
  202CHL     C1 1353   0.737   2.889   2.729  0.9745 -0.1649  0.3699
  202CHL    CL1 1354   0.832   3.032   2.679  0.7277 -0.4125  0.5812
  202CHL    CL2 1355   0.663   2.897   2.891 -0.5093  0.1329  0.1863
  202CHL    CL3 1356   0.601   2.862   2.610 -0.3392 -0.0785  0.2463
  202CHL     H1 1357   0.800   2.799   2.723 -1.9181 -2.2960 -0.5483
  203CHL     C1 1358   3.121   1.786   1.603  0.1222  0.8852  0.2887
  203CHL    CL1 1359   3.197   1.774   1.437 -0.4925 -0.1645 -0.0642
  203CHL    CL2 1360   2.997   1.654   1.624  0.1941 -0.0026 -0.4549
  203CHL    CL3 1361   3.238   1.756   1.734 -0.4127 -0.1360 -0.3296
  203CHL     H1 1362   3.083   1.888   1.614 -1.6067  0.3618 -0.5138
  204CHL     C1 1363   3.074   1.903   3.273  0.3263 -0.0577  0.3188
  204CHL    CL1 1364   3.138   1.738   3.227  0.1905 -0.1151 -0.2668
  204CHL    CL2 1365   3.179   2.037   3.212  0.2557 -0.2183  0.4983
  204CHL    CL3 1366   2.913   1.926   3.187  0.3561  0.0543  0.1150
  204CHL     H1 1367   3.069   1.908   3.382  1.0268  0.9814  0.3141
  205CHL     C1 1368   3.278   0.101   1.575 -0.1810  0.1012 -0.0088
  205CHL    CL1 1369   3.383  -0.008   1.482  0.3267 -0.1829  0.2707
  205CHL    CL2 1370   3.181   0.005   1.701  0.1678 -0.1058  0.1510
  205CHL    CL3 1371   3.386   0.215   1.648  0.1233  0.0877 -0.2425
  205CHL     H1 1372   3.208   0.137   1.499  0.9975  2.3723 -0.0953
  206CHL     C1 1373   3.751   2.930   1.034  0.1000 -0.5231  0.2058
  206CHL    CL1 1374   3.781   2.916   1.210  0.0453  0.1727  0.2111
  206CHL    CL2 1375   3.873   2.836   0.947 -0.0474 -0.2043 -0.4960
  206CHL    CL3 1376   3.592   2.850   0.990 -0.2878  0.2716  0.0069
  206CHL     H1 1377   3.771   3.033   1.001  0.3659 -1.3160 -2.3418
  207CHL     C1 1378   4.049   0.845   1.578 -0.0747 -0.4316 -0.0635
  207CHL    CL1 1379   4.143   0.827   1.728  0.2690 -0.2606  0.2330
  207CHL    CL2 1380   3.983   0.683   1.526 -0.1409 -0.3792 -0.0586
  207CHL    CL3 1381   3.931   0.982   1.608  0.1867 -0.1111 -0.1315
  207CHL     H1 1382   4.117   0.878   1.499  0.5261 -2.9158 -0.6643
  208CHL     C1 1383   2.031   3.677   1.222  0.3737 -0.2545  0.2004
  208CHL    CL1 1384   2.192   3.697   1.142  0.0774 -0.1069 -0.2619
  208CHL    CL2 1385   1.905   3.581   1.136  0.0720 -0.0458 -0.1570
  208CHL    CL3 1386   2.065   3.588   1.380 -0.1147  0.1115  0.0371
  208CHL     H1 1387   1.988   3.776   1.240 -1.1562 -0.6295 -1.1525
  209CHL     C1 1388   1.286   2.944   0.152  0.3155  0.2979 -0.1662
  209CHL    CL1 1389   1.345   3.105   0.095  0.2082  0.5590 -0.1263
  209CHL    CL2 1390   1.159   2.880   0.038  0.2746  0.2027 -0.2128
  209CHL    CL3 1391   1.427   2.836   0.182 -0.3401 -0.1339  0.0272
  209CHL     H1 1392   1.241   2.962   0.251 -0.0719 -2.0103  0.1372
  210CHL     C1 1393   1.137   0.937   1.010 -0.2259  0.0278  0.2038
  210CHL    CL1 1394   0.977   0.877   1.062 -0.4565 -0.0543  0.3513
  210CHL    CL2 1395   1.231   0.814   0.918 -0.0001 -0.1931  0.0814
  210CHL    CL3 1396   1.108   1.089   0.913 -0.1372  0.1706 -0.3927
  210CHL     H1 1397   1.202   0.952   1.097 -0.1885  0.4994  0.0974
  211CHL     C1 1398   1.840   1.146   1.656  0.0792 -0.2369  0.1986
  211CHL    CL1 1399   1.756   0.995   1.611  0.3373 -0.1883  0.1115
  211CHL    CL2 1400   1.713   1.268   1.701 -0.3475 -0.2937  0.2897
  211CHL    CL3 1401   1.952   1.108   1.788 -0.3821  0.1058 -0.1800
  211CHL     H1 1402   1.899   1.190   1.575 -0.0806 -0.2572  0.0702
  212CHL     C1 1403   0.576   3.327   2.364  0.3895 -0.0468  0.2864
  212CHL    CL1 1404   0.569   3.180   2.473  0.0799  0.2244 -0.0701
  212CHL    CL2 1405   0.693   3.440   2.415  0.0730 -0.1811 -0.2805
  212CHL    CL3 1406   0.624   3.287   2.198  0.1905  0.2824 -0.0822
  212CHL     H1 1407   0.476   3.372   2.362  0.5536  0.3381 -1.5473
  213CHL     C1 1408   3.676   3.189   3.102  0.3257  0.6057  0.3797
  213CHL    CL1 1409   3.583   3.045   3.063 -0.3215  0.0936 -0.1793
  213CHL    CL2 1410   3.850   3.146   3.064  0.0121  0.0414 -0.1835
  213CHL    CL3 1411   3.601   3.324   3.013 -0.0777  0.0340 -0.3157
  213CHL     H1 1412   3.667   3.207   3.209 -0.1765  0.8776  0.2964
  214CHL     C1 1413   0.390   2.073   2.379 -0.3295 -0.6934  0.2038
  214CHL    CL1 1414   0.273   2.110   2.517  0.3810 -0.2064 -0.0075
  214CHL    CL2 1415   0.315   2.125   2.215  0.4418 -0.0338 -0.2104
  214CHL    CL3 1416   0.560   2.124   2.416  0.0382  0.2061 -0.1784
  214CHL     H1 1417   0.410   1.966   2.373  3.4762 -0.0900 -0.7092
  215CHL     C1 1418   1.198   0.857   2.401  0.7936  0.0322  0.2270
  215CHL    CL1 1419   1.253   0.744   2.268 -0.1822 -0.2072  0.1474
  215CHL    CL2 1420   1.081   0.963   2.317 -0.3171 -0.1909 -0.3663
  215CHL    CL3 1421   1.126   0.763   2.536 -0.0770 -0.0480 -0.0667
  215CHL     H1 1422   1.275   0.924   2.441 -1.5573  2.4885  0.8918
  216CHL     C1 1423   1.226   3.651   1.410 -0.5984  0.6463  0.4899
  216CHL    CL1 1424   1.091   3.699   1.295 -0.1790 -0.1989 -0.3177
  216CHL    CL2 1425   1.369   3.606   1.302  0.6178  0.2184  0.0658
  216CHL    CL3 1426   1.264   3.795   1.511  0.3980  0.0701  0.4084
  216CHL     H1 1427   1.189   3.568   1.471  0.0046  1.1162  1.5151
  217CHL     C1 1428   0.027   1.748   0.759 -0.8362 -0.1904  0.0468
  217CHL    CL1 1429  -0.127   1.665   0.792 -0.0230  0.0576 -0.3526
  217CHL    CL2 1430   0.141   1.735   0.903  0.1743  0.0645  0.6695
  217CHL    CL3 1431   0.116   1.665   0.620 -0.1004 -0.2341  0.1063
  217CHL     H1 1432  -0.004   1.846   0.721  1.5695  0.2252 -1.0396
  218CHL     C1 1433   2.909   0.940   1.555 -0.8238  0.1127  0.2189
  218CHL    CL1 1434   2.962   0.838   1.421 -0.3816 -0.0993  0.1194
  218CHL    CL2 1435   2.965   1.111   1.537  0.0805 -0.2477 -0.0828
  218CHL    CL3 1436   2.731   0.955   1.585  0.1857 -0.0954  0.0913
  218CHL     H1 1437   2.955   0.917   1.652  0.6727  0.7578 -0.3150
  219CHL     C1 1438   2.664   1.934   1.649 -0.2889  0.4991  0.1503
  219CHL    CL1 1439   2.625   2.055   1.769 -0.0978  0.1157  0.0701
  219CHL    CL2 1440   2.817   2.002   1.583 -0.3076 -0.1370  0.1404
  219CHL    CL3 1441   2.690   1.780   1.739 -0.0393  0.1713 -0.2062
  219CHL     H1 1442   2.591   1.926   1.568  0.0566 -1.0735 -0.0493
  220CHL     C1 1443   2.512   0.966   4.023  0.0049  0.4860 -0.2982
  220CHL    CL1 1444   2.334   0.924   4.022  0.1069 -0.1939  0.0442
  220CHL    CL2 1445   2.610   0.897   3.889  0.2694  0.3718 -0.3448
  220CHL    CL3 1446   2.524   1.139   4.012 -0.1461 -0.0923  0.2010
  220CHL     H1 1447   2.565   0.945   4.116  1.3285  0.5229 -1.0240
  221CHL     C1 1448   3.666   3.307   0.934  0.1264  0.1312  0.4773
  221CHL    CL1 1449   3.830   3.268   0.866  0.0422 -0.0788 -0.5977
  221CHL    CL2 1450   3.543   3.191   0.876  0.1542 -0.2665  0.2613
  221CHL    CL3 1451   3.671   3.317   1.114 -0.0257  0.2334 -0.2000
  221CHL     H1 1452   3.642   3.406   0.894  1.8947 -0.7910 -3.4335
  222CHL     C1 1453   0.010   0.383   3.069 -0.1762 -0.4323  0.3359
  222CHL    CL1 1454   0.140   0.380   2.948 -0.0514 -0.1286  0.0121
  222CHL    CL2 1455   0.043   0.289   3.222 -0.0241  0.0485 -0.0525
  222CHL    CL3 1456  -0.019   0.554   3.099  0.3733  0.1680 -0.0519
  222CHL     H1 1457  -0.072   0.339   3.011 -1.0857  2.1924 -0.5456
  223CHL     C1 1458   4.036   2.461   2.827 -0.4219 -0.6943 -0.3573
  223CHL    CL1 1459   4.163   2.333   2.794  0.6413  0.0210 -0.1803
  223CHL    CL2 1460   3.919   2.416   2.957  0.1774  0.0650 -0.1562
  223CHL    CL3 1461   4.128   2.602   2.881 -0.0905  0.2196  0.0667
  223CHL     H1 1462   3.985   2.491   2.734  1.5807  3.5145 -0.3209
  224CHL     C1 1463   3.440   0.598   1.076  0.4135  0.0887  0.4140
  224CHL    CL1 1464   3.517   0.678   0.946  0.2459 -0.3163 -0.3952
  224CHL    CL2 1465   3.309   0.700   1.137  0.1491  0.3396 -0.3650
  224CHL    CL3 1466   3.372   0.440   1.018 -0.0013  0.1031  0.0019
  224CHL     H1 1467   3.519   0.566   1.145 -0.1686 -0.9711  0.6043
  225CHL     C1 1468   0.235   1.612   4.447 -0.7878  0.2421  0.3051
  225CHL    CL1 1469   0.220   1.469   4.334 -0.2434  0.1391  0.5792
  225CHL    CL2 1470   0.195   1.559   4.618  0.1428  0.6649  0.2176
  225CHL    CL3 1471   0.403   1.688   4.437  0.2089  0.0330 -0.1997
  225CHL     H1 1472   0.168   1.693   4.415 -1.7977 -1.1853 -1.3875
  226CHL     C1 1473   1.917   3.786   3.974 -0.4337  0.3070  0.4901
  226CHL    CL1 1474   2.062   3.719   4.057 -0.2059 -0.0238 -0.1732
  226CHL    CL2 1475   1.781   3.810   4.088  0.2073  0.3342  0.2334
  226CHL    CL3 1476   1.953   3.942   3.886  0.0817 -0.2780  0.6240
  226CHL     H1 1477   1.891   3.714   3.895  0.9206 -0.0754  0.3726
  227CHL     C1 1478   2.422   0.382   0.752  0.0375  0.3882 -0.2567
  227CHL    CL1 1479   2.387   0.384   0.575  0.1373 -0.1992 -0.6497
  227CHL    CL2 1480   2.569   0.476   0.792  0.1840  0.2017 -0.1626
  227CHL    CL3 1481   2.272   0.435   0.845  0.0369 -0.0413  0.0214
  227CHL     H1 1482   2.441   0.279   0.782  2.2520  0.9858  0.5522
  228CHL     C1 1483   0.737   3.694   0.612  0.2730 -0.8088 -0.0333
  228CHL    CL1 1484   0.893   3.721   0.702  0.1308  0.0108 -0.0738
  228CHL    CL2 1485   0.709   3.812   0.475 -0.3214  0.0624 -0.1264
  228CHL    CL3 1486   0.718   3.521   0.559  0.1952  0.3201  0.0122
  228CHL     H1 1487   0.650   3.707   0.677  0.6363  1.5306  0.0612
  229CHL     C1 1488   2.655   3.839   2.073  0.1940  0.1216 -0.5935
  229CHL    CL1 1489   2.686   3.696   2.177 -0.1178  0.0321  0.2041
  229CHL    CL2 1490   2.563   3.810   1.930  0.2753  0.2798  0.2754
  229CHL    CL3 1491   2.560   3.946   2.186  0.6413 -0.3650 -0.2119
  229CHL     H1 1492   2.751   3.883   2.046 -0.2882  0.8239 -1.2102
  230CHL     C1 1493   1.727   2.973   2.610 -0.2808 -0.1374 -0.1232
  230CHL    CL1 1494   1.862   2.886   2.545 -0.2743 -0.1876  0.3542
  230CHL    CL2 1495   1.652   2.860   2.731 -0.1823 -0.0436  0.4419
  230CHL    CL3 1496   1.756   3.136   2.678  0.4384  0.0099  0.2631
  230CHL     H1 1497   1.643   2.982   2.540 -0.1262 -1.2118 -0.4672
  231CHL     C1 1498   2.116   0.536   0.117  0.9599 -0.3503 -0.6861
  231CHL    CL1 1499   2.071   0.668   0.232  0.0646  0.4319 -0.3343
  231CHL    CL2 1500   2.188   0.624  -0.024  0.1839 -0.4250  0.0226
  231CHL    CL3 1501   2.218   0.410   0.196  0.1786 -0.2613  0.1314
  231CHL     H1 1502   2.024   0.486   0.084  0.5345 -1.1073  1.5129
  232CHL     C1 1503   2.193   0.351   3.781 -0.3288  0.4260  0.1439
  232CHL    CL1 1504   2.077   0.254   3.866  0.3412 -0.0028  0.2188
  232CHL    CL2 1505   2.349   0.330   3.857  0.1129  0.0944  0.1351
  232CHL    CL3 1506   2.203   0.299   3.610 -0.1415 -0.0977 -0.1216
  232CHL     H1 1507   2.163   0.454   3.804 -1.9716 -0.2381  1.1815
  233CHL     C1 1508   1.748   1.773   1.976 -0.1022 -0.1057  0.0969
  233CHL    CL1 1509   1.697   1.857   2.135 -0.2386  0.0345 -0.0032
  233CHL    CL2 1510   1.922   1.716   1.985 -0.2014 -0.0723 -0.2994
  233CHL    CL3 1511   1.635   1.634   1.930  0.0483 -0.1578  0.1553
  233CHL     H1 1512   1.741   1.834   1.885  2.9266 -1.2754 -1.0263
  234CHL     C1 1513   2.118   1.665   2.686  0.1904 -0.5325 -0.0973
  234CHL    CL1 1514   2.266   1.579   2.719  0.0936  0.3203 -0.0927
  234CHL    CL2 1515   2.150   1.845   2.652 -0.0593  0.2562  0.1906
  234CHL    CL3 1516   2.007   1.579   2.571 -0.3555  0.2645  0.4733
  234CHL     H1 1517   2.060   1.655   2.779 -0.1880  0.5380 -0.2071
  235CHL     C1 1518   0.752   4.022   0.888 -0.6267 -0.6451 -0.0040
  235CHL    CL1 1519   0.769   3.909   1.030 -0.4855 -0.6060 -0.0150
  235CHL    CL2 1520   0.607   3.981   0.800 -0.0718 -0.2103  0.3616
  235CHL    CL3 1521   0.760   4.195   0.943 -0.0829 -0.3264 -0.0576
  235CHL     H1 1522   0.822   4.006   0.805 -0.6380  4.2304 -1.2093
  236CHL     C1 1523   0.131   2.038   1.242  0.5239  0.4169 -0.1019
  236CHL    CL1 1524   0.082   2.150   1.377 -0.0218 -0.0982 -0.0959
  236CHL    CL2 1525   0.004   2.026   1.114  0.3920 -0.1585  0.2315
  236CHL    CL3 1526   0.280   2.089   1.155 -0.0031  0.2471 -0.1198
  236CHL     H1 1527   0.159   1.938   1.278  2.1625 -0.0151 -2.3482
  237CHL     C1 1528   3.652   1.847   1.321  0.2031 -0.1619 -0.1916
  237CHL    CL1 1529   3.751   1.814   1.183 -0.4173  0.0321 -0.0382
  237CHL    CL2 1530   3.565   1.698   1.370  0.3272 -0.0918  0.0877
  237CHL    CL3 1531   3.748   1.913   1.461 -0.0994 -0.1151 -0.3479
  237CHL     H1 1532   3.585   1.933   1.306 -0.2968  0.4578  4.2703
  238CHL     C1 1533   1.507   3.479   2.681 -0.3121  0.0934  0.4569
  238CHL    CL1 1534   1.447   3.619   2.765  0.2794 -0.1403 -0.3095
  238CHL    CL2 1535   1.673   3.513   2.608 -0.3963  0.3461  0.0514
  238CHL    CL3 1536   1.518   3.330   2.782 -0.0337 -0.0050  0.4964
  238CHL     H1 1537   1.435   3.449   2.604 -0.0935 -0.8650  0.6192
  239CHL     C1 1538   4.094   2.879   0.407  0.0022 -0.0838  0.2387
  239CHL    CL1 1539   4.190   3.004   0.307 -0.0443  0.0064 -0.3121
  239CHL    CL2 1540   4.225   2.777   0.482 -0.0606 -0.1767  0.3935
  239CHL    CL3 1541   4.003   2.975   0.535  0.2438  0.3090  0.2525
  239CHL     H1 1542   4.031   2.809   0.351 -0.8357  0.3649  0.5863
  240CHL     C1 1543   3.288   3.647   0.728 -0.1817 -0.3752  0.2850
  240CHL    CL1 1544   3.154   3.557   0.803 -0.3593 -0.7299  0.3064
  240CHL    CL2 1545   3.438   3.545   0.737  0.3920 -0.0494  0.1484
  240CHL    CL3 1546   3.250   3.701   0.557 -0.0481 -0.0895 -0.2961
  240CHL     H1 1547   3.302   3.740   0.785  0.6148 -0.9054  0.9791
  241CHL     C1 1548   3.966   3.280   3.521 -0.4276  0.3308 -0.4860
  241CHL    CL1 1549   3.938   3.415   3.415 -0.0247  0.2433 -0.0552
  241CHL    CL2 1550   3.821   3.240   3.626 -0.6401 -0.3364 -0.2723
  241CHL    CL3 1551   4.019   3.132   3.427  0.5193 -0.0252 -0.1867
  241CHL     H1 1552   4.056   3.301   3.580 -1.6925  1.3128  1.1586
  242CHL     C1 1553   2.473   3.785   2.675  0.0918 -0.1170 -0.1024
  242CHL    CL1 1554   2.616   3.689   2.735 -0.3277 -0.0299 -0.1791
  242CHL    CL2 1555   2.422   3.901   2.802 -0.0883 -0.0175  0.2564
  242CHL    CL3 1556   2.500   3.872   2.524 -0.6884 -0.2826 -0.0264
  242CHL     H1 1557   2.392   3.715   2.653 -1.4901  1.5354  0.2029
  243CHL     C1 1558   0.620   0.363   0.117 -0.4342  0.3694 -0.3472
  243CHL    CL1 1559   0.457   0.297   0.155  0.3197 -0.3655  0.4852
  243CHL    CL2 1560   0.642   0.516   0.203  0.2363 -0.5077 -0.0178
  243CHL    CL3 1561   0.746   0.245   0.164 -0.4796 -0.2080  0.0152
  243CHL     H1 1562   0.631   0.373   0.009 -1.9862  1.1698 -0.4549
  244CHL     C1 1563   3.072   3.901   1.050  0.1862 -1.0898  0.1757
  244CHL    CL1 1564   3.107   3.891   0.874 -0.3690  0.1040 -0.1092
  244CHL    CL2 1565   3.027   4.075   1.093  0.0773 -0.0252  0.1224
  244CHL    CL3 1566   2.929   3.799   1.088 -0.3688 -0.4397 -0.3175
  244CHL     H1 1567   3.161   3.871   1.106 -0.5487 -1.0615  1.4026
  245CHL     C1 1568   1.943   2.980   3.719  0.0465  0.3255  0.0849
  245CHL    CL1 1569   1.949   3.129   3.615 -0.3735  0.4398  0.2492
  245CHL    CL2 1570   1.945   2.824   3.634  0.2325 -0.4236  0.2233
  245CHL    CL3 1571   2.091   2.981   3.824 -0.2884  0.1805  0.0042
  245CHL     H1 1572   1.851   2.984   3.779  0.0331  1.2510  0.0083
  246CHL     C1 1573   2.393   2.119   3.039 -0.0861 -0.2276 -0.7270
  246CHL    CL1 1574   2.280   2.260   3.007  0.3858 -0.1727 -0.2574
  246CHL    CL2 1575   2.318   1.994   3.142  0.1105 -0.1249  0.0468
  246CHL    CL3 1576   2.440   2.035   2.885  0.2702 -0.1181  0.2182
  246CHL     H1 1577   2.480   2.160   3.090 -0.4771 -1.0057  0.6047
  247CHL     C1 1578   2.423   3.291   4.437 -0.2255  0.2384 -0.2209
  247CHL    CL1 1579   2.440   3.364   4.595 -0.1647 -0.2503 -0.0730
  247CHL    CL2 1580   2.306   3.147   4.468  0.0132  0.0955  0.3892
  247CHL    CL3 1581   2.367   3.409   4.313 -0.2544  0.5938 -0.3374
  247CHL     H1 1582   2.522   3.258   4.404 -0.4912 -0.0533 -0.7519
  248CHL     C1 1583   0.602   1.275   2.232 -0.7524  0.3491 -1.1245
  248CHL    CL1 1584   0.785   1.284   2.254  0.1419  0.3508  0.3027
  248CHL    CL2 1585   0.573   1.362   2.077  0.4033 -0.4210 -0.5377
  248CHL    CL3 1586   0.549   1.104   2.219 -0.0139  0.6009  0.0804
  248CHL     H1 1587   0.552   1.331   2.312 -1.1873 -0.1109 -1.0710
  249CHL     C1 1588   1.020   2.055   0.127  0.2279 -0.0010  0.6611
  249CHL    CL1 1589   1.106   2.112  -0.018 -0.5882 -0.2438  0.2110
  249CHL    CL2 1590   0.848   2.013   0.071  0.1603 -0.2467 -0.0718
  249CHL    CL3 1591   1.107   1.906   0.186 -0.1312 -0.2974 -0.2822
  249CHL     H1 1592   1.024   2.137   0.200 -1.3877  1.0647 -0.3805
  250CHL     C1 1593   0.708   0.458   1.235 -0.0378 -0.1918 -0.0408
  250CHL    CL1 1594   0.543   0.531   1.226 -0.0124 -0.0606 -0.0182
  250CHL    CL2 1595   0.827   0.582   1.282 -0.2491  0.0132 -0.0058
  250CHL    CL3 1596   0.719   0.321   1.353  0.0923  0.3672 -0.3403
  250CHL     H1 1597   0.731   0.410   1.139 -1.5214 -0.0115 -0.5182
  251CHL     C1 1598   0.045   3.541   2.916 -0.1358  0.2111  0.2888
  251CHL    CL1 1599  -0.064   3.648   3.012  0.3022 -0.2264  0.0569
  251CHL    CL2 1600   0.139   3.631   2.790  0.2066 -0.3355 -0.1354
  251CHL    CL3 1601   0.164   3.449   3.007 -0.5222 -0.0795 -0.4264
  251CHL     H1 1602  -0.014   3.464   2.865 -0.9866  1.4433 -0.6619
  252CHL     C1 1603   1.756   0.237   0.863 -0.4334  0.0858  0.1915
  252CHL    CL1 1604   1.773   0.142   1.018  0.0299  0.1504 -0.1793
  252CHL    CL2 1605   1.750   0.133   0.721 -0.3757  0.1479 -0.5980
  252CHL    CL3 1606   1.596   0.325   0.860  0.3245 -0.2461 -0.0213
  252CHL     H1 1607   1.841   0.304   0.847  0.0205  0.3391  3.1034
  253CHL     C1 1608   1.197   0.720   0.336  0.5509  0.3365 -0.3204
  253CHL    CL1 1609   1.233   0.732   0.515 -0.0562  0.5687 -0.0659
  253CHL    CL2 1610   1.221   0.873   0.243 -0.0207 -0.6021 -0.3043
  253CHL    CL3 1611   1.291   0.587   0.261  0.6395  0.0672  0.0403
  253CHL     H1 1612   1.093   0.698   0.312  0.7279  0.2751 -1.0703
  254CHL     C1 1613   2.009   3.829   2.604 -0.3576  0.4595  0.1582
  254CHL    CL1 1614   2.139   3.728   2.524 -0.2664 -0.0215  0.3314
  254CHL    CL2 1615   1.875   3.870   2.490 -0.0819 -0.3732  0.1209
  254CHL    CL3 1616   1.965   3.766   2.765  0.4182 -0.0195  0.0674
  254CHL     H1 1617   2.061   3.924   2.623 -0.4586  0.5426  0.0140
  255CHL     C1 1618   0.093   1.373   2.231 -0.3148  0.5586 -0.5726
  255CHL    CL1 1619   0.052   1.534   2.155 -0.6297 -0.0932 -0.4241
  255CHL    CL2 1620   0.256   1.380   2.298  0.2702  0.0042  0.2129
  255CHL    CL3 1621  -0.013   1.337   2.371  0.2535  0.2871 -0.0836
  255CHL     H1 1622   0.086   1.297   2.152  1.2283  0.1967 -0.3975
  256CHL     C1 1623   3.051   3.570   2.549  0.4594 -0.1253  0.4109
  256CHL    CL1 1624   3.115   3.416   2.612  0.1405  0.0548 -0.0215
  256CHL    CL2 1625   2.881   3.548   2.480  0.3333  0.1085 -0.1465
  256CHL    CL3 1626   3.042   3.711   2.668  0.4352  0.0366  0.0053
  256CHL     H1 1627   3.122   3.612   2.477 -0.4763 -0.0176 -0.4558
  257CHL     C1 1628   3.694   2.442   2.473 -1.0105  0.3264 -0.1096
  257CHL    CL1 1629   3.664   2.320   2.343 -0.2076 -0.1321 -0.0564
  257CHL    CL2 1630   3.870   2.502   2.451  0.2616  0.3809  0.4400
  257CHL    CL3 1631   3.592   2.589   2.448  0.1902  0.4419 -0.3554
  257CHL     H1 1632   3.667   2.398   2.570 -2.3248  1.7048  0.1808
  258CHL     C1 1633   3.793   3.960   3.119  0.2107  0.4095  0.3385
  258CHL    CL1 1634   3.838   3.833   3.247 -0.4309 -0.0469  0.1041
  258CHL    CL2 1635   3.936   4.041   3.062  0.1423  0.3241 -0.2757
  258CHL    CL3 1636   3.708   3.881   2.977  0.3656 -0.3234 -0.1186
  258CHL     H1 1637   3.734   4.032   3.176  1.0174 -0.3666  2.2543
  259CHL     C1 1638   2.241   0.985   3.096 -0.0900 -0.4368 -0.0715
  259CHL    CL1 1639   2.082   0.924   3.160 -0.3403 -0.2758  0.4894
  259CHL    CL2 1640   2.282   0.934   2.926 -0.3688  0.1725  0.0347
  259CHL    CL3 1641   2.214   1.161   3.095  0.1026  0.0941 -0.3130
  259CHL     H1 1642   2.329   0.960   3.155  0.6596  0.4919 -0.7726
  260CHL     C1 1643   3.381   1.439   2.348 -0.2312  0.3391  0.1300
  260CHL    CL1 1644   3.449   1.378   2.494  0.0158 -0.0154 -0.0979
  260CHL    CL2 1645   3.295   1.595   2.372  0.1914  0.4584  0.1530
  260CHL    CL3 1646   3.499   1.438   2.211 -0.3234 -0.4039  0.1949
  260CHL     H1 1647   3.303   1.366   2.324 -1.2613  1.0197  1.2743
  261CHL     C1 1648   4.091   0.516   1.103  0.1067  0.6615  0.0191
  261CHL    CL1 1649   4.211   0.644   1.065  0.2774  0.4843 -0.5437
  261CHL    CL2 1650   4.160   0.389   1.211  0.1545  0.1269  0.0884
  261CHL    CL3 1651   3.946   0.594   1.185  0.0983 -0.0159  0.0171
  261CHL     H1 1652   4.063   0.467   1.009 -2.7945  1.6520  0.2627
  262CHL     C1 1653   2.485   2.147   2.347  0.2526 -0.1328 -0.1494
  262CHL    CL1 1654   2.411   2.098   2.503  0.0085  0.4451 -0.0640
  262CHL    CL2 1655   2.473   2.324   2.340 -0.3400  0.2788  0.2887
  262CHL    CL3 1656   2.652   2.085   2.333 -0.2141 -0.5200  0.3194
  262CHL     H1 1657   2.419   2.114   2.266  0.0189 -1.5279  0.5630
  263CHL     C1 1658   0.024   1.067   2.028 -0.4874 -0.7688  0.7224
  263CHL    CL1 1659  -0.115   1.131   2.115 -0.1215  0.1654 -0.5190
  263CHL    CL2 1660   0.062   1.178   1.887  0.1301 -0.3123  0.1696
  263CHL    CL3 1661   0.165   1.050   2.139  0.3935 -0.3820 -0.2586
  263CHL     H1 1662  -0.005   0.975   1.975  1.8974  0.8532 -3.9917
  264CHL     C1 1663   0.389   0.130   4.155 -0.5539 -0.3443  0.1054
  264CHL    CL1 1664   0.506   0.271   4.186 -0.2229 -0.1178 -0.4223
  264CHL    CL2 1665   0.220   0.183   4.168  0.0602 -0.1620  0.2365
  264CHL    CL3 1666   0.431   0.081   3.987 -0.2259 -0.0448 -0.1388
  264CHL     H1 1667   0.406   0.044   4.221 -1.1767 -0.4352  0.1591
  265CHL     C1 1668   0.463   3.694   2.617  0.0683  0.4401  0.2037
  265CHL    CL1 1669   0.507   3.611   2.770  0.2204 -0.1665 -0.5069
  265CHL    CL2 1670   0.369   3.572   2.525 -0.0351  0.2250  0.2726
  265CHL    CL3 1671   0.364   3.841   2.655  0.1410 -0.0165 -0.1850
  265CHL     H1 1672   0.556   3.714   2.562  1.1487 -1.2136  1.3406
  266CHL     C1 1673   0.279   3.663   0.114 -0.2712  0.7871  0.6394
  266CHL    CL1 1674   0.288   3.835   0.056 -0.2314  0.1322  0.0355
  266CHL    CL2 1675   0.136   3.572   0.042 -0.3346  0.0220  0.0359
  266CHL    CL3 1676   0.436   3.585   0.091  0.1683  0.1548  0.3544
  266CHL     H1 1677   0.254   3.677   0.219  1.0034 -0.7236  1.1921
  267CHL     C1 1678   1.170   0.031   2.624  0.2075  0.0477  0.2122
  267CHL    CL1 1679   1.170  -0.147   2.662  0.4281 -0.0017  0.0322
  267CHL    CL2 1680   1.096   0.055   2.461 -0.1504  0.0201 -0.0721
  267CHL    CL3 1681   1.071   0.127   2.749 -0.2705  0.3512 -0.6109
  267CHL     H1 1682   1.270   0.074   2.614  0.1136  0.1908 -0.1238
  268CHL     C1 1683   0.345   0.304   0.872 -0.1454  0.3239 -0.1616
  268CHL    CL1 1684   0.317   0.470   0.808 -0.2024 -0.0689  0.1286
  268CHL    CL2 1685   0.412   0.304   1.042 -0.3983 -0.1514  0.0886
  268CHL    CL3 1686   0.183   0.224   0.872  0.2745  0.0931 -0.0295
  268CHL     H1 1687   0.412   0.256   0.800 -1.3865  0.2629 -1.3122
  269CHL     C1 1688   0.434   1.233   0.244 -0.3808  0.3107 -0.4475
  269CHL    CL1 1689   0.485   1.288   0.081 -0.1249 -0.1377  0.2135
  269CHL    CL2 1690   0.551   1.101   0.288  0.0514 -0.3974  0.1572
  269CHL    CL3 1691   0.463   1.371   0.353  0.1811 -0.1019  0.0793
  269CHL     H1 1692   0.333   1.191   0.236 -0.0864 -0.4614 -0.2386
  270CHL     C1 1693   3.044   0.939   0.880  0.9181 -0.3507 -0.2249
  270CHL    CL1 1694   2.993   0.891   1.044  0.0011 -0.1941 -0.1574
  270CHL    CL2 1695   2.936   0.873   0.753  0.0891 -0.0175 -0.1835
  270CHL    CL3 1696   3.030   1.123   0.879 -0.0506  0.0202 -0.4305
  270CHL     H1 1697   3.146   0.907   0.858  1.7387  1.8092  0.1330
  271CHL     C1 1698   0.611   1.177   3.512 -0.5585  0.0333  0.3837
  271CHL    CL1 1699   0.774   1.208   3.476 -0.7091  0.1552 -0.2092
  271CHL    CL2 1700   0.596   1.095   3.670  0.1640  0.2608 -0.6301
  271CHL    CL3 1701   0.513   1.333   3.523 -0.1528 -0.4179  0.2350
  271CHL     H1 1702   0.575   1.106   3.437 -1.9565 -0.4635  1.4863
  272CHL     C1 1703   3.665   3.791   0.985  1.0551 -0.2913  0.5018
  272CHL    CL1 1704   3.719   3.679   0.862 -0.0174  0.2308  0.7763
  272CHL    CL2 1705   3.480   3.817   0.994  0.2050  0.3130 -0.0485
  272CHL    CL3 1706   3.716   3.719   1.137  0.1354  0.0898  0.0992
  272CHL     H1 1707   3.717   3.887   0.973 -1.3248  0.8790 -1.2248
  273CHL     C1 1708   0.377   0.105   2.280  0.1584  0.1171  0.0138
  273CHL    CL1 1709   0.396  -0.066   2.329  0.3109  0.0216 -0.2326
  273CHL    CL2 1710   0.474   0.208   2.385  0.2530  0.0670  0.0481
  273CHL    CL3 1711   0.392   0.143   2.107  0.0717 -0.4262 -0.1115
  273CHL     H1 1712   0.273   0.127   2.305  0.4332  0.5462  0.7955
  274CHL     C1 1713   1.612   1.288   2.212  0.5622  0.1541  0.5240
  274CHL    CL1 1714   1.524   1.273   2.056 -0.0642 -0.4220  0.2572
  274CHL    CL2 1715   1.523   1.392   2.337  0.1267  0.0847  0.1791
  274CHL    CL3 1716   1.628   1.117   2.271 -0.1461  0.3697 -0.1662
  274CHL     H1 1717   1.711   1.329   2.193  0.0444  1.3153  0.2591
  275CHL     C1 1718   0.734   0.467   2.530 -0.0530 -0.1644  0.3538
  275CHL    CL1 1719   0.688   0.650   2.526 -0.3760  0.2458  0.3676
  275CHL    CL2 1720   0.900   0.435   2.590  0.0992  0.0285  0.2527
  275CHL    CL3 1721   0.617   0.385   2.640  0.0440  0.1778 -0.3369
  275CHL     H1 1722   0.714   0.432   2.428  0.9968  0.3908 -0.0621
  276CHL     C1 1723   3.998   3.382   4.148 -0.6220  0.1908 -0.2449
  276CHL    CL1 1724   4.106   3.375   4.006  0.0551 -0.1687  0.3058
  276CHL    CL2 1725   3.940   3.552   4.157 -0.0637 -0.2976  0.0441
  276CHL    CL3 1726   3.870   3.256   4.143 -0.1991  0.0647 -0.2752
  276CHL     H1 1727   4.056   3.361   4.238  0.5437  1.1681 -0.7312
  277CHL     C1 1728   0.530   0.827   4.200  0.2711  0.3810 -1.2013
  277CHL    CL1 1729   0.450   0.665   4.223  0.3269  0.2655  0.3197
  277CHL    CL2 1730   0.485   0.938   4.340  0.1125 -0.4043 -0.4795
  277CHL    CL3 1731   0.711   0.822   4.199 -0.1853  0.0275 -0.3050
  277CHL     H1 1732   0.502   0.874   4.105  0.4435  1.5510 -0.6833
  278CHL     C1 1733   0.023   3.655   0.743  0.6617  0.3003 -0.5773
  278CHL    CL1 1734  -0.063   3.578   0.885  0.2160  0.4520 -0.3093
  278CHL    CL2 1735   0.032   3.536   0.607  0.3470  0.1362 -0.5074
  278CHL    CL3 1736  -0.059   3.808   0.680  0.1218  0.0174 -0.0207
  278CHL     H1 1737   0.126   3.678   0.773  0.8663  0.7768 -1.5805
  279CHL     C1 1738   3.851   3.431   2.661 -0.2257  0.2154  0.0145
  279CHL    CL1 1739   3.790   3.567   2.750 -0.1849 -0.0076 -0.0198
  279CHL    CL2 1740   3.989   3.480   2.555 -0.1018  0.1034 -0.2228
  279CHL    CL3 1741   3.904   3.304   2.785  0.0851  0.5321 -0.1259
  279CHL     H1 1742   3.765   3.378   2.620 -3.2058  2.5559  2.7360
  280CHL     C1 1743   2.003   1.032   0.860  0.6976  0.9602 -0.9631
  280CHL    CL1 1744   2.102   1.167   0.788 -0.0743 -0.1053 -0.1013
  280CHL    CL2 1745   2.106   0.932   0.961 -0.2237  0.2013  0.2773
  280CHL    CL3 1746   1.873   1.113   0.953  0.2778 -0.0734 -0.3636
  280CHL     H1 1747   1.955   0.977   0.778  1.0653 -0.7183 -0.1012
  281CHL     C1 1748   2.304   0.717   3.568 -0.4604 -0.6206  0.2606
  281CHL    CL1 1749   2.477   0.674   3.594  0.3824  0.2647 -0.0157
  281CHL    CL2 1750   2.209   0.725   3.721 -0.3983 -0.0679 -0.0187
  281CHL    CL3 1751   2.284   0.874   3.476  0.1054  0.6694 -0.0182
  281CHL     H1 1752   2.248   0.645   3.507  1.3262 -0.3806 -1.7822
  282CHL     C1 1753   0.583   0.651   2.985  0.0732  0.2257  0.2295
  282CHL    CL1 1754   0.728   0.667   2.870 -0.3397 -0.0518  0.4752
  282CHL    CL2 1755   0.514   0.817   3.012 -0.1699  0.2182 -0.2763
  282CHL    CL3 1756   0.457   0.548   2.925  0.0919 -0.0942  0.1539
  282CHL     H1 1757   0.620   0.602   3.075 -1.7961 -4.3247 -1.1534
  283CHL     C1 1758   1.006   0.391   3.275  0.1296  0.2898  0.0697
  283CHL    CL1 1759   0.983   0.427   3.449  0.3595 -0.0546  0.2637
  283CHL    CL2 1760   0.862   0.454   3.185 -0.0233  0.0581  0.0721
  283CHL    CL3 1761   1.149   0.472   3.196  0.1177  0.0190 -0.0094
  283CHL     H1 1762   1.001   0.282   3.275 -3.5037  0.2991  2.7867
  284CHL     C1 1763   3.409   3.730   1.890  0.5969 -0.1795  0.1130
  284CHL    CL1 1764   3.509   3.589   1.942  0.3050  0.3619 -0.0335
  284CHL    CL2 1765   3.514   3.839   1.804 -0.1334  0.1117 -0.1260
  284CHL    CL3 1766   3.296   3.648   1.773  0.1473  0.4887  0.6612
  284CHL     H1 1767   3.355   3.777   1.973 -0.3048 -1.1928  0.1159
  285CHL     C1 1768   3.362   2.849   0.147 -0.1365 -0.7194 -0.5297
  285CHL    CL1 1769   3.221   2.881   0.042 -0.2839 -0.0654  0.5351
  285CHL    CL2 1770   3.412   3.009   0.217  0.1333 -0.2987 -0.3800
  285CHL    CL3 1771   3.314   2.726   0.267 -0.0272 -0.1630 -0.0724
  285CHL     H1 1772   3.439   2.808   0.081  1.3889 -0.8476  1.2258
  286CHL     C1 1773   1.094   0.290   0.402 -1.0931 -0.9328  0.1923
  286CHL    CL1 1774   1.137   0.279   0.231 -0.0474  0.2606  0.2931
  286CHL    CL2 1775   1.007   0.445   0.431 -0.1936  0.7235 -0.3816
  286CHL    CL3 1776   0.996   0.147   0.453  0.4342 -0.3094 -0.0650
  286CHL     H1 1777   1.188   0.279   0.457 -0.2662  1.3528 -0.6348
  287CHL     C1 1778   0.427   0.681   2.135  0.3399 -0.4041  0.4592
  287CHL    CL1 1779   0.314   0.739   2.262 -0.5363  0.2432 -0.2164
  287CHL    CL2 1780   0.540   0.564   2.202  0.0252  0.0676 -0.2660
  287CHL    CL3 1781   0.329   0.608   1.997 -0.3705  0.1072 -0.0076
  287CHL     H1 1782   0.487   0.764   2.095  0.0239 -0.6517 -0.5574
  288CHL     C1 1783   1.532   3.948   2.983  0.1210  0.6045  0.7879
  288CHL    CL1 1784   1.591   4.069   3.110 -0.0037 -0.2772 -0.0341
  288CHL    CL2 1785   1.391   4.028   2.898  0.3074  0.0690  0.5513
  288CHL    CL3 1786   1.680   3.904   2.885  0.4192 -0.0061 -0.3800
  288CHL     H1 1787   1.496   3.858   3.033  1.4360 -0.3726  0.0375
  289CHL     C1 1788   1.713   0.493   4.405 -0.0346 -0.3194 -0.3061
  289CHL    CL1 1789   1.820   0.357   4.403  0.2008  0.8746  0.0849
  289CHL    CL2 1790   1.552   0.420   4.446 -0.2167 -0.6060 -0.0662
  289CHL    CL3 1791   1.764   0.625   4.523 -0.1812  0.2068  0.2470
  289CHL     H1 1792   1.723   0.514   4.298  2.2547 -0.8688 -0.2551
  290CHL     C1 1793   3.988   0.599   0.595  0.0511 -0.0055 -0.3684
  290CHL    CL1 1794   3.887   0.501   0.476  0.0706  0.1727  0.0719
  290CHL    CL2 1795   4.044   0.738   0.503 -0.2546  0.4143  0.2055
  290CHL    CL3 1796   3.875   0.643   0.728  0.1900 -0.4762 -0.1262
  290CHL     H1 1797   4.080   0.549   0.625  0.4033 -0.0249 -1.4381
  291CHL     C1 1798   0.186   0.049   3.612  0.3630  0.1537  0.2083
  291CHL    CL1 1799   0.110   0.067   3.777  0.3983 -0.1123  0.3468
  291CHL    CL2 1800   0.090  -0.086   3.527 -0.0423  0.0702 -0.3214
  291CHL    CL3 1801   0.180   0.207   3.529  0.1099 -0.5505 -0.2880
  291CHL     H1 1802   0.287   0.015   3.637  0.0375  0.1100  1.5391
  292CHL     C1 1803   1.455   1.135   1.296 -0.4033  1.0236  0.0203
  292CHL    CL1 1804   1.573   1.266   1.251 -0.0807  0.4079 -0.1361
  292CHL    CL2 1805   1.294   1.214   1.353 -0.1103  0.4080 -0.0517
  292CHL    CL3 1806   1.447   1.039   1.145 -0.0234 -0.2952 -0.1624
  292CHL     H1 1807   1.509   1.083   1.376  0.0200  0.8904 -0.3495
  293CHL     C1 1808   0.167   2.635   0.042  0.0593 -0.0684  0.4523
  293CHL    CL1 1809   0.230   2.602  -0.122  0.1398 -0.1712 -0.2543
  293CHL    CL2 1810   0.275   2.753   0.130  0.0773 -0.2475  0.0165
  293CHL    CL3 1811  -0.004   2.705   0.026  0.1182 -0.2280  0.3919
  293CHL     H1 1812   0.158   2.543   0.100 -0.9367 -0.6966 -0.6611
  294CHL     C1 1813   0.194   0.736   0.238 -0.4316  0.1385  0.1233
  294CHL    CL1 1814   0.297   0.631   0.129 -0.2505  0.2236 -0.1222
  294CHL    CL2 1815   0.249   0.703   0.401  0.2403  0.3003  0.4118
  294CHL    CL3 1816   0.245   0.901   0.184  0.2750  0.1298  0.0576
  294CHL     H1 1817   0.088   0.719   0.217 -1.0372  2.7218  0.7423
  295CHL     C1 1818   3.147   0.565   1.925 -0.3407  0.4371 -0.1221
  295CHL    CL1 1819   3.157   0.648   2.080 -0.4453 -0.2595  0.0551
  295CHL    CL2 1820   3.097   0.672   1.796  0.0628  0.0505 -0.1257
  295CHL    CL3 1821   3.300   0.484   1.898  0.1644  0.2950  0.0457
  295CHL     H1 1822   3.069   0.490   1.943  0.7223 -0.6212  0.1128
  296CHL     C1 1823   3.079   2.542   0.858 -0.1722  0.3462  0.6517
  296CHL    CL1 1824   3.213   2.655   0.890  0.2237 -0.0099 -0.0805
  296CHL    CL2 1825   3.156   2.379   0.831 -0.0062  0.3376  0.1987
  296CHL    CL3 1826   2.956   2.524   0.983  0.0028 -0.0698 -0.4435
  296CHL     H1 1827   3.034   2.573   0.763 -0.5853 -1.9218  0.0326
  297CHL     C1 1828   2.545   2.822   2.507  0.3074  0.2616 -0.1999
  297CHL    CL1 1829   2.573   2.895   2.675  0.3923 -0.0041 -0.1337
  297CHL    CL2 1830   2.500   2.954   2.392  0.0673 -0.3138 -0.0588
  297CHL    CL3 1831   2.684   2.726   2.441 -0.1692  0.1558 -0.2541
  297CHL     H1 1832   2.456   2.760   2.518 -2.1991  3.1256 -2.3508
  298CHL     C1 1833   1.379   4.083   1.017  0.9266 -0.0826  0.5968
  298CHL    CL1 1834   1.316   4.072   1.191  0.4830 -0.2238 -0.2049
  298CHL    CL2 1835   1.541   4.008   0.994 -0.0699 -0.0935  0.2594
  298CHL    CL3 1836   1.255   4.007   0.901 -0.0859 -0.1144  0.2085
  298CHL     H1 1837   1.396   4.188   0.994  0.9045 -0.0802  0.5926
  299CHL     C1 1838   0.504   3.452   0.967  0.8325  0.2367 -0.3571
  299CHL    CL1 1839   0.595   3.589   0.906 -0.2954  0.1839  0.1805
  299CHL    CL2 1840   0.483   3.437   1.152 -0.1225 -0.1811 -0.0327
  299CHL    CL3 1841   0.356   3.426   0.868  0.2404 -0.4453  0.0754
  299CHL     H1 1842   0.569   3.371   0.933  1.0256  0.6356 -0.9609
  300CHL     C1 1843   2.653   1.168   3.529 -0.5106  0.5520  1.4047
  300CHL    CL1 1844   2.731   1.327   3.506 -0.2470  0.0035 -0.2002
  300CHL    CL2 1845   2.801   1.068   3.578  0.1854  0.0660 -0.1758
  300CHL    CL3 1846   2.512   1.149   3.633  0.2012  0.3662 -0.1094
  300CHL     H1 1847   2.630   1.138   3.426 -0.5605  1.4539  1.1457
  301CHL     C1 1848   2.925   0.156   4.148 -0.0338  0.1476  0.2612
  301CHL    CL1 1849   3.097   0.209   4.136 -0.0260  0.0950 -0.5289
  301CHL    CL2 1850   2.884   0.062   4.002 -0.0025 -0.1610 -0.3721
  301CHL    CL3 1851   2.897   0.065   4.293  0.2128 -0.1562 -0.0164
  301CHL     H1 1852   2.858   0.242   4.133  1.4858  1.0703 -1.7916
  302CHL     C1 1853   2.298   3.993   3.529  0.1838 -0.1682  0.2646
  302CHL    CL1 1854   2.146   4.056   3.445 -0.0839  0.3312  0.1880
  302CHL    CL2 1855   2.335   4.071   3.687  0.1248  0.1614  0.1449
  302CHL    CL3 1856   2.298   3.819   3.559  0.3754  0.4600 -0.1570
  302CHL     H1 1857   2.377   4.012   3.456 -0.0366 -1.0448 -0.2180
  303CHL     C1 1858   0.704   1.202   2.770  0.6335  0.7042 -0.1912
  303CHL    CL1 1859   0.705   1.022   2.755 -0.1395 -0.1538  0.1355
  303CHL    CL2 1860   0.788   1.267   2.621  0.1571 -0.0501 -0.5532
  303CHL    CL3 1861   0.544   1.272   2.800 -0.4101 -0.2102  0.1315
  303CHL     H1 1862   0.767   1.231   2.855  1.1359  0.9762 -0.6562
  304CHL     C1 1863   3.089   2.151   0.099  0.0084 -0.8480 -0.1908
  304CHL    CL1 1864   3.042   1.993   0.030  0.3348  0.6960 -0.0104
  304CHL    CL2 1865   2.972   2.194   0.234 -0.0391 -0.0609  0.2999
  304CHL    CL3 1866   3.255   2.146   0.175  0.2035  0.3155 -0.1154
  304CHL     H1 1867   3.098   2.227   0.021 -1.6468 -1.5217 -1.0724
  305CHL     C1 1868   0.447   0.803   1.404 -0.4124  0.2737  0.1543
  305CHL    CL1 1869   0.409   0.848   1.236  0.2074  0.3812  0.2593
  305CHL    CL2 1870   0.614   0.865   1.440 -0.3427 -0.5359 -0.2474
  305CHL    CL3 1871   0.334   0.871   1.522  0.0662  0.0789  0.1835
  305CHL     H1 1872   0.446   0.694   1.412 -0.9501  0.0224 -2.3361
  306CHL     C1 1873   0.778   2.393   2.995 -0.7375 -0.0585  0.0891
  306CHL    CL1 1874   0.731   2.559   3.051  0.3626 -0.2173 -0.3137
  306CHL    CL2 1875   0.704   2.349   2.842 -0.4244 -0.0663 -0.3925
  306CHL    CL3 1876   0.954   2.378   2.962 -0.2439  0.1553 -0.0942
  306CHL     H1 1877   0.751   2.324   3.076 -0.0520 -1.0749 -0.5335
  307CHL     C1 1878   1.712   1.928   2.885 -0.2128 -0.4185 -0.2973
  307CHL    CL1 1879   1.891   1.949   2.914  0.0304 -0.3012  0.3062
  307CHL    CL2 1880   1.628   2.068   2.809  0.4233 -0.5054  0.1235
  307CHL    CL3 1881   1.701   1.783   2.784 -0.1499 -0.2043 -0.0484
  307CHL     H1 1882   1.664   1.914   2.983  1.6451 -0.2102  0.6883
  308CHL     C1 1883   3.288   3.072   4.123  0.4680 -0.1741  0.8711
  308CHL    CL1 1884   3.116   3.085   4.174  0.2058 -0.0917 -0.2598
  308CHL    CL2 1885   3.401   3.145   4.239  0.8823  0.0221  0.3049
  308CHL    CL3 1886   3.344   2.904   4.079 -0.2692  0.2031  0.0829
  308CHL     H1 1887   3.301   3.137   4.036  0.6968 -0.5882  0.5943
  309CHL     C1 1888   2.645   3.648   3.347 -0.2933  1.1664  0.2425
  309CHL    CL1 1889   2.607   3.552   3.493  0.4675 -0.5445 -0.5135
  309CHL    CL2 1890   2.824   3.609   3.293  0.3656 -0.3745 -0.0322
  309CHL    CL3 1891   2.537   3.597   3.205  0.0014 -0.1382 -0.4017
  309CHL     H1 1892   2.626   3.752   3.376  1.8796  1.4938  0.6327
  310CHL     C1 1893   4.018   1.903   0.250  0.2836 -0.4671 -0.0035
  310CHL    CL1 1894   4.114   1.924   0.397 -0.1350  0.1645  0.1056
  310CHL    CL2 1895   4.128   1.890   0.106 -0.0476  0.0760  0.6190
  310CHL    CL3 1896   3.896   1.766   0.264  0.0685 -0.0251 -0.0490
  310CHL     H1 1897   3.969   2.001   0.237  1.0781 -0.0274  0.2233
  311CHL     C1 1898   1.684   1.244   2.873 -0.2097  0.5349  0.3746
  311CHL    CL1 1899   1.690   1.384   2.761 -0.0950 -0.0752  0.6129
  311CHL    CL2 1900   1.851   1.180   2.898  0.0528  0.0152  0.2261
  311CHL    CL3 1901   1.626   1.311   3.035 -0.2068 -0.1038 -0.3528
  311CHL     H1 1902   1.618   1.169   2.828 -2.0880  2.1112  0.3691
  312CHL     C1 1903   2.270   0.783   2.298  0.2517  0.2572  0.2624
  312CHL    CL1 1904   2.349   0.932   2.345 -0.0617 -0.4299  0.2004
  312CHL    CL2 1905   2.387   0.663   2.231  0.3547  0.0300  0.0040
  312CHL    CL3 1906   2.177   0.706   2.441  0.2271 -0.0660  0.2900
  312CHL     H1 1907   2.191   0.798   2.223  0.2320 -2.1381 -0.2683
  313CHL     C1 1908   2.621   1.453   1.473  0.2696  0.2274  0.6496
  313CHL    CL1 1909   2.722   1.372   1.604 -0.1033 -0.0624  0.3344
  313CHL    CL2 1910   2.481   1.550   1.555  0.1528  0.3223  0.2572
  313CHL    CL3 1911   2.738   1.571   1.402  0.1658  0.0906  0.1388
  313CHL     H1 1912   2.584   1.388   1.392  2.0753  2.6991 -2.3851
  314CHL     C1 1913   1.090   3.407   0.321 -0.6134 -0.5241  1.3785
  314CHL    CL1 1914   1.229   3.442   0.208  0.3472  0.1609  0.2341
  314CHL    CL2 1915   1.110   3.250   0.401  0.1759  0.1969 -0.0527
  314CHL    CL3 1916   1.084   3.543   0.431  0.2044 -0.5093 -0.1657
  314CHL     H1 1917   0.993   3.409   0.269 -1.2057 -0.8077  2.4535
  315CHL     C1 1918   0.872   2.925   4.237 -0.0583  0.0616  0.2078
  315CHL    CL1 1919   0.910   2.870   4.072 -0.3214  0.0201 -0.1236
  315CHL    CL2 1920   0.867   3.102   4.248 -0.0096  0.1977  0.0539
  315CHL    CL3 1921   0.717   2.846   4.288  0.1587 -0.0049  0.1174
  315CHL     H1 1922   0.957   2.896   4.300  0.4461  0.1194 -0.4281
  316CHL     C1 1923   0.129   0.431   2.391 -0.3687  0.3204  0.0725
  316CHL    CL1 1924   0.173   0.394   2.564 -0.0416 -0.6182  0.0682
  316CHL    CL2 1925   0.077   0.290   2.295 -0.1996  0.1102 -0.1532
  316CHL    CL3 1926  -0.002   0.553   2.365 -0.3580 -0.0221  0.1085
  316CHL     H1 1927   0.219   0.477   2.349 -1.0291 -0.1688 -1.9667
  317CHL     C1 1928   0.553   1.796   2.952  0.1774 -0.1242 -0.7572
  317CHL    CL1 1929   0.677   1.875   3.054  0.3052 -0.2182  0.0662
  317CHL    CL2 1930   0.503   1.916   2.827  0.2250 -0.1935  0.6497
  317CHL    CL3 1931   0.629   1.656   2.872  0.1684 -0.0707 -0.0705
  317CHL     H1 1932   0.469   1.774   3.019  1.0467 -1.0899  0.0560
  318CHL     C1 1933   1.182   0.392   0.925  0.8091 -0.5467 -0.3479
  318CHL    CL1 1934   1.250   0.472   0.778 -0.3239  0.0588  0.1217
  318CHL    CL2 1935   1.096   0.238   0.886  0.1838  0.3600 -0.3097
  318CHL    CL3 1936   1.306   0.379   1.050 -0.1339  0.1526  0.3128
  318CHL     H1 1937   1.100   0.455   0.964  0.0972 -1.7614  0.1849
  319CHL     C1 1938   1.247   2.986   2.817 -0.2205  0.2332  0.0012
  319CHL    CL1 1939   1.354   2.976   2.664  0.0880  0.1281 -0.2164
  319CHL    CL2 1940   1.204   3.162   2.840 -0.2463  0.1575 -0.0929
  319CHL    CL3 1941   1.098   2.876   2.804  0.3336  0.1840 -0.1660
  319CHL     H1 1942   1.310   2.954   2.901  1.8191 -0.7209 -1.7965
  320CHL     C1 1943   3.845   3.908   1.765 -0.2979 -0.4193  0.7525
  320CHL    CL1 1944   3.969   3.908   1.898  0.0673  0.0073  0.2323
  320CHL    CL2 1945   3.756   4.065   1.747 -0.5196 -0.2068 -0.0803
  320CHL    CL3 1946   3.930   3.871   1.602  0.0666  0.1468  0.1843
  320CHL     H1 1947   3.780   3.822   1.783 -1.3555 -0.1310 -1.3404
  321CHL     C1 1948   1.053   0.506   4.388 -0.0903  0.3579  0.1703
  321CHL    CL1 1949   1.134   0.665   4.339  0.2389  0.2310 -0.0634
  321CHL    CL2 1950   0.881   0.514   4.329  0.3148  0.1317 -0.4650
  321CHL    CL3 1951   1.152   0.375   4.309 -0.0858 -0.0317 -0.0735
  321CHL     H1 1952   1.049   0.498   4.497 -0.5564  0.9965  0.2057
  322CHL     C1 1953   1.275   0.381   2.400  0.1916  0.2610  0.0460
  322CHL    CL1 1954   1.373   0.229   2.383  0.3203  0.2510  0.1032
  322CHL    CL2 1955   1.363   0.508   2.499 -0.1182  0.0772 -0.1623
  322CHL    CL3 1956   1.233   0.433   2.226  0.3570 -0.2158  0.9157
  322CHL     H1 1957   1.175   0.367   2.444 -0.6329 -0.1366 -1.8228
  323CHL     C1 1958   3.959   0.621   3.771 -0.1471  0.4292 -0.0102
  323CHL    CL1 1959   3.776   0.604   3.752 -0.5746 -0.3016  0.1926
  323CHL    CL2 1960   3.995   0.564   3.932  0.6207  0.3649 -0.2401
  323CHL    CL3 1961   4.047   0.524   3.649 -0.2160  0.2032 -0.2649
  323CHL     H1 1962   3.984   0.728   3.771  2.7071 -0.1188  1.7080
  324CHL     C1 1963   3.218   0.903   3.440 -0.4678  0.0969 -0.1112
  324CHL    CL1 1964   3.216   0.911   3.619  0.0448  0.1086  0.1211
  324CHL    CL2 1965   3.386   0.956   3.387  0.0382  0.4538  0.3678
  324CHL    CL3 1966   3.184   0.733   3.393  0.1988 -0.0541  0.0645
  324CHL     H1 1967   3.142   0.972   3.402  0.6223  1.5544  0.2798
  325CHL     C1 1968   0.912   1.894   0.621  0.9679 -0.5027 -0.0537
  325CHL    CL1 1969   0.745   1.844   0.556  0.1228 -0.0417 -0.1486
  325CHL    CL2 1970   0.982   2.021   0.514  0.1306 -0.1134 -0.2921
  325CHL    CL3 1971   0.902   1.957   0.789 -0.2606 -0.0483 -0.2448
  325CHL     H1 1972   0.983   1.811   0.629 -0.9126 -2.0714  1.7564
  326CHL     C1 1973   3.570   3.985   0.477 -0.0672  0.0059 -0.0328
  326CHL    CL1 1974   3.403   4.047   0.514  0.0626 -0.0224 -0.2664
  326CHL    CL2 1975   3.658   4.067   0.341  0.0650 -0.4067 -0.2039
  326CHL    CL3 1976   3.659   3.992   0.634  0.2161 -0.2776  0.0258
  326CHL     H1 1977   3.544   3.882   0.453 -2.2172  0.4593  0.1664
  327CHL     C1 1978   2.162   0.489   1.837 -0.3031 -0.2169  0.6462
  327CHL    CL1 1979   2.330   0.565   1.823 -0.0937  0.3173  0.1383
  327CHL    CL2 1980   2.045   0.622   1.852 -0.1301 -0.0890  0.1338
  327CHL    CL3 1981   2.149   0.386   1.691 -0.0169 -0.2899 -0.0056
  327CHL     H1 1982   2.151   0.431   1.929 -2.7713 -0.6114  0.1502
  328CHL     C1 1983   3.833   3.632   0.306 -0.2914 -0.0012  0.1938
  328CHL    CL1 1984   3.857   3.769   0.416 -0.1893  0.1724  0.3684
  328CHL    CL2 1985   3.986   3.576   0.233 -0.0685 -0.1237  0.3777
  328CHL    CL3 1986   3.747   3.494   0.388 -0.3601  0.5597 -0.6865
  328CHL     H1 1987   3.772   3.659   0.219 -0.1529 -0.0262  0.0880
  329CHL     C1 1988   1.791   0.105   1.988 -0.0721  0.8171 -0.6712
  329CHL    CL1 1989   1.770  -0.058   1.911  0.3561  0.1393 -0.0903
  329CHL    CL2 1990   1.918   0.205   1.898 -0.0983 -0.0676 -0.2281
  329CHL    CL3 1991   1.633   0.192   2.004 -0.2125 -0.0495 -0.1126
  329CHL     H1 1992   1.828   0.091   2.090  0.5152  1.2879 -0.8099
  330CHL     C1 1993   3.197   2.714   1.443 -0.6052 -0.3768  0.0599
  330CHL    CL1 1994   3.028   2.666   1.396 -0.5272 -0.3909  0.0525
  330CHL    CL2 1995   3.241   2.617   1.589 -0.1533  0.0776  0.0144
  330CHL    CL3 1996   3.325   2.695   1.316  0.2240  0.0271 -0.3903
  330CHL     H1 1997   3.187   2.818   1.473 -2.3614 -0.0921 -1.3533
  331CHL     C1 1998   2.850   1.454   0.963 -0.3913 -0.1750  0.8540
  331CHL    CL1 1999   2.794   1.627   0.940 -0.0962 -0.1413 -0.2831
  331CHL    CL2 2000   2.894   1.399   1.126  0.0069 -0.0589 -0.0980
  331CHL    CL3 2001   2.719   1.337   0.908  0.0847 -0.1216 -0.4733
  331CHL     H1 2002   2.939   1.440   0.901  0.9373  0.1367  2.5975
  332CHL     C1 2003   1.436   2.648   2.372 -0.9919  0.0608  0.8194
  332CHL    CL1 2004   1.290   2.672   2.265 -0.0074  0.3784  0.1066
  332CHL    CL2 2005   1.463   2.465   2.386  0.2457 -0.1829 -0.0741
  332CHL    CL3 2006   1.593   2.709   2.310 -0.1675 -0.2133 -0.1355
  332CHL     H1 2007   1.403   2.690   2.468 -1.2349  1.0477  0.3248
  333CHL     C1 2008   4.100   3.585   1.434  0.4659  0.0720 -0.8678
  333CHL    CL1 2009   3.916   3.596   1.413  0.1424 -0.2942  0.1278
  333CHL    CL2 2010   4.140   3.412   1.460 -0.1536  0.1295  0.1433
  333CHL    CL3 2011   4.181   3.653   1.286  0.2769  0.3709  0.0465
  333CHL     H1 2012   4.135   3.638   1.524  4.5631 -2.4488 -0.6956
  334CHL     C1 2013   3.209   3.065   1.166 -0.5378  0.1576  0.2027
  334CHL    CL1 2014   3.365   3.107   1.245 -0.8586  0.1308  0.2037
  334CHL    CL2 2015   3.076   3.081   1.288 -0.3730 -0.1338  0.2857
  334CHL    CL3 2016   3.168   3.170   1.023 -0.1784 -0.1967  0.1048
  334CHL     H1 2017   3.204   2.959   1.141 -1.3406 -0.3161  2.2021
  335CHL     C1 2018   3.832   1.426   4.339  0.3157  0.1164 -0.0698
  335CHL    CL1 2019   3.843   1.357   4.507 -0.0627  0.1725 -0.6384
  335CHL    CL2 2020   3.931   1.579   4.336  0.0125 -0.1739 -0.0271
  335CHL    CL3 2021   3.896   1.318   4.214 -0.2835  0.1112 -0.0129
  335CHL     H1 2022   3.732   1.452   4.305  0.0404 -3.0447 -2.0988
  336CHL     C1 2023   0.260   1.799   1.977 -0.4192  0.0674 -0.0802
  336CHL    CL1 2024   0.103   1.848   1.903  0.0242  0.2205  0.0306
  336CHL    CL2 2025   0.324   1.654   1.898 -0.2902 -0.6925  0.0674
  336CHL    CL3 2026   0.374   1.935   1.950  0.1238  0.1126 -0.3799
  336CHL     H1 2027   0.248   1.805   2.085 -0.0894  3.1985 -0.1047
  337CHL     C1 2028   0.552   0.222   2.960 -0.1187  0.3087  0.3433
  337CHL    CL1 2029   0.728   0.199   2.920 -0.1104 -0.0375 -0.2403
  337CHL    CL2 2030   0.469   0.060   2.933 -0.3493 -0.0222 -0.1183
  337CHL    CL3 2031   0.522   0.272   3.131 -0.0433  0.1421 -0.2625
  337CHL     H1 2032   0.500   0.291   2.893 -3.2419 -2.8123 -0.7455
  338CHL     C1 2033   0.283   3.858   0.528  0.0826 -0.5493 -0.0027
  338CHL    CL1 2034   0.352   3.744   0.643  0.0534  0.6903  0.3952
  338CHL    CL2 2035   0.266   4.015   0.608 -0.1160 -0.0453  0.2326
  338CHL    CL3 2036   0.370   3.873   0.368 -0.3017  0.3869  0.0002
  338CHL     H1 2037   0.183   3.819   0.504 -0.8055  0.5707  1.7036
  339CHL     C1 2038   1.223   1.219   3.367  0.4885  0.0324 -0.2412
  339CHL    CL1 2039   1.362   1.291   3.459 -0.1754 -0.0088 -0.2816
  339CHL    CL2 2040   1.075   1.319   3.374 -0.2888 -0.0517 -0.2920
  339CHL    CL3 2041   1.284   1.207   3.193  0.3343  0.2817  0.2464
  339CHL     H1 2042   1.207   1.119   3.409 -0.6622  0.7230  1.0474
  340CHL     C1 2043   0.533   2.778   3.404 -0.5934  0.0077  0.5111
  340CHL    CL1 2044   0.709   2.767   3.429  0.6620  0.3294  0.0465
  340CHL    CL2 2045   0.471   2.942   3.407  0.2303  0.3846 -0.2938
  340CHL    CL3 2046   0.493   2.724   3.237  0.2609  0.2780  0.0054
  340CHL     H1 2047   0.487   2.711   3.478  1.8936 -0.1494  2.0376
  341CHL     C1 2048   1.029   2.061   1.645 -0.3645 -0.3557 -0.3386
  341CHL    CL1 2049   1.162   2.138   1.554 -0.3961 -0.2708  0.1804
  341CHL    CL2 2050   0.883   2.045   1.542 -0.2554  0.0560  0.2192
  341CHL    CL3 2051   1.093   1.901   1.706  0.2632  0.1148 -0.0871
  341CHL     H1 2052   1.007   2.131   1.726 -1.0057 -2.0568  1.0124
  342CHL     C1 2053   2.121   2.911   0.669  0.1818  0.2297 -0.0438
  342CHL    CL1 2054   2.187   2.743   0.659  0.0896 -0.0403 -0.4054
  342CHL    CL2 2055   1.944   2.923   0.629 -0.4279  0.2142 -0.3322
  342CHL    CL3 2056   2.164   2.984   0.825  0.2947 -0.3067  0.3084
  342CHL     H1 2057   2.176   2.962   0.589 -1.0321  0.6582 -0.6356
  343CHL     C1 2058   3.897   0.945   2.445  0.5170  0.2678 -1.1965
  343CHL    CL1 2059   3.876   0.815   2.558  0.1685 -0.0538 -0.5627
  343CHL    CL2 2060   3.798   1.082   2.504  0.3608 -0.0002  0.3870
  343CHL    CL3 2061   4.078   0.983   2.453  0.0219  0.0492 -0.5703
  343CHL     H1 2062   3.870   0.912   2.345  1.3345 -0.0546 -1.3169
  344CHL     C1 2063   1.157   3.672   2.279 -0.0005 -0.0230 -0.8652
  344CHL    CL1 2064   1.004   3.594   2.222 -0.0640  0.4182 -0.0744
  344CHL    CL2 2065   1.169   3.849   2.246  0.3610  0.3702 -0.5407
  344CHL    CL3 2066   1.169   3.639   2.458 -0.1337  0.1701  0.1422
  344CHL     H1 2067   1.241   3.624   2.228  0.7333  0.8917 -0.5624
  345CHL     C1 2068   1.358   3.033   0.686 -0.2025  1.0696  0.0967
  345CHL    CL1 2069   1.501   3.137   0.660  0.1399 -0.1591 -0.0607
  345CHL    CL2 2070   1.222   3.142   0.734 -0.2478 -0.1480 -0.1200
  345CHL    CL3 2071   1.325   2.955   0.530  0.1722 -0.2265  0.0299
  345CHL     H1 2072   1.395   2.956   0.754  0.6897 -0.0352 -1.5735
  346CHL     C1 2073   2.781   1.053   0.206  1.0890 -0.7425 -0.0065
  346CHL    CL1 2074   2.789   0.879   0.273 -0.3532 -0.1296 -0.4974
  346CHL    CL2 2075   2.928   1.147   0.230 -0.5856  0.4219 -0.1127
  346CHL    CL3 2076   2.730   1.029   0.035 -0.3856  0.1836  0.0853
  346CHL     H1 2077   2.698   1.104   0.256 -0.5128 -2.1320 -1.1614
  347CHL     C1 2078   0.248   4.000   1.718 -0.2475  0.0681  0.3935
  347CHL    CL1 2079   0.295   3.867   1.838  0.0298 -0.2947  0.3183
  347CHL    CL2 2080   0.118   3.941   1.604 -0.1484 -0.0788 -0.3881
  347CHL    CL3 2081   0.173   4.133   1.816 -0.2316  0.1195  0.1983
  347CHL     H1 2082   0.339   4.029   1.666  0.2059 -1.6690  0.1618
  348CHL     C1 2083   2.822   2.779   3.900 -0.0488  0.4424  0.6859
  348CHL    CL1 2084   2.727   2.886   3.789  0.1450  0.0898  0.0207
  348CHL    CL2 2085   2.880   2.630   3.811  0.1369 -0.1915 -0.3029
  348CHL    CL3 2086   2.970   2.863   3.973  0.1253  0.6556 -0.0852
  348CHL     H1 2087   2.753   2.758   3.983 -0.8220 -1.2290 -0.3185
  349CHL     C1 2088   3.334   0.232   3.775  0.3470 -0.0702  0.5496
  349CHL    CL1 2089   3.408   0.235   3.942 -0.2954 -0.1510 -0.4305
  349CHL    CL2 2090   3.165   0.175   3.761  0.2158 -0.1604 -0.3852
  349CHL    CL3 2091   3.346   0.389   3.706 -0.0504 -0.1529  0.5232
  349CHL     H1 2092   3.405   0.171   3.718  0.8433  0.5640  0.4847
  350CHL     C1 2093   2.641   0.499   1.296  0.0670 -0.4239  0.0844
  350CHL    CL1 2094   2.461   0.492   1.300 -0.2512 -0.0169  0.0581
  350CHL    CL2 2095   2.705   0.580   1.149  0.5749  0.1127 -0.4236
  350CHL    CL3 2096   2.711   0.581   1.445  0.0601  0.3385  0.1029
  350CHL     H1 2097   2.687   0.400   1.302  0.5870 -0.1431  0.9546
  351CHL     C1 2098   0.417   2.664   3.913  0.2533 -0.1559  0.1208
  351CHL    CL1 2099   0.338   2.509   3.864  0.1648  0.1045 -0.0157
  351CHL    CL2 2100   0.523   2.631   4.051 -0.9369  0.1463  0.0019
  351CHL    CL3 2101   0.509   2.746   3.779  0.0504  0.0221  0.1403
  351CHL     H1 2102   0.333   2.727   3.942 -0.8815 -1.2293 -0.7332
  352CHL     C1 2103   1.461   1.879   2.511  0.3443  0.4786  0.0605
  352CHL    CL1 2104   1.301   1.889   2.420  0.0648 -0.3579 -0.0087
  352CHL    CL2 2105   1.538   1.717   2.471 -0.0926  0.1706 -0.2823
  352CHL    CL3 2106   1.559   2.015   2.450  0.0895  0.2231 -0.4325
  352CHL     H1 2107   1.437   1.883   2.617 -0.7812  0.4064 -0.1734
  353CHL     C1 2108   1.935   1.158   3.464  0.6959  0.1890 -0.7441
  353CHL    CL1 2109   1.910   1.062   3.615  0.1500  0.1874  0.2961
  353CHL    CL2 2110   1.852   1.319   3.462 -0.3027 -0.2093  0.3905
  353CHL    CL3 2111   2.111   1.199   3.446  0.1682 -0.0708  0.2096
  353CHL     H1 2112   1.904   1.101   3.375  3.1433 -1.0652 -0.8915
  354CHL     C1 2113   4.097   1.964   3.149 -0.1359 -0.4064  0.0590
  354CHL    CL1 2114   4.009   2.123   3.179 -0.2494 -0.1208  0.1438
  354CHL    CL2 2115   4.278   1.984   3.153 -0.3070  0.1636 -0.3061
  354CHL    CL3 2116   4.052   1.841   3.278 -0.0651 -0.2345  0.5139
  354CHL     H1 2117   4.065   1.924   3.052 -0.7625  0.0095  0.0898
  355CHL     C1 2118   3.934   2.284   1.675 -0.3203  0.7382  0.1901
  355CHL    CL1 2119   3.966   2.196   1.827 -0.2532  0.1841 -0.4368
  355CHL    CL2 2120   3.756   2.284   1.654 -0.0544 -0.5963  0.2622
  355CHL    CL3 2121   4.013   2.440   1.669  0.1748 -0.1157  0.1034
  355CHL     H1 2122   3.956   2.217   1.591  0.8959  0.8421  0.4149
  356CHL     C1 2123   3.293   1.265   1.316  1.0007 -0.0343 -0.3993
  356CHL    CL1 2124   3.462   1.285   1.266 -0.5065  0.0820  0.1657
  356CHL    CL2 2125   3.229   1.436   1.318  0.0938  0.0616  0.3746
  356CHL    CL3 2126   3.220   1.161   1.184  0.3383  0.1374 -0.1371
  356CHL     H1 2127   3.293   1.222   1.416  0.7413 -0.2665 -0.4985
  357CHL     C1 2128   0.156   2.139   3.570  0.2087  0.4022  0.1114
  357CHL    CL1 2129   0.221   2.248   3.692  0.4844  0.2569  0.2309
  357CHL    CL2 2130   0.278   2.023   3.509  0.3057  0.0755 -0.0699
  357CHL    CL3 2131   0.009   2.053   3.618  0.0321 -0.3372 -0.0369
  357CHL     H1 2132   0.120   2.206   3.491 -1.0832  1.6681  1.7045
  358CHL     C1 2133   0.448   3.927   1.246 -0.8606  0.3945 -0.2139
  358CHL    CL1 2134   0.486   4.106   1.271  0.0137 -0.5575  0.5142
  358CHL    CL2 2135   0.358   3.871   1.393  0.3036  0.2013 -0.0700
  358CHL    CL3 2136   0.364   3.887   1.095 -0.1102 -0.2673 -0.0005
  358CHL     H1 2137   0.542   3.871   1.240 -0.9416 -0.0030  1.8690
  359CHL     C1 2138   1.239   1.256   0.085 -0.0106 -0.0932 -0.6748
  359CHL    CL1 2139   1.295   1.234  -0.084 -0.1709 -0.0756 -0.2434
  359CHL    CL2 2140   1.381   1.263   0.189  0.1991  0.3299  0.2460
  359CHL    CL3 2141   1.142   1.409   0.096 -0.0774  0.0199  0.0312
  359CHL     H1 2142   1.179   1.174   0.125 -0.3474 -0.9067 -2.7519
  360CHL     C1 2143   0.888   1.238   4.318 -0.3983  0.4903  0.6032
  360CHL    CL1 2144   0.718   1.255   4.254  0.1570 -0.0177  0.2020
  360CHL    CL2 2145   0.928   1.063   4.306  0.4746 -0.0355  0.2187
  360CHL    CL3 2146   0.992   1.347   4.216 -0.2677 -0.2693  0.0424
  360CHL     H1 2147   0.890   1.268   4.423  0.9340  1.1636  0.4053
  361CHL     C1 2148   2.456   3.790   3.902  0.1260 -0.6978 -0.5210
  361CHL    CL1 2149   2.458   3.659   4.023 -0.3652 -0.1944  0.0664
  361CHL    CL2 2150   2.504   3.939   3.978 -0.1333  0.0649 -0.3331
  361CHL    CL3 2151   2.561   3.771   3.762  0.0261  0.1735 -0.0884
  361CHL     H1 2152   2.356   3.797   3.857 -0.2596 -0.1237  0.4036
  362CHL     C1 2153   2.320   1.624   2.340 -0.5575  0.0225 -0.3366
  362CHL    CL1 2154   2.441   1.701   2.452  0.2296  0.0082  0.0455
  362CHL    CL2 2155   2.260   1.738   2.208 -0.2294  0.4245 -0.0333
  362CHL    CL3 2156   2.374   1.468   2.270 -0.2664 -0.1504 -0.0375
  362CHL     H1 2157   2.230   1.598   2.397 -0.4718 -1.0400 -0.6768
  363CHL     C1 2158   0.239   3.804   3.159  0.0398  0.1167 -0.0269
  363CHL    CL1 2159   0.152   3.957   3.202 -0.0850 -0.0991 -0.6862
  363CHL    CL2 2160   0.411   3.838   3.139 -0.0250 -0.1269 -0.1692
  363CHL    CL3 2161   0.223   3.659   3.271 -0.2951  0.2468  0.0180
  363CHL     H1 2162   0.193   3.773   3.065 -1.0504  0.7010  0.3002
  364CHL     C1 2163   0.076   1.069   3.566  0.2023  0.0400 -0.1185
  364CHL    CL1 2164  -0.022   1.191   3.646 -0.5362  0.1216  0.2285
  364CHL    CL2 2165   0.238   1.073   3.639 -0.6297  0.0288 -0.1715
  364CHL    CL3 2166  -0.014   0.918   3.594 -0.0802 -0.1509 -0.2669
  364CHL     H1 2167   0.080   1.079   3.457 -1.6663 -0.8643 -0.3128
  365CHL     C1 2168   2.457   3.408   2.253  0.3236 -0.0841  0.4076
  365CHL    CL1 2169   2.457   3.558   2.357  0.1651  0.0057  0.0179
  365CHL    CL2 2170   2.594   3.302   2.293 -0.2537 -0.1357 -0.1732
  365CHL    CL3 2171   2.297   3.335   2.294  0.4799  0.1444 -0.1699
  365CHL     H1 2172   2.456   3.452   2.153 -0.1144 -3.0136 -1.0076
  366CHL     C1 2173   2.807   3.988   3.544 -0.3758 -0.3622 -0.8002
  366CHL    CL1 2174   2.873   3.825   3.567  0.3146  0.0794 -0.4015
  366CHL    CL2 2175   2.718   4.048   3.689  0.3485  0.5489  0.1034
  366CHL    CL3 2176   2.936   4.110   3.483 -0.1631 -0.1288 -0.5976
  366CHL     H1 2177   2.725   3.985   3.472 -4.3756  4.3505  2.8968
  367CHL     C1 2178   3.811   1.355   1.704  0.1595 -0.7387  0.1427
  367CHL    CL1 2179   3.923   1.451   1.805 -0.4678  0.0010  0.1220
  367CHL    CL2 2180   3.646   1.335   1.773  0.1278  0.3340  0.3409
  367CHL    CL3 2181   3.813   1.411   1.532 -0.1048  0.1639 -0.3631
  367CHL     H1 2182   3.843   1.251   1.702 -0.9765 -1.1451 -3.5027
  368CHL     C1 2183   3.116   0.742   3.033 -0.0614  0.4134 -1.0186
  368CHL    CL1 2184   3.079   0.911   3.087  0.1882 -0.3622 -0.2464
  368CHL    CL2 2185   3.060   0.701   2.865 -0.2769  0.2453  0.4235
  368CHL    CL3 2186   3.291   0.712   3.059 -0.0131  0.4222 -0.2084
  368CHL     H1 2187   3.066   0.677   3.105 -0.5940  0.2275 -1.5549
  369CHL     C1 2188   0.053   1.183   0.599  0.3349 -0.2301 -0.1303
  369CHL    CL1 2189   0.133   1.298   0.488 -0.0905 -0.3723 -0.0827
  369CHL    CL2 2190   0.140   1.032   0.585  0.1760  0.2577  0.5599
  369CHL    CL3 2191   0.041   1.235   0.774  0.0515  0.3098  0.1009
  369CHL     H1 2192  -0.050   1.176   0.562  0.0814  1.2095  0.2077
  370CHL     C1 2193   3.555   2.845   3.482 -0.6504  0.2385 -0.7879
  370CHL    CL1 2194   3.579   2.740   3.340 -0.1899 -0.1344  0.0883
  370CHL    CL2 2195   3.609   2.744   3.625  0.0057  0.5093  0.0011
  370CHL    CL3 2196   3.649   2.995   3.449  0.2051 -0.0457 -0.1610
  370CHL     H1 2197   3.452   2.871   3.509  0.0253  2.3222 -0.0175
  371CHL     C1 2198   1.402   2.447   1.260 -0.1733 -0.3633 -0.7555
  371CHL    CL1 2199   1.247   2.382   1.323 -0.1244  0.2379  0.0330
  371CHL    CL2 2200   1.439   2.397   1.094 -0.0962  0.0104 -0.1248
  371CHL    CL3 2201   1.377   2.626   1.259  0.3155  0.3505  0.3288
  371CHL     H1 2202   1.489   2.427   1.323  0.6336 -1.2465 -2.0810
  372CHL     C1 2203   3.518   0.419   0.013  0.0768  0.3979 -0.3371
  372CHL    CL1 2204   3.600   0.408  -0.141  0.0375  0.0746 -0.0410
  372CHL    CL2 2205   3.601   0.325   0.135  0.2260 -0.0394  0.1252
  372CHL    CL3 2206   3.519   0.594   0.073 -0.4833  0.2327 -0.1874
  372CHL     H1 2207   3.415   0.387  -0.006 -0.3454  2.2818 -1.5498
  373CHL     C1 2208   1.297   3.155   2.386  0.7057 -0.3298 -0.2667
  373CHL    CL1 2209   1.280   3.015   2.277  0.2364 -0.2069 -0.1416
  373CHL    CL2 2210   1.476   3.202   2.416  0.0726 -0.0325 -0.0942
  373CHL    CL3 2211   1.196   3.292   2.329  0.0757 -0.4197  0.3681
  373CHL     H1 2212   1.256   3.118   2.480  1.3118 -1.4232 -0.4058
  374CHL     C1 2213   1.765   3.262   0.990  0.3651  0.6181 -0.6633
  374CHL    CL1 2214   1.589   3.231   1.023 -0.0808 -0.0640 -0.2565
  374CHL    CL2 2215   1.859   3.118   1.047  0.0154  0.1820  0.0159
  374CHL    CL3 2216   1.794   3.283   0.811  0.1145  0.1238  0.1451
  374CHL     H1 2217   1.786   3.350   1.053 -0.4978  1.2145 -1.1801
  375CHL     C1 2218   1.615   3.603   4.398 -0.4409  0.2121  0.5374
  375CHL    CL1 2219   1.527   3.663   4.253  0.4369  0.0014 -0.3643
  375CHL    CL2 2220   1.514   3.661   4.536 -0.1297  0.4761 -0.2803
  375CHL    CL3 2221   1.624   3.423   4.388 -0.3093 -0.0841 -0.0683
  375CHL     H1 2222   1.717   3.642   4.408  0.6884 -2.0300 -1.3424
  376CHL     C1 2223   3.010   2.678   2.810  0.1663 -0.1724  0.0550
  376CHL    CL1 2224   3.099   2.789   2.912  0.4351 -0.1637 -0.4276
  376CHL    CL2 2225   3.033   2.499   2.843 -0.0265 -0.2702  0.4658
  376CHL    CL3 2226   2.833   2.720   2.807 -0.0011 -0.2713 -0.1535
  376CHL     H1 2227   3.033   2.693   2.704 -0.1721 -0.4214 -0.0536
  377CHL     C1 2228   3.137   1.611   0.481 -0.1437  0.4802 -0.5006
  377CHL    CL1 2229   3.100   1.745   0.357  0.1791  0.2987 -0.1788
  377CHL    CL2 2230   3.000   1.573   0.582  0.4001 -0.0660 -0.5644
  377CHL    CL3 2231   3.202   1.468   0.388 -0.3323 -0.1906  0.2992
  377CHL     H1 2232   3.217   1.650   0.544 -0.4253  0.1459  0.0756
  378CHL     C1 2233   1.237   3.663   3.933 -0.4734  0.0458  0.1134
  378CHL    CL1 2234   1.171   3.631   3.762  0.0649  0.3002  0.3186
  378CHL    CL2 2235   1.384   3.769   3.943  0.0740  0.3344  0.1729
  378CHL    CL3 2236   1.114   3.736   4.039  0.3687 -0.0102  0.0708
  378CHL     H1 2237   1.259   3.566   3.979  1.4948  0.1967 -0.4263
  379CHL     C1 2238   2.405   2.666   3.212  0.2643  0.0943  0.2913
  379CHL    CL1 2239   2.315   2.674   3.049 -0.2198  0.4026 -0.4324
  379CHL    CL2 2240   2.413   2.489   3.270 -0.1674  0.1928  0.2001
  379CHL    CL3 2241   2.574   2.724   3.221 -0.2760  0.4887 -0.4983
  379CHL     H1 2242   2.344   2.733   3.272 -1.8366 -1.2523 -0.2305
  380CHL     C1 2243   3.408   0.504   0.502 -0.1585 -0.3223  0.3825
  380CHL    CL1 2244   3.385   0.661   0.426  0.4261 -0.1700  0.2443
  380CHL    CL2 2245   3.557   0.500   0.605 -0.0693 -0.1485 -0.1623
  380CHL    CL3 2246   3.260   0.456   0.588 -0.3214  0.1965  0.1787
  380CHL     H1 2247   3.414   0.425   0.426 -0.4570 -0.5823  0.6232
  381CHL     C1 2248   1.621   2.713   0.776  0.2205 -0.5228  0.7026
  381CHL    CL1 2249   1.647   2.869   0.851 -0.0444  0.0484 -0.2610
  381CHL    CL2 2250   1.456   2.659   0.813 -0.0162 -0.2578  0.0491
  381CHL    CL3 2251   1.656   2.704   0.603 -0.5077 -0.1989 -0.0824
  381CHL     H1 2252   1.694   2.642   0.818  1.3050  1.0475  1.6179
  382CHL     C1 2253   0.614   1.181   1.660 -0.5107 -0.6228 -0.4062
  382CHL    CL1 2254   0.644   1.356   1.615 -0.1700  0.4615 -0.0372
  382CHL    CL2 2255   0.709   1.166   1.810 -0.1240 -0.0937 -0.1930
  382CHL    CL3 2256   0.444   1.162   1.700  0.3698 -0.0617 -0.0720
  382CHL     H1 2257   0.648   1.108   1.586  0.3872  0.3369 -0.9706
  383CHL     C1 2258   2.554   2.363   2.765  0.1383 -0.4979 -0.0678
  383CHL    CL1 2259   2.467   2.521   2.735  0.1096 -0.4533  0.0692
  383CHL    CL2 2260   2.693   2.337   2.658 -0.2010  0.2613 -0.0033
  383CHL    CL3 2261   2.630   2.372   2.931  0.2250  0.2602 -0.2978
  383CHL     H1 2262   2.481   2.281   2.764 -0.9058  0.3685  1.2836
  384CHL     C1 2263   0.865   0.203   2.152 -0.0472  0.2036 -0.0193
  384CHL    CL1 2264   0.759   0.077   2.226 -0.1292 -0.4177 -0.3432
  384CHL    CL2 2265   0.850   0.360   2.240 -0.4322  0.5441  0.1819
  384CHL    CL3 2266   1.040   0.151   2.140  0.1193  0.2513 -0.2644
  384CHL     H1 2267   0.822   0.220   2.053  0.4883 -1.5261 -0.5899
  385CHL     C1 2268   3.125   3.652   4.269 -0.0892 -0.3117 -0.4491
  385CHL    CL1 2269   3.026   3.504   4.254  0.0536  0.4042  0.4032
  385CHL    CL2 2270   3.029   3.780   4.347 -0.0078  0.2952  0.4452
  385CHL    CL3 2271   3.277   3.627   4.356 -0.0247 -0.1765 -0.2026
  385CHL     H1 2272   3.145   3.686   4.167 -0.8049 -1.2072 -0.8944
  386CHL     C1 2273   1.444   3.825   0.521  0.7957 -0.0059 -0.3755
  386CHL    CL1 2274   1.273   3.814   0.556  0.0144  0.0766 -0.0690
  386CHL    CL2 2275   1.452   3.896   0.364 -0.1685 -0.3248  0.2172
  386CHL    CL3 2276   1.500   3.944   0.648 -0.1137 -0.1196  0.5093
  386CHL     H1 2277   1.497   3.729   0.524 -3.2625 -2.4935 -0.6537
  387CHL     C1 2278   1.195   1.635   1.320  0.3631 -0.1364  0.3203
  387CHL    CL1 2279   1.235   1.623   1.148  0.2132  0.3254 -0.2540
  387CHL    CL2 2280   1.326   1.679   1.437 -0.5814  0.1889 -0.0556
  387CHL    CL3 2281   1.065   1.744   1.357 -0.2560  0.1419 -0.4335
  387CHL     H1 2282   1.144   1.542   1.346 -2.0734  0.3199 -2.3781
  388CHL     C1 2283   2.283   2.073   3.625  0.4712 -0.5437 -0.0588
  388CHL    CL1 2284   2.191   1.986   3.500  0.2832  0.0330  0.2682
  388CHL    CL2 2285   2.395   2.192   3.539 -0.0369 -0.1169 -0.2929
  388CHL    CL3 2286   2.160   2.156   3.730  0.0142 -0.1261  0.0972
  388CHL     H1 2287   2.346   2.004   3.684  0.5704  0.0251  0.5099
  389CHL     C1 2288   2.650   3.800   0.086 -0.8116  0.2678  0.4151
  389CHL    CL1 2289   2.627   3.697  -0.064  0.2978 -0.0256 -0.0735
  389CHL    CL2 2290   2.504   3.890   0.155  0.0233 -0.4054  0.2280
  389CHL    CL3 2291   2.727   3.703   0.210 -0.1800 -0.1060 -0.2251
  389CHL     H1 2292   2.711   3.890   0.076  0.5319 -0.6819 -0.0728
  390CHL     C1 2293   2.413   1.967   0.170  0.4901  0.2298  0.4402
  390CHL    CL1 2294   2.428   1.858   0.311 -0.4071 -0.1791  0.1929
  390CHL    CL2 2295   2.486   1.913   0.001 -0.4216  0.3111  0.1263
  390CHL    CL3 2296   2.245   2.027   0.146  0.0449 -0.1731 -0.1426
  390CHL     H1 2297   2.486   2.048   0.176 -0.0807  0.6451  2.4312
  391CHL     C1 2298   2.273   1.165   4.415  0.2791 -0.4052 -0.5049
  391CHL    CL1 2299   2.192   1.096   4.265 -0.4108  0.0718  0.2147
  391CHL    CL2 2300   2.157   1.227   4.535 -0.2193 -0.6230 -0.5297
  391CHL    CL3 2301   2.397   1.068   4.487 -0.0952  0.3492 -0.0523
  391CHL     H1 2302   2.326   1.253   4.376 -1.8954  0.7021 -1.1117
  392CHL     C1 2303   0.787   2.388   4.373 -0.0114  0.2865  0.1398
  392CHL    CL1 2304   0.682   2.504   4.462  0.0884  0.0743 -0.0922
  392CHL    CL2 2305   0.767   2.417   4.189  0.0763  0.1752  0.0876
  392CHL    CL3 2306   0.952   2.426   4.425 -0.2433 -0.3652  0.5600
  392CHL     H1 2307   0.763   2.289   4.413 -0.9041 -0.3266 -1.8093
  393CHL     C1 2308   3.763   1.314   0.458  0.1774 -0.0606 -0.0068
  393CHL    CL1 2309   3.893   1.440   0.420  0.1384 -0.4490 -0.2214
  393CHL    CL2 2310   3.830   1.156   0.506 -0.1037 -0.3487  0.0891
  393CHL    CL3 2311   3.644   1.384   0.582 -0.1171 -0.1222 -0.0128
  393CHL     H1 2312   3.704   1.303   0.367  0.4015 -1.2780 -0.0139
  394CHL     C1 2313   3.704   1.998   3.838 -0.4761  0.2568 -0.0718
  394CHL    CL1 2314   3.587   1.985   3.977  0.3166 -0.0392 -0.4236
  394CHL    CL2 2315   3.866   1.967   3.892  0.1693  0.3565 -0.0682
  394CHL    CL3 2316   3.673   1.891   3.695 -0.3926 -0.0181  0.2347
  394CHL     H1 2317   3.700   2.105   3.814 -1.0914 -0.1380 -1.9173
  395CHL     C1 2318   2.028   3.692   0.128 -0.7719 -0.4618  0.3164
  395CHL    CL1 2319   2.061   3.780  -0.024 -0.0927 -0.0517 -0.1473
  395CHL    CL2 2320   2.180   3.640   0.212  0.1437  0.1611  0.1325
  395CHL    CL3 2321   1.949   3.810   0.244  0.5182  0.2923 -0.0428
  395CHL     H1 2322   1.973   3.599   0.111 -1.2841 -0.1281  0.1311
  396CHL     C1 2323   2.439   3.701   0.607 -0.0091  0.1288 -0.0520
  396CHL    CL1 2324   2.276   3.665   0.535 -0.1401 -0.0289  0.0764
  396CHL    CL2 2325   2.503   3.553   0.703  0.1982  0.2418 -0.1740
  396CHL    CL3 2326   2.549   3.749   0.472  0.4260  0.0997 -0.0742
  396CHL     H1 2327   2.429   3.776   0.686  1.1328 -0.4409  0.6605
  397CHL     C1 2328   0.800   3.890   2.549  0.0018 -0.4945 -0.4394
  397CHL    CL1 2329   0.851   3.738   2.630  0.4536  0.2020 -0.2774
  397CHL    CL2 2330   0.705   3.865   2.396  0.1176 -0.0969  0.0042
  397CHL    CL3 2331   0.722   4.004   2.670  0.1529  0.1328 -0.3167
  397CHL     H1 2332   0.890   3.947   2.521  0.3086 -1.0367 -0.5630
  398CHL     C1 2333   4.096   0.429   4.343 -0.4182 -0.0752 -0.1328
  398CHL    CL1 2334   3.998   0.342   4.216 -0.0467  0.1716  0.2148
  398CHL    CL2 2335   4.115   0.597   4.284 -0.0556 -0.0130  0.1998
  398CHL    CL3 2336   4.019   0.422   4.511  0.1578  0.1865 -0.0303
  398CHL     H1 2337   4.193   0.380   4.343 -0.4530 -0.1609  1.3468
  399CHL     C1 2338   1.065   1.607   2.616  0.2288 -0.3387 -0.2766
  399CHL    CL1 2339   1.216   1.692   2.681  0.3471 -0.3090  0.2428
  399CHL    CL2 2340   1.111   1.507   2.475 -0.1671 -0.5945  0.5277
  399CHL    CL3 2341   0.987   1.486   2.733  0.0699  0.1686  0.3280
  399CHL     H1 2342   0.987   1.674   2.580 -0.9169 -0.4638  1.8115
  400CHL     C1 2343   2.391   3.273   3.732 -0.2302 -0.2385  0.1626
  400CHL    CL1 2344   2.408   3.099   3.757  0.2565 -0.3807 -0.0458
  400CHL    CL2 2345   2.234   3.321   3.807 -0.5077 -0.2932  0.1187
  400CHL    CL3 2346   2.514   3.393   3.776 -0.0446  0.1538  0.3547
  400CHL     H1 2347   2.382   3.286   3.624  0.5263  3.3118  0.4104
  401CHL     C1 2348   2.033   3.288   4.227 -0.5094 -0.0551 -0.3108
  401CHL    CL1 2349   1.992   3.355   4.062 -0.0354  0.2116  0.2318
  401CHL    CL2 2350   1.995   3.415   4.347 -0.2169  0.1848  0.1376
  401CHL    CL3 2351   1.956   3.131   4.270 -0.1464  0.3628 -0.0157
  401CHL     H1 2352   2.142   3.279   4.230 -0.5765 -0.6858  1.0677
  402CHL     C1 2353   4.018   1.131   1.090 -0.1810 -0.3384  0.4119
  402CHL    CL1 2354   4.088   0.967   1.071  0.2091 -0.3542  0.4517
  402CHL    CL2 2355   3.889   1.132   1.221  0.4077 -0.2789 -0.2494
  402CHL    CL3 2356   4.149   1.251   1.121  0.0298  0.2009  0.1130
  402CHL     H1 2357   3.974   1.158   0.994 -0.1414  1.8402  0.9547
  403CHL     C1 2358   2.645   1.738   3.482  0.5114 -0.7600 -0.3199
  403CHL    CL1 2359   2.813   1.667   3.484  0.3728 -0.0345 -0.0121
  403CHL    CL2 2360   2.608   1.881   3.594 -0.1203 -0.3482 -0.3726
  403CHL    CL3 2361   2.603   1.774   3.307 -0.3789  0.1174 -0.1679
  403CHL     H1 2362   2.570   1.663   3.508 -2.6324  2.6571  1.4700
  404CHL     C1 2363   0.047   1.300   2.949 -0.3214  0.4705  0.1506
  404CHL    CL1 2364   0.021   1.410   2.815 -0.3311 -0.2541  0.2734
  404CHL    CL2 2365  -0.077   1.174   2.921  0.1346 -0.8776  0.4197
  404CHL    CL3 2366   0.211   1.236   2.941  0.0494  0.4303 -0.1393
  404CHL     H1 2367   0.034   1.352   3.045  0.6512  0.4195  0.3124
  405CHL     C1 2368   0.315   0.431   1.586 -1.1082 -0.5398 -0.4953
  405CHL    CL1 2369   0.489   0.480   1.602 -0.0877  0.1024  0.0053
  405CHL    CL2 2370   0.291   0.288   1.477 -0.2580  0.0996  0.1613
  405CHL    CL3 2371   0.236   0.393   1.743  0.7270 -0.1754  0.1603
  405CHL     H1 2372   0.275   0.516   1.529  0.2288  1.1231  0.8963
  406CHL     C1 2373   0.388   3.312   4.010 -0.0850  0.2253 -1.2215
  406CHL    CL1 2374   0.359   3.398   4.170  0.3482  0.0720 -0.4415
  406CHL    CL2 2375   0.387   3.435   3.875 -0.0338  0.0685 -0.0769
  406CHL    CL3 2376   0.540   3.217   4.027  0.1356  0.3872 -0.2607
  406CHL     H1 2377   0.317   3.232   3.990  0.8284 -0.9819  0.1650
  407CHL     C1 2378   2.510   1.180   0.536 -0.5516 -0.3486 -0.0217
  407CHL    CL1 2379   2.686   1.148   0.574 -0.1772  0.3463 -0.1326
  407CHL    CL2 2380   2.489   1.359   0.504  0.2405  0.0699 -0.4398
  407CHL    CL3 2381   2.436   1.077   0.408 -0.0770 -0.2442 -0.1076
  407CHL     H1 2382   2.463   1.178   0.635 -0.0507  2.4427  0.3534
  408CHL     C1 2383   1.200   1.565   0.411  0.4030 -0.0616  0.4579
  408CHL    CL1 2384   1.260   1.439   0.524  0.0778 -0.4967 -0.1909
  408CHL    CL2 2385   1.016   1.549   0.392 -0.0830  0.0507  0.2314
  408CHL    CL3 2386   1.243   1.735   0.467  0.5610  0.2466  0.2000
  408CHL     H1 2387   1.247   1.546   0.314 -0.6183  0.8925 -0.2512
  409CHL     C1 2388   2.320   3.249   0.481 -0.0071  0.1126 -0.4037
  409CHL    CL1 2389   2.212   3.290   0.622  0.1249 -0.3113 -0.1366
  409CHL    CL2 2390   2.483   3.242   0.544 -0.2633 -0.0316  0.2308
  409CHL    CL3 2391   2.284   3.100   0.383  0.0484  0.2622 -0.5064
  409CHL     H1 2392   2.321   3.335   0.414 -1.5097 -0.9713 -1.9172
  410CHL     C1 2393   3.207   1.916   4.139 -0.6070 -0.1012  0.9460
  410CHL    CL1 2394   3.262   2.085   4.186  0.0635  0.2176 -0.2153
  410CHL    CL2 2395   3.222   1.800   4.268 -0.1897 -0.4436 -0.6076
  410CHL    CL3 2396   3.043   1.917   4.058 -0.0056  0.3729  0.1080
  410CHL     H1 2397   3.280   1.888   4.062 -0.8214 -1.5616  1.2475
  411CHL     C1 2398   1.998   2.479   3.977  0.4292  0.0263 -0.5545
  411CHL    CL1 2399   2.156   2.421   4.039 -0.0921  0.2991  0.0592
  411CHL    CL2 2400   1.864   2.439   4.096 -0.2014 -0.0693  0.4088
  411CHL    CL3 2401   1.995   2.661   3.962  0.1971  0.3255 -0.0072
  411CHL     H1 2402   1.977   2.448   3.874  1.3919  1.1323 -1.1126
  412CHL     C1 2403   2.602   2.643   2.058  0.3793  0.6856  0.4031
  412CHL    CL1 2404   2.772   2.585   2.032 -0.0234 -0.4428  0.1081
  412CHL    CL2 2405   2.599   2.812   2.078 -0.1049  0.0275 -0.2130
  412CHL    CL3 2406   2.492   2.600   1.922  0.7835  0.0911  0.0396
  412CHL     H1 2407   2.560   2.592   2.146  1.4845 -0.7736  0.1216
  413CHL     C1 2408   1.494   3.928   2.420 -0.2867  1.1868  0.8777
  413CHL    CL1 2409   1.517   3.922   2.601  0.2259  0.2509  0.2806
  413CHL    CL2 2410   1.602   4.052   2.339  0.3306  0.2158  0.7281
  413CHL    CL3 2411   1.510   3.759   2.361 -0.0967  0.3274  0.1647
  413CHL     H1 2412   1.391   3.963   2.405 -0.5322  0.1963  0.0457
  414CHL     C1 2413   1.208   1.769   2.027 -0.0122 -0.3521 -0.0632
  414CHL    CL1 2414   1.223   1.618   2.122  0.1275 -0.3746 -0.0894
  414CHL    CL2 2415   1.109   1.897   2.106 -0.3426 -0.2375 -0.5104
  414CHL    CL3 2416   1.363   1.847   1.980  0.1700 -0.0378 -0.2422
  414CHL     H1 2417   1.149   1.739   1.940 -2.3815  0.0435  1.3246
  415CHL     C1 2418   4.101   4.072   2.623  0.1058 -0.4798  0.3498
  415CHL    CL1 2419   4.058   3.907   2.676 -0.4003  0.2303 -0.1440
  415CHL    CL2 2420   4.199   4.149   2.748 -0.0048  0.5053  0.1487
  415CHL    CL3 2421   4.200   4.097   2.472  0.3089 -0.0116  0.1599
  415CHL     H1 2422   4.009   4.127   2.604 -0.3038 -1.9120 -2.4184
  416CHL     C1 2423   0.429   1.541   0.994 -0.0556  0.6126 -0.4477
  416CHL    CL1 2424   0.272   1.452   0.986 -0.2949  0.1473 -0.6516
  416CHL    CL2 2425   0.482   1.597   0.828  0.0735  0.1426 -0.4233
  416CHL    CL3 2426   0.420   1.675   1.108  0.0842 -0.0534 -0.0048
  416CHL     H1 2427   0.504   1.477   1.040 -0.7038  1.4500  1.8788
  417CHL     C1 2428   2.106   0.089   4.197  0.0244  0.1512  0.2310
  417CHL    CL1 2429   2.175  -0.050   4.103 -0.0217  0.0580 -0.4934
  417CHL    CL2 2430   1.923   0.091   4.191  0.2083 -0.4316  0.0104
  417CHL    CL3 2431   2.179   0.088   4.356  0.2469  0.0329  0.4846
  417CHL     H1 2432   2.142   0.183   4.153 -1.4370  1.1133  1.0010
  418CHL     C1 2433   0.888   2.984   0.696 -0.4311 -0.0580 -0.3315
  418CHL    CL1 2434   0.811   3.123   0.617 -0.1172 -0.1313  0.4132
  418CHL    CL2 2435   0.791   2.916   0.827 -0.1934  0.0415 -0.0874
  418CHL    CL3 2436   0.921   2.858   0.575  0.1322  0.2959 -0.0798
  418CHL     H1 2437   0.982   3.009   0.746 -0.5218  0.7140 -0.5332
  419CHL     C1 2438   3.112   2.205   2.496 -1.2429 -0.6036  0.4113
  419CHL    CL1 2439   3.226   2.129   2.375 -0.0111 -0.3097  0.0089
  419CHL    CL2 2440   2.946   2.227   2.441  0.2433 -0.3735  0.3243
  419CHL    CL3 2441   3.101   2.094   2.643 -0.2047 -0.0706 -0.4689
  419CHL     H1 2442   3.162   2.299   2.521 -1.7471 -1.1644  4.1755
  420CHL     C1 2443   2.947   3.432   0.240  0.1094  0.1396 -0.0526
  420CHL    CL1 2444   2.867   3.390   0.389  0.4053  0.1354 -0.5110
  420CHL    CL2 2445   3.073   3.560   0.281  0.0634 -0.3642 -0.2144
  420CHL    CL3 2446   3.028   3.293   0.158 -0.0786 -0.9347 -0.1315
  420CHL     H1 2447   2.869   3.480   0.179  1.0515 -0.7670 -2.0305
  421CHL     C1 2448   2.807   0.544   3.822 -0.1049  0.1386 -0.2824
  421CHL    CL1 2449   2.919   0.472   3.949  0.2468  0.4924  0.4765
  421CHL    CL2 2450   2.900   0.654   3.704  0.1031 -0.0665  0.3955
  421CHL    CL3 2451   2.685   0.431   3.765 -0.2520 -0.1185  0.1749
  421CHL     H1 2452   2.756   0.623   3.878  0.4224 -0.8649  1.7336
  422CHL     C1 2453   2.543   0.509   4.297 -0.2903 -0.0433 -0.7157
  422CHL    CL1 2454   2.674   0.393   4.284  0.2960 -0.5608 -0.7066
  422CHL    CL2 2455   2.582   0.688   4.309 -0.2874 -0.3265  0.2054
  422CHL    CL3 2456   2.442   0.478   4.160  0.1830 -0.1722  0.1178
  422CHL     H1 2457   2.482   0.488   4.385  1.9215 -0.9651  0.6556
  423CHL     C1 2458   1.834   2.531   2.933  0.5368  0.3157  0.3060
  423CHL    CL1 2459   1.997   2.607   2.932 -0.1396  0.2909 -0.0779
  423CHL    CL2 2460   1.700   2.631   2.997  0.1500  0.1420  0.0476
  423CHL    CL3 2461   1.796   2.481   2.768 -0.1519  0.1219  0.1216
  423CHL     H1 2462   1.833   2.438   2.991  0.7860  0.2319  0.1794
  424CHL     C1 2463   1.348   4.088   4.363 -0.5602 -0.1265 -1.1896
  424CHL    CL1 2464   1.458   4.030   4.499  0.1255 -0.2546 -0.0841
  424CHL    CL2 2465   1.446   4.228   4.291  0.0008  0.1489  0.0654
  424CHL    CL3 2466   1.295   3.969   4.238  0.3762  0.2866  0.3758
  424CHL     H1 2467   1.254   4.125   4.406  0.9392  1.0670  1.2953
  425CHL     C1 2468   0.395   3.408   1.784  0.8184  0.0801  0.5472
  425CHL    CL1 2469   0.336   3.322   1.632 -0.0455 -0.2708 -0.3041
  425CHL    CL2 2470   0.377   3.587   1.752  0.5741 -0.3414 -0.2421
  425CHL    CL3 2471   0.299   3.351   1.927 -0.0651  0.0120  0.3410
  425CHL     H1 2472   0.500   3.376   1.785 -0.1451 -3.7270 -0.5908
  426CHL     C1 2473   1.736   0.666   1.035  0.7876 -0.3186 -1.3819
  426CHL    CL1 2474   1.783   0.800   1.148  0.4774  0.1540 -0.0440
  426CHL    CL2 2475   1.842   0.529   1.080  0.3718  0.3107  0.1567
  426CHL    CL3 2476   1.565   0.632   1.058  0.0268  0.2416  0.1153
  426CHL     H1 2477   1.753   0.700   0.932  1.0010  1.0019 -0.9280
  427CHL     C1 2478   0.283   3.141   3.623  0.3741  0.2290 -0.9766
  427CHL    CL1 2479   0.160   3.137   3.749 -0.1049 -0.1885 -0.5891
  427CHL    CL2 2480   0.251   3.280   3.514 -0.2905  0.2503  0.0588
  427CHL    CL3 2481   0.455   3.132   3.685  0.0494 -0.1427  0.2206
  427CHL     H1 2482   0.277   3.053   3.558 -0.4679 -1.8325  1.7013
  428CHL     C1 2483   1.065   2.496   1.691  0.1344 -0.0427 -0.2900
  428CHL    CL1 2484   0.973   2.621   1.790 -0.1905  0.0955  0.4686
  428CHL    CL2 2485   1.119   2.582   1.539 -0.1311  0.2066 -0.0783
  428CHL    CL3 2486   1.205   2.433   1.790  0.4549  0.4107 -0.2148
  428CHL     H1 2487   0.987   2.424   1.666  0.6009 -0.2157 -1.3144
  429CHL     C1 2488   1.437   0.392   3.503 -0.1660  0.7916 -0.1210
  429CHL    CL1 2489   1.319   0.277   3.584 -0.5540 -0.1259  0.0485
  429CHL    CL2 2490   1.476   0.333   3.333  0.2600 -0.2878 -0.3375
  429CHL    CL3 2491   1.356   0.550   3.518 -0.1325 -0.1423  0.1352
  429CHL     H1 2492   1.529   0.385   3.562 -2.8724  0.1656  4.5704
  430CHL     C1 2493   2.457   2.415   4.430  0.6539 -0.3377 -0.1487
  430CHL    CL1 2494   2.290   2.403   4.510 -0.0490  0.1474 -0.0856
  430CHL    CL2 2495   2.533   2.579   4.456 -0.2064  0.1123  0.3983
  430CHL    CL3 2496   2.572   2.289   4.487 -0.0080  0.6005 -0.4422
  430CHL     H1 2497   2.447   2.398   4.322 -0.9790 -1.9107  0.1944
  431CHL     C1 2498   0.942   1.491   3.806  0.3646  0.6647 -0.5243
  431CHL    CL1 2499   0.808   1.419   3.900  0.2739  0.0073 -0.0653
  431CHL    CL2 2500   1.032   1.611   3.907  0.3880 -0.2185 -0.1239
  431CHL    CL3 2501   1.058   1.359   3.758  0.4340 -0.1584 -0.1232
  431CHL     H1 2502   0.912   1.536   3.711  3.8757 -2.2802 -3.2903
  432CHL     C1 2503   1.315   0.848   1.733 -0.2348 -0.9320 -0.2687
  432CHL    CL1 2504   1.436   0.822   1.605  0.0575 -0.3785 -0.4070
  432CHL    CL2 2505   1.332   0.732   1.866  0.2845 -0.2249 -0.3535
  432CHL    CL3 2506   1.335   1.017   1.801  0.1756 -0.1046  0.0418
  432CHL     H1 2507   1.211   0.841   1.698  0.4516  0.3390 -2.8034
  433CHL     C1 2508   3.503   3.164   2.688  1.2356  0.2305 -0.2494
  433CHL    CL1 2509   3.469   3.342   2.689 -0.0397  0.2881 -0.3647
  433CHL    CL2 2510   3.348   3.081   2.723 -0.0596  0.1306  0.1929
  433CHL    CL3 2511   3.593   3.118   2.533  0.3812  0.1869  0.1944
  433CHL     H1 2512   3.573   3.134   2.766  0.1904 -1.6981  0.0039
  434CHL     C1 2513   3.743   0.262   0.862  0.0682 -0.1689 -0.4439
  434CHL    CL1 2514   3.866   0.135   0.870 -0.2291 -0.0247 -0.0303
  434CHL    CL2 2515   3.582   0.190   0.898  0.1734  0.0941  0.2858
  434CHL    CL3 2516   3.786   0.393   0.980  0.6671 -0.1933  0.1127
  434CHL     H1 2517   3.740   0.315   0.766 -2.5263  2.3863  0.8822
  435CHL     C1 2518   1.554   0.928   3.860  0.7805  0.2768  0.2098
  435CHL    CL1 2519   1.724   0.880   3.908 -0.1801  0.0446 -0.1217
  435CHL    CL2 2520   1.445   0.786   3.858  0.1965 -0.0658  0.1500
  435CHL    CL3 2521   1.502   1.058   3.974 -0.0613  0.1501 -0.2034
  435CHL     H1 2522   1.547   0.971   3.759  0.4014 -0.2254  0.0191
  436CHL     C1 2523   3.446   1.043   2.801 -0.3386  0.0872 -0.6009
  436CHL    CL1 2524   3.486   1.012   2.967  0.1993 -0.1882 -0.2442
  436CHL    CL2 2525   3.533   1.200   2.766  0.3290  0.4256  0.1170
  436CHL    CL3 2526   3.519   0.908   2.700  0.1420  0.1764  0.3876
  436CHL     H1 2527   3.339   1.059   2.780 -0.4037 -0.7437 -0.9555
  437CHL     C1 2528   0.199   0.889   3.179  0.4754 -0.0815 -0.0304
  437CHL    CL1 2529   0.269   0.744   3.266 -0.3223  0.0714 -0.0888
  437CHL    CL2 2530   0.016   0.905   3.200  0.1011  0.2764  0.3545
  437CHL    CL3 2531   0.278   1.033   3.253 -0.1190  0.1768  0.1919
  437CHL     H1 2532   0.223   0.887   3.072  0.0741 -2.0905 -0.1304
  438CHL     C1 2533   3.191   2.974   3.610 -0.8005 -0.2620  0.0415
  438CHL    CL1 2534   3.313   3.004   3.739  0.6804 -0.2762 -0.2305
  438CHL    CL2 2535   3.192   3.107   3.490 -0.0867  0.6071 -0.1224
  438CHL    CL3 2536   3.221   2.817   3.521 -0.4924  0.1174  0.2907
  438CHL     H1 2537   3.093   2.975   3.659  0.2623  1.6159  2.3035
  439CHL     C1 2538   2.169   2.490   1.483  0.3718 -0.1003  0.2398
  439CHL    CL1 2539   2.081   2.645   1.449  0.0188  0.2092 -0.0402
  439CHL    CL2 2540   2.195   2.393   1.331  0.3110  0.0493 -0.1977
  439CHL    CL3 2541   2.331   2.533   1.546  0.2704 -0.1419 -0.0012
  439CHL     H1 2542   2.121   2.428   1.560 -0.0090 -2.1617 -1.5510
  440CHL     C1 2543   0.259   3.001   2.845 -0.1265  0.6837 -0.0736
  440CHL    CL1 2544   0.396   3.101   2.906  0.4062  0.4434 -0.2102
  440CHL    CL2 2545   0.205   3.024   2.672 -0.2950 -0.2452 -0.1966
  440CHL    CL3 2546   0.307   2.826   2.869 -0.1373  0.3810  0.2106
  440CHL     H1 2547   0.166   3.019   2.901  1.0775  0.2173  2.2135
  441CHL     C1 2548   1.807   0.097   0.260 -0.0591  0.0099 -0.3931
  441CHL    CL1 2549   1.871   0.266   0.303 -0.3129  0.2219 -0.0150
  441CHL    CL2 2550   1.909   0.017   0.132 -0.2059 -0.0744 -0.1975
  441CHL    CL3 2551   1.796  -0.008   0.409 -0.2365  0.2627  0.0865
  441CHL     H1 2552   1.707   0.131   0.231  0.1278  0.7608 -0.1494
  442CHL     C1 2553   0.470   2.079   4.045 -0.4033  0.0270 -0.1735
  442CHL    CL1 2554   0.531   2.171   3.897 -0.0464 -0.2346  0.1088
  442CHL    CL2 2555   0.626   2.069   4.153  0.5773  0.0891 -0.2306
  442CHL    CL3 2556   0.336   2.167   4.136 -0.2874 -0.4808  0.4470
  442CHL     H1 2557   0.442   1.977   4.017 -0.5031  0.9122 -3.7065
  443CHL     C1 2558   3.670   3.217   1.616 -0.2101 -0.0924  0.1075
  443CHL    CL1 2559   3.819   3.260   1.527 -0.2012  0.2574 -0.1816
  443CHL    CL2 2560   3.717   3.237   1.787  0.2077 -0.1550  0.4588
  443CHL    CL3 2561   3.517   3.293   1.561  0.2919 -0.4066  0.0890
  443CHL     H1 2562   3.657   3.111   1.595 -0.5734  0.3814 -2.3579
  444CHL     C1 2563   1.201   0.784   2.964 -0.9310  0.2827  0.8060
  444CHL    CL1 2564   1.135   0.947   2.919 -0.2755  0.0914 -0.2887
  444CHL    CL2 2565   1.332   0.731   2.844 -0.1702 -0.1959  0.0842
  444CHL    CL3 2566   1.257   0.786   3.136 -0.1366  0.0344  0.0301
  444CHL     H1 2567   1.124   0.707   2.960 -0.7682  0.1616 -0.2157
  445CHL     C1 2568   2.955   3.421   1.624 -0.6195  0.0292 -0.3959
  445CHL    CL1 2569   3.094   3.348   1.561  0.0635 -0.2311  0.1962
  445CHL    CL2 2570   2.983   3.594   1.685 -0.1944  0.3056  0.1812
  445CHL    CL3 2571   2.816   3.412   1.505  0.3341 -0.0348 -0.4322
  445CHL     H1 2572   2.940   3.374   1.722 -1.6824  0.1360 -0.4873
  446CHL     C1 2573   0.289   1.337   1.362 -0.6677 -0.2172  0.1955
  446CHL    CL1 2574   0.410   1.473   1.378 -0.1622 -0.2950  0.1173
  446CHL    CL2 2575   0.358   1.187   1.283 -0.1102 -0.0492 -0.2008
  446CHL    CL3 2576   0.193   1.296   1.513  0.0210  0.0321  0.1769
  446CHL     H1 2577   0.214   1.367   1.288 -2.9853 -0.1499  2.4311
  447CHL     C1 2578   1.680   2.252   0.565  0.3501 -0.3213  0.6572
  447CHL    CL1 2579   1.655   2.305   0.730 -0.3313  0.2582 -0.3080
  447CHL    CL2 2580   1.586   2.363   0.455  0.3147 -0.3282 -0.1438
  447CHL    CL3 2581   1.860   2.286   0.532 -0.2692 -0.2532 -0.0921
  447CHL     H1 2582   1.656   2.145   0.564  2.4156 -0.8239  0.6897
  448CHL     C1 2583   1.852   2.313   1.236  1.0296  0.1658 -0.5433
  448CHL    CL1 2584   1.757   2.313   1.389  0.2049 -0.1522  0.2914
  448CHL    CL2 2585   1.921   2.151   1.223  0.1354  0.2670 -0.5026
  448CHL    CL3 2586   1.773   2.335   1.079  0.2916 -0.5226  0.3331
  448CHL     H1 2587   1.931   2.388   1.242  1.0231  0.1298  0.0428
  449CHL     C1 2588   3.968   2.461   3.594 -0.4461 -0.5103  0.2099
  449CHL    CL1 2589   3.977   2.630   3.644 -0.0631  0.3412 -0.0827
  449CHL    CL2 2590   4.092   2.432   3.467 -0.0340 -0.0297  0.0641
  449CHL    CL3 2591   4.003   2.348   3.729  0.2427  0.1083  0.0335
  449CHL     H1 2592   3.872   2.439   3.546  0.3813 -1.8122 -0.9088
  450CHL     C1 2593   0.897   0.799   2.021  0.2587 -0.0162  0.2223
  450CHL    CL1 2594   0.999   0.893   1.910  0.0845  0.4140 -0.0446
  450CHL    CL2 2595   0.789   0.905   2.114  0.2338 -0.0534  0.0599
  450CHL    CL3 2596   0.789   0.692   1.911  0.4397  0.0299  0.0307
  450CHL     H1 2597   0.959   0.733   2.080  1.7217  0.3415 -0.8559
  451CHL     C1 2598   1.538   2.050   3.322 -0.1234  0.0700  0.3186
  451CHL    CL1 2599   1.686   2.099   3.220 -0.1467 -0.4243  0.3799
  451CHL    CL2 2600   1.500   2.200   3.417 -0.0832  0.4027 -0.0415
  451CHL    CL3 2601   1.407   1.998   3.199  0.1271  0.0564  0.5319
  451CHL     H1 2602   1.551   1.962   3.385 -2.8423 -0.7971 -0.1715
  452CHL     C1 2603   3.628   0.999   3.689  0.5535 -0.6762 -0.0312
  452CHL    CL1 2604   3.709   1.088   3.559 -0.2268  0.3897 -0.0180
  452CHL    CL2 2605   3.743   0.950   3.822  0.1392 -0.0314  0.5428
  452CHL    CL3 2606   3.499   1.104   3.756 -0.0363  0.1764 -0.2865
  452CHL     H1 2607   3.589   0.904   3.650  0.4589 -1.4345  1.8396
  453CHL     C1 2608   3.020   1.316   2.604 -0.5943 -0.2520 -0.3592
  453CHL    CL1 2609   3.030   1.422   2.462 -0.1599 -0.1224  0.2791
  453CHL    CL2 2610   3.056   1.147   2.569  0.1150  0.1774  0.0194
  453CHL    CL3 2611   3.130   1.374   2.736 -0.1880 -0.0216  0.1510
  453CHL     H1 2612   2.914   1.314   2.632 -0.5565 -0.5861 -0.2365
  454CHL     C1 2613   1.638   1.942   1.361  0.3348 -0.0991 -0.0677
  454CHL    CL1 2614   1.614   1.795   1.258 -0.3549  0.0363 -0.1326
  454CHL    CL2 2615   1.475   2.015   1.389  0.1827  0.0794  0.2237
  454CHL    CL3 2616   1.725   1.896   1.510  0.3849 -0.3045 -0.1350
  454CHL     H1 2617   1.694   2.014   1.300 -0.2305 -0.7620 -1.4155
  455CHL     C1 2618   0.933   1.033   0.407  0.0368 -0.7852 -0.1571
  455CHL    CL1 2619   0.847   0.872   0.444  0.0948  0.1580 -0.0124
  455CHL    CL2 2620   0.907   1.078   0.238  0.2623 -0.2981  0.5142
  455CHL    CL3 2621   0.873   1.169   0.503 -0.2742 -0.3702 -0.4250
  455CHL     H1 2622   1.037   1.037   0.442 -0.0690  1.4511  0.0779
  456CHL     C1 2623   0.775   3.750   1.576 -0.4194  0.5349  0.0330
  456CHL    CL1 2624   0.679   3.907   1.622 -0.0332 -0.0615 -0.0262
  456CHL    CL2 2625   0.704   3.603   1.643  0.5414  0.0469 -0.0256
  456CHL    CL3 2626   0.754   3.729   1.395 -0.0738 -0.2992  0.0006
  456CHL     H1 2627   0.877   3.775   1.605 -0.5646  1.6160 -0.3507
  457CHL     C1 2628   0.472   1.110   0.763 -0.0402 -0.4916  0.3013
  457CHL    CL1 2629   0.553   1.270   0.763  0.1983 -0.4188  0.2028
  457CHL    CL2 2630   0.520   1.008   0.622  0.0985  0.3371 -0.0538
  457CHL    CL3 2631   0.513   1.031   0.922  0.0856 -0.1360 -0.0283
  457CHL     H1 2632   0.364   1.130   0.762  0.0144 -0.2106 -0.3339
  458CHL     C1 2633   1.173   3.577   2.984  1.2248 -0.4495  0.4442
  458CHL    CL1 2634   1.299   3.666   3.072 -0.0210  0.3376  0.0089
  458CHL    CL2 2635   1.037   3.511   3.080 -0.0824  0.1585 -0.0210
  458CHL    CL3 2636   1.097   3.679   2.859 -0.1066 -0.0839 -0.2124
  458CHL     H1 2637   1.217   3.495   2.927  1.1668  0.5868 -1.1334
  459CHL     C1 2638   0.970   2.606   2.436  0.0003  0.4330 -0.1816
  459CHL    CL1 2639   0.810   2.656   2.367  0.0515 -0.1246 -0.0622
  459CHL    CL2 2640   1.069   2.742   2.504 -0.2475 -0.2590  0.3319
  459CHL    CL3 2641   0.960   2.493   2.575 -0.4286 -0.1208  0.2001
  459CHL     H1 2642   1.032   2.562   2.356 -0.6349 -0.6303 -0.1115
  460CHL     C1 2643   1.604   1.877   0.248  0.0993  0.5362  0.1526
  460CHL    CL1 2644   1.669   1.899   0.420  0.0543  0.1916  0.4168
  460CHL    CL2 2645   1.533   1.713   0.224  0.3408  0.7767 -0.2343
  460CHL    CL3 2646   1.476   1.992   0.217  0.1095  0.1154 -0.2051
  460CHL     H1 2647   1.681   1.887   0.171 -0.1030  1.1804  0.0268
  461CHL     C1 2648   1.032   1.755   4.306 -0.1127  0.1701 -0.1922
  461CHL    CL1 2649   0.886   1.671   4.376  0.0102  0.3986  0.1657
  461CHL    CL2 2650   1.173   1.652   4.266 -0.1260  0.0997 -0.1456
  461CHL    CL3 2651   0.974   1.854   4.171  0.1708  0.4636  0.2116
  461CHL     H1 2652   1.062   1.831   4.379 -2.1561  0.5029  0.3713
  462CHL     C1 2653   3.015   2.003   0.696  0.0428 -0.2492  0.2966
  462CHL    CL1 2654   3.022   2.018   0.876  0.3145  0.3485 -0.0881
  462CHL    CL2 2655   2.878   1.897   0.652 -0.3559  0.1107 -0.1801
  462CHL    CL3 2656   2.995   2.158   0.617  0.0448  0.0317 -0.2971
  462CHL     H1 2657   3.115   1.966   0.669  0.0936 -0.8008  1.1951
  463CHL     C1 2658   2.747   3.804   1.467 -0.2969 -0.1230  0.1277
  463CHL    CL1 2659   2.802   3.970   1.423  0.1949  0.3270 -0.2219
  463CHL    CL2 2660   2.634   3.838   1.602 -0.0885 -0.0968  0.1849
  463CHL    CL3 2661   2.655   3.725   1.338 -0.2585  0.6402  0.0435
  463CHL     H1 2662   2.834   3.743   1.492  1.1566  1.0104 -1.9317
  464CHL     C1 2663   1.801   1.328   4.324  0.6215 -0.4888  0.0282
  464CHL    CL1 2664   1.755   1.190   4.426  0.2223 -0.4213 -0.0064
  464CHL    CL2 2665   1.669   1.374   4.209 -0.1369  0.1479 -0.0388
  464CHL    CL3 2666   1.831   1.473   4.425  0.2202 -0.0455 -0.0451
  464CHL     H1 2667   1.889   1.304   4.265 -0.1899 -0.3708 -1.2700
  465CHL     C1 2668   1.895   3.620   3.486  0.0676 -0.5733 -0.1472
  465CHL    CL1 2669   2.045   3.529   3.472  0.3799  0.0332  0.2793
  465CHL    CL2 2670   1.747   3.520   3.454 -0.3134  0.1486 -0.3319
  465CHL    CL3 2671   1.899   3.700   3.649 -0.1514  0.2957 -0.4157
  465CHL     H1 2672   1.887   3.707   3.419  0.2480 -0.0093  0.5503
  466CHL     C1 2673   2.281   2.089   0.963 -0.1276 -0.7322 -0.3674
  466CHL    CL1 2674   2.363   2.152   1.109  0.2680 -0.3416  0.0504
  466CHL    CL2 2675   2.186   1.946   1.000  0.2878  0.2129  0.2544
  466CHL    CL3 2676   2.171   2.214   0.898  0.0439 -0.0857  0.3134
  466CHL     H1 2677   2.358   2.067   0.888  1.9044  3.6350  0.0717
  467CHL     C1 2678   3.282   2.579   2.080 -0.3239 -0.3469  0.0564
  467CHL    CL1 2679   3.424   2.679   2.120  0.0002  0.2018  0.3582
  467CHL    CL2 2680   3.304   2.412   2.140 -0.0645 -0.1287  0.2185
  467CHL    CL3 2681   3.139   2.668   2.136  0.3780 -0.1840 -0.0202
  467CHL     H1 2682   3.283   2.576   1.971 -0.6159  0.6139  0.0142
  468CHL     C1 2683   3.735   3.882   2.204 -0.3310  0.5830  0.4939
  468CHL    CL1 2684   3.568   3.949   2.181  0.1847 -0.1247 -0.1322
  468CHL    CL2 2685   3.846   4.018   2.209 -0.5037 -0.1251 -0.0559
  468CHL    CL3 2686   3.722   3.764   2.346 -0.1501 -0.0592 -0.0875
  468CHL     H1 2687   3.758   3.821   2.116 -0.4417  1.6029 -0.2580
  469CHL     C1 2688   2.776   1.538   3.958 -1.4693 -0.2455 -0.2379
  469CHL    CL1 2689   2.808   1.382   3.884  0.2151 -0.0758 -0.1784
  469CHL    CL2 2690   2.864   1.664   3.869  0.0896 -0.2342 -0.0913
  469CHL    CL3 2691   2.602   1.565   3.950  0.1930 -0.3383  0.0690
  469CHL     H1 2692   2.813   1.536   4.061 -0.0924 -1.2631 -0.7118
  470CHL     C1 2693   4.016   2.825   3.249  0.7139 -0.4954  0.2307
  470CHL    CL1 2694   4.031   2.881   3.083 -0.1707  0.3413 -0.5752
  470CHL    CL2 2695   3.961   2.660   3.263  0.0619  0.2754  0.0424
  470CHL    CL3 2696   4.166   2.846   3.338 -0.3115 -0.2497  0.3968
  470CHL     H1 2697   3.935   2.886   3.290  0.4446  0.1933 -1.2711
  471CHL     C1 2698   1.490   0.208   0.489  0.8109  0.0626 -0.0670
  471CHL    CL1 2699   1.362   0.133   0.593  0.0643 -0.3562 -0.5051
  471CHL    CL2 2700   1.448   0.184   0.320 -0.2391  0.0904  0.0910
  471CHL    CL3 2701   1.494   0.387   0.507 -0.1461 -0.4198  0.2174
  471CHL     H1 2702   1.587   0.162   0.508  1.2431  2.5025  5.1325
  472CHL     C1 2703   1.775   1.942   3.618 -0.6671  0.6089  0.1135
  472CHL    CL1 2704   1.630   2.017   3.701 -0.1536 -0.3629 -0.0817
  472CHL    CL2 2705   1.914   1.902   3.729 -0.0057 -0.2338 -0.2713
  472CHL    CL3 2706   1.731   1.815   3.497  0.0910 -0.4477 -0.1671
  472CHL     H1 2707   1.817   2.018   3.550 -0.0810 -0.0955 -0.3303
  473CHL     C1 2708   2.698   3.289   4.162  0.0192 -0.3277 -0.0200
  473CHL    CL1 2709   2.751   3.198   4.018  0.2877 -0.1250  0.2033
  473CHL    CL2 2710   2.791   3.238   4.305  0.0106  0.1126  0.0762
  473CHL    CL3 2711   2.711   3.455   4.119 -0.2955 -0.0192 -0.2689
  473CHL     H1 2712   2.593   3.265   4.180  0.6188 -1.8614  1.8485
  474CHL     C1 2713   3.086   3.233   3.081  0.0418 -0.2713  0.4204
  474CHL    CL1 2714   3.044   3.319   3.233  0.0648 -0.1678 -0.2123
  474CHL    CL2 2715   3.144   3.357   2.963  0.0767  0.1543 -0.4131
  474CHL    CL3 2716   3.207   3.103   3.083 -0.0485  0.2133  0.5674
  474CHL     H1 2717   2.992   3.202   3.036  0.4990 -1.5551  0.2963
  475CHL     C1 2718   0.993   2.286   2.209 -0.1343 -0.7390  0.1396
  475CHL    CL1 2719   1.093   2.422   2.146  0.2888  0.0797  0.0843
  475CHL    CL2 2720   1.079   2.217   2.350 -0.0112 -0.0455  0.3814
  475CHL    CL3 2721   0.834   2.352   2.249  0.0604  0.1453  0.1187
  475CHL     H1 2722   0.983   2.212   2.129 -0.6551  0.3300 -0.8156
  476CHL     C1 2723   2.760   2.976   0.841 -0.1798 -1.1864 -0.0964
  476CHL    CL1 2724   2.825   2.869   0.710 -0.3615  0.1037  0.0876
  476CHL    CL2 2725   2.864   2.983   0.986 -0.5950  0.1392 -0.0057
  476CHL    CL3 2726   2.771   3.144   0.777  0.0907 -0.2060  0.5025
  476CHL     H1 2727   2.655   2.959   0.864  0.3561 -1.6811  2.2264
  477CHL     C1 2728   0.294   2.547   1.944  0.0870  0.5190 -0.2872
  477CHL    CL1 2729   0.149   2.595   1.850  0.5289  0.0642  0.0890
  477CHL    CL2 2730   0.293   2.366   1.910  0.2534 -0.0366 -0.1860
  477CHL    CL3 2731   0.452   2.619   1.893  0.0568 -0.5158  0.4378
  477CHL     H1 2732   0.280   2.556   2.052  1.5709 -1.8156  0.1827
  478CHL     C1 2733   1.793   2.974   0.244  0.3953  0.1293 -0.6318
  478CHL    CL1 2734   1.959   3.039   0.263 -0.0994  0.3111  0.4828
  478CHL    CL2 2735   1.690   2.996   0.398  0.0049 -0.0053  0.0016
  478CHL    CL3 2736   1.717   3.054   0.106 -0.2636  0.3862 -0.1613
  478CHL     H1 2737   1.812   2.868   0.222  3.4846  0.3817  0.4471
  479CHL     C1 2738   0.612   2.156   1.699  0.8529 -0.3468 -0.6678
  479CHL    CL1 2739   0.654   2.173   1.875  0.3367  0.4235 -0.2630
  479CHL    CL2 2740   0.437   2.151   1.665  0.4603  0.2127 -0.5313
  479CHL    CL3 2741   0.671   2.287   1.585 -0.3139 -0.2828  0.1843
  479CHL     H1 2742   0.644   2.060   1.658  0.0952 -0.2943 -1.4061
  480CHL     C1 2743   1.529   2.272   2.066  0.2787 -0.7200  0.3020
  480CHL    CL1 2744   1.438   2.151   2.162 -0.0626  0.2850  0.1026
  480CHL    CL2 2745   1.704   2.269   2.092 -0.1867 -0.3173  0.0582
  480CHL    CL3 2746   1.484   2.261   1.896 -0.0738  0.0604 -0.0936
  480CHL     H1 2747   1.487   2.369   2.093 -0.7673 -1.1242  0.2005
  481CHL     C1 2748   1.491   1.382   3.762  0.4687 -0.0367  0.4037
  481CHL    CL1 2749   1.516   1.557   3.753  0.1225  0.5113 -0.2122
  481CHL    CL2 2750   1.641   1.289   3.747 -0.4106 -0.1439  0.3487
  481CHL    CL3 2751   1.420   1.361   3.927  0.4638  0.1068 -0.5563
  481CHL     H1 2752   1.412   1.349   3.693 -0.4914 -0.3071  1.5946
  482CHL     C1 2753   3.485   3.378   0.071  0.0471  0.0704  0.3745
  482CHL    CL1 2754   3.620   3.293   0.151  0.1081  0.2220  0.1513
  482CHL    CL2 2755   3.419   3.517   0.172  0.0454 -0.5504 -0.0239
  482CHL    CL3 2756   3.550   3.444  -0.091 -0.3738  0.1342 -0.2979
  482CHL     H1 2757   3.405   3.307   0.050  2.0547 -2.0478 -0.6140
  483CHL     C1 2758   1.787   3.558   2.998  0.6476  0.4443  0.1251
  483CHL    CL1 2759   1.886   3.406   3.010 -0.4911 -0.4198  0.1428
  483CHL    CL2 2760   1.629   3.510   3.076  0.2364 -0.0816 -0.1774
  483CHL    CL3 2761   1.851   3.688   3.102  0.3850 -0.1834  0.1473
  483CHL     H1 2762   1.771   3.590   2.895 -0.0802  1.1276  0.4387
  484CHL     C1 2763   0.816   3.950   3.071  0.0657  0.2224  0.0553
  484CHL    CL1 2764   0.807   3.773   3.029 -0.2388  0.4290 -0.5178
  484CHL    CL2 2765   0.797   3.954   3.252  0.1519  0.1605  0.0897
  484CHL    CL3 2766   0.972   4.013   3.024 -0.2339 -0.2019  0.2294
  484CHL     H1 2767   0.739   4.007   3.019 -0.4017  0.5833  1.1250
  485CHL     C1 2768   3.480   3.389   3.876 -0.3803  0.0090  0.9412
  485CHL    CL1 2769   3.370   3.366   3.729 -0.2043 -0.0991 -0.3386
  485CHL    CL2 2770   3.406   3.475   4.020  0.0299 -0.1068 -0.2786
  485CHL    CL3 2771   3.546   3.226   3.916 -0.3784 -0.3145  0.3743
  485CHL     H1 2772   3.563   3.449   3.835 -0.3182 -0.2323  0.7104
  486CHL     C1 2773   3.430   2.472   4.369 -0.1452  0.3572 -0.5021
  486CHL    CL1 2774   3.260   2.491   4.432 -0.4160  0.3357  0.0287
  486CHL    CL2 2775   3.478   2.629   4.288  0.3200  0.1885 -0.3662
  486CHL    CL3 2776   3.529   2.433   4.520 -0.0203  0.1111  0.3461
  486CHL     H1 2777   3.439   2.382   4.308 -1.7936 -2.1878  2.7174
  487CHL     C1 2778   2.441   1.537   0.024  0.7034 -0.3943 -0.0252
  487CHL    CL1 2779   2.283   1.545   0.118 -0.0301  0.0100 -0.3969
  487CHL    CL2 2780   2.543   1.393   0.049 -0.3941  0.3169  0.2860
  487CHL    CL3 2781   2.402   1.539  -0.157 -0.1100  0.4922  0.4270
  487CHL     H1 2782   2.498   1.630   0.035 -0.3101  0.1893  0.3674
  488CHL     C1 2783   0.700   0.201   3.587 -0.7389 -0.5732  0.3644
  488CHL    CL1 2784   0.604   0.293   3.465  0.2040  0.1169 -0.2406
  488CHL    CL2 2785   0.591   0.111   3.702 -0.2961 -0.0489 -0.0600
  488CHL    CL3 2786   0.821   0.079   3.517 -0.0223  0.0629  0.1552
  488CHL     H1 2787   0.762   0.270   3.645  0.5618 -0.3558 -1.2213
  489CHL     C1 2788   3.305   0.036   4.421 -0.5043  0.4512 -0.4389
  489CHL    CL1 2789   3.304   0.121   4.577  0.0606 -0.3693  0.0246
  489CHL    CL2 2790   3.396   0.123   4.290  0.2644  0.3255  0.0595
  489CHL    CL3 2791   3.368  -0.130   4.448 -0.3863 -0.0767 -0.0178
  489CHL     H1 2792   3.197   0.021   4.405 -0.9873 -0.2436  2.8927
  490CHL     C1 2793   2.833   3.112   2.554 -0.1738 -0.1433  0.2110
  490CHL    CL1 2794   2.912   3.175   2.404  0.2422  0.3574 -0.0967
  490CHL    CL2 2795   2.952   3.013   2.653  0.1385 -0.0907  0.0518
  490CHL    CL3 2796   2.758   3.245   2.646  0.2258  0.0647 -0.2406
  490CHL     H1 2797   2.753   3.041   2.528  0.6817 -0.4612 -1.7688
  491CHL     C1 2798   0.133   3.176   1.046 -0.3017  0.2669  0.1742
  491CHL    CL1 2799   0.275   3.142   1.157 -0.0771  0.0992 -0.1576
  491CHL    CL2 2800   0.020   3.043   1.061 -0.3490  0.6512 -0.2992
  491CHL    CL3 2801   0.051   3.333   1.084  0.1516 -0.0103 -0.3783
  491CHL     H1 2802   0.161   3.181   0.940 -1.2668 -3.8691 -0.4707
  492CHL     C1 2803   3.263   1.932   3.652 -0.0171  0.5485  0.3070
  492CHL    CL1 2804   3.377   2.064   3.627 -0.0100  0.0459 -0.7460
  492CHL    CL2 2805   3.349   1.819   3.761 -0.2989  0.2300  0.2380
  492CHL    CL3 2806   3.111   1.988   3.734 -0.1888 -0.2274  0.0612
  492CHL     H1 2807   3.241   1.887   3.554 -0.0150 -0.4370  0.7441
  493CHL     C1 2808   0.958   0.212   3.886 -0.2750 -0.1343  1.0120
  493CHL    CL1 2809   0.995   0.356   3.781 -0.0301 -0.2600  0.2024
  493CHL    CL2 2810   0.802   0.248   3.966 -0.0908  0.0517  0.4546
  493CHL    CL3 2811   0.963   0.048   3.814 -0.3835 -0.5629  0.1145
  493CHL     H1 2812   1.038   0.214   3.960  2.9085 -0.2318 -2.1496
  494CHL     C1 2813   0.397   2.069   0.693 -0.3224  0.6140 -0.0325
  494CHL    CL1 2814   0.244   2.029   0.773 -0.2191  0.1581  0.4311
  494CHL    CL2 2815   0.390   2.242   0.647 -0.0892 -0.2344 -0.2638
  494CHL    CL3 2816   0.543   2.049   0.798 -0.6073  0.2385  0.1281
  494CHL     H1 2817   0.411   2.005   0.606 -3.4436  0.5608 -0.6047
  495CHL     C1 2818   0.739   1.944   1.253 -0.2700 -0.2195  0.6296
  495CHL    CL1 2819   0.674   1.873   1.106 -0.0596 -0.1068  0.6352
  495CHL    CL2 2820   0.895   2.015   1.195  0.0976 -0.2456 -0.2329
  495CHL    CL3 2821   0.611   2.053   1.310  0.0707  0.2958 -0.0079
  495CHL     H1 2822   0.755   1.861   1.323 -0.6458 -0.2970  0.6223
  496CHL     C1 2823   1.134   2.549   0.964  0.2704  0.0723  0.8204
  496CHL    CL1 2824   1.143   2.428   0.836  0.5198  0.1039  0.1189
  496CHL    CL2 2825   1.125   2.710   0.874 -0.2919 -0.1008 -0.0320
  496CHL    CL3 2826   0.980   2.525   1.064 -0.0911  0.4019 -0.1079
  496CHL     H1 2827   1.222   2.543   1.030  1.0899  0.1230 -0.2410
  497CHL     C1 2828   1.300   2.394   2.902 -0.0527 -0.5244 -0.0946
  497CHL    CL1 2829   1.339   2.566   2.869  0.0713 -0.0342 -0.0050
  497CHL    CL2 2830   1.237   2.326   2.748  0.0860 -0.3662  0.3825
  497CHL    CL3 2831   1.453   2.309   2.933 -0.0975 -0.3664  0.1944
  497CHL     H1 2832   1.227   2.381   2.982  0.8154 -1.2284  0.6140
  498CHL     C1 2833   2.159   3.935   1.678 -0.3170 -0.1085  0.0472
  498CHL    CL1 2834   2.246   3.904   1.523  0.0124 -0.2111 -0.2778
  498CHL    CL2 2835   2.248   3.856   1.813 -0.3549  0.1388  0.1997
  498CHL    CL3 2836   2.173   4.117   1.719  0.0780 -0.6216 -0.3953
  498CHL     H1 2837   2.058   3.894   1.687 -0.4039 -0.0674 -0.7145
  499CHL     C1 2838   2.382   2.894   4.207 -0.4692 -0.5818 -0.3396
  499CHL    CL1 2839   2.536   2.809   4.154  0.4824  0.1363  0.1471
  499CHL    CL2 2840   2.396   3.070   4.160  0.1813  0.0206  0.6066
  499CHL    CL3 2841   2.265   2.794   4.101 -0.1059  0.1748  0.5477
  499CHL     H1 2842   2.368   2.900   4.315 -0.9472 -0.8288 -0.3836
  500CHL     C1 2843   0.845   3.232   3.842 -0.1237  0.2258  0.4912
  500CHL    CL1 2844   0.751   3.323   3.717  0.0833 -0.0934 -0.4653
  500CHL    CL2 2845   0.963   3.136   3.748 -0.0353  0.1141  0.2092
  500CHL    CL3 2846   0.929   3.350   3.951  0.2590 -0.1198 -0.5203
  500CHL     H1 2847   0.780   3.162   3.894 -1.3270 -0.2878 -1.5975
  501CHL     C1 2848   2.560   0.045   1.163 -0.2258 -0.1604 -0.1660
  501CHL    CL1 2849   2.625   0.190   1.086  0.2513 -0.1326 -0.2500
  501CHL    CL2 2850   2.520   0.105   1.329  0.4507 -0.0521  0.2999
  501CHL    CL3 2851   2.414  -0.001   1.069 -0.3600  0.0310  0.2541
  501CHL     H1 2852   2.630  -0.038   1.176 -1.1165 -0.5365  3.3385
  502CHL     C1 2853   3.124   3.084   0.654  0.7874 -0.0819  0.1048
  502CHL    CL1 2854   3.236   2.964   0.731 -0.2986 -0.1129  0.2644
  502CHL    CL2 2855   3.211   3.241   0.620 -0.2839 -0.1365  0.0485
  502CHL    CL3 2856   3.072   3.016   0.496 -0.2478  0.2367  0.3358
  502CHL     H1 2857   3.044   3.103   0.726  1.4760  0.6861  0.6924
  503CHL     C1 2858   0.128   1.842   4.001 -0.5383  0.3290  0.0591
  503CHL    CL1 2859  -0.023   1.740   4.022  0.3386 -0.2508 -0.1419
  503CHL    CL2 2860   0.194   1.876   4.162  0.1517 -0.2144 -0.3024
  503CHL    CL3 2861   0.264   1.766   3.907 -0.2110  0.3201 -0.3461
  503CHL     H1 2862   0.102   1.938   3.953  1.0417  0.1197 -1.3262
  504CHL     C1 2863   0.063   0.989   4.078  0.5196 -0.0198 -0.2995
  504CHL    CL1 2864  -0.001   0.974   4.249 -0.2959  0.7169  0.2229
  504CHL    CL2 2865   0.114   0.834   4.000  0.0332  0.0720 -0.0708
  504CHL    CL3 2866  -0.053   1.072   3.968 -0.1045  0.1104  0.1986
  504CHL     H1 2867   0.150   1.054   4.091 -0.0859  1.0445 -1.3760
  505CHL     C1 2868   2.196   1.992   1.416 -0.1293  0.7073  0.1718
  505CHL    CL1 2869   2.259   1.824   1.403 -0.1648 -0.2006 -0.3818
  505CHL    CL2 2870   2.066   1.977   1.543  0.2431 -0.2007  0.0720
  505CHL    CL3 2871   2.314   2.102   1.488  0.2111  0.4765  0.1158
  505CHL     H1 2872   2.163   2.026   1.317  0.1070  1.3028  0.2879
  506CHL     C1 2873   1.574   1.003   0.636 -1.0125 -0.4517  0.4232
  506CHL    CL1 2874   1.561   0.859   0.525 -0.2615  0.1294 -0.5151
  506CHL    CL2 2875   1.398   1.063   0.666  0.0918  0.2315 -0.0621
  506CHL    CL3 2876   1.649   0.964   0.793  0.1750  0.0809  0.1695
  506CHL     H1 2877   1.630   1.084   0.589 -0.2535 -1.3454 -0.2450
  507CHL     C1 2878   0.971   2.017   2.804 -0.0553 -0.3026  0.0162
  507CHL    CL1 2879   1.020   2.073   2.647  0.4420  0.3156 -0.6607
  507CHL    CL2 2880   0.883   1.866   2.800  0.0389 -0.3354 -0.2537
  507CHL    CL3 2881   1.134   1.996   2.889  0.2210  0.2308 -0.2504
  507CHL     H1 2882   0.915   2.098   2.851  0.5307  0.3631 -0.3980
  508CHL     C1 2883   3.838   1.609   2.509 -1.0227  0.2857  0.6123
  508CHL    CL1 2884   4.008   1.655   2.536 -0.2916  0.3961 -0.0812
  508CHL    CL2 2885   3.784   1.477   2.620  0.0625 -0.3689 -0.0983
  508CHL    CL3 2886   3.729   1.746   2.496 -0.1540  0.1603 -0.0714
  508CHL     H1 2887   3.838   1.568   2.408  0.4367 -0.7362  0.9921
  509CHL     C1 2888   1.510   1.750   4.121  0.1242 -0.3005  0.2639
  509CHL    CL1 2889   1.658   1.792   4.024 -0.2851  0.1567 -0.4655
  509CHL    CL2 2890   1.586   1.694   4.276 -0.2323  0.1569 -0.0964
  509CHL    CL3 2891   1.401   1.895   4.139  0.3926 -0.0838 -0.0556
  509CHL     H1 2892   1.471   1.666   4.062 -1.6658 -0.1720  1.2030
   4.11050   4.09200   4.45430
